# Supplementary material for: The core and accessory Hfq interactomes across Pseudomonas aeruginosa lineages
Source: Nat Commun. 2022 Mar 10;13:1258. doi: 10.1038/s41467-022-28849-w (PMC8913705; doi:10.1038/s41467-022-28849-w)
Supplement: Supplementary file 5 — Supplementary Data 1 [file 41467_2022_28849_MOESM5_ESM.xlsx]

## Sheet: compALL
PA14_ID	IHMA87_ID	PAO1_ID	Name	COG 1	COG 2	COG 3	COG 4	COG 5		PA14_exponential	log2(FC)	q-val		PA14_transition	log2(FC)	q-val		PA14_stationary	log2(FC)	q-val		PAO1_exponential	log2(FC)	q-val		PAO1_transition	log2(FC)	q-val		PAO1_stationary	log2(FC)	q-val		IHMA_exponential	log2(FC)	q-val		IHMA_transition	log2(FC)	q-val		IHMA_stationary	log2(FC)	q-val
C4		C4								C4	1.02747	NA		C4	-0.46405	NA		C4	-0.715249	NA
large_SRP	large_SRP	large_SRP								large_SRP	0.227665	NA		large_SRP	-0.786431	0.525605		large_SRP	-0.66804	NA		large_SRP	0	NA		large_SRP	0	NA		large_SRP	0	NA		large_SRP	-0.0457534	NA		large_SRP	0.873704	NA		large_SRP	2.32988	0.0123479
lrs1		lrs1								lrs1	-0.461376	0.416326		lrs1	-1.42218	0.000884056		lrs1	-2.24358	2.19786e-08		lrs1	-0.0221209	NA		lrs1	0.689275	0.363448		lrs1	-0.453301	0.717677
lrs2		lrs2								lrs2	1.87452	0.10979		lrs2	1.55894	0.153609		lrs2	1.19422	0.243212		lrs2	0.231935	NA		lrs2	0.43699	NA		lrs2	1.37237	0.741405
P10		P10								P10	-1.05212	NA		P10	-0.416853	NA		P10	-0.698969	NA		P10	-0.0290349	NA		P10	0.929477	NA		P10	-0.31463	0.955629
P1b	P1b	P1b								P1b	0.262335	NA		P1b	1.83339	NA		P1b	1.50618	NA		P1b	0	NA		P1b	0.096758	NA		P1b	1.12634	0.818505		P1b	-0.173278	NA		P1b	0.501315	NA		P1b	0.578641	NA
P2	IHMA87_00296	P2								P2	0.357908	NA		P2	-0.505264	NA		P2	-0.152579	NA		P2	-0.0290349	NA		P2	-0.740358	NA		P2	0.0467037	0.998019		IHMA87_00296	0.0932106	NA		IHMA87_00296	1.12455	NA		IHMA87_00296	-1.11484	NA
P24	IHMA87_00963	P24								P24	-0.613565	NA		P24	1.06952	0.438027		P24	1.39505	NA		P24	-0.104282	NA		P24	1.08778	NA		P24	0.829451	0.858181		IHMA87_00963	1.34525	0.264242		IHMA87_00963	1.59699	0.191515		IHMA87_00963	0.557991	0.631632
P3	P3	P3								P3	4.61136	1.80869e-05		P3	4.3511	1.9297e-06		P3	4.87008	1.63387e-06		P3	1.94777	NA		P3	0.43699	NA		P3	1.37237	0.741405		P3	4.42129	2.54434e-16		P3	2.91968	0.0249735		P3	2.32581	NA
P37	IHMA87_05518	P37								P37	0.470446	0.703283		P37	1.6393	0.0999142		P37	0.377033	0.756298		P37	2.46246	0.0827335		P37	2.98038	0.0234047		P37	1.89887	0.272913		IHMA87_05518	1.05181	0.0637439		IHMA87_05518	1.68179	0.0214836		IHMA87_05518	1.46188	0.0275739
P4	IHMA87_04557	P4								P4	-0.384457	NA		P4	-0.890853	0.38817		P4	-0.432698	0.656923		P4	-1.06204	NA		P4	0.0267011	NA		P4	-0.382999	0.955629		IHMA87_04557	-0.823163	0.510205		IHMA87_04557	-0.988693	NA		IHMA87_04557	-0.344105	0.801746
P6	IHMA87_04366	P6								P6	2.99386	0.000222047		P6	3.34547	3.64735e-06		P6	1.65336	0.00836836		P6	0.693474	NA		P6	2.4444	0.141751		P6	2.69421	0.0324868		IHMA87_04366	0.670338	NA		IHMA87_04366	3.08704	0.00314226		IHMA87_04366	2.43598	0.00589566
PA14_00010	IHMA87_00001	PA0001	dnaA	Replication, recombination and repair						PA14_00010	0.688074	0.0592813		PA14_00010	1.33577	6.8524e-07		PA14_00010	0.728944	0.0220848		PA0001	0.195019	0.999709		PA0001	-0.127512	0.923225		PA0001	0.188612	0.932294		IHMA87_00001	0.668317	0.201202		IHMA87_00001	-0.127168	0.908695		IHMA87_00001	0.134389	0.786235
PA14_00020	IHMA87_00002	PA0002	dnaN	Replication, recombination and repair						PA14_00020	-0.458826	0.333591		PA14_00020	-0.473317	0.203719		PA14_00020	-0.722509	0.0510847		PA0002	-0.577042	0.809492		PA0002	-0.688888	0.347742		PA0002	-0.721804	0.525343		IHMA87_00002	0.524123	0.362712		IHMA87_00002	-0.842481	0.241292		IHMA87_00002	-0.661676	0.128285
PA14_00030	IHMA87_00003	PA0003	recF	Replication, recombination and repair						PA14_00030	-0.852002	0.0452201		PA14_00030	-0.79909	0.0182278		PA14_00030	-0.946409	0.0123757		PA0003	0.116066	0.999709		PA0003	-0.562506	0.54693		PA0003	-0.718702	0.459114		IHMA87_00003	-0.0720578	0.944577		IHMA87_00003	-0.386492	0.729237		IHMA87_00003	-1.08189	0.033316
PA14_00050	IHMA87_00004	PA0004	gyrB	Replication, recombination and repair						PA14_00050	-0.508526	0.23598		PA14_00050	-0.107696	0.822366		PA14_00050	-0.00635614	0.990623		PA0004	0.417864	0.946732		PA0004	0.358725	0.748477		PA0004	0.639494	0.58256		IHMA87_00004	0.680655	0.177384		IHMA87_00004	0.488208	0.63496		IHMA87_00004	0.182757	0.750988
PA14_00060	IHMA87_00005	PA0005	lptA	Lipid transport and metabolism						PA14_00060	-0.39928	0.700149		PA14_00060	-0.122967	0.898403		PA14_00060	-0.556001	0.481812		PA0005	-0.0138748	0.999709		PA0005	-0.344945	0.904784		PA0005	-0.0494351	0.998019		IHMA87_00005	0.24101	0.786286		IHMA87_00005	0.824308	0.353555		IHMA87_00005	0.104368	0.897441
PA14_00070	IHMA87_00006	PA0006		Amino acid transport and metabolism						PA14_00070	-0.676151	0.556146		PA14_00070	-0.556077	0.509313		PA14_00070	-0.311857	0.756298		PA0006	0.0370111	0.999709		PA0006	-0.205761	NA		PA0006	-0.285773	0.955629		IHMA87_00006	0.785906	0.406539		IHMA87_00006	0.860459	NA		IHMA87_00006	0.0815871	0.947254
PA14_00080		PA0007		Function unknown						PA14_00080	0.235826	0.72226		PA14_00080	0.515402	0.142811		PA14_00080	1.24268	2.17353e-05		PA0007	0.557936	0.880819		PA0007	0.879135	0.0933989		PA0007	-0.0703887	0.979241
PA14_00090	IHMA87_00007	PA0008	glyS	Translation, ribosomal structure and biogenesis						PA14_00090	-0.4428	0.544808		PA14_00090	-0.952805	0.0444311		PA14_00090	-0.909334	0.0514943		PA0008	0.257904	0.999709		PA0008	-0.25488	0.887024		PA0008	-0.469569	0.784881		IHMA87_00007	0.479669	0.534711		IHMA87_00007	-0.333637	0.762747		IHMA87_00007	-0.783677	0.114201
PA14_00100	IHMA87_00008	PA0009	glyQ	Translation, ribosomal structure and biogenesis						PA14_00100	-0.497425	0.605925		PA14_00100	-0.179363	0.820453		PA14_00100	-0.663125	0.310175		PA0009	0.839124	0.632624		PA0009	-0.929544	0.535359		PA0009	-0.702671	0.777463		IHMA87_00008	0.997602	0.111881		IHMA87_00008	-0.673679	0.648521		IHMA87_00008	-1.04151	0.146086
PA14_00110	IHMA87_00009	PA0010	tag	Replication, recombination and repair						PA14_00110	-0.464155	NA		PA14_00110	-0.941853	0.310879		PA14_00110	-1.25874	0.115358		PA0010	-0.637011	0.999709		PA0010	-0.475709	NA		PA0010	-0.382352	0.935479		IHMA87_00009	-0.467961	0.624023		IHMA87_00009	0.783006	0.605296		IHMA87_00009	-0.917748	0.319355
PA14_00120	IHMA87_00010	PA0011		Cell wall/membrane/envelope biogenesis						PA14_00120	1.20875	0.0444077		PA14_00120	0.727275	0.123779		PA14_00120	1.06296	0.00846375		PA0011	1.73567	0.0425786		PA0011	0.615088	0.704612		PA0011	1.73084	0.0154363		IHMA87_00010	0.528134	0.471252		IHMA87_00010	-0.37795	0.770991		IHMA87_00010	1.08617	0.0236444
PA14_00130		PA0012		Function unknown						PA14_00130	0.524417	0.564131		PA14_00130	0.0759417	0.921743		PA14_00130	0.037067	0.967801		PA0012	0.475431	0.999709		PA0012	-0.613372	0.829336		PA0012	0.246261	0.955629
PA14_00140	IHMA87_00012	PA0013		Function unknown						PA14_00140	1.2392	NA		PA14_00140	-0.177097	0.90419		PA14_00140	-0.713495	0.548993		PA0013	0.48225	NA		PA0013	-0.203029	NA		PA0013	-0.0165559	0.999029		IHMA87_00012	0.639714	0.545944		IHMA87_00012	-0.601001	NA		IHMA87_00012	-0.610241	NA
PA14_00150		PA0014		Function unknown						PA14_00150	-1.07229	0.348268		PA14_00150	-0.00905814	0.994006		PA14_00150	-0.716856	0.527435		PA0014	-1.48295	NA		PA0014	-0.374088	0.916503		PA0014	0.0944218	0.998019
PA14_00160	IHMA87_00014	PA0015		Cell motility	Intracellular trafficking, secretion, and vesicular transport					PA14_00160	-0.2117	0.792955		PA14_00160	-0.535529	0.488394		PA14_00160	-0.554784	0.484387		PA0015	0.0330078	0.999709		PA0015	-0.0149053	0.99474		PA0015	-1.24223	0.325989		IHMA87_00014	0.248692	0.866453		IHMA87_00014	-0.82423	0.622069		IHMA87_00014	-0.171708	0.891787
PA14_00170	IHMA87_00017	PA0016	trkA	Inorganic ion transport and metabolism						PA14_00170	-0.521137	0.414094		PA14_00170	-0.849783	0.069542		PA14_00170	0.0784936	0.906342		PA0016	0.498516	0.991287		PA0016	-0.856634	0.624838		PA0016	-0.47489	0.838209		IHMA87_00017	0.596514	0.373848		IHMA87_00017	0.0037255	0.999421		IHMA87_00017	0.424781	0.535453
PA14_00180	IHMA87_00018	PA0017		Translation, ribosomal structure and biogenesis						PA14_00180	0.0424078	0.967431		PA14_00180	-0.214504	0.779069		PA14_00180	-0.0585626	0.953625		PA0017	0.241741	0.999709		PA0017	-0.0234377	0.994667		PA0017	0.519163	0.834584		IHMA87_00018	-0.0943011	0.931529		IHMA87_00018	0.21961	0.924259		IHMA87_00018	-0.910997	0.421656
PA14_00190	IHMA87_00019	PA0018	fmt	Translation, ribosomal structure and biogenesis						PA14_00190	-0.375359	0.704333		PA14_00190	-0.721839	0.294718		PA14_00190	-0.673996	0.34633		PA0018	0.0507889	0.999709		PA0018	-0.334361	0.917771		PA0018	0.641888	0.86218		IHMA87_00019	-0.0531839	0.958771		IHMA87_00019	-1.35387	0.288554		IHMA87_00019	-1.08014	0.235312
PA14_00200	IHMA87_00020	PA0019	def	Translation, ribosomal structure and biogenesis						PA14_00200	-0.551257	0.251771		PA14_00200	-1.2916	0.000795701		PA14_00200	-1.28066	0.00138129		PA0019	0.447124	0.98307		PA0019	-1.19523	0.0594806		PA0019	-0.679315	0.636996		IHMA87_00020	0.101114	0.913843		IHMA87_00020	-0.423293	0.713629		IHMA87_00020	-0.815105	0.193463
PA14_00210	IHMA87_00021	PA0020		Function unknown						PA14_00210	-0.257346	0.721068		PA14_00210	0.273096	0.603714		PA14_00210	-0.0220084	0.971677		PA0020	0.434095	0.973304		PA0020	-0.336784	0.868219		PA0020	0.0828885	0.980248		IHMA87_00021	0.272084	0.699876		IHMA87_00021	-0.389583	0.716803		IHMA87_00021	0.338541	0.583238
PA14_00230	IHMA87_00022	PA0021		Replication, recombination and repair	Intracellular trafficking, secretion, and vesicular transport					PA14_00230	0.0791793	NA		PA14_00230	-0.0608758	0.974628		PA14_00230	-0.158025	NA		PA0021	-0.0117744	NA		PA0021	-1.71543	NA		PA0021	1.08225	0.830184		IHMA87_00022	-0.0943942	NA		IHMA87_00022	1.13933	NA		IHMA87_00022	-0.573271	NA
PA14_00240	IHMA87_00023	PA0022		Translation, ribosomal structure and biogenesis						PA14_00240	-1.04518	0.265144		PA14_00240	-1.14318	0.0909801		PA14_00240	-1.04879	0.250062		PA0022	0.0652932	0.999709		PA0022	-0.544464	0.788207		PA0022	-0.893192	0.588698		IHMA87_00023	0.253269	0.755031		IHMA87_00023	-0.305609	0.828745		IHMA87_00023	-0.990931	0.11558
PA14_00250	IHMA87_00024	PA0023	qor	Energy production and conversion	General function prediction only					PA14_00250	-0.22055	0.780217		PA14_00250	-0.0502533	0.963497		PA14_00250	0.155378	0.862294		PA0023	-0.396418	0.983493		PA0023	-0.37843	0.767336		PA0023	-0.14041	0.955629		IHMA87_00024	-0.863759	0.0920967		IHMA87_00024	-0.875483	0.256749		IHMA87_00024	-0.184117	0.738534
PA14_00280	IHMA87_00025	PA0024	hemF	Coenzyme transport and metabolism						PA14_00280	-0.473109	0.464249		PA14_00280	-0.619554	0.270169		PA14_00280	-0.662687	0.401917		PA0024	0.296439	0.999709		PA0024	-0.665167	0.757111		PA0024	-0.401918	0.899979		IHMA87_00025	-0.0708074	0.94426		IHMA87_00025	-0.389879	0.76339		IHMA87_00025	-0.97735	0.195401
PA14_00290	IHMA87_00026	PA0025	aroE	Amino acid transport and metabolism						PA14_00290	-0.607065	0.406528		PA14_00290	-1.09734	0.0675356		PA14_00290	-1.0193	0.281048		PA0025	-0.443114	0.999709		PA0025	-0.533048	0.837642		PA0025	-0.234915	0.955629		IHMA87_00026	-0.359216	0.677571		IHMA87_00026	-0.186326	0.913698		IHMA87_00026	-1.08448	0.184066
PA14_00300	IHMA87_00027	PA0026	plcB	Function unknown						PA14_00300	-0.612324	0.222646		PA14_00300	-0.476611	0.306255		PA14_00300	-0.61298	0.169131		PA0026	1.3745	0.175441		PA0026	1.40146	0.465579		PA0026	-0.191064	0.955629		IHMA87_00027	0.00416741	0.996808		IHMA87_00027	0.0744777	0.954691		IHMA87_00027	-0.234262	0.71078
PA14_00310	IHMA87_00028	PA0027		Posttranslational modification, protein turnover, chaperones						PA14_00310	-0.646129	0.23216		PA14_00310	-0.672366	0.131341		PA14_00310	-0.412924	0.456497		PA0027	2.13693	0.0101112		PA0027	1.32284	NA		PA0027	0.976017	0.594625		IHMA87_00028	-0.0650221	0.947985		IHMA87_00028	0.340543	0.791297		IHMA87_00028	-0.0856098	0.894884
PA14_00320	IHMA87_00029	PA0028		Function unknown						PA14_00320	-0.306629	0.66002		PA14_00320	0.304576	0.706383		PA14_00320	1.48731	0.108562		PA0028	2.3773	0.0273863		PA0028	1.64674	NA		PA0028	2.71297	0.231981		IHMA87_00029	-0.316448	0.709519		IHMA87_00029	-0.297295	0.845724		IHMA87_00029	-0.2585	0.783411
PA14_00340	IHMA87_00030	PA0029		Inorganic ion transport and metabolism						PA14_00340	-0.694659	NA		PA14_00340	-0.236527	0.902287		PA14_00340	0.105213	0.944266		PA0029	0.217646	0.999709		PA0029	-0.613558	0.854152		PA0029	-0.293819	0.955629		IHMA87_00030	-0.57963	0.673873		IHMA87_00030	-1.25373	NA		IHMA87_00030	-0.858166	NA
PA14_00360	IHMA87_00031	PA0030		Amino acid transport and metabolism						PA14_00360	-2.25834	NA		PA14_00360	-2.32142	NA		PA14_00360	0.141342	NA		PA0030	-0.477144	NA		PA0030	-0.242401	NA		PA0030	-0.963166	0.789687		IHMA87_00031	-0.698126	NA		IHMA87_00031	-0.282979	NA		IHMA87_00031	-0.865492	NA
PA14_00380	IHMA87_00032	PA0031	betC	Inorganic ion transport and metabolism						PA14_00380	0.684986	NA		PA14_00380	-0.128197	0.939768		PA14_00380	1.46506	0.233209		PA0031	0.410532	0.999709		PA0031	-0.0178058	NA		PA0031	-0.354529	0.955629		IHMA87_00032	-1.37867	0.143055		IHMA87_00032	0.474066	NA		IHMA87_00032	-1.65999	NA
PA14_00400	IHMA87_00033	PA0032		Transcription						PA14_00400	-0.923924	NA		PA14_00400	0.575774	0.716469		PA14_00400	-0.634015	0.62007		PA0032	-0.681118	0.931752		PA0032	0.422263	NA		PA0032	0.589101	0.86218		IHMA87_00033	-0.0713689	0.950086		IHMA87_00033	1.10767	0.427422		IHMA87_00033	0.302124	0.795742
PA14_00420	IHMA87_00035	PA0033		Signal transduction mechanisms						PA14_00420	0.698645	NA		PA14_00420	-1.6081	NA		PA14_00420	-0.776186	NA		PA0033	0.756774	NA		PA0033	0.88769	NA		PA0033	0.902633	0.872288		IHMA87_00035	-0.213272	NA		IHMA87_00035	-0.20645	NA		IHMA87_00035	2.36881	NA
PA14_00430	IHMA87_00036	PA0034		Transcription	Signal transduction mechanisms					PA14_00430	-0.292919	NA		PA14_00430	-0.376812	0.812186		PA14_00430	1.66334	NA		PA0034	-0.0641383	NA		PA0034	0.739687	NA		PA0034	0.643329	0.907473		IHMA87_00036	-0.402751	0.770613		IHMA87_00036	-0.0672434	NA		IHMA87_00036	-0.779999	NA
PA14_00440	IHMA87_00037	PA0035	trpA	Amino acid transport and metabolism						PA14_00440	-0.498084	0.559491		PA14_00440	-1.15977	0.107453		PA14_00440	-1.17738	0.0638974		PA0035	-0.346142	0.999709		PA0035	-0.605141	0.708268		PA0035	-1.01772	0.347998		IHMA87_00037	-1.09743	0.0407552		IHMA87_00037	-0.602852	0.610992		IHMA87_00037	-1.25163	0.0342113
PA14_00450	IHMA87_00038	PA0036	trpB	Amino acid transport and metabolism						PA14_00450	0.247402	0.81303		PA14_00450	0.564481	0.572256		PA14_00450	-0.208177	0.813992		PA0036	-0.182275	0.999709		PA0036	-1.21658	0.267673		PA0036	0.155219	0.96349		IHMA87_00038	-0.613698	0.307444		IHMA87_00038	-0.443599	0.738091		IHMA87_00038	-0.0603673	0.938387
PA14_00460	IHMA87_00039	PA0037	trpI	Transcription						PA14_00460	1.30745	0.224822		PA14_00460	0.553615	0.60197		PA14_00460	0.960193	0.372281		PA0037	0.177369	0.999709		PA0037	-0.510389	0.859966		PA0037	0.693175	0.82905		IHMA87_00039	0.176528	0.851127		IHMA87_00039	0.172903	0.911462		IHMA87_00039	0.158672	0.8757
PA14_00470	IHMA87_00040	PA0038		Function unknown						PA14_00470	2.67384	1.65735e-19		PA14_00470	3.34283	1.14e-38		PA14_00470	2.85117	2.74649e-27		PA0038	2.39466	0.00195779		PA0038	2.80869	5.17664e-12		PA0038	3.40012	1.92967e-09		IHMA87_00040	3.35704	7.31531e-11		IHMA87_00040	4.53492	2.07642e-18		IHMA87_00040	4.37717	7.79984e-47
PA14_00480	IHMA87_00041	PA0039		Function unknown						PA14_00480	0.162623	0.76432		PA14_00480	0.702589	0.0291679		PA14_00480	0.703595	0.0147822		PA0039	-0.38924	0.999709		PA0039	0.29952	0.727176		PA0039	0.286923	0.896754		IHMA87_00041	1.12928	0.0582175		IHMA87_00041	0.983387	0.0765403		IHMA87_00041	1.84176	3.61016e-10
PA14_00490	IHMA87_00042	PA0040		Intracellular trafficking, secretion, and vesicular transport						PA14_00490	0.102411	0.940411		PA14_00490	-0.0818103	0.947594		PA14_00490	-1.37513	0.0284837		PA0040	-0.155017	0.999709		PA0040	-0.66254	0.817105		PA0040	-0.716088	0.824781		IHMA87_00042	0.0260707	0.982529		IHMA87_00042	1.12339	0.396283		IHMA87_00042	-0.478041	0.716852
PA14_00510	IHMA87_00043	PA0041		Intracellular trafficking, secretion, and vesicular transport						PA14_00510	1.96607	5.3129e-07		PA14_00510	1.53525	3.1734e-05		PA14_00510	1.14642	0.00387709		PA0041	0.242953	0.999709		PA0041	1.66968	0.000566148		PA0041	1.66571	0.0375013		IHMA87_00043	1.1822	0.055685		IHMA87_00043	1.98019	0.0802764		IHMA87_00043	1.99908	0.0385305
PA14_00530		PA0042		Function unknown						PA14_00530	0.871241	0.302702		PA14_00530	0.939156	0.155536		PA14_00530	0.663313	0.384927		PA0042	0.0833449	0.999709		PA0042	0.045677	0.99258		PA0042	1.44216	0.317464
PA14_00550	IHMA87_00049	PA0043		Function unknown						PA14_00550	-0.23827	0.824485		PA14_00550	-0.150604	0.889608		PA14_00550	-0.0341816	0.976329		PA0043	-0.0739387	0.999709		PA0043	0.0695461	0.988247		PA0043	-0.229282	0.955629		IHMA87_00049	-0.997663	0.182714		IHMA87_00049	-0.303207	0.851323		IHMA87_00049	-1.23317	0.085837
PA14_00560		PA0044	exoT	Function unknown						PA14_00560	3.47337	7.58135e-35		PA14_00560	4.99833	3.32771e-68		PA14_00560	4.99159	4.34934e-90		PA0044	3.32355	1.71197e-12		PA0044	3.98315	3.50455e-22		PA0044	5.14847	3.0843e-29
PA14_00570	IHMA87_00050	PA0045		Cell wall/membrane/envelope biogenesis						PA14_00570	3.67106	6.63572e-05		PA14_00570	4.48746	1.13658e-06		PA14_00570	3.64455	6.60962e-05		PA0045	1.33762	0.213039		PA0045	2.232	0.20184		PA0045	3.12647	0.117931		IHMA87_00050	2.87429	7.65334e-12		IHMA87_00050	1.53226	NA		IHMA87_00050	1.42718	NA
PA14_00580	IHMA87_00051	PA0046		Function unknown						PA14_00580	4.00233	5.7271e-07		PA14_00580	3.23819	1.28202e-06		PA14_00580	5.32809	8.31118e-06		PA0046	0.972101	0.676161		PA0046	0.913505	NA		PA0046	1.4516	0.606997		IHMA87_00051	3.6919	1.89945e-14		IHMA87_00051	2.17526	NA		IHMA87_00051	3.11112	NA
PA14_00590	IHMA87_00052	PA0047		Function unknown						PA14_00590	2.67689	0.000597073		PA14_00590	3.87208	5.93854e-05		PA14_00590	3.16035	0.00286809		PA0047	1.09353	0.421846		PA0047	0.409013	NA		PA0047	1.25587	0.651945		IHMA87_00052	1.68646	0.000278985		IHMA87_00052	0.705409	NA		IHMA87_00052	1.3733	NA
PA14_00600	IHMA87_00053	PA0048		Transcription						PA14_00600	-1.43637	NA		PA14_00600	0.0932828	0.963497		PA14_00600	0.0796384	NA		PA0048	-0.826115	0.463845		PA0048	1.23237	0.0049553		PA0048	1.00871	0.178775		IHMA87_00053	-0.839245	0.380711		IHMA87_00053	-0.246236	NA		IHMA87_00053	-0.436972	NA
PA14_00620	IHMA87_00054	PA0049		Function unknown						PA14_00620	0.643497	0.497275		PA14_00620	0.675031	0.441828		PA14_00620	0.171295	0.858801		PA0049	-0.671305	0.529377		PA0049	1.32862	0.000126892		PA0049	1.99383	3.70131e-07		IHMA87_00054	-1.09572	0.0214972		IHMA87_00054	-0.588885	0.625652		IHMA87_00054	0.134257	0.850283
PA14_00630		PA0050		Function unknown						PA14_00630	-0.137119	0.89267		PA14_00630	-0.862877	0.144291		PA14_00630	-1.73178	0.00184502		PA0050	-0.229922	0.999709		PA0050	0.745306	0.602835		PA0050	-0.235641	0.938713
PA14_00640		PA0051	phzH	Amino acid transport and metabolism						PA14_00640	-0.664853	0.436605		PA14_00640	-2.0949	1.54928e-05		PA14_00640	-1.20753	0.0245019		PA0051	-0.945743	0.922118		PA0051	0.710447	NA		PA0051	-0.0180134	0.998061
PA14_00650	IHMA87_00055	PA0052		Function unknown						PA14_00650	3.00938	1.13139e-22		PA14_00650	2.23869	7.36859e-11		PA14_00650	1.88538	1.41061e-11		PA0052	2.5805	0.00404561		PA0052	2.28386	4.33418e-05		PA0052	2.44782	1.35029e-06		IHMA87_00055	1.34195	0.0293342		IHMA87_00055	0.826891	0.179157		IHMA87_00055	1.67118	5.13776e-06
		PA0053		Function unknown																		PA0053	-0.417988	0.999709		PA0053	-1.17409	0.509899		PA0053	-0.933025	0.730889
PA14_00660	IHMA87_00056	PA0054		Translation, ribosomal structure and biogenesis						PA14_00660	-0.9848	NA		PA14_00660	-0.492848	0.656047		PA14_00660	1.05096	0.412658		PA0054	0.247597	0.999709		PA0054	-1.30002	0.486355		PA0054	-0.891412	0.765534		IHMA87_00056	-0.0583924	0.958822		IHMA87_00056	-0.211003	0.901633		IHMA87_00056	-1.28809	0.111343
PA14_00670	IHMA87_00057	PA0055		Function unknown						PA14_00670	-0.504396	NA		PA14_00670	-0.75108	0.292807		PA14_00670	-0.768375	0.367763		PA0055	-0.455292	0.994782		PA0055	-1.37781	0.211699		PA0055	-0.213357	0.955629		IHMA87_00057	0.133376	0.888692		IHMA87_00057	-0.611048	0.628106		IHMA87_00057	0.177843	0.867445
PA14_00680	IHMA87_00058	PA0056		Transcription						PA14_00680	-0.490633	NA		PA14_00680	0.000720581	0.999379		PA14_00680	0.563158	NA		PA0056	0.768801	0.954906		PA0056	0.87707	NA		PA0056	-0.0949273	0.998019		IHMA87_00058	-0.0465029	0.975211		IHMA87_00058	-0.28434	NA		IHMA87_00058	0.118232	0.932418
PA14_00690	IHMA87_00059	PA0057		General function prediction only						PA14_00690	-1.26674	NA		PA14_00690	-1.03179	NA		PA14_00690	-0.252583	NA		PA0057	0.363262	NA		PA0057	-0.745267	NA		PA0057	-1.80002	0.490531		IHMA87_00059	-1.17736	0.320161		IHMA87_00059	-0.504989	NA		IHMA87_00059	0.85108	NA
PA14_00700	IHMA87_00060	PA0058		Posttranslational modification, protein turnover, chaperones						PA14_00700	-0.613957	NA		PA14_00700	-0.239259	NA		PA14_00700	-0.554682	NA		PA0058	0.315389	0.999709		PA0058	-1.05132	NA		PA0058	0.844506	0.853208		IHMA87_00060	-0.673099	0.563044		IHMA87_00060	0.168665	NA		IHMA87_00060	-1.50267	NA
PA14_00710	IHMA87_00061	PA0059	osmC	Posttranslational modification, protein turnover, chaperones						PA14_00710	-0.668372	0.188475		PA14_00710	-0.677013	0.067901		PA14_00710	-1.00729	0.00145657		PA0059	-0.571749	0.999709		PA0059	0.13622	0.960291		PA0059	-0.207761	0.950664		IHMA87_00061	-1.08823	0.201202		IHMA87_00061	-0.908809	0.289249		IHMA87_00061	0.00730244	0.988443
PA14_00720	IHMA87_00062	PA0060		Function unknown						PA14_00720	-0.379055	0.585347		PA14_00720	-0.599697	0.195906		PA14_00720	-0.6283	0.147559		PA0060	-0.58461	0.999709		PA0060	-0.226243	0.939324		PA0060	-0.0456324	0.998019		IHMA87_00062	-0.17382	0.88619		IHMA87_00062	-0.729997	0.548596		IHMA87_00062	0.0427117	0.955227
PA14_00730	IHMA87_00063	PA0061		Function unknown						PA14_00730	-0.620693	0.436989		PA14_00730	-0.439217	0.489178		PA14_00730	-0.52137	0.462609		PA0061	0.258514	0.999709		PA0061	-0.103156	0.966835		PA0061	0.133461	0.960286		IHMA87_00063	-0.846517	0.14033		IHMA87_00063	-0.242292	0.830268		IHMA87_00063	-0.0826672	0.902265
PA14_00740	IHMA87_00064	PA0062		Function unknown						PA14_00740	0.909877	0.523036		PA14_00740	1.04771	0.142788		PA14_00740	1.14981	0.0992992		PA0062	0.756702	0.962797		PA0062	0.705463	0.730919		PA0062	2.57923	0.0229214		IHMA87_00064	-0.119704	0.916636		IHMA87_00064	2.02673	0.00141568		IHMA87_00064	2.59912	1.26215e-07
PA14_00750	IHMA87_00065	PA0063		General function prediction only						PA14_00750	0.482521	0.592307		PA14_00750	-0.245111	0.790368		PA14_00750	-0.538399	0.574891		PA0063	0.243546	0.999709		PA0063	0.385265	0.915363		PA0063	-0.592141	0.891187		IHMA87_00065	-0.729764	0.357843		IHMA87_00065	-1.0152	0.515817		IHMA87_00065	-1.2814	0.248919
PA14_00760	IHMA87_00066	PA0064		Function unknown						PA14_00760	-0.318014	0.743565		PA14_00760	-0.833887	0.323293		PA14_00760	-0.134082	0.910662		PA0064	-0.24269	0.999709		PA0064	-0.470205	0.839232		PA0064	-0.269275	0.950664		IHMA87_00066	-0.214324	0.791531		IHMA87_00066	-0.0654831	0.961829		IHMA87_00066	-0.225694	0.798966
PA14_00770	IHMA87_00067	PA0065		General function prediction only						PA14_00770	-0.602903	0.589773		PA14_00770	-0.273208	0.80709		PA14_00770	-0.262173	0.815637		PA0065	-0.0485534	0.999709		PA0065	-0.42405	0.873865		PA0065	-0.0686162	0.995508		IHMA87_00067	0.41757	0.628594		IHMA87_00067	-0.32004	0.868165		IHMA87_00067	-0.119527	0.923542
PA14_00780	IHMA87_00068	PA0066		General function prediction only						PA14_00780	-0.633529	0.568659		PA14_00780	-1.08098	0.182943		PA14_00780	0.0357282	0.972775		PA0066	-0.0747588	0.999709		PA0066	-0.463703	0.837444		PA0066	-1.15344	0.457486		IHMA87_00068	0.146863	0.88491		IHMA87_00068	-0.938388	0.423468		IHMA87_00068	-0.255379	0.747034
PA14_00790	IHMA87_00069	PA0067	prlC	Amino acid transport and metabolism						PA14_00790	-0.905208	0.0371991		PA14_00790	-1.30671	0.00234729		PA14_00790	-1.00172	0.00192682		PA0067	0.0950729	0.999709		PA0067	-0.468293	0.563534		PA0067	-0.47703	0.704122		IHMA87_00069	-0.564112	0.29724		IHMA87_00069	-0.658418	0.414384		IHMA87_00069	-0.777922	0.0442576
PA14_00800	IHMA87_00070	PA0068		General function prediction only						PA14_00800	-0.219738	0.819089		PA14_00800	-0.253725	0.708532		PA14_00800	0.0447965	0.955912		PA0068	-0.347063	0.999709		PA0068	-0.218517	0.939324		PA0068	0.380216	0.901273		IHMA87_00070	-0.110666	0.917711		IHMA87_00070	-0.483877	0.716803		IHMA87_00070	0.208596	0.78633
PA14_00810	IHMA87_00071	PA0069		Replication, recombination and repair						PA14_00810	-0.148748	0.880012		PA14_00810	-0.32396	0.668792		PA14_00810	0.0223595	0.982955		PA0069	-0.00681005	0.999709		PA0069	0.647997	0.757111		PA0069	0.719607	0.757927		IHMA87_00071	0.0648042	0.95434		IHMA87_00071	0.335691	0.849601		IHMA87_00071	-0.278291	0.804586
PA14_00820	IHMA87_00072	PA0070		Function unknown						PA14_00820	0.169118	0.799835		PA14_00820	2.08935	9.68719e-05		PA14_00820	2.54182	1.39763e-05		PA0070	-0.509085	0.771581		PA0070	-0.719843	0.408899		PA0070	-0.493199	0.8364		IHMA87_00072	-0.511081	0.358048		IHMA87_00072	-0.822218	0.44184		IHMA87_00072	-0.25053	0.776757
PA14_00830	IHMA87_00073	PA0071		Function unknown						PA14_00830	0.314138	0.617571		PA14_00830	0.377992	0.445433		PA14_00830	0.417852	0.373317		PA0071	0.68214	0.772846		PA0071	0.518423	0.772477		PA0071	0.919095	0.382436		IHMA87_00073	-0.424268	0.551387		IHMA87_00073	1.19164	0.206123		IHMA87_00073	2.60319	3.71503e-05
PA14_00850	IHMA87_00074	PA0072		Defense mechanisms						PA14_00850	-0.828443	0.484776		PA14_00850	-1.94057	NA		PA14_00850	0.822705	NA		PA0072	0.702912	0.945809		PA0072	-0.276109	NA		PA0072	0	NA		IHMA87_00074	-1.38028	0.0298555		IHMA87_00074	-1.24874	NA		IHMA87_00074	-0.24063	NA
PA14_00860	IHMA87_00075	PA0073		Defense mechanisms						PA14_00860	-0.150591	0.906615		PA14_00860	-0.4807	NA		PA14_00860	1.5242	NA		PA0073	-0.272525	0.999709		PA0073	0.542596	NA		PA0073	0.34329	0.955629		IHMA87_00075	-0.936318	0.121661		IHMA87_00075	-0.542346	NA		IHMA87_00075	-1.23963	NA
PA14_00875	IHMA87_00076	PA0074	ppkA	Transcription	Signal transduction mechanisms	Replication, recombination and repair	General function prediction only			PA14_00875	-0.566777	0.348071		PA14_00875	-0.828854	0.488787		PA14_00875	0.110299	0.943096		PA0074	0.352162	0.999709		PA0074	0.821958	NA		PA0074	0.432836	0.943176		IHMA87_00076	-0.679054	0.182834		IHMA87_00076	-0.513596	NA		IHMA87_00076	0.291822	NA
PA14_00890	IHMA87_00077	PA0075	pppA	Signal transduction mechanisms						PA14_00890	-1.39964	0.104456		PA14_00890	-1.11409	NA		PA14_00890	0.428325	NA		PA0075	0.292314	0.999709		PA0075	0.31457	NA		PA0075	1.43531	0.725154		IHMA87_00077	-0.748659	0.192547		IHMA87_00077	-0.546682	NA		IHMA87_00077	-0.0425487	NA
PA14_00900	IHMA87_00078	PA0076		Function unknown						PA14_00900	-0.978209	0.312135		PA14_00900	-0.996832	0.494746		PA14_00900	-0.444597	NA		PA0076	0.145549	0.999709		PA0076	0.200118	NA		PA0076	-0.909521	0.859546		IHMA87_00078	-0.874922	0.130959		IHMA87_00078	-0.396143	NA		IHMA87_00078	-1.65072	NA
PA14_00910	IHMA87_00079	PA0077	icmF1	Function unknown						PA14_00910	-1.00585	0.0935556		PA14_00910	-1.69326	0.0581954		PA14_00910	0.0828846	0.949838		PA0077	-0.217282	0.999709		PA0077	0.70109	0.789804		PA0077	-1.39773	0.521927		IHMA87_00079	-0.609227	0.266341		IHMA87_00079	-0.331811	0.857731		IHMA87_00079	-0.366771	0.783646
PA14_00925	IHMA87_00080	PA0078		Function unknown	Cell motility					PA14_00925	-0.986654	0.278591		PA14_00925	0.477328	NA		PA14_00925	0.432163	NA		PA0078	-0.0956932	0.999709		PA0078	-1.0322	0.699925		PA0078	-0.522953	0.918755		IHMA87_00080	-0.814964	0.123301		IHMA87_00080	-0.154147	NA		IHMA87_00080	-0.974907	NA
PA14_00940	IHMA87_00081	PA0079		Function unknown						PA14_00940	-0.883778	0.308161		PA14_00940	-0.738208	NA		PA14_00940	0.39448	NA		PA0079	-0.0295434	0.999709		PA0079	0.772284	0.796752		PA0079	0.28503	0.959472		IHMA87_00081	-0.480573	0.456568		IHMA87_00081	-0.766554	NA		IHMA87_00081	-0.916741	NA
PA14_00960	IHMA87_00082	PA0080		Function unknown						PA14_00960	-0.481183	0.64643		PA14_00960	0.0464354	0.980374		PA14_00960	1.67055	NA		PA0080	0.121444	0.999709		PA0080	0.120148	NA		PA0080	0.656098	0.902088		IHMA87_00082	-0.619654	0.348031		IHMA87_00082	0.101753	NA		IHMA87_00082	-0.644901	NA
	IHMA87_00083	PA0081	fha1	Signal transduction mechanisms																		PA0081	-0.321543	0.999709		PA0081	0.84174	0.24155		PA0081	0.975025	0.175417		IHMA87_00083	-0.302354	0.658449		IHMA87_00083	0.769134	0.333824		IHMA87_00083	1.8503	3.47326e-06
PA14_00990	IHMA87_00084	PA0082		Function unknown						PA14_00990	2.34003	4.53287e-08		PA14_00990	1.05615	0.034367		PA14_00990	0.379073	0.529647		PA0082	0.289619	0.999709		PA0082	0.481875	0.732981		PA0082	0.544183	0.741405		IHMA87_00084	-0.217966	0.759044		IHMA87_00084	0.402299	0.687043		IHMA87_00084	0.0541405	0.936697
PA14_01010	IHMA87_00085	PA0083		Function unknown						PA14_01010	-0.966673	0.249841		PA14_01010	0.51862	NA		PA14_01010	-1.14096	NA		PA0083	0.0476418	0.999709		PA0083	-0.204343	0.957689		PA0083	0.94365	0.818505		IHMA87_00085	0.180333	0.818203		IHMA87_00085	0.632753	0.719751		IHMA87_00085	-0.572413	NA
PA14_01020	IHMA87_00086	PA0084		Function unknown						PA14_01020	-1.32019	0.0110738		PA14_01020	-0.865182	0.475103		PA14_01020	-0.337652	0.777784		PA0084	-0.0355847	0.999709		PA0084	0.0889821	0.975695		PA0084	-1.25898	0.479237		IHMA87_00086	-0.0549319	0.948136		IHMA87_00086	0.233644	0.901022		IHMA87_00086	-0.20221	0.855529
PA14_01030	IHMA87_00087	PA0085	hcp1	Function unknown						PA14_01030	-1.62809	6.17581e-05		PA14_01030	-1.36223	0.124531		PA14_01030	-1.11456	0.21602		PA0085	-0.887079	0.304		PA0085	0.028073	0.994667		PA0085	-0.436139	0.905554		IHMA87_00087	0.42585	0.498908		IHMA87_00087	0.823993	0.567617		IHMA87_00087	2.075	0.00678057
PA14_01040	IHMA87_00088	PA0086		General function prediction only						PA14_01040	-0.810565	0.428669		PA14_01040	-0.33118	NA		PA14_01040	0.0928288	NA		PA0086	0.0654511	0.999709		PA0086	0.0881815	0.987681		PA0086	-0.257611	0.955629		IHMA87_00088	-0.254688	0.723566		IHMA87_00088	-0.105918	0.960232		IHMA87_00088	-0.612021	NA
PA14_01060	IHMA87_00089	PA0087		Function unknown						PA14_01060	-0.403414	NA		PA14_01060	-0.24741	NA		PA14_01060	1.24913	NA		PA0087	-0.352605	0.999709		PA0087	-0.654549	NA		PA0087	-1.30716	0.762884		IHMA87_00089	-0.251502	0.763599		IHMA87_00089	-0.452953	NA		IHMA87_00089	-0.371327	NA
PA14_01070	IHMA87_00090	PA0088		Function unknown						PA14_01070	0.918838	0.401735		PA14_01070	1.31804	NA		PA14_01070	0.637456	NA		PA0088	-0.436735	0.954906		PA0088	-0.413731	0.907193		PA0088	-0.167322	0.985748		IHMA87_00090	-0.591806	0.29724		IHMA87_00090	0.234149	NA		IHMA87_00090	0.332362	NA
PA14_01080	IHMA87_00091	PA0089		Function unknown						PA14_01080	-0.832042	NA		PA14_01080	0.238472	NA		PA14_01080	1.45963	NA		PA0089	-0.473449	0.98307		PA0089	-0.346566	NA		PA0089	0.31736	0.967346		IHMA87_00091	-0.511021	0.416558		IHMA87_00091	0.122949	NA		IHMA87_00091	0.0451052	NA
PA14_01100	IHMA87_00092	PA0090	clpV1	Posttranslational modification, protein turnover, chaperones						PA14_01100	-0.944262	0.0971925		PA14_01100	-0.199995	0.835791		PA14_01100	-0.627864	0.466417		PA0090	-0.365006	0.98307		PA0090	0.454651	0.828629		PA0090	-0.823932	0.675426		IHMA87_00092	-0.672923	0.172542		IHMA87_00092	0.121345	0.94095		IHMA87_00092	0.481994	0.611951
PA14_01110	IHMA87_00093	PA0091	vgrG1	Function unknown						PA14_01110	-0.754075	0.352649		PA14_01110	-1.00445	0.461303		PA14_01110	-0.845864	NA		PA0091	-0.0732064	0.999709		PA0091	-0.561925	NA		PA0091	-0.774557	0.850827		IHMA87_00093	-0.231122	0.747103		IHMA87_00093	-0.689057	NA		IHMA87_00093	0.091852	NA
PA14_01120		PA0092		Function unknown						PA14_01120	-1.51972	0.121507		PA14_01120	-2.15304	NA		PA14_01120	1.50618	NA		PA0092	-0.444784	0.999709		PA0092	0.0469633	NA		PA0092	-0.507542	0.942638
		PA0093		Function unknown																		PA0093	1.91283	0.000225281		PA0093	1.5248	0.106336		PA0093	1.9647	0.0765591
PA14_01150	IHMA87_00097	PA0094		Function unknown						PA14_01150	-0.299017	0.793467		PA14_01150	-0.689443	0.524846		PA14_01150	-0.869707	0.372281		PA0094	-0.219185	0.999709		PA0094	0.284899	0.938641		PA0094	0.730393	0.812565		IHMA87_00097	1.14099	0.0493959		IHMA87_00097	3.16952	8.9334e-08		IHMA87_00097	2.89072	4.27889e-06
PA14_01160	IHMA87_00098	PA0095		Function unknown	Intracellular trafficking, secretion, and vesicular transport					PA14_01160	0.435363	0.408466		PA14_01160	0.0809027	0.887437		PA14_01160	-0.428328	0.323339		PA0095	-0.0167037	0.999709		PA0095	0.374017	0.774355		PA0095	-0.0745287	0.979917		IHMA87_00098	-0.0425699	0.960888		IHMA87_00098	-0.537632	0.514792		IHMA87_00098	-0.592614	0.175229
PA14_01170	IHMA87_00099	PA0096		Function unknown						PA14_01170	2.20136	0.00218011		PA14_01170	3.82009	7.89664e-05		PA14_01170	3.22692	1.04531e-05		PA0096	0.564403	0.994782		PA0096	3.19231	0.000277206		PA0096	3.17378	0.000161793		IHMA87_00099	0.743512	0.304012		IHMA87_00099	3.04865	0.000145274		IHMA87_00099	2.58774	0.00358806
PA14_01180	IHMA87_00100	PA0097		Function unknown						PA14_01180	0.12223	0.917828		PA14_01180	2.03705	0.082937		PA14_01180	1.6502	0.166671		PA0097	-0.774516	0.787033		PA0097	1.54395	NA		PA0097	1.08332	0.633293		IHMA87_00100	-0.568698	0.398427		IHMA87_00100	0.238915	0.922525		IHMA87_00100	0.228485	NA
PA14_01190	IHMA87_00101	PA0098		Lipid transport and metabolism	Secondary metabolites biosynthesis, transport and catabolism					PA14_01190	0.340514	0.762087		PA14_01190	-0.358223	0.754833		PA14_01190	-0.198312	0.887075		PA0098	-0.892973	0.724398		PA0098	1.41079	NA		PA0098	-0.167119	0.979917		IHMA87_00101	-1.03823	0.0920967		IHMA87_00101	-0.366085	NA		IHMA87_00101	-0.0157229	NA
		PA0099		Function unknown																		PA0099	2.75572	1.59583e-05		PA0099	2.33661	0.0431803		PA0099	3.76989	2.12672e-05
		PA0100		Function unknown																		PA0100	-0.343967	0.999709		PA0100	0.476368	0.83988		PA0100	-0.456068	0.860806
PA14_01230	IHMA87_00104	PA0101		Energy production and conversion						PA14_01230	0.110176	0.903616		PA14_01230	1.07467	0.306197		PA14_01230	-1.07236	0.279854		PA0101	-0.25975	0.999709		PA0101	0.755415	0.709783		PA0101	-0.347185	0.923687		IHMA87_00104	-0.465342	0.479516		IHMA87_00104	-0.462556	0.665114		IHMA87_00104	-0.483168	0.464101
PA14_01240	IHMA87_00105	PA0102		Inorganic ion transport and metabolism						PA14_01240	0.881007	0.0533866		PA14_01240	0.951681	0.0263328		PA14_01240	0.449768	0.3416		PA0102	0.563826	0.878433		PA0102	1.99736	4.33873e-07		PA0102	2.30835	8.78909e-07		IHMA87_00105	-0.139982	0.881557		IHMA87_00105	0.887425	0.126447		IHMA87_00105	0.990285	0.00730788
PA14_01250	IHMA87_00106	PA0103		Inorganic ion transport and metabolism						PA14_01250	3.06819	4.5107e-06		PA14_01250	3.68292	7.58032e-15		PA14_01250	2.99593	9.39511e-11		PA0103	1.48166	0.206687		PA0103	5.28679	2.11911e-25		PA0103	5.6737	3.57653e-35		IHMA87_00106	0.752309	0.298115		IHMA87_00106	3.0526	4.38481e-12		IHMA87_00106	3.1444	1.08941e-18
PA14_01270	IHMA87_00107	PA0104		Function unknown						PA14_01270	2.27074	0.0201728		PA14_01270	3.57551	3.18832e-06		PA14_01270	2.61439	0.0001592		PA0104	0.873658	0.968732		PA0104	2.35143	0.0622257		PA0104	2.26062	0.0228634		IHMA87_00107	0.229843	0.832495		IHMA87_00107	0.389874	0.786609		IHMA87_00107	0.271594	0.707842
PA14_01290	IHMA87_00108	PA0105	coxB	Energy production and conversion						PA14_01290	5.70537	1.45707e-81		PA14_01290	4.5191	1.1956e-76		PA14_01290	4.53332	1.63017e-69		PA0105	4.29445	7.18167e-14		PA0105	3.77617	3.91284e-41		PA0105	3.19724	1.94745e-18		IHMA87_00108	2.47226	3.87318e-08		IHMA87_00108	2.85827	1.39882e-13		IHMA87_00108	3.34755	9.93416e-31
PA14_01300	IHMA87_00109	PA0106	coxA	Energy production and conversion						PA14_01300	1.99751	5.69919e-05		PA14_01300	2.63225	1.2907e-19		PA14_01300	2.08244	1.06561e-09		PA0106	-1.20307	0.258925		PA0106	0.215385	0.791632		PA0106	0.221214	0.884376		IHMA87_00109	-0.195021	0.838025		IHMA87_00109	-0.215359	0.815929		IHMA87_00109	0.263262	0.557108
PA14_01310	IHMA87_00110	PA0107		Posttranslational modification, protein turnover, chaperones						PA14_01310	0.386202	0.731764		PA14_01310	1.29589	0.00278769		PA14_01310	0.79821	0.167475		PA0107	-1.53015	0.269784		PA0107	0.230037	0.83109		PA0107	-0.207223	0.90519		IHMA87_00110	-0.647689	0.532747		IHMA87_00110	-0.22686	0.817664		IHMA87_00110	-0.511652	0.240606
PA14_01320	IHMA87_00111	PA0108	coIII	Energy production and conversion						PA14_01320	1.22867	0.141529		PA14_01320	1.4922	0.000126567		PA14_01320	1.3751	0.00187214		PA0108	-0.76324	0.91288		PA0108	0.883267	0.016768		PA0108	0.509848	0.552076		IHMA87_00111	-0.601483	0.504934		IHMA87_00111	-0.227501	0.804928		IHMA87_00111	-0.397336	0.329427
PA14_01330	IHMA87_00112	PA0109		Function unknown						PA14_01330	-0.482022	0.365022		PA14_01330	-0.675268	0.0712181		PA14_01330	-0.658503	0.140299		PA0109	-0.395473	0.999709		PA0109	0.026417	0.994667		PA0109	-0.434681	0.841616		IHMA87_00112	-0.154108	0.872804		IHMA87_00112	0.394951	0.727483		IHMA87_00112	0.58632	0.341673
PA14_01340	IHMA87_00113	PA0110		Function unknown						PA14_01340	1.76355	0.00662515		PA14_01340	2.61295	4.09734e-10		PA14_01340	2.01365	1.06284e-06		PA0110	-0.17135	0.999709		PA0110	0.712453	0.147448		PA0110	1.54661	0.000239217		IHMA87_00113	-1.01367	0.109402		IHMA87_00113	0.30481	0.742866		IHMA87_00113	0.47807	0.233342
PA14_01350	IHMA87_00114	PA0111		Function unknown						PA14_01350	1.3919	0.138854		PA14_01350	1.03503	0.124864		PA14_01350	2.52218	1.44526e-05		PA0111	0.235388	0.999709		PA0111	0.875684	0.0721633		PA0111	0.727429	0.311235		IHMA87_00114	-0.235989	0.827233		IHMA87_00114	0.128997	0.910925		IHMA87_00114	0.368861	0.391884
PA14_01360	IHMA87_00115	PA0112		Posttranslational modification, protein turnover, chaperones						PA14_01360	2.52644	0.000467923		PA14_01360	2.52161	1.39955e-05		PA14_01360	3.66962	5.60695e-12		PA0112	1.20708	0.513738		PA0112	2.03873	1.82605e-08		PA0112	1.94754	3.68961e-06		IHMA87_00115	0.435624	0.592193		IHMA87_00115	0.866921	0.202119		IHMA87_00115	1.32078	3.72159e-05
PA14_01380	IHMA87_00116	PA0113		Posttranslational modification, protein turnover, chaperones						PA14_01380	0.420051	NA		PA14_01380	0.707517	0.50365		PA14_01380	0.568265	0.654222		PA0113	-1.88601	0.178167		PA0113	0.0526758	0.971267		PA0113	-0.555432	0.523165		IHMA87_00116	-0.735149	0.379859		IHMA87_00116	-0.687517	0.429147		IHMA87_00116	-1.09675	0.00249232
PA14_01390	IHMA87_00117	PA0114	senC	General function prediction only						PA14_01390	-0.0134664	0.987049		PA14_01390	0.0294671	0.974367		PA14_01390	-0.223589	0.765157		PA0114	-0.147794	0.999709		PA0114	-0.484868	0.587949		PA0114	-0.0231028	0.998019		IHMA87_00117	-0.254482	0.788086		IHMA87_00117	-0.437682	0.63496		IHMA87_00117	-0.570836	0.21712
PA14_01400	IHMA87_00118	PA0115		General function prediction only						PA14_01400	-0.538361	NA		PA14_01400	-0.961333	0.343421		PA14_01400	-0.465778	0.674745		PA0115	0.090934	0.999709		PA0115	-0.746216	0.799281		PA0115	1.00116	0.764828		IHMA87_00118	-0.453675	0.630989		IHMA87_00118	-0.837636	0.628359		IHMA87_00118	-0.662273	0.590849
PA14_01410	IHMA87_00119	PA0116		Transcription						PA14_01410	0.324951	0.69822		PA14_01410	-0.286615	0.699359		PA14_01410	-0.805262	0.21414		PA0116	0.322374	0.999709		PA0116	-0.0290647	0.994667		PA0116	-0.510088	0.816589		IHMA87_00119	-0.030394	0.979061		IHMA87_00119	-0.618335	0.610992		IHMA87_00119	-0.771532	0.268155
PA14_01430	IHMA87_00120	PA0117		General function prediction only	Lipid transport and metabolism	Secondary metabolites biosynthesis, transport and catabolism				PA14_01430	0.392856	0.731764		PA14_01430	0.0643434	0.969648		PA14_01430	-0.329413	NA		PA0117	0.531719	0.999709		PA0117	-0.718493	NA		PA0117	0.829296	0.858415		IHMA87_00120	0.265114	0.783922		IHMA87_00120	1.49443	0.211151		IHMA87_00120	0.983922	NA
PA14_01440	IHMA87_00121	PA0118		Secondary metabolites biosynthesis, transport and catabolism						PA14_01440	-0.562263	0.588365		PA14_01440	-0.063402	0.974379		PA14_01440	-1.19136	0.277199		PA0118	-0.517246	0.999709		PA0118	-0.732555	0.778228		PA0118	-0.119947	0.983395		IHMA87_00121	-1.09368	0.0568356		IHMA87_00121	-0.274324	0.876854		IHMA87_00121	-1.07501	0.273044
PA14_01460	IHMA87_00122	PA0119		Energy production and conversion						PA14_01460	2.88867	6.79777e-08		PA14_01460	2.35955	0.00793773		PA14_01460	2.76416	0.000278686		PA0119	1.30859	0.10979		PA0119	1.40043	0.291658		PA0119	1.47908	0.235106		IHMA87_00122	1.90946	0.000812236		IHMA87_00122	1.60293	0.0628358		IHMA87_00122	2.1419	0.000710718
PA14_01470	IHMA87_00123	PA0120		Transcription						PA14_01470	-1.07902	0.151565		PA14_01470	-0.844969	0.396673		PA14_01470	-0.682167	0.491055		PA0120	0.0531083	0.999709		PA0120	0.0452046	0.992319		PA0120	-1.12492	0.562529		IHMA87_00123	-1.14602	0.141258		IHMA87_00123	-0.576099	0.753984		IHMA87_00123	-1.78537	0.0431084
PA14_01480	IHMA87_00124	PA0121		Transcription						PA14_01480	-0.547831	0.597193		PA14_01480	-0.341851	0.780147		PA14_01480	-0.764138	0.528739		PA0121	0.31387	0.999709		PA0121	-0.195473	0.952085		PA0121	-0.922666	0.61211		IHMA87_00124	-1.17137	0.0642738		IHMA87_00124	-0.903335	0.462972		IHMA87_00124	-1.21507	0.133682
PA14_01490	IHMA87_00125	PA0122		Function unknown						PA14_01490	-0.495301	0.168626		PA14_01490	0.0900026	0.815279		PA14_01490	-0.470407	0.138125		PA0122	0.284649	0.999709		PA0122	0.386044	0.504403		PA0122	-0.340061	0.847774		IHMA87_00125	-0.101045	0.95434		IHMA87_00125	-0.506631	NA		IHMA87_00125	-0.2582	NA
PA14_01500	IHMA87_00126	PA0123		Transcription						PA14_01500	-0.274011	0.837913		PA14_01500	-0.192353	0.816261		PA14_01500	-0.316232	0.716811		PA0123	-0.177229	0.999709		PA0123	-0.0532181	0.988247		PA0123	0.519099	0.850827		IHMA87_00126	0.187318	0.860649		IHMA87_00126	0.857322	0.435043		IHMA87_00126	2.46004	5.8166e-06
PA14_01510	IHMA87_00127	PA0124		General function prediction only						PA14_01510	0.667725	NA		PA14_01510	0.193415	0.863378		PA14_01510	0.928285	0.232193		PA0124	0.313415	NA		PA0124	-0.300603	NA		PA0124	-0.35524	0.950664		IHMA87_00127	0.814418	0.455336		IHMA87_00127	0.12271	0.954487		IHMA87_00127	0.554677	NA
PA14_01520	IHMA87_00128	PA0125		Transcription						PA14_01520	0.180894	NA		PA14_01520	0.195364	0.898605		PA14_01520	-0.530667	0.635743		PA0125	0.282056	NA		PA0125	-0.542429	NA		PA0125	0.431207	0.943312		IHMA87_00128	-0.407418	0.759044		IHMA87_00128	0.567969	NA		IHMA87_00128	0.520433	NA
PA14_01540	IHMA87_00129	PA0126		Function unknown						PA14_01540	-1.73583	0.04772		PA14_01540	-0.47053	0.67088		PA14_01540	-0.964408	0.339937		PA0126	-0.272642	0.999709		PA0126	-0.111601	NA		PA0126	-1.16388	0.733142		IHMA87_00129	-0.084885	0.92295		IHMA87_00129	0.480355	NA		IHMA87_00129	0.00931739	NA
PA14_01550	IHMA87_00130	PA0127		Function unknown						PA14_01550	0.0943452	NA		PA14_01550	-0.509585	0.692494		PA14_01550	-0.813372	NA		PA0127	-0.689088	0.95041		PA0127	-0.500925	0.859859		PA0127	0.460642	0.876391		IHMA87_00130	-0.244618	0.836288		IHMA87_00130	0.147384	0.936314		IHMA87_00130	-0.626874	0.522718
PA14_01560	IHMA87_00131	PA0128		Inorganic ion transport and metabolism						PA14_01560	-0.188993	0.871645		PA14_01560	0.213018	0.806596		PA14_01560	0.845768	0.217382		PA0128	0.424422	0.999709		PA0128	-0.315232	0.923225		PA0128	-1.37302	0.489531		IHMA87_00131	0.764107	0.443148		IHMA87_00131	0.207809	0.924259		IHMA87_00131	0.619279	0.494274
PA14_01580	IHMA87_00132	PA0129	gabP	Amino acid transport and metabolism						PA14_01580	-0.0375979	0.975475		PA14_01580	0.533346	0.541278		PA14_01580	0.835031	0.494424		PA0129	-0.812345	0.812312		PA0129	-0.54287	0.858841		PA0129	-0.305876	0.955629		IHMA87_00132	-0.564696	0.572142		IHMA87_00132	-0.112603	0.957321		IHMA87_00132	-0.136724	0.918924
PA14_01600	IHMA87_00133	PA0130		Energy production and conversion						PA14_01600	-0.464441	0.360574		PA14_01600	1.10666	0.00863109		PA14_01600	-0.0489802	0.944263		PA0130	-0.393837	0.981316		PA0130	-0.153168	0.939324		PA0130	0.306691	0.90519		IHMA87_00133	-0.278558	0.690375		IHMA87_00133	0.60395	0.531024		IHMA87_00133	0.329116	0.583116
PA14_01610	IHMA87_00134	PA0131		Function unknown						PA14_01610	-0.0991777	0.926799		PA14_01610	0.724261	0.426282		PA14_01610	0.0357495	0.979143		PA0131	-0.362175	0.999709		PA0131	-0.22295	0.948606		PA0131	0.556992	0.897468		IHMA87_00134	-0.3725	0.689612		IHMA87_00134	-0.220223	0.911462		IHMA87_00134	-0.477815	0.68136
PA14_01620	IHMA87_00135	PA0132		Coenzyme transport and metabolism						PA14_01620	0.420693	0.416709		PA14_01620	2.61698	3.29127e-14		PA14_01620	1.04444	0.029812		PA0132	-0.18201	0.999709		PA0132	-0.6014	0.727176		PA0132	0.269581	0.948439		IHMA87_00135	-0.857112	0.155353		IHMA87_00135	-0.34844	0.84447		IHMA87_00135	0.217689	0.851174
PA14_01640	IHMA87_00136	PA0133		Transcription						PA14_01640	1.74724	0.100867		PA14_01640	1.79323	0.0251661		PA14_01640	0.977917	0.251812		PA0133	1.02461	0.687771		PA0133	1.11306	0.636964		PA0133	0.644902	0.856904		IHMA87_00136	0.475797	0.538057		IHMA87_00136	0.838104	0.385121		IHMA87_00136	1.03145	0.0847929
PA14_01660	IHMA87_00137	PA0134		General function prediction only	Nucleotide transport and metabolism					PA14_01660	-0.746079	0.186182		PA14_01660	-0.646258	0.181266		PA14_01660	-0.716983	0.105079		PA0134	-0.575878	0.945187		PA0134	0.0322979	0.990549		PA0134	-0.131406	0.971432		IHMA87_00137	-0.379389	0.646585		IHMA87_00137	-0.522252	0.661815		IHMA87_00137	-0.428042	0.570462
		PA0135		Function unknown																		PA0135	0.835512	NA		PA0135	0.808716	NA		PA0135	0.227055	0.976786
PA14_01670	IHMA87_00138	PA0136		General function prediction only						PA14_01670	-0.584542	NA		PA14_01670	-0.212672	0.863378		PA14_01670	0.153108	0.919014		PA0136	-0.0105461	0.999709		PA0136	-0.501253	0.858559		PA0136	0.547868	0.866675		IHMA87_00138	-0.259282	0.850391		IHMA87_00138	-1.05687	0.514954		IHMA87_00138	-0.426599	0.743107
PA14_01680	IHMA87_00139	PA0137		General function prediction only						PA14_01680	0.0287523	NA		PA14_01680	-1.03179	NA		PA14_01680	0.655785	NA		PA0137	-0.186456	NA		PA0137	0.122771	NA		PA0137	1.09716	0.785516		IHMA87_00139	-0.351705	NA		IHMA87_00139	-0.389727	NA		IHMA87_00139	-1.28623	NA
PA14_01690	IHMA87_00140	PA0138		General function prediction only						PA14_01690	-0.704641	NA		PA14_01690	-0.118426	0.942658		PA14_01690	-0.364532	NA		PA0138	-0.0354321	0.999709		PA0138	-0.0707604	NA		PA0138	0.232721	0.968972		IHMA87_00140	-0.218786	0.901961		IHMA87_00140	-0.552921	NA		IHMA87_00140	-0.487719	NA
PA14_01710	IHMA87_00141	PA0139	ahpC	Posttranslational modification, protein turnover, chaperones						PA14_01710	-0.466023	0.236993		PA14_01710	-1.74151	4.93115e-05		PA14_01710	-1.31412	7.32119e-07		PA0139	-0.587288	0.62393		PA0139	-0.908784	0.020969		PA0139	-0.485822	0.701732		IHMA87_00141	0.114354	0.882633		IHMA87_00141	-1.2353	0.014726		IHMA87_00141	-1.00928	0.0092671
PA14_01720	IHMA87_00142	PA0140	ahpF	Posttranslational modification, protein turnover, chaperones						PA14_01720	-0.723714	0.361608		PA14_01720	-1.66167	0.00104101		PA14_01720	-0.748106	0.0503757		PA0140	0.0413786	0.999709		PA0140	-0.495131	0.793324		PA0140	-1.76793	0.0593412		IHMA87_00142	0.374225	0.59489		IHMA87_00142	-1.21203	0.103424		IHMA87_00142	-0.446671	0.574837
PA14_01730	IHMA87_00143	PA0141		Function unknown						PA14_01730	-0.504535	0.329166		PA14_01730	0.604275	0.15396		PA14_01730	-0.0318781	0.944324		PA0141	-0.307789	0.999709		PA0141	-0.0906425	0.968218		PA0141	0.341891	0.898425		IHMA87_00143	0.194531	0.827233		IHMA87_00143	1.23516	0.139065		IHMA87_00143	2.00268	0.00353429
PA14_01750	IHMA87_00144	PA0142		General function prediction only	Nucleotide transport and metabolism					PA14_01750	-0.241695	0.831412		PA14_01750	-0.913553	0.197845		PA14_01750	-0.905582	0.248698		PA0142	0.10577	0.999709		PA0142	0.244487	0.904784		PA0142	-0.733017	0.81746		IHMA87_00144	-0.802677	0.327554		IHMA87_00144	-0.418267	0.754197		IHMA87_00144	-1.13895	0.190817
PA14_01760	IHMA87_00145	PA0143	nuh	Nucleotide transport and metabolism						PA14_01760	-0.38715	0.650427		PA14_01760	-0.50189	0.318026		PA14_01760	-0.847634	0.0540237		PA0143	1.19085	0.109896		PA0143	0.578052	0.563999		PA0143	0.837868	0.386411		IHMA87_00145	-0.0323432	0.975211		IHMA87_00145	-0.477322	0.562549		IHMA87_00145	-0.32192	0.47605
PA14_01780	IHMA87_00146	PA0144		Nucleotide transport and metabolism						PA14_01780	3.76174	2.48988e-18		PA14_01780	3.53733	4.92875e-28		PA14_01780	3.42824	7.19416e-28		PA0144	4.15829	2.99236e-08		PA0144	4.61614	1.62111e-20		PA0144	4.84643	1.03642e-24		IHMA87_00146	-0.261475	0.789365		IHMA87_00146	0.545198	0.522878		IHMA87_00146	1.73242	9.87959e-06
PA14_01790	IHMA87_00147	PA0145		Nucleotide transport and metabolism						PA14_01790	-0.434925	0.742571		PA14_01790	-0.262412	0.804148		PA14_01790	-1.17385	0.126604		PA0145	-0.00610619	0.999709		PA0145	-0.255665	0.948606		PA0145	-1.11964	0.598206		IHMA87_00147	-0.669022	0.436793		IHMA87_00147	-0.636708	0.665114		IHMA87_00147	-1.30216	0.100074
PA14_01800	IHMA87_00148	PA0146		General function prediction only						PA14_01800	-0.149786	NA		PA14_01800	0.124478	0.947594		PA14_01800	0.0987281	NA		PA0146	-0.218056	NA		PA0146	-0.297126	NA		PA0146	0.670332	0.86481		IHMA87_00148	0.723675	0.56892		IHMA87_00148	0.0965817	NA		IHMA87_00148	-0.102998	NA
PA14_01810	IHMA87_00149	PA0147		General function prediction only						PA14_01810	-0.532125	0.676093		PA14_01810	0.124517	0.921743		PA14_01810	-0.955251	0.210058		PA0147	0.323875	0.999709		PA0147	0.552025	0.838812		PA0147	-1.17987	0.448186		IHMA87_00149	-0.0786596	0.947068		IHMA87_00149	-0.753365	0.518128		IHMA87_00149	-0.736691	0.265637
PA14_01830	IHMA87_00150	PA0148		Nucleotide transport and metabolism						PA14_01830	1.77463	0.00150019		PA14_01830	1.32489	0.00534935		PA14_01830	1.03387	0.0518865		PA0148	0.437769	0.999709		PA0148	1.40449	0.146684		PA0148	0.727644	0.600125		IHMA87_00150	0.221007	0.803615		IHMA87_00150	0.54732	0.646488		IHMA87_00150	0.411067	0.535453
PA14_01840	IHMA87_00151	PA0149		Transcription						PA14_01840	-0.197095	NA		PA14_01840	-1.75032	0.0473167		PA14_01840	-1.43407	0.0556568		PA0149	-0.215172	NA		PA0149	1.64876	NA		PA0149	1.0795	0.744162		IHMA87_00151	-0.453944	0.690786		IHMA87_00151	-0.250632	0.901633		IHMA87_00151	-0.309995	0.795937
PA14_01860	IHMA87_00152	PA0150		Inorganic ion transport and metabolism	Signal transduction mechanisms					PA14_01860	1.16102	NA		PA14_01860	-0.636341	0.62832		PA14_01860	0.552732	0.647577		PA0150	1.24205	0.617695		PA0150	0.905504	NA		PA0150	1.34905	0.725154		IHMA87_00152	0.646575	0.517873		IHMA87_00152	0.702536	0.717769		IHMA87_00152	0.620708	NA
PA14_01870	IHMA87_00153	PA0151		Inorganic ion transport and metabolism						PA14_01870	1.12138	NA		PA14_01870	-0.789601	0.573209		PA14_01870	0.153455	0.902813		PA0151	-0.427585	NA		PA0151	1.98302	NA		PA0151	0.563902	0.932294		IHMA87_00153	0.0859359	0.95522		IHMA87_00153	-0.152949	NA		IHMA87_00153	-0.336535	NA
PA14_01890	IHMA87_00154	PA0152	pcaQ	Transcription						PA14_01890	-0.607706	NA		PA14_01890	-0.58054	0.643808		PA14_01890	-0.618776	0.568152		PA0152	0.261508	0.999709		PA0152	-0.345234	0.923225		PA0152	-0.775552	0.793688		IHMA87_00154	-0.20952	0.832574		IHMA87_00154	-1.22509	0.271861		IHMA87_00154	-0.862948	0.26356
PA14_01900	IHMA87_00155	PA0153	pcaH	Secondary metabolites biosynthesis, transport and catabolism						PA14_01900	0.271566	NA		PA14_01900	2.40326	NA		PA14_01900	0.854901	NA		PA0153	-0.128225	0.999709		PA0153	0.662598	NA		PA0153	0.299125	0.955629		IHMA87_00155	-0.455421	0.736314		IHMA87_00155	0.745085	0.610992		IHMA87_00155	1.60285	0.0925606
PA14_01910	IHMA87_00156	PA0154	pcaG	Secondary metabolites biosynthesis, transport and catabolism						PA14_01910	0.10347	NA		PA14_01910	0.340274	0.822269		PA14_01910	-0.751155	0.431951		PA0154	-1.38401	0.606879		PA0154	-0.289413	0.942878		PA0154	-0.861546	0.789687		IHMA87_00156	-0.431324	0.781046		IHMA87_00156	0.100997	0.955228		IHMA87_00156	1.03501	0.366465
PA14_01930	IHMA87_00157	PA0155	pcaR	Transcription						PA14_01930	0.501332	NA		PA14_01930	0.0288953	0.987334		PA14_01930	0.374863	0.780203		PA0155	-0.0103616	0.999709		PA0155	-1.27046	0.296776		PA0155	-0.396452	0.907458		IHMA87_00157	-0.138137	0.901854		IHMA87_00157	-0.684162	0.617309		IHMA87_00157	-0.371188	0.730604
PA14_01940	IHMA87_00158	PA0156		Cell wall/membrane/envelope biogenesis						PA14_01940	-0.088503	0.901201		PA14_01940	0.131098	0.78716		PA14_01940	-0.298124	0.508629		PA0156	0.558285	0.898883		PA0156	0.236186	0.888292		PA0156	0.0385018	0.995871		IHMA87_00158	-0.00106481	0.999199		IHMA87_00158	-0.164808	0.876854		IHMA87_00158	0.109959	0.823796
PA14_01960	IHMA87_00159	PA0157		Cell wall/membrane/envelope biogenesis						PA14_01960	-0.698999	0.231292		PA14_01960	-0.399719	0.431819		PA14_01960	-0.0445313	0.944266		PA0157	-0.179846	0.999709		PA0157	0.0309123	0.992224		PA0157	-0.296017	0.891716		IHMA87_00159	0.0880407	0.924821		IHMA87_00159	0.318627	0.768466		IHMA87_00159	0.70635	0.111182
PA14_01970	IHMA87_00160	PA0158		Defense mechanisms						PA14_01970	-0.0554175	0.921235		PA14_01970	0.228984	0.587498		PA14_01970	-0.277417	0.498647		PA0158	0.280653	0.999709		PA0158	0.247843	0.857621		PA0158	0.0025666	0.999064		IHMA87_00160	0.115558	0.88491		IHMA87_00160	0.0292656	0.978174		IHMA87_00160	0.325156	0.448759
PA14_01980	IHMA87_00161	PA0159		Transcription						PA14_01980	-0.157466	0.834491		PA14_01980	0.0260374	0.97356		PA14_01980	-0.152161	0.831218		PA0159	-0.23357	0.999709		PA0159	-0.0409226	0.989344		PA0159	-0.079393	0.983664		IHMA87_00161	0.0984661	0.922336		IHMA87_00161	-0.178883	0.901022		IHMA87_00161	0.0951835	0.894442
PA14_01990	IHMA87_00162	PA0160		Function unknown						PA14_01990	2.78305	1.97203e-05		PA14_01990	2.46693	1.28582e-05		PA14_01990	2.91868	1.68928e-06		PA0160	2.18102	0.0120715		PA0160	3.97195	6.05259e-08		PA0160	3.86844	5.59836e-05		IHMA87_00162	3.24135	5.45e-11		IHMA87_00162	3.97524	4.52799e-15		IHMA87_00162	3.2908	4.50956e-11
PA14_02010		PA0161		Function unknown						PA14_02010	6.77297	1.56171e-54		PA14_02010	5.87758	1.34875e-45		PA14_02010	4.62658	4.73351e-09		PA0161	5.69897	2.87765e-30		PA0161	6.53363	5.63452e-36		PA0161	6.70584	5.56734e-25
PA14_02020	IHMA87_00163	PA0162	opdC	Function unknown						PA14_02020	2.9375	4.68544e-08		PA14_02020	3.20619	1.49977e-08		PA14_02020	2.35198	4.29562e-05		PA0162	1.48593	0.0451542		PA0162	2.33432	2.73212e-05		PA0162	1.69753	0.173578		IHMA87_00163	1.75223	0.000956607		IHMA87_00163	1.76144	0.0967361		IHMA87_00163	1.25774	0.254303
PA14_02030	IHMA87_00164	PA0163		Transcription	Function unknown					PA14_02030	-0.302005	NA		PA14_02030	-0.731772	0.46583		PA14_02030	-0.295307	0.817695		PA0163	-0.292563	0.999709		PA0163	-0.637589	NA		PA0163	-1.31871	0.523621		IHMA87_00164	-1.06452	0.163388		IHMA87_00164	-0.433839	0.786609		IHMA87_00164	-0.651113	0.553805
PA14_02050	IHMA87_00165	PA0164		Amino acid transport and metabolism						PA14_02050	0.181649	0.891335		PA14_02050	-0.443879	0.648809		PA14_02050	-0.206956	0.851715		PA0164	-1.06445	0.526254		PA0164	-1.00532	0.559188		PA0164	-1.16338	0.499665		IHMA87_00165	-0.247782	0.782357		IHMA87_00165	0.0667868	0.966766		IHMA87_00165	-0.731601	0.459645
PA14_02060	IHMA87_00166	PA0165		Cell wall/membrane/envelope biogenesis						PA14_02060	3.67967	0.00240813		PA14_02060	3.27962	0.000362778		PA14_02060	2.80519	0.00195353		PA0165	3.21711	2.54454e-05		PA0165	1.05215	0.563534		PA0165	2.44729	0.171033		IHMA87_00166	3.75953	4.04924e-14		IHMA87_00166	2.87848	0.0141907		IHMA87_00166	1.92473	0.0850039
PA14_02070	IHMA87_00167	PA0166		Nucleotide transport and metabolism						PA14_02070	-0.755012	NA		PA14_02070	0.563773	NA		PA14_02070	1.65325	NA		PA0166	0.211018	NA		PA0166	0.0465405	NA		PA0166	1.08225	0.830184		IHMA87_00167	-0.879235	0.504172		IHMA87_00167	0.0131305	NA		IHMA87_00167	-0.53397	NA
PA14_02090	IHMA87_00168	PA0167		Transcription						PA14_02090	-0.133463	0.926799		PA14_02090	0.564188	0.665811		PA14_02090	-0.0458175	0.971572		PA0167	0.189475	0.999709		PA0167	-0.577	0.855401		PA0167	-0.662291	0.783976		IHMA87_00168	-0.17083	0.873346		IHMA87_00168	-0.0777602	0.966923		IHMA87_00168	0.552702	0.557108
PA14_02100	IHMA87_00169	PA0168		Function unknown						PA14_02100	-0.939341	0.222906		PA14_02100	-1.55978	0.0731445		PA14_02100	-0.28367	0.841184		PA0168	-0.462269	0.999709		PA0168	-0.686964	0.783757		PA0168	-0.231586	0.967454		IHMA87_00169	-1.53882	0.02276		IHMA87_00169	-0.681201	0.723893		IHMA87_00169	-0.94113	NA
PA14_02110	IHMA87_00170	PA0169		Signal transduction mechanisms						PA14_02110	0.676344	NA		PA14_02110	0.397031	NA		PA14_02110	-0.410464	NA		PA0169	-1.11219	0.839917		PA0169	0.398683	NA		PA0169	-0.194639	0.979241		IHMA87_00170	-0.132745	0.912444		IHMA87_00170	-1.69669	NA		IHMA87_00170	0.0545991	NA
PA14_02130	IHMA87_00171	PA0170		Function unknown						PA14_02130	-0.165644	NA		PA14_02130	0.522617	NA		PA14_02130	1.02946	NA		PA0170	-0.697003	NA		PA0170	-1.22799	NA		PA0170	0	NA		IHMA87_00171	-0.0103418	0.993038		IHMA87_00171	-0.505011	NA		IHMA87_00171	-0.39865	NA
PA14_02140	IHMA87_00172	PA0171		Function unknown						PA14_02140	-0.283433	NA		PA14_02140	0.31494	NA		PA14_02140	0.369279	NA		PA0171	-1.11835	NA		PA0171	0.542596	NA		PA0171	0.0304566	0.998019		IHMA87_00172	1.25032	0.037883		IHMA87_00172	0.317257	0.894383		IHMA87_00172	1.54009	NA
PA14_02150	IHMA87_00173	PA0172		Transcription	Signal transduction mechanisms					PA14_02150	0.0924753	NA		PA14_02150	-0.0530795	0.97119		PA14_02150	-0.27319	0.793329		PA0172	-0.531432	0.999709		PA0172	-0.436357	NA		PA0172	1.58098	0.564474		IHMA87_00173	0.224378	0.814553		IHMA87_00173	0.766721	0.496657		IHMA87_00173	0.336734	0.733879
PA14_02180	IHMA87_00174	PA0173		Signal transduction mechanisms	Cell motility					PA14_02180	-0.159151	0.838469		PA14_02180	-0.303686	0.682752		PA14_02180	0.204464	0.859572		PA0173	-0.0443778	0.999709		PA0173	0.969285	0.624205		PA0173	0.272664	0.943176		IHMA87_00174	-0.284178	0.82073		IHMA87_00174	-0.434252	0.797255		IHMA87_00174	0.084987	0.934823
PA14_02190	IHMA87_00175	PA0174		Signal transduction mechanisms	Cell motility					PA14_02190	-0.534616	0.436569		PA14_02190	-0.0368487	0.974628		PA14_02190	-1.17411	0.173865		PA0174	-1.14382	NA		PA0174	-0.037627	0.994667		PA0174	-1.10245	0.604536		IHMA87_00175	-0.598513	0.655909		IHMA87_00175	-0.967688	0.615249		IHMA87_00175	-1.11968	NA
PA14_02200	IHMA87_00176	PA0175		Signal transduction mechanisms	Cell motility					PA14_02200	-0.503719	0.260789		PA14_02200	-0.538122	0.202589		PA14_02200	-0.168887	0.798832		PA0175	-0.582535	0.999709		PA0175	0.931498	0.305738		PA0175	0.0585095	0.986379		IHMA87_00176	-0.889772	0.273031		IHMA87_00176	-0.923241	0.382074		IHMA87_00176	0.213283	0.784808
PA14_02220	IHMA87_00177	PA0176	aer2	Signal transduction mechanisms	Cell motility					PA14_02220	-0.534113	0.173591		PA14_02220	-0.324854	0.351034		PA14_02220	-0.310163	0.422857		PA0176	-0.766247	0.769076		PA0176	0.51434	0.358715		PA0176	-0.00113983	0.999414		IHMA87_00177	-0.408552	0.563116		IHMA87_00177	-0.07997	0.947789		IHMA87_00177	1.1128	0.000783181
PA14_02230	IHMA87_00178	PA0177		Cell motility	Signal transduction mechanisms					PA14_02230	-0.333996	0.498769		PA14_02230	0.240707	0.640191		PA14_02230	-0.652331	0.140299		PA0177	-0.71852	0.91288		PA0177	0.344278	0.800726		PA0177	-0.696827	0.4215		IHMA87_00178	-0.727033	0.457583		IHMA87_00178	-0.629713	0.537624		IHMA87_00178	0.0996552	0.874099
PA14_02250	IHMA87_00179	PA0178		Cell motility	Signal transduction mechanisms					PA14_02250	3.08699	3.93689e-21		PA14_02250	2.95223	1.30649e-24		PA14_02250	3.07332	6.06134e-23		PA0178	0.780224	0.59167		PA0178	1.10037	0.00282837		PA0178	1.31377	0.00574375		IHMA87_00179	0.17068	0.840782		IHMA87_00179	0.132205	0.908749		IHMA87_00179	1.12225	0.0033161
PA14_02260	IHMA87_00180	PA0179		Transcription	Signal transduction mechanisms					PA14_02260	5.1365	3.02048e-67		PA14_02260	4.72916	3.9035e-89		PA14_02260	4.34837	7.33575e-67		PA0179	4.32703	4.7785e-13		PA0179	4.90172	6.4775e-47		PA0179	5.28786	2.90673e-40		IHMA87_00180	3.43207	1.70945e-12		IHMA87_00180	4.57181	1.53546e-24		IHMA87_00180	5.44319	3.42677e-51
PA14_02270	IHMA87_00181	PA0180	cttP	Signal transduction mechanisms	Cell motility					PA14_02270	1.96348	1.63513e-08		PA14_02270	1.90279	2.05337e-09		PA14_02270	1.18633	4.1248e-05		PA0180	0.475417	0.97673		PA0180	1.4231	0.000721371		PA0180	1.56198	0.000449674		IHMA87_00181	-0.211965	0.800743		IHMA87_00181	0.627161	0.407935		IHMA87_00181	0.65701	0.0834147
PA14_02290	IHMA87_00182	PA0181		Transcription						PA14_02290	-0.668814	0.565585		PA14_02290	-0.67558	0.500869		PA14_02290	-1.18011	0.163036		PA0181	-0.0571494	0.999709		PA0181	0.374668	0.893237		PA0181	-1.22776	0.50471		IHMA87_00182	-0.732769	0.245059		IHMA87_00182	-0.350312	0.77866		IHMA87_00182	-1.45414	0.027383
PA14_02300	IHMA87_00183	PA0182		Lipid transport and metabolism	Secondary metabolites biosynthesis, transport and catabolism	General function prediction only				PA14_02300	-0.758772	NA		PA14_02300	-0.914059	0.50365		PA14_02300	-1.21368	NA		PA0182	-0.291173	0.999709		PA0182	0.362996	NA		PA0182	-0.806147	0.87372		IHMA87_00183	-0.574418	0.595266		IHMA87_00183	-0.0315011	NA		IHMA87_00183	-0.7043	0.513449
PA14_02310		PA0183	atsA	Inorganic ion transport and metabolism						PA14_02310	0.730752	NA		PA14_02310	1.12176	NA		PA14_02310	1.31106	NA		PA0183	-0.46277	0.999709		PA0183	-0.0553363	NA		PA0183	0.558653	0.913566
PA14_02330		PA0184		Inorganic ion transport and metabolism						PA14_02330	1.37614	NA		PA14_02330	-0.239259	NA		PA14_02330	1.06875	NA		PA0184	-0.268191	NA		PA0184	-1.30117	NA		PA0184	-2.05146	0.49734
PA14_02340		PA0185		Inorganic ion transport and metabolism						PA14_02340	0.14305	NA		PA14_02340	-0.931074	0.466302		PA14_02340	-0.0834597	0.9572		PA0185	0.302923	0.999709		PA0185	0.175387	NA		PA0185	-0.531244	0.90519
PA14_02360		PA0186		Inorganic ion transport and metabolism						PA14_02360	0.250099	NA		PA14_02360	0.0886233	NA		PA14_02360	0.486249	NA		PA0186	-0.0810729	NA		PA0186	0.753663	NA		PA0186	-0.199449	0.979917
		PA0187		Secondary metabolites biosynthesis, transport and catabolism																		PA0187	0.372039	0.999709		PA0187	1.70127	0.0707221		PA0187	1.74108	0.0429081
		PA0188		General function prediction only																		PA0188	1.27402	0.660007		PA0188	1.38599	0.281874		PA0188	1.41279	0.231981
PA14_02370	IHMA87_00184	PA0189		Function unknown						PA14_02370	1.50134	NA		PA14_02370	2.0616	0.130289		PA14_02370	0.484485	0.723294		PA0189	0.657122	NA		PA0189	1.10027	NA		PA0189	2.9374	0.100921		IHMA87_00184	2.20014	0.00274904		IHMA87_00184	2.93746	0.0068212		IHMA87_00184	2.55259	0.0174991
PA14_02380	IHMA87_00185	PA0190		Lipid transport and metabolism						PA14_02380	2.74834	0.00177613		PA14_02380	2.54025	0.000404342		PA14_02380	1.29061	0.147559		PA0190	1.18351	0.569549		PA0190	0.0469165	0.992224		PA0190	1.511	0.349117		IHMA87_00185	-0.0545387	0.977315		IHMA87_00185	0.43953	NA		IHMA87_00185	-2.16655	NA
PA14_02390		PA0191		Transcription						PA14_02390	0.625309	NA		PA14_02390	0.208859	0.883595		PA14_02390	0.613207	NA		PA0191	0.446276	0.999709		PA0191	-0.570124	NA		PA0191	-0.708901	0.888022
PA14_02410		PA0192		Inorganic ion transport and metabolism						PA14_02410	-0.177632	NA		PA14_02410	-0.0183	NA		PA14_02410	1.0652	NA		PA0192	0.370007	0.999709		PA0192	0.154416	NA		PA0192	0.563902	0.932294
PA14_02420		PA0193		Secondary metabolites biosynthesis, transport and catabolism						PA14_02420	-1.34692	NA		PA14_02420	-0.062718	NA		PA14_02420	0.530418	NA		PA0193	-0.98519	NA		PA0193	0.16633	NA		PA0193	-1.88401	0.521711
PA14_02435		PA0194		Secondary metabolites biosynthesis, transport and catabolism						PA14_02435	0.38116	NA		PA14_02435	0.979737	0.486727		PA14_02435	0.785723	NA		PA0194	-0.047307	NA		PA0194	1.06335	NA		PA0194	1.55327	0.523851
PA14_02450	IHMA87_00186	PA0195	pntAA	Energy production and conversion						PA14_02450	2.08614	4.55051e-08		PA14_02450	2.02462	1.0446e-11		PA14_02450	2.07112	9.3111e-11		PA0195	1.12677	0.27432		PA0195	1.98721	0.000275475		PA0195	1.51838	0.00649835		IHMA87_00186	1.64733	0.00141516		IHMA87_00186	1.27889	0.0346519		IHMA87_00186	1.46086	0.000359412
PA14_02460	IHMA87_00187	PA0195.1	pntAB	Function unknown						PA14_02460	4.00507	9.6839e-09		PA14_02460	3.86051	3.2418e-13		PA14_02460	2.78371	5.46085e-07		PA0195.1	2.10497	0.0292851		PA0195.1	3.54331	0.000483528		PA0195.1	3.85638	5.58895e-07		IHMA87_00187	2.76322	2.17934e-07		IHMA87_00187	3.09417	5.1274e-06		IHMA87_00187	2.67208	1.45765e-05
PA14_02470	IHMA87_00188	PA0196	pntB	Energy production and conversion						PA14_02470	0.797731	0.18439		PA14_02470	1.10787	0.0112963		PA14_02470	0.791666	0.101734		PA0196	0.0484835	0.999709		PA0196	0.963196	0.402199		PA0196	0.794715	0.510704		IHMA87_00188	0.627825	0.358956		IHMA87_00188	0.107003	0.934826		IHMA87_00188	0.946494	0.0555596
PA14_02490		PA0197	tonB2	Cell wall/membrane/envelope biogenesis						PA14_02490	0.869997	NA		PA14_02490	1.90801	NA		PA14_02490	1.33892	NA		PA0197	1.28716	NA		PA0197	1.69702	NA		PA0197	1.70941	0.628803
PA14_02500		PA0198	exbB1	Intracellular trafficking, secretion, and vesicular transport						PA14_02500	-0.896449	NA		PA14_02500	-0.00762298	NA		PA14_02500	-0.0158083	NA		PA0198	0.469306	NA		PA0198	-0.513448	NA		PA0198	0.717109	0.903826
PA14_02510		PA0199	exbD1	Intracellular trafficking, secretion, and vesicular transport						PA14_02510	0.518821	NA		PA14_02510	0.86017	0.470447		PA14_02510	1.30725	NA		PA0199	-0.184178	NA		PA0199	-0.0797166	NA		PA0199	0.323193	0.955629
PA14_02520		PA0200		Function unknown						PA14_02520	-0.289822	0.728507		PA14_02520	-0.563636	0.503888		PA14_02520	-1.61736	0.000171838		PA0200	-0.771275	0.771801		PA0200	-1.1507	0.00695458		PA0200	-1.05608	0.132559
PA14_02530	IHMA87_00190	PA0201		General function prediction only						PA14_02530	1.5463	NA		PA14_02530	-0.895725	0.477175		PA14_02530	-0.89319	NA		PA0201	-0.484862	0.970927		PA0201	0.10841	0.9674		PA0201	-0.955949	0.591144		IHMA87_00190	-0.456587	0.520631		IHMA87_00190	-0.436003	0.736086		IHMA87_00190	-0.630172	0.439597
	IHMA87_00191	PA0202		Translation, ribosomal structure and biogenesis																		PA0202	0.174891	0.999709		PA0202	0.133279	NA		PA0202	-0.280603	0.971432		IHMA87_00191	-0.745561	NA		IHMA87_00191	-0.520735	NA		IHMA87_00191	-0.785146	NA
	IHMA87_00192	PA0203		Amino acid transport and metabolism																		PA0203	0.384861	0.999709		PA0203	-0.974095	NA		PA0203	-0.191062	0.978053		IHMA87_00192	0.324352	NA		IHMA87_00192	0.272984	NA		IHMA87_00192	-0.0461709	0.975275
	IHMA87_00193	PA0204		Amino acid transport and metabolism																		PA0204	0.358225	0.999709		PA0204	0.49599	NA		PA0204	-0.806436	0.872288		IHMA87_00193	-0.390919	NA		IHMA87_00193	0.248045	NA		IHMA87_00193	-0.744962	NA
	IHMA87_00194	PA0205		Amino acid transport and metabolism																		PA0205	-0.530572	NA		PA0205	-0.441477	NA		PA0205	-0.153375	0.986298		IHMA87_00194	-0.301922	NA		IHMA87_00194	-0.947765	NA		IHMA87_00194	-1.15539	NA
	IHMA87_00195	PA0206		Amino acid transport and metabolism																		PA0206	4.68042	2.01482e-12		PA0206	2.20085	0.0641393		PA0206	1.94313	0.0448597		IHMA87_00195	2.82027	6.266e-07		IHMA87_00195	2.29711	0.000433697		IHMA87_00195	2.64479	6.75537e-08
	IHMA87_00196	PA0207		Transcription																		PA0207	0.0604884	0.999709		PA0207	-0.2122	0.942878		PA0207	0.255995	0.946399		IHMA87_00196	-0.383166	0.633895		IHMA87_00196	1.36259	0.0632942		IHMA87_00196	0.612247	0.329396
PA14_02550	IHMA87_00197	PA0208	mdcA	Lipid transport and metabolism						PA14_02550	0.537875	NA		PA14_02550	-0.204347	0.766431		PA14_02550	0.384468	0.471674		PA0208	-0.0378104	0.999709		PA0208	-0.754847	0.566441		PA0208	-0.525142	0.858415		IHMA87_00197	-0.897739	0.396074		IHMA87_00197	-0.0894228	0.939122		IHMA87_00197	-0.33231	0.499598
PA14_02560	IHMA87_00198	PA0209		Coenzyme transport and metabolism						PA14_02560	0.487082	NA		PA14_02560	-0.328396	0.749756		PA14_02560	-0.0762759	0.949259		PA0209	0.198751	0.999709		PA0209	-0.37494	0.920412		PA0209	-2.45244	0.106243		IHMA87_00198	-1.19089	0.298949		IHMA87_00198	-0.296703	0.791297		IHMA87_00198	-1.10768	0.0414474
PA14_02570	IHMA87_00199	PA0210	mdcC	Energy production and conversion						PA14_02570	0	NA		PA14_02570	0.155982	NA		PA14_02570	-1.06574	NA		PA0210	-0.713677	NA		PA0210	0.821563	NA		PA0210	0.145534	0.991272		IHMA87_00199	-1.48962	NA		IHMA87_00199	-0.690071	0.629594		IHMA87_00199	-1.00805	0.229124
PA14_02580	IHMA87_00200	PA0211	mdcD	Lipid transport and metabolism						PA14_02580	0.806316	NA		PA14_02580	-0.62403	0.444514		PA14_02580	-0.417841	0.684879		PA0211	-0.87351	NA		PA0211	-0.693486	0.802759		PA0211	0.167322	0.979241		IHMA87_00200	-0.470856	0.746999		IHMA87_00200	-0.964657	0.259885		IHMA87_00200	-0.640794	0.265217
PA14_02590	IHMA87_00201	PA0212	mdcE	Lipid transport and metabolism						PA14_02590	-0.101186	NA		PA14_02590	0.111483	0.913616		PA14_02590	0.0864771	0.938581		PA0212	0.0210923	NA		PA0212	-0.111103	0.979982		PA0212	0.316653	0.943176		IHMA87_00201	-0.338892	0.819858		IHMA87_00201	-0.762207	0.423857		IHMA87_00201	-0.403356	0.527781
PA14_02610	IHMA87_00202	PA0213		Function unknown						PA14_02610	3.68217	NA		PA14_02610	0.951683	0.340309		PA14_02610	1.3259	0.2337		PA0213	0.782145	0.989484		PA0213	-0.105779	NA		PA0213	-0.370375	0.945974		IHMA87_00202	-0.191774	0.913254		IHMA87_00202	-0.31924	0.778611		IHMA87_00202	-1.0079	0.113617
PA14_02620	IHMA87_00203	PA0214		Lipid transport and metabolism						PA14_02620	3.10889	1.93911e-05		PA14_02620	3.28063	6.87156e-09		PA14_02620	2.83018	3.39333e-07		PA0214	3.13553	0.000686449		PA0214	4.03491	1.29251e-06		PA0214	2.65132	0.00248508		IHMA87_00203	2.2744	0.000345758		IHMA87_00203	1.95797	0.000105929		IHMA87_00203	2.36131	1.62563e-06
PA14_02630	IHMA87_00204	PA0215		Function unknown						PA14_02630	5.03607	2.53858e-15		PA14_02630	4.8122	1.08707e-18		PA14_02630	3.5237	7.22126e-15		PA0215	3.19719	6.76746e-06		PA0215	4.53187	1.04333e-11		PA0215	3.59153	2.09136e-08		IHMA87_00204	3.52909	1.04608e-10		IHMA87_00204	4.34799	8.81084e-24		IHMA87_00204	3.93089	1.60309e-21
PA14_02640	IHMA87_00205	PA0216		Function unknown						PA14_02640	1.46001	0.0806768		PA14_02640	1.1716	0.0689148		PA14_02640	0.976482	0.152623		PA0216	0.580049	0.999709		PA0216	1.84711	0.0815369		PA0216	1.42393	0.125388		IHMA87_00205	-0.0787805	0.958771		IHMA87_00205	1.13045	0.117998		IHMA87_00205	1.33712	0.0182174
PA14_02650	IHMA87_00206	PA0217		Transcription						PA14_02650	0.23832	NA		PA14_02650	0.35986	0.754833		PA14_02650	0.769275	0.433176		PA0217	0.622982	0.991287		PA0217	-0.341332	NA		PA0217	0.270522	0.955629		IHMA87_00206	-0.149465	0.915972		IHMA87_00206	-0.309143	0.883063		IHMA87_00206	-0.407221	0.730604
PA14_02660	IHMA87_00208	PA0218		Transcription						PA14_02660	4.41263	6.00414e-18		PA14_02660	2.59847	2.52476e-07		PA14_02660	2.95702	2.65556e-08		PA0218	1.97834	0.010484		PA0218	1.25679	0.183809		PA0218	1.52351	0.0612551		IHMA87_00208	1.23442	0.0899265		IHMA87_00208	1.87438	0.0189975		IHMA87_00208	2.01083	0.00138451
PA14_02680	IHMA87_00209	PA0219		Energy production and conversion						PA14_02680	3.82225	6.51845e-08		PA14_02680	3.29558	3.89209e-05		PA14_02680	3.57176	1.18145e-05		PA0219	2.09954	0.0180345		PA0219	1.83151	0.159765		PA0219	1.77364	0.0368117		IHMA87_00209	1.27721	0.0698716		IHMA87_00209	2.49734	0.00237002		IHMA87_00209	2.14732	0.00141314
PA14_02690	IHMA87_00210	PA0220		Amino acid transport and metabolism						PA14_02690	3.75859	0.0016569		PA14_02690	0.826054	0.540318		PA14_02690	1.87188	0.0918096		PA0220	0.620588	0.999709		PA0220	0.713084	0.798677		PA0220	1.85851	0.148571		IHMA87_00210	0.318106	0.781046		IHMA87_00210	0.357059	0.838369		IHMA87_00210	1.76563	0.0483922
PA14_02700	IHMA87_00211	PA0221		Coenzyme transport and metabolism						PA14_02700	0.439747	NA		PA14_02700	1.31778	0.308893		PA14_02700	0.958674	NA		PA0221	0.0405161	0.999709		PA0221	0.409652	0.868868		PA0221	0.965849	0.556457		IHMA87_00211	-0.0235219	0.984856		IHMA87_00211	0.657746	0.742866		IHMA87_00211	1.95892	0.0342113
PA14_02720	IHMA87_00212	PA0222		Amino acid transport and metabolism						PA14_02720	2.5677	0.0103503		PA14_02720	3.54287	0.000409238		PA14_02720	2.85676	0.00418948		PA0222	1.42351	0.569549		PA0222	2.87521	0.00544968		PA0222	2.91618	5.56859e-06		IHMA87_00212	1.35325	0.159247		IHMA87_00212	2.43379	0.0510276		IHMA87_00212	2.52043	0.010338
PA14_02730	IHMA87_00213	PA0223	ergB	Amino acid transport and metabolism	Cell wall/membrane/envelope biogenesis					PA14_02730	5.18744	5.45228e-21		PA14_02730	5.18289	1.45019e-18		PA14_02730	4.21775	2.12686e-15		PA0223	3.49258	0.00690199		PA0223	5.9054	2.78722e-14		PA0223	6.87843	7.0862e-22		IHMA87_00213	4.2089	1.20912e-16		IHMA87_00213	5.70279	2.16544e-24		IHMA87_00213	4.99925	7.96491e-20
PA14_02740	IHMA87_00214	PA0224	ergA	Carbohydrate transport and metabolism						PA14_02740	0.984742	NA		PA14_02740	-0.357031	0.808695		PA14_02740	-0.640392	NA		PA0224	0.149561	NA		PA0224	0.885497	NA		PA0224	0.187339	0.979077		IHMA87_00214	0.767125	NA		IHMA87_00214	-0.611674	NA		IHMA87_00214	-0.751072	NA
PA14_02750	IHMA87_00215	PA0225	erfA	Function unknown	Transcription					PA14_02750	1.18817	0.062955		PA14_02750	1.71537	0.0014944		PA14_02750	0.57833	0.389198		PA0225	0.597486	0.964586		PA0225	-0.661582	0.790932		PA0225	1.50727	0.342255		IHMA87_00215	0.350071	0.708678		IHMA87_00215	-0.121643	0.94428		IHMA87_00215	0.724962	0.351286
PA14_02760	IHMA87_00216	PA0226		Lipid transport and metabolism						PA14_02760	-0.0914897	NA		PA14_02760	0.470642	NA		PA14_02760	-0.805391	NA		PA0226	0.463901	0.999709		PA0226	-1.02952	0.301271		PA0226	0.113423	0.986298		IHMA87_00216	-0.619687	0.547166		IHMA87_00216	-0.620708	0.514954		IHMA87_00216	-0.432754	0.746543
PA14_02770	IHMA87_00217	PA0227		Lipid transport and metabolism						PA14_02770	-0.389725	NA		PA14_02770	0.24729	NA		PA14_02770	-0.56449	NA		PA0227	-0.0872083	0.999709		PA0227	-0.961476	0.286555		PA0227	-0.10667	0.986988		IHMA87_00217	-1.2454	0.0886064		IHMA87_00217	-0.878075	0.266617		IHMA87_00217	0.587197	0.652655
PA14_02790	IHMA87_00218	PA0228	pcaF	Lipid transport and metabolism						PA14_02790	0.44687	NA		PA14_02790	-1.10411	0.270306		PA14_02790	0.643164	0.634855		PA0228	-0.345059	0.999709		PA0228	-0.905	0.181348		PA0228	-1.14751	0.514824		IHMA87_00218	-0.933463	0.209238		IHMA87_00218	-0.73755	0.349429		IHMA87_00218	-0.0725676	0.945568
PA14_02810	IHMA87_00219	PA0229	pcaT	General function prediction only	Carbohydrate transport and metabolism	Inorganic ion transport and metabolism	Amino acid transport and metabolism			PA14_02810	-0.266845	0.843856		PA14_02810	0.397834	0.619569		PA14_02810	1.60469	0.0131622		PA0229	-0.285016	0.999709		PA0229	-0.0061276	0.996455		PA0229	0.112746	0.983395		IHMA87_00219	-0.594791	0.556071		IHMA87_00219	-0.737624	0.373607		IHMA87_00219	0.0252421	0.977056
PA14_02830	IHMA87_00220	PA0230	pcaB	Nucleotide transport and metabolism						PA14_02830	-1.10281	0.123958		PA14_02830	-0.762721	0.240162		PA14_02830	-1.07961	0.0487221		PA0230	-0.0598432	0.999709		PA0230	-0.643902	0.559496		PA0230	-0.180141	0.955629		IHMA87_00220	-0.951927	0.115647		IHMA87_00220	-1.229	0.0350681		IHMA87_00220	-1.28108	0.023754
PA14_02840	IHMA87_00221	PA0231	pcaD	General function prediction only						PA14_02840	1.00323	0.159578		PA14_02840	0.272974	0.78194		PA14_02840	0.632656	0.500752		PA0231	0.089991	0.999709		PA0231	-0.418836	0.859859		PA0231	-0.244702	0.956533		IHMA87_00221	-0.830847	0.204672		IHMA87_00221	-0.771806	0.380651		IHMA87_00221	-0.484543	0.578896
PA14_02850	IHMA87_00222	PA0232	pcaC	Function unknown						PA14_02850	-0.206576	0.843856		PA14_02850	-0.276232	0.796171		PA14_02850	-0.123452	0.919014		PA0232	-1.39694	0.549972		PA0232	-0.729728	0.704612		PA0232	-0.185375	0.97456		IHMA87_00222	-0.414702	0.734567		IHMA87_00222	-0.0322583	0.981789		IHMA87_00222	0.309426	0.771432
PA14_02870	IHMA87_00223	PA0233		Transcription						PA14_02870	2.18175	9.43184e-06		PA14_02870	1.81424	0.00250867		PA14_02870	1.02938	0.131932		PA0233	0.386277	0.999709		PA0233	0.179518	0.945797		PA0233	-0.0607694	0.998019		IHMA87_00223	-0.41109	0.692689		IHMA87_00223	-0.288578	0.874927		IHMA87_00223	-0.368935	0.75158
PA14_02890	IHMA87_00224	PA0234		Function unknown						PA14_02890	3.15942	0.00131051		PA14_02890	3.39145	4.90517e-05		PA14_02890	2.91699	0.00151346		PA0234	1.13101	0.666385		PA0234	1.88687	0.184279		PA0234	3.01588	0.00171161		IHMA87_00224	2.67954	0.00147026		IHMA87_00224	3.30119	1.65716e-05		IHMA87_00224	3.57965	0.000655641
PA14_02900	IHMA87_00225	PA0235	pcaK	Carbohydrate transport and metabolism						PA14_02900	0.658889	NA		PA14_02900	0.699222	NA		PA14_02900	2.1916	NA		PA0235	-0.738625	0.981423		PA0235	0.46323	0.864356		PA0235	0.43817	0.905554		IHMA87_00225	0.697569	0.572487		IHMA87_00225	1.24845	0.102869		IHMA87_00225	-0.030636	0.977373
PA14_02910		PA0236		Transcription						PA14_02910	-1.33627	0.137615		PA14_02910	-0.895583	0.132207		PA14_02910	-1.29119	0.0241129		PA0236	0.648201	0.954101		PA0236	0.131534	0.968975		PA0236	0.00939769	0.999064
PA14_02930		PA0237		General function prediction only						PA14_02930	-0.0226493	0.989276		PA14_02930	1.39355	0.33965		PA14_02930	1.08687	0.40017		PA0237	1.18528	NA		PA0237	2.24805	NA		PA0237	0.696196	0.875487
PA14_02960		PA0238		Carbohydrate transport and metabolism						PA14_02960	-1.04156	NA		PA14_02960	-1.23833	0.315881		PA14_02960	0.881635	NA		PA0238	-1.15462	NA		PA0238	-0.442074	NA		PA0238	-0.717903	0.859546
PA14_02970	IHMA87_00226	PA0239		Carbohydrate transport and metabolism	General function prediction only	Amino acid transport and metabolism				PA14_02970	2.40516	0.0111062		PA14_02970	1.64434	0.123215		PA14_02970	2.84996	NA		PA0239	1.28502	0.47691		PA0239	-0.0682422	0.988247		PA0239	0.536969	0.838209		IHMA87_00226	-0.89121	0.29724		IHMA87_00226	0.0971809	0.955228		IHMA87_00226	-0.358601	0.760448
PA14_02980	IHMA87_00227	PA0240		Function unknown						PA14_02980	0.593993	NA		PA14_02980	-0.401098	NA		PA14_02980	1.90256	NA		PA0240	0.162	NA		PA0240	1.48519	NA		PA0240	0.30077	0.95814		IHMA87_00227	1.23178	NA		IHMA87_00227	0.887849	NA		IHMA87_00227	1.5664	NA
PA14_02990	IHMA87_00228	PA0241		Carbohydrate transport and metabolism						PA14_02990	1.44505	NA		PA14_02990	1.22592	NA		PA14_02990	1.40411	NA		PA0241	-0.0242334	0.999709		PA0241	0.711141	NA		PA0241	0.853517	0.830184		IHMA87_00228	-0.326654	0.802234		IHMA87_00228	0.683452	0.629442		IHMA87_00228	0.402807	0.721337
PA14_03000	IHMA87_00229	PA0242		General function prediction only	Carbohydrate transport and metabolism	Amino acid transport and metabolism				PA14_03000	1.53831	NA		PA14_03000	-0.603185	0.669456		PA14_03000	0.401093	0.756298		PA0242	-0.241596	0.999709		PA0242	0.031483	0.994667		PA0242	-0.324871	0.943312		IHMA87_00229	-0.409013	0.675966		IHMA87_00229	0.348273	0.853993		IHMA87_00229	-0.00121679	0.999179
PA14_03010	IHMA87_00230	PA0243		Transcription						PA14_03010	0.00609665	0.996575		PA14_03010	-0.0624489	0.934281		PA14_03010	0.857068	0.197956		PA0243	0.302305	0.999709		PA0243	1.03754	0.71531		PA0243	0.473116	0.87372		IHMA87_00230	0.183751	0.873346		IHMA87_00230	1.16777	0.188366		IHMA87_00230	1.75147	0.00153093
PA14_03020	IHMA87_00231	PA0244		Amino acid transport and metabolism						PA14_03020	0.326648	NA		PA14_03020	-0.784382	NA		PA14_03020	0.428325	NA		PA0244	0.238899	0.999709		PA0244	-0.893493	NA		PA0244	-0.386311	0.955629		IHMA87_00231	-0.707218	NA		IHMA87_00231	0.72384	NA		IHMA87_00231	-2.41412	NA
PA14_03030	IHMA87_00232	PA0245	aroQ2	Amino acid transport and metabolism						PA14_03030	-0.495809	NA		PA14_03030	-0.810954	NA		PA14_03030	0.884773	NA		PA0245	-2.24817	NA		PA0245	-0.431932	NA		PA0245	-0.0404468	0.998019		IHMA87_00232	-0.50306	NA		IHMA87_00232	-1.01354	NA		IHMA87_00232	0.157752	NA
PA14_03040	IHMA87_00233	PA0246		Carbohydrate transport and metabolism	Inorganic ion transport and metabolism	Amino acid transport and metabolism	General function prediction only			PA14_03040	0.12634	0.934969		PA14_03040	-0.0916285	0.954966		PA14_03040	-0.346026	0.781173		PA0246	-0.504713	0.999709		PA0246	0.755085	0.75321		PA0246	0.274773	0.957021		IHMA87_00233	-0.551259	0.479516		IHMA87_00233	-0.887186	0.505449		IHMA87_00233	-0.93262	0.373291
PA14_03050	IHMA87_00234	PA0247	pobA	Coenzyme transport and metabolism	Energy production and conversion					PA14_03050	0.723194	NA		PA14_03050	-1.22754	0.402518		PA14_03050	0.170055	NA		PA0247	-0.478186	0.999709		PA0247	-0.201417	NA		PA0247	0.104154	0.998019		IHMA87_00234	-0.258847	0.873346		IHMA87_00234	-0.308538	0.874927		IHMA87_00234	2.70354	NA
PA14_03070	IHMA87_00235	PA0248		Transcription	Function unknown					PA14_03070	0.106694	0.943987		PA14_03070	-0.502396	0.711519		PA14_03070	-1.1697	0.244871		PA0248	0.0172614	0.999709		PA0248	-0.116703	0.980699		PA0248	-0.478851	0.893223		IHMA87_00235	-0.942353	0.168594		IHMA87_00235	-0.287424	0.883804		IHMA87_00235	-0.726489	0.568188
PA14_03080	IHMA87_00236	PA0249		General function prediction only	Transcription					PA14_03080	0.280657	0.776385		PA14_03080	-0.583341	0.638415		PA14_03080	0.717756	0.0256491		PA0249	0.361716	0.999709		PA0249	-0.43223	0.774812		PA0249	-0.156393	0.955629		IHMA87_00236	-0.48904	0.637296		IHMA87_00236	-0.613456	0.562796		IHMA87_00236	0.941532	0.146086
PA14_03090	IHMA87_00237	PA0250		Signal transduction mechanisms						PA14_03090	0.563847	0.437188		PA14_03090	-0.322701	0.821504		PA14_03090	0.597995	0.0678591		PA0250	-0.593977	0.929397		PA0250	0.364821	0.774355		PA0250	0.517973	0.661059		IHMA87_00237	0.71678	0.365224		IHMA87_00237	0.87345	0.174115		IHMA87_00237	3.06721	1.56406e-14
PA14_03100		PA0251		Function unknown						PA14_03100	-0.817216	NA		PA14_03100	-2.58317	NA		PA14_03100	-1.16884	NA		PA0251	0	NA		PA0251	-0.456702	NA		PA0251	1.43531	0.725154
PA14_03110		PA0252		Function unknown						PA14_03110	1.92548	NA		PA14_03110	1.88102	0.0856736		PA14_03110	1.2149	0.319904		PA0252	2.65113	0.00990168		PA0252	1.70658	NA		PA0252	2.23887	0.356641
PA14_03120		PA0253		Transcription						PA14_03120	-0.209188	0.874687		PA14_03120	-1.58442	0.0677002		PA14_03120	-0.0163712	0.989482		PA0253	-0.199272	0.999709		PA0253	0.657222	NA		PA0253	-0.824404	0.784881
PA14_03130	IHMA87_00240	PA0254		Coenzyme transport and metabolism						PA14_03130	0.204546	0.826011		PA14_03130	-0.138624	0.898605		PA14_03130	-0.264989	0.758807		PA0254	0.0888885	0.999709		PA0254	-0.27674	0.928288		PA0254	-0.194551	0.967346		IHMA87_00240	-0.68808	0.199898		IHMA87_00240	-0.406159	0.778611		IHMA87_00240	-0.929863	0.330615
PA14_03150	IHMA87_00241	PA0255		Function unknown						PA14_03150	-0.749835	0.267308		PA14_03150	-1.43837	0.00838708		PA14_03150	-1.62893	0.000830919		PA0255	-0.288945	0.999709		PA0255	0.304167	0.898374		PA0255	-0.191265	0.955355		IHMA87_00241	-0.745547	0.257039		IHMA87_00241	-0.221097	0.865398		IHMA87_00241	-0.507774	0.439279
PA14_03160		PA0256		Function unknown						PA14_03160	0.932881	0.0242222		PA14_03160	0.528944	0.154716		PA14_03160	-0.20112	0.66682		PA0256	0.184422	0.999709		PA0256	0.309391	0.859382		PA0256	0.443389	0.757927
		PA0257		Replication, recombination and repair																		PA0257	-0.391968	0.999709		PA0257	0.515581	NA		PA0257	0.967512	0.791458
		PA0258		Function unknown																		PA0258	-1.58357	NA		PA0258	0.0592301	NA		PA0258	-0.950492	0.813936
PA14_03190	IHMA87_01086	PA0259		Function unknown						PA14_03190	0.443375	0.35926		PA14_03190	1.387	1.61837e-05		PA14_03190	1.55316	6.81596e-06		PA0259	-0.204825	0.999709		PA0259	0.0208461	0.99258		PA0259	-0.542671	0.68147		IHMA87_01086	-0.29626	0.711976		IHMA87_01086	1.60331	0.00202029		IHMA87_01086	1.99933	1.38578e-06
PA14_03200	IHMA87_01084	PA0260		Function unknown						PA14_03200	1.0013	0.0605009		PA14_03200	1.46277	0.00382448		PA14_03200	0.997081	0.0583894		PA0260	0.171645	0.999709		PA0260	1.46199	0.0397999		PA0260	1.98254	0.000470182		IHMA87_01084	-0.213118	0.831345		IHMA87_01084	0.750366	0.629979		IHMA87_01084	1.72371	0.0292079
PA14_03210	IHMA87_01083	PA0261		Function unknown						PA14_03210	0.881824	NA		PA14_03210	-0.0681608	0.97356		PA14_03210	-0.371368	NA		PA0261	-0.353059	0.999709		PA0261	-0.447083	NA		PA0261	0.254764	0.967255		IHMA87_01083	-0.273684	0.860857		IHMA87_01083	-0.289512	NA		IHMA87_01083	-0.193793	NA
PA14_03220	IHMA87_01082	PA0262		Function unknown						PA14_03220	-0.973443	0.154649		PA14_03220	-0.667553	0.320266		PA14_03220	-0.609782	0.391542		PA0262	-0.544271	0.989484		PA0262	1.10612	0.683412		PA0262	-0.672389	0.84041		IHMA87_01082	-0.453528	NA		IHMA87_01082	0.25915	NA		IHMA87_01082	0.252464	NA
PA14_44890		PA0263	hcpC	Function unknown						PA14_44890	0	NA		PA14_44890	NA	NA		PA14_44890	-0.164672	NA		PA0263	-0.228191	NA		PA0263	0.888163	NA		PA0263	0	NA
PA14_03420		PA0264		Function unknown						PA14_03420	-0.0473517	NA		PA14_03420	1.76117	NA		PA14_03420	0.20288	NA		PA0264	0.590493	NA		PA0264	-0.610678	NA		PA0264	-0.747522	0.897586
PA14_03430	IHMA87_00243	PA0265	gabD	Energy production and conversion						PA14_03430	-0.571724	0.298139		PA14_03430	-0.7584	0.0578013		PA14_03430	-0.433853	0.262675		PA0265	-0.916047	0.211571		PA0265	-1.48355	3.44696e-05		PA0265	-0.0545511	0.983395		IHMA87_00243	-0.805168	0.0980275		IHMA87_00243	-0.8751	0.166758		IHMA87_00243	-0.420004	0.278931
PA14_03450	IHMA87_00245	PA0266		Amino acid transport and metabolism						PA14_03450	1.36303	0.000342517		PA14_03450	1.25027	0.000129527		PA14_03450	1.48131	1.14671e-07		PA0266	0.16123	0.999709		PA0266	0.54156	0.218868		PA0266	2.33377	2.02521e-09		IHMA87_00245	1.58488	6.71366e-05		IHMA87_00245	1.82261	0.000175742		IHMA87_00245	1.7762	1.08458e-09
PA14_03470	IHMA87_00246	PA0267		Signal transduction mechanisms						PA14_03470	1.76086	0.000291458		PA14_03470	1.0053	0.0831141		PA14_03470	0.673076	0.193564		PA0267	1.72356	0.0139777		PA0267	1.06347	0.351294		PA0267	0.929444	0.588698		IHMA87_00246	0.266261	0.73504		IHMA87_00246	0.0492338	0.965107		IHMA87_00246	0.0521	0.928737
PA14_03480	IHMA87_00247	PA0268		Amino acid transport and metabolism	Transcription					PA14_03480	-0.143043	0.912819		PA14_03480	-0.493252	0.594694		PA14_03480	-0.675361	0.366103		PA0268	0.498403	0.994782		PA0268	-0.519825	0.836127		PA0268	-0.437256	0.872288		IHMA87_00247	-0.884056	0.161668		IHMA87_00247	-0.215227	0.90022		IHMA87_00247	-0.917287	0.188361
PA14_03490	IHMA87_00248	PA0269		Function unknown						PA14_03490	-0.948822	0.228813		PA14_03490	-1.35344	0.031019		PA14_03490	-1.58671	0.000330618		PA0269	-0.402655	0.999709		PA0269	-0.625433	0.757111		PA0269	-0.561831	0.77796		IHMA87_00248	-0.84721	0.225272		IHMA87_00248	-1.10156	0.115254		IHMA87_00248	-0.97431	0.0285
PA14_03510		PA0270		Function unknown						PA14_03510	-0.768121	0.343828		PA14_03510	-1.15529	0.0265766		PA14_03510	-1.07827	0.026163		PA0270	-0.429334	0.999709		PA0270	-0.720412	0.692787		PA0270	-0.473893	0.84892
PA14_03520		PA0271		Function unknown						PA14_03520	-0.58941	0.450425		PA14_03520	-1.15042	0.0232174		PA14_03520	-0.871253	0.0963035		PA0271	-0.144949	NA		PA0271	-0.148135	0.965601		PA0271	-0.727531	0.76498
PA14_03530		PA0272		Transcription						PA14_03530	0.2938	NA		PA14_03530	1.01778	0.51452		PA14_03530	0.307404	NA		PA0272	0.496183	0.999709		PA0272	-0.776008	NA		PA0272	-0.32444	0.955629
PA14_03550		PA0273		Inorganic ion transport and metabolism						PA14_03550	-0.929785	NA		PA14_03550	-1.75081	0.129906		PA14_03550	0.894694	NA		PA0273	1.40046	NA		PA0273	0.748506	NA		PA0273	-0.953568	0.852578
PA14_03560	IHMA87_00251	PA0274		Function unknown						PA14_03560	4.80444	2.57118e-09		PA14_03560	5.04914	3.31686e-16		PA14_03560	4.04708	3.36908e-13		PA0274	4.22573	2.85761e-11		PA0274	3.79694	4.6672e-10		PA0274	3.8871	1.04128e-12		IHMA87_00251	2.74592	3.39312e-07		IHMA87_00251	4.08368	1.09082e-13		IHMA87_00251	4.04978	4.55053e-17
PA14_03580	IHMA87_00252	PA0275		Signal transduction mechanisms						PA14_03580	0.957548	0.170149		PA14_03580	-0.244759	0.720127		PA14_03580	-0.870878	0.110937		PA0275	0.35146	0.999709		PA0275	0.233103	0.939324		PA0275	-0.805389	0.606997		IHMA87_00252	-0.155161	0.882633		IHMA87_00252	-0.45399	0.762339		IHMA87_00252	-0.310942	0.758703
PA14_03590	IHMA87_00253	PA0276		Function unknown						PA14_03590	2.27753	1.16176e-08		PA14_03590	1.5052	1.46919e-05		PA14_03590	1.3933	0.00182964		PA0276	0.408289	0.999709		PA0276	1.12976	0.370537		PA0276	1.25472	0.192256		IHMA87_00253	1.75782	0.00014862		IHMA87_00253	0.705558	0.581792		IHMA87_00253	0.57505	0.526007
PA14_03610	IHMA87_00254	PA0277		Posttranslational modification, protein turnover, chaperones						PA14_03610	-0.613565	NA		PA14_03610	-0.858718	NA		PA14_03610	0.72552	NA		PA0277	0.403137	0.999709		PA0277	0.496489	NA		PA0277	-0.284307	0.971432		IHMA87_00254	1.36414	0.00994386		IHMA87_00254	0.0982367	NA		IHMA87_00254	0.22255	NA
PA14_03620	IHMA87_00255	PA0278		General function prediction only						PA14_03620	-1.19655	NA		PA14_03620	-0.474603	NA		PA14_03620	-0.140098	NA		PA0278	0.233572	NA		PA0278	-0.0172787	NA		PA0278	-0.522953	0.918755		IHMA87_00255	0.0743985	0.958822		IHMA87_00255	-1.02669	NA		IHMA87_00255	-1.18997	NA
PA14_03630		PA0279		Transcription						PA14_03630	-0.304677	0.823614		PA14_03630	-0.337833	0.766431		PA14_03630	-0.696849	0.46148		PA0279	-0.11285	0.999709		PA0279	0.580137	0.851924		PA0279	-0.631715	0.768047
PA14_03650	IHMA87_00257	PA0280	cysA	Inorganic ion transport and metabolism						PA14_03650	-0.212753	0.866018		PA14_03650	-0.709132	0.658729		PA14_03650	-1.75772	0.0989151		PA0280	-0.65209	0.821532		PA0280	-0.887064	0.757432		PA0280	-0.366341	0.942507		IHMA87_00257	0.419021	0.560568		IHMA87_00257	-0.680261	0.594823		IHMA87_00257	-0.259037	0.741659
PA14_03670	IHMA87_00258	PA0281	cysW	Inorganic ion transport and metabolism						PA14_03670	-1.18384	NA		PA14_03670	-0.445338	NA		PA14_03670	-0.909316	NA		PA0281	0.718997	0.724398		PA0281	-0.676758	0.808571		PA0281	-0.0261783	0.998019		IHMA87_00258	0.391837	0.653474		IHMA87_00258	-1.30085	0.342248		IHMA87_00258	-1.28899	0.154413
PA14_03680	IHMA87_00259	PA0282	cysT	Posttranslational modification, protein turnover, chaperones						PA14_03680	0.723789	NA		PA14_03680	1.69835	NA		PA14_03680	-0.580468	NA		PA0282	-0.189907	0.999709		PA0282	-0.16585	0.968218		PA0282	0.609442	0.902286		IHMA87_00259	0.262139	0.783922		IHMA87_00259	-0.331494	0.862893		IHMA87_00259	-0.765585	0.464101
PA14_03700	IHMA87_00260	PA0283	sbp	Inorganic ion transport and metabolism						PA14_03700	3.85925	5.68766e-08		PA14_03700	4.25929	8.29626e-09		PA14_03700	2.22142	0.00165068		PA0283	3.4202	8.28735e-16		PA0283	2.71753	1.1403e-05		PA0283	4.50914	1.42188e-08		IHMA87_00260	1.0985	0.0464541		IHMA87_00260	-0.285795	0.855395		IHMA87_00260	-0.0536498	0.945806
PA14_03710	IHMA87_00261	PA0284		Function unknown						PA14_03710	2.79289	NA		PA14_03710	3.06626	0.0188189		PA14_03710	0.278041	NA		PA0284	0.530308	0.995848		PA0284	-0.017285	0.99474		PA0284	2.2154	0.280993		IHMA87_00261	0.831176	0.300042		IHMA87_00261	-0.887943	0.630998		IHMA87_00261	-0.51989	0.666932
PA14_03720	IHMA87_00262	PA0285		Signal transduction mechanisms						PA14_03720	0.239788	0.826011		PA14_03720	0.386886	0.670397		PA14_03720	0.296459	0.74243		PA0285	0.0104918	0.999709		PA0285	-0.537683	0.816083		PA0285	-1.18519	0.588183		IHMA87_00262	0.361776	0.638653		IHMA87_00262	0.00679874	0.997182		IHMA87_00262	-0.124977	0.884289
PA14_03730	IHMA87_00263	PA0286	desA	Lipid transport and metabolism						PA14_03730	-0.625421	0.258675		PA14_03730	-0.870386	0.0533793		PA14_03730	-1.12146	0.00571924		PA0286	-0.0382719	0.999709		PA0286	-0.660986	0.412214		PA0286	0.057984	0.986298		IHMA87_00263	-0.408738	0.593623		IHMA87_00263	-0.318553	0.740507		IHMA87_00263	-0.718965	0.0927726
PA14_03760	IHMA87_00264	PA0287	gpuP	Amino acid transport and metabolism	General function prediction only					PA14_03760	0.279049	0.822174		PA14_03760	2.23026	0.0803166		PA14_03760	1.47759	0.236138		PA0287	1.42209	0.602999		PA0287	2.49333	0.124527		PA0287	1.34557	0.132007		IHMA87_00264	0.457417	NA		IHMA87_00264	0.621441	NA		IHMA87_00264	1.58468	0.120799
PA14_03770	IHMA87_00265	PA0288	gpuA	Amino acid transport and metabolism						PA14_03770	-1.12014	NA		PA14_03770	-0.492941	NA		PA14_03770	1.45963	NA		PA0288	-0.521154	NA		PA0288	1.14349	NA		PA0288	-1.58266	0.18762		IHMA87_00265	0.00844803	NA		IHMA87_00265	-0.305008	NA		IHMA87_00265	-0.336639	NA
PA14_03780	IHMA87_00266	PA0289	gpuR	Transcription						PA14_03780	-0.43651	0.57968		PA14_03780	-0.814762	0.229158		PA14_03780	-0.790418	0.236384		PA0289	0.183075	0.999709		PA0289	0.0967076	0.968218		PA0289	0.168825	0.955629		IHMA87_00266	-0.303353	0.715876		IHMA87_00266	-0.376515	0.76591		IHMA87_00266	-0.0659397	0.934823
PA14_03790	IHMA87_00267	PA0290		Signal transduction mechanisms						PA14_03790	1.11873	0.0296929		PA14_03790	0.767995	0.123576		PA14_03790	0.616073	0.170014		PA0290	0.482329	0.999709		PA0290	0.916424	0.39736		PA0290	0.780981	0.493496		IHMA87_00267	-0.105072	0.937829		IHMA87_00267	0.225964	0.893357		IHMA87_00267	0.301097	0.687828
PA14_03800	IHMA87_00268	PA0291	oprE	Function unknown						PA14_03800	0.789876	0.100867		PA14_03800	2.11059	2.85151e-05		PA14_03800	1.68407	0.00418934		PA0291	-0.39173	0.929295		PA0291	0.143172	0.904784		PA0291	1.11726	0.0915168		IHMA87_00268	0.522057	0.353696		IHMA87_00268	0.491833	0.671038		IHMA87_00268	1.03992	0.101575
PA14_03810	IHMA87_00269	PA0292	aguA	Amino acid transport and metabolism						PA14_03810	-0.63412	0.479329		PA14_03810	-0.097998	0.905549		PA14_03810	-0.238787	0.750983		PA0292	0.29809	0.999709		PA0292	-0.97842	0.329664		PA0292	-0.316207	0.891716		IHMA87_00269	0.236716	0.748342		IHMA87_00269	-0.510047	0.61519		IHMA87_00269	-0.365565	0.528085
PA14_03830	IHMA87_00270	PA0293	aguB	General function prediction only						PA14_03830	0.641908	NA		PA14_03830	-0.288865	NA		PA14_03830	-0.590421	NA		PA0293	0.428501	0.999709		PA0293	-0.910035	NA		PA0293	0.0192069	0.998061		IHMA87_00270	0.349213	0.697877		IHMA87_00270	0.63096	NA		IHMA87_00270	0.79395	NA
PA14_03840	IHMA87_00271	PA0294	aguR	Transcription						PA14_03840	0.101432	NA		PA14_03840	-0.161924	0.897961		PA14_03840	-0.676025	0.514099		PA0294	0.103373	0.999709		PA0294	0.433905	0.887613		PA0294	0.448255	0.915096		IHMA87_00271	-0.21242	0.862872		IHMA87_00271	-0.278834	0.888916		IHMA87_00271	-0.968101	0.258501
PA14_03855	IHMA87_00272	PA0295		Amino acid transport and metabolism						PA14_03855	-0.254292	0.776385		PA14_03855	-0.322842	0.581571		PA14_03855	-0.408491	0.480653		PA0295	-0.184694	0.999709		PA0295	-0.20679	0.942878		PA0295	-0.225356	0.955629		IHMA87_00272	0.0642244	0.947985		IHMA87_00272	-0.0351225	0.981789		IHMA87_00272	-0.835751	0.271062
PA14_03860		PA0296	spuI	Amino acid transport and metabolism						PA14_03860	0.369925	0.464249		PA14_03860	-0.0528007	0.920207		PA14_03860	-0.759717	0.0310546		PA0296	-0.402019	0.972936		PA0296	-0.684646	0.221521		PA0296	-0.432931	0.732423
P1a	IHMA87_00274	PA0296.1								P1a	-0.389787	0.529482		P1a	-0.4223	0.355801		P1a	-1.22696	0.00467722		PA0296.1	0.497125	0.999709		PA0296.1	0.386619	0.868219		PA0296.1	-0.567104	0.827565		IHMA87_00274	1.19258	0.152323		IHMA87_00274	0.900234	0.559466		IHMA87_00274	0.587835	0.546259
PA14_03870	IHMA87_00275	PA0297	spuA	General function prediction only						PA14_03870	2.51637	1.19017e-07		PA14_03870	2.20471	7.02457e-08		PA14_03870	1.88991	4.17811e-07		PA0297	0.804558	0.526254		PA0297	0.284762	0.854561		PA0297	1.64561	0.00473844		IHMA87_00275	0.86291	0.144637		IHMA87_00275	1.56438	0.00464267		IHMA87_00275	0.895212	0.0684355
PA14_03880	IHMA87_00276	PA0298	spuB	Amino acid transport and metabolism						PA14_03880	-0.831328	0.187392		PA14_03880	-0.847937	0.0771005		PA14_03880	-1.21438	0.00756175		PA0298	-1.47001	0.0126255		PA0298	-1.10299	0.0159153		PA0298	-0.154715	0.955629		IHMA87_00276	-0.696901	0.277716		IHMA87_00276	-0.542234	0.545059		IHMA87_00276	-1.00144	0.0159569
PA14_03900	IHMA87_00277	PA0299	spuC	Coenzyme transport and metabolism						PA14_03900	-0.0809815	0.906955		PA14_03900	0.524842	0.17658		PA14_03900	0.385015	0.333504		PA0299	-0.892389	0.241819		PA0299	-0.39062	0.540875		PA0299	0.915748	0.102848		IHMA87_00277	-0.390735	0.548797		IHMA87_00277	-0.132707	0.90794		IHMA87_00277	0.49615	0.218953
PA14_03920	IHMA87_00278	PA0300	spuD	Amino acid transport and metabolism						PA14_03920	1.85949	5.21761e-08		PA14_03920	1.77511	4.44958e-08		PA14_03920	1.37777	3.97713e-05		PA0300	1.71513	0.000664342		PA0300	1.16802	0.000418258		PA0300	2.45985	2.49602e-09		IHMA87_00278	1.77325	4.16414e-06		IHMA87_00278	1.65008	0.000256508		IHMA87_00278	1.38238	7.18937e-05
PA14_03930	IHMA87_00279	PA0301	spuE	Amino acid transport and metabolism						PA14_03930	0.976745	0.045401		PA14_03930	2.19506	4.06633e-09		PA14_03930	1.85171	6.01199e-07		PA0301	0.194998	0.999709		PA0301	0.707184	0.197533		PA0301	2.4303	2.24349e-06		IHMA87_00279	0.741028	0.209238		IHMA87_00279	1.01425	0.155222		IHMA87_00279	1.83957	1.70589e-06
PA14_03940	IHMA87_00280	PA0302	spuF	Amino acid transport and metabolism						PA14_03940	0.835473	0.041155		PA14_03940	1.51744	2.54874e-05		PA14_03940	1.77931	1.70587e-05		PA0302	0.726891	0.535651		PA0302	1.20776	0.00439264		PA0302	2.03467	4.76628e-05		IHMA87_00280	0.861746	0.0849638		IHMA87_00280	1.18045	0.0414051		IHMA87_00280	1.81946	5.02941e-07
PA14_03950	IHMA87_00281	PA0303	spuG	Amino acid transport and metabolism						PA14_03950	-0.0431946	0.963991		PA14_03950	-0.645198	0.355801		PA14_03950	0.388207	0.657124		PA0303	-0.628476	0.724398		PA0303	0.255538	0.858559		PA0303	0.504238	0.784864		IHMA87_00281	-0.104188	0.915972		IHMA87_00281	-0.18373	0.901022		IHMA87_00281	-0.0268019	0.975275
PA14_03960	IHMA87_00282	PA0304	spuH	Amino acid transport and metabolism						PA14_03960	-0.203246	0.740435		PA14_03960	-0.699653	0.178077		PA14_03960	-0.411091	0.480212		PA0304	-0.656239	0.60258		PA0304	-0.228369	0.853517		PA0304	-0.0703836	0.979882		IHMA87_00282	0.164469	0.844384		IHMA87_00282	-0.340849	0.724781		IHMA87_00282	-0.44292	0.375084
PA14_03980	IHMA87_00283	PA0305		General function prediction only						PA14_03980	1.63629	0.000307004		PA14_03980	2.14058	4.07039e-07		PA14_03980	2.68439	4.07284e-08		PA0305	0.575732	0.78493		PA0305	1.90865	3.82473e-06		PA0305	2.88196	3.58627e-09		IHMA87_00283	0.264274	0.739444		IHMA87_00283	0.501313	0.661921		IHMA87_00283	1.59442	0.000605164
PA14_04000	IHMA87_00284	PA0306		Transcription						PA14_04000	0.577003	0.595163		PA14_04000	-0.442923	0.737503		PA14_04000	0.191995	0.896232		PA0306	-0.156623	0.999709		PA0306	-0.413736	NA		PA0306	-0.194126	0.977395		IHMA87_00284	-1.01048	0.0947589		IHMA87_00284	-0.183373	0.901633		IHMA87_00284	-0.646195	0.417563
PA14_04010	IHMA87_00285	PA0306.1		Function unknown						PA14_04010	-1.03502	0.033336		PA14_04010	-0.387641	0.53086		PA14_04010	-0.657623	0.176385		PA0306.1	-0.383197	0.999709		PA0306.1	-0.736681	0.534725		PA0306.1	-0.275496	0.932294		IHMA87_00285	0.113783	0.903116		IHMA87_00285	-0.499707	0.71329		IHMA87_00285	0.416565	0.685212
PA14_04020	IHMA87_00286	PA0307		Function unknown						PA14_04020	0.733241	0.480191		PA14_04020	2.10835	0.00246416		PA14_04020	1.26403	0.0556568		PA0307	-0.356135	0.999709		PA0307	0.598987	NA		PA0307	0.698252	0.86481		IHMA87_00286	0.510246	0.631833		IHMA87_00286	-0.238042	NA		IHMA87_00286	0.334693	NA
PA14_04030	IHMA87_00287	PA0308		Lipid transport and metabolism						PA14_04030	-0.696723	0.549628		PA14_04030	-1.04378	0.230182		PA14_04030	-0.444997	0.668292		PA0308	-0.257157	0.999709		PA0308	-0.203197	0.942878		PA0308	-0.830298	0.694192		IHMA87_00287	-0.727784	0.273279		IHMA87_00287	-0.414069	0.73874		IHMA87_00287	-0.704521	0.363821
PA14_04040	IHMA87_00288	PA0309		Function unknown						PA14_04040	-0.6059	0.556807		PA14_04040	-0.684171	0.29963		PA14_04040	-1.61101	0.00140337		PA0309	0.312096	0.999709		PA0309	-0.485428	0.816083		PA0309	0.0386076	0.998019		IHMA87_00288	-0.534411	0.43473		IHMA87_00288	-0.477573	0.624628		IHMA87_00288	-0.821443	0.167318
PA14_04050	IHMA87_00289	PA0310		Posttranslational modification, protein turnover, chaperones						PA14_04050	0.202974	0.789964		PA14_04050	1.00907	0.0275314		PA14_04050	0.388864	0.425137		PA0310	0.355608	0.999709		PA0310	0.144992	0.961203		PA0310	0.748074	0.735135		IHMA87_00289	-0.357858	0.689568		IHMA87_00289	-0.797283	0.611076		IHMA87_00289	-0.888127	0.381393
PA14_04060	IHMA87_00290	PA0311		Function unknown						PA14_04060	-0.579487	NA		PA14_04060	0.720945	NA		PA14_04060	0.256899	NA		PA0311	-1.58604	NA		PA0311	0.0726556	NA		PA0311	-1.28501	0.769831		IHMA87_00290	0.171906	NA		IHMA87_00290	-0.505011	NA		IHMA87_00290	-0.450758	NA
PA14_04070	IHMA87_00291	PA0312		Function unknown						PA14_04070	-0.304582	0.654097		PA14_04070	0.0151207	0.981111		PA14_04070	-0.801312	0.0630477		PA0312	-0.344106	0.999709		PA0312	-0.0402601	0.987681		PA0312	-0.650096	0.463013		IHMA87_00291	-0.579472	0.466316		IHMA87_00291	0.349668	0.720389		IHMA87_00291	1.20428	0.00136792
PA14_04080	IHMA87_00292	PA0313		Amino acid transport and metabolism						PA14_04080	-0.227814	0.871645		PA14_04080	-0.644432	0.435273		PA14_04080	-1.03827	0.124857		PA0313	-0.247102	0.999709		PA0313	-0.186361	0.951544		PA0313	-1.00976	0.436304		IHMA87_00292	-0.681775	0.353721		IHMA87_00292	-0.806742	0.388821		IHMA87_00292	-1.26944	0.0143233
PA14_04090	IHMA87_00293	PA0314		Amino acid transport and metabolism	Signal transduction mechanisms					PA14_04090	-0.924314	0.241679		PA14_04090	-0.104996	0.900675		PA14_04090	-0.585833	0.402541		PA0314	0.190652	0.999709		PA0314	-0.742076	0.709783		PA0314	-0.60463	0.741405		IHMA87_00293	-0.187688	0.849825		IHMA87_00293	-1.08573	0.181771		IHMA87_00293	-0.425293	0.546259
PA14_04100	IHMA87_00294	PA0315		Function unknown						PA14_04100	3.32854	1.55449e-21		PA14_04100	1.77741	4.00385e-06		PA14_04100	1.4829	1.86805e-06		PA0315	1.02764	0.243066		PA0315	0.818836	0.0838585		PA0315	1.81481	0.000573128		IHMA87_00294	0.652536	0.262031		IHMA87_00294	1.72278	0.000264475		IHMA87_00294	1.45486	4.3661e-06
PA14_04110	IHMA87_00295	PA0316	serA	Coenzyme transport and metabolism	Amino acid transport and metabolism					PA14_04110	-0.39514	0.650427		PA14_04110	0.202371	0.835791		PA14_04110	-0.723157	0.151682		PA0316	0.174562	0.999709		PA0316	-0.522739	0.754749		PA0316	-0.614395	0.757927		IHMA87_00295	0.577393	0.315023		IHMA87_00295	-0.711057	0.528773		IHMA87_00295	-0.42858	0.544572
PA14_04140	IHMA87_00297	PA0317		Energy production and conversion						PA14_04140	-0.9663	0.110344		PA14_04140	-0.593722	0.255085		PA14_04140	-0.796845	0.071188		PA0317	0.199432	0.999709		PA0317	-0.0663932	0.977595		PA0317	-0.18243	0.95482		IHMA87_00297	0.633628	0.268413		IHMA87_00297	-0.449716	0.680876		IHMA87_00297	0.161293	0.805067
PA14_04150	IHMA87_00298	PA0318		Secondary metabolites biosynthesis, transport and catabolism						PA14_04150	0.435232	0.354072		PA14_04150	0.337969	0.550503		PA14_04150	-0.534325	0.293425		PA0318	-0.334737	0.999709		PA0318	-0.627075	0.683412		PA0318	0.491558	0.852668		IHMA87_00298	-0.451187	0.512234		IHMA87_00298	-0.584045	0.580713		IHMA87_00298	-0.807903	0.244496
PA14_04160	IHMA87_00299	PA0319		Function unknown						PA14_04160	-0.331079	0.627841		PA14_04160	-0.650233	0.310879		PA14_04160	-0.437828	0.539407		PA0319	0.662094	0.830526		PA0319	0.0796138	0.980812		PA0319	-0.482844	0.870821		IHMA87_00299	0.106656	0.915972		IHMA87_00299	-0.618155	0.620031		IHMA87_00299	-0.357858	0.647144
PA14_04180	IHMA87_00300	PA0320		Function unknown						PA14_04180	-0.0147928	NA		PA14_04180	0.374442	0.811085		PA14_04180	-0.445942	NA		PA0320	-0.0153044	0.999709		PA0320	-0.343456	0.904784		PA0320	0.818644	0.786805		IHMA87_00300	0.0850226	0.942467		IHMA87_00300	-0.584761	0.686865		IHMA87_00300	-0.433538	0.634267
PA14_04190	IHMA87_00301	PA0321		Chromatin structure and dynamics	Secondary metabolites biosynthesis, transport and catabolism					PA14_04190	0.802003	NA		PA14_04190	0.43679	0.795948		PA14_04190	0.51877	0.6896		PA0321	-0.756374	0.954906		PA0321	-0.423405	NA		PA0321	1.24797	0.627205		IHMA87_00301	-0.878555	NA		IHMA87_00301	-0.47937	0.815078		IHMA87_00301	-0.327707	0.791777
PA14_04210	IHMA87_00302	PA0322		Amino acid transport and metabolism						PA14_04210	1.8414	NA		PA14_04210	0.999489	NA		PA14_04210	0.555224	NA		PA0322	-0.945805	0.821532		PA0322	1.3575	NA		PA0322	0.682788	0.823458		IHMA87_00302	-0.671116	0.598988		IHMA87_00302	-0.535218	0.77574		IHMA87_00302	0.0371974	0.978287
PA14_04220		PA0323		Amino acid transport and metabolism						PA14_04220	1.21702	NA		PA14_04220	1.60792	0.175539		PA14_04220	1.42726	0.25783		PA0323	0.511338	0.999709		PA0323	0.450225	NA		PA0323	0.469515	0.932294
PA14_04230		PA0324		Amino acid transport and metabolism						PA14_04230	0.698645	NA		PA14_04230	0.16747	NA		PA14_04230	0.679112	NA		PA0324	-0.727208	NA		PA0324	0.888163	NA		PA0324	-0.589886	0.932294
PA14_04240		PA0325		Amino acid transport and metabolism						PA14_04240	0.21709	NA		PA14_04240	0.970636	NA		PA14_04240	-0.0310974	NA		PA0325	-0.701953	NA		PA0325	-0.610678	NA		PA0325	0.032933	0.998019
PA14_04250		PA0326		Amino acid transport and metabolism						PA14_04250	2.32436	0.00958495		PA14_04250	2.67256	0.00895747		PA14_04250	3.45696	0.00078636		PA0326	1.69799	0.432456		PA0326	2.54703	NA		PA0326	1.36904	0.593272
PA14_04270	IHMA87_00303	PA0327		Function unknown						PA14_04270	-0.748031	0.307731		PA14_04270	0.0256634	0.981111		PA14_04270	-0.84527	0.247439		PA0327	-0.0344781	0.999709		PA0327	0.494276	0.829336		PA0327	-0.615102	0.720448		IHMA87_00303	-0.384074	0.700915		IHMA87_00303	-0.37938	0.812335		IHMA87_00303	-0.33163	0.780968
PA14_04290	IHMA87_00304	PA0328		Cell motility	General function prediction only					PA14_04290	-0.710957	0.43743		PA14_04290	-0.185841	0.826113		PA14_04290	0.487094	0.568397		PA0328	-1.07474	0.383777		PA0328	-0.236473	0.929433		PA0328	-1.01097	0.478616		IHMA87_00304	-0.887976	0.1501		IHMA87_00304	0.509495	0.766064		IHMA87_00304	0.096168	0.933693
PA14_04300	IHMA87_00306	PA0329		Function unknown						PA14_04300	-0.655297	0.159578		PA14_04300	-0.655469	0.0556527		PA14_04300	-1.33989	3.01432e-05		PA0329	-0.934041	0.457673		PA0329	-0.681671	0.20937		PA0329	-1.57351	0.00552883		IHMA87_00306	-0.405371	0.560568		IHMA87_00306	-1.22354	0.0422754		IHMA87_00306	-0.329162	0.435535
PA14_04310	IHMA87_00307	PA0330	rpiA	Carbohydrate transport and metabolism						PA14_04310	-0.30328	0.815364		PA14_04310	-0.0609494	0.94804		PA14_04310	0.141866	0.862294		PA0330	0.472864	0.999709		PA0330	-0.416433	0.904784		PA0330	-0.57792	0.844577		IHMA87_00307	0.399869	0.673387		IHMA87_00307	-0.767866	0.541796		IHMA87_00307	-0.314237	0.721337
PA14_04320	IHMA87_00308	PA0331	ilvA1	Amino acid transport and metabolism						PA14_04320	0.15338	0.867406		PA14_04320	-0.0313667	0.973264		PA14_04320	1.57414	0.00129915		PA0331	0.234474	0.999709		PA0331	-0.85866	0.476725		PA0331	0.0590683	0.995431		IHMA87_00308	0.582863	0.348781		IHMA87_00308	0.242105	0.84404		IHMA87_00308	1.58933	0.000966723
PA14_04330	IHMA87_00309	PA0332		Function unknown						PA14_04330	-0.580903	0.400765		PA14_04330	-0.943257	0.0285147		PA14_04330	-1.54373	0.00216299		PA0332	-0.00202763	0.999709		PA0332	-0.457443	0.761966		PA0332	-0.718348	0.588698		IHMA87_00309	-0.870834	0.144637		IHMA87_00309	-0.311457	0.78465		IHMA87_00309	-0.572848	0.323024
PA14_04340	IHMA87_00310	PA0333		Carbohydrate transport and metabolism	Cell wall/membrane/envelope biogenesis					PA14_04340	-0.673417	0.241561		PA14_04340	-0.844653	0.0642281		PA14_04340	-1.3169	0.00489362		PA0333	0.131525	0.999709		PA0333	-0.258303	0.891082		PA0333	-0.722835	0.546898		IHMA87_00310	-1.02365	0.0586307		IHMA87_00310	-0.485899	0.655434		IHMA87_00310	-1.15384	0.0625561
PA14_04370	IHMA87_00312	PA0334		Carbohydrate transport and metabolism						PA14_04370	-1.34309	NA		PA14_04370	-0.149276	0.899097		PA14_04370	-0.205092	0.854012		PA0334	-0.557441	0.98307		PA0334	0.631669	0.846579		PA0334	0.0828468	0.99313		IHMA87_00312	-0.609725	0.495716		IHMA87_00312	0.91014	0.464335		IHMA87_00312	0.0805485	0.937634
PA14_04380	IHMA87_00313	PA0335		Amino acid transport and metabolism						PA14_04380	-1.20449	0.181508		PA14_04380	-0.729781	0.292962		PA14_04380	-1.3519	0.0179159		PA0335	0.470231	0.994133		PA0335	-0.787458	0.687348		PA0335	-0.435279	0.887214		IHMA87_00313	0.160006	0.866325		IHMA87_00313	0.0260458	0.987468		IHMA87_00313	-0.668417	0.428343
PA14_04390	IHMA87_00314	PA0336	ygdP	General function prediction only	Replication, recombination and repair					PA14_04390	0.00396954	0.996575		PA14_04390	-0.576778	0.20504		PA14_04390	-1.09635	0.0055619		PA0336	-0.332062	0.999709		PA0336	-0.607102	0.501735		PA0336	-0.741193	0.48808		IHMA87_00314	0.711319	0.296381		IHMA87_00314	-0.18926	0.876831		IHMA87_00314	-0.197024	0.747354
PA14_04410	IHMA87_00315	PA0337	ptsP	Signal transduction mechanisms						PA14_04410	-0.970378	0.00330077		PA14_04410	-1.02292	0.000512209		PA14_04410	-1.36257	2.13284e-05		PA0337	-0.408433	0.91288		PA0337	-0.581473	0.311469		PA0337	-0.638331	0.479237		IHMA87_00315	-0.598306	0.271246		IHMA87_00315	-0.75539	0.245801		IHMA87_00315	-0.821773	0.0522242
PA14_04420	IHMA87_00316	PA0338		Signal transduction mechanisms						PA14_04420	-0.487752	0.516266		PA14_04420	-0.861308	0.0639382		PA14_04420	-0.505472	0.405125		PA0338	-0.220077	0.999709		PA0338	0.250728	0.920412		PA0338	-0.765235	0.701732		IHMA87_00316	-0.631974	0.361799		IHMA87_00316	0.0447869	0.976133		IHMA87_00316	0.183791	0.807516
PA14_04430	IHMA87_00317	PA0339		Function unknown						PA14_04430	-0.304428	0.799447		PA14_04430	-1.11886	0.124531		PA14_04430	-0.442683	0.584022		PA0339	-0.0968291	0.999709		PA0339	-0.00477192	0.997634		PA0339	0.13606	0.972792		IHMA87_00317	-1.13814	0.0735515		IHMA87_00317	-0.558313	0.620031		IHMA87_00317	0.0576177	0.942691
PA14_04440	IHMA87_00318	PA0340		General function prediction only						PA14_04440	1.62998	NA		PA14_04440	2.39877	0.0521541		PA14_04440	1.68412	0.144027		PA0340	0.357345	0.999709		PA0340	2.61416	0.0275779		PA0340	2.33119	0.0578772		IHMA87_00318	0.201361	0.862431		IHMA87_00318	1.60725	0.0724807		IHMA87_00318	1.2089	0.179387
PA14_04460	IHMA87_00319	PA0341	lgt	Cell wall/membrane/envelope biogenesis						PA14_04460	-0.602113	NA		PA14_04460	-1.21739	0.321452		PA14_04460	-1.06848	0.355932		PA0341	-0.0918179	0.999709		PA0341	-0.295443	0.915755		PA0341	-0.694662	0.789687		IHMA87_00319	-0.196115	0.817616		IHMA87_00319	-0.478102	0.692984		IHMA87_00319	-1.53183	0.0276426
PA14_04480	IHMA87_00320	PA0342	thyA	Nucleotide transport and metabolism						PA14_04480	-0.582145	0.612676		PA14_04480	-0.960344	0.140187		PA14_04480	-0.648148	0.423293		PA0342	0.306695	0.999709		PA0342	-0.418819	0.858752		PA0342	-1.06377	0.489091		IHMA87_00320	0.339466	0.659706		IHMA87_00320	0.616896	0.556451		IHMA87_00320	0.735137	0.238623
PA14_04490		PA0343		Function unknown						PA14_04490	-0.401606	0.572056		PA14_04490	-0.513136	0.438137		PA14_04490	-0.881127	0.250087		PA0343	-0.29149	0.999709		PA0343	-0.00290463	0.99782		PA0343	-0.0152948	0.998019
PA14_04510	IHMA87_00321	PA0344		General function prediction only						PA14_04510	-0.905077	0.0602701		PA14_04510	-1.02898	0.0293066		PA14_04510	-1.36189	0.00990404		PA0344	-0.0341057	0.999709		PA0344	0.778359	0.757432		PA0344	-0.284452	0.942853		IHMA87_00321	-0.974449	0.0809523		IHMA87_00321	-0.654773	0.559059		IHMA87_00321	-0.890501	0.215898
PA14_04520	IHMA87_00322	PA0345		Function unknown						PA14_04520	-0.909782	0.236984		PA14_04520	-0.863429	0.163552		PA14_04520	-1.45453	0.00118996		PA0345	-0.0494151	0.999709		PA0345	0.130709	0.951736		PA0345	0.102497	0.973864		IHMA87_00322	-0.687451	0.294603		IHMA87_00322	-0.0494424	0.965107		IHMA87_00322	-0.102584	0.869114
PA14_04530		PA0346		Function unknown						PA14_04530	-0.0607176	0.968064		PA14_04530	-0.173317	0.904173		PA14_04530	-0.408078	0.766787		PA0346	-0.0546215	NA		PA0346	-0.591583	NA		PA0346	-1.28501	0.769831
PA14_04550	IHMA87_00324	PA0347	glpQ	Energy production and conversion						PA14_04550	-0.910541	NA		PA14_04550	-1.40743	NA		PA14_04550	-0.599207	NA		PA0347	1.87938	0.11314		PA0347	-1.59644	NA		PA0347	-0.0301981	0.998019		IHMA87_00324	-1.36636	0.170682		IHMA87_00324	-1.32962	NA		IHMA87_00324	0.688184	NA
PA14_04560	IHMA87_00325	PA0348		Function unknown						PA14_04560	3.07913	2.6323e-08		PA14_04560	2.0647	4.00437e-05		PA14_04560	2.52027	7.75441e-07		PA0348	3.1597	7.3201e-07		PA0348	3.30909	3.76656e-05		PA0348	3.02093	2.21138e-06		IHMA87_00325	0.760781	0.464511		IHMA87_00325	1.53692	0.17312		IHMA87_00325	1.24292	0.180501
PA14_04570	IHMA87_00326	PA0349		Function unknown						PA14_04570	-0.361154	NA		PA14_04570	-0.0869249	0.954463		PA14_04570	0.562896	0.673872		PA0349	-0.0781143	0.999709		PA0349	0.30191	NA		PA0349	0.151848	0.979882		IHMA87_00326	0.10537	0.946329		IHMA87_00326	0.529131	0.782965		IHMA87_00326	-0.118234	0.919785
PA14_04580	IHMA87_00327	PA0350	folA	Coenzyme transport and metabolism						PA14_04580	-0.396948	NA		PA14_04580	-1.56591	0.239027		PA14_04580	-0.120752	NA		PA0350	-0.0274701	0.999709		PA0350	0.211988	0.953596		PA0350	-0.810429	0.741405		IHMA87_00327	0.234177	0.806719		IHMA87_00327	-0.586065	0.696914		IHMA87_00327	0.053645	0.967002
PA14_04590	IHMA87_00328	PA0351		General function prediction only						PA14_04590	-0.588057	0.530454		PA14_04590	-0.963031	0.267781		PA14_04590	-1.6101	0.0390977		PA0351	-0.26446	0.999709		PA0351	0.0590468	0.988247		PA0351	-0.223986	0.955629		IHMA87_00328	-0.478442	0.512827		IHMA87_00328	-0.852156	0.451482		IHMA87_00328	-0.961508	0.185926
PA14_04610	IHMA87_00329	PA0352		Nucleotide transport and metabolism						PA14_04610	-0.692697	NA		PA14_04610	0.145843	0.931661		PA14_04610	-0.724597	NA		PA0352	0.47052	0.999709		PA0352	-0.295628	0.917771		PA0352	-0.0401585	0.998019		IHMA87_00329	-0.145007	0.877243		IHMA87_00329	-0.802958	0.538218		IHMA87_00329	-1.28729	0.0814687
PA14_04630	IHMA87_00330	PA0353	ilvD	Amino acid transport and metabolism	Carbohydrate transport and metabolism					PA14_04630	-0.574222	0.267702		PA14_04630	-0.886879	0.0705827		PA14_04630	0.735225	0.108603		PA0353	-0.365659	0.98307		PA0353	-0.895792	0.124169		PA0353	-0.696347	0.53627		IHMA87_00330	-0.0536608	0.949619		IHMA87_00330	0.508375	0.569933		IHMA87_00330	0.733639	0.125905
PA14_04640	IHMA87_00331	PA0354		General function prediction only						PA14_04640	-0.882189	0.278969		PA14_04640	-0.546068	0.373091		PA14_04640	-0.778982	0.158947		PA0354	0.346281	0.999709		PA0354	-0.0190291	0.99474		PA0354	0.0393259	0.998019		IHMA87_00331	0.387456	0.652082		IHMA87_00331	-0.955021	0.395086		IHMA87_00331	-0.701179	0.326221
PA14_04650	IHMA87_00332	PA0355	pfpI	General function prediction only						PA14_04650	-1.71092	4.56476e-06		PA14_04650	-1.37016	0.000125455		PA14_04650	-1.67959	7.8361e-06		PA0355	-0.840225	0.973304		PA0355	-0.00814488	0.996133		PA0355	0.128521	0.970968		IHMA87_00332	-1.65775	0.0339857		IHMA87_00332	-0.527868	0.564354		IHMA87_00332	-0.645366	0.206243
PA14_04660	IHMA87_00333	PA0356		Signal transduction mechanisms						PA14_04660	-1.34427	NA		PA14_04660	-0.899185	0.326226		PA14_04660	-0.00650141	0.997855		PA0356	-0.672352	0.995383		PA0356	-1.94156	0.211699		PA0356	-0.227397	0.967372		IHMA87_00333	0.145743	0.916662		IHMA87_00333	-0.750813	0.710082		IHMA87_00333	-2.01628	NA
PA14_04670	IHMA87_00334	PA0357	mutM	Replication, recombination and repair						PA14_04670	1.31171	0.0691883		PA14_04670	-0.282161	0.735074		PA14_04670	-0.682449	0.355843		PA0357	0.00665419	0.999709		PA0357	-0.461357	0.789174		PA0357	-0.00760744	0.999064		IHMA87_00334	0.126478	0.889173		IHMA87_00334	-0.44282	0.726633		IHMA87_00334	-0.160641	0.84483
PA14_04680	IHMA87_00335	PA0358		Lipid transport and metabolism						PA14_04680	3.17973	6.63572e-05		PA14_04680	1.22887	0.155075		PA14_04680	1.40023	0.107045		PA0358	1.39705	0.165861		PA0358	1.87818	0.0681706		PA0358	2.49788	0.000492933		IHMA87_00335	1.89379	4.2114e-05		IHMA87_00335	2.78018	1.08218e-06		IHMA87_00335	2.10059	9.9156e-05
PA14_04690	IHMA87_00336	PA0359		Function unknown						PA14_04690	0.454503	0.404432		PA14_04690	1.69508	1.62305e-07		PA14_04690	1.48908	1.34239e-06		PA0359	0.443517	0.982714		PA0359	-0.188946	0.904784		PA0359	0.76828	0.396284		IHMA87_00336	0.780473	0.135233		IHMA87_00336	0.560614	0.5274		IHMA87_00336	1.14093	0.00514413
PA14_04700	IHMA87_00337	PA0360		General function prediction only						PA14_04700	0.57917	0.316553		PA14_04700	0.717869	0.146333		PA14_04700	0.0224668	0.973209		PA0360	-0.251677	0.999709		PA0360	-0.259725	0.904784		PA0360	-0.183696	0.955629		IHMA87_00337	-0.424446	0.630566		IHMA87_00337	-0.100368	0.951255		IHMA87_00337	-0.437373	0.601888
PA14_04730	IHMA87_00338	PA0361		Amino acid transport and metabolism						PA14_04730	-0.513133	0.567196		PA14_04730	-0.464181	0.382381		PA14_04730	-0.736388	0.17132		PA0361	0.0898951	0.999709		PA0361	-0.772644	0.422089		PA0361	-0.657189	0.529336		IHMA87_00338	-0.101491	0.919349		IHMA87_00338	-0.529323	0.607953		IHMA87_00338	-0.627809	0.254753
PA14_04750	IHMA87_00339	PA0362	fdx1	Energy production and conversion						PA14_04750	-0.592567	0.55282		PA14_04750	-0.80345	0.279027		PA14_04750	-0.959375	0.135238		PA0362	-0.928593	0.830252		PA0362	-1.11797	0.504749		PA0362	-1.04215	0.554965		IHMA87_00339	-0.0491225	0.975211		IHMA87_00339	0.484118	0.751551		IHMA87_00339	0.58925	0.491266
PA14_04760	IHMA87_00340	PA0363	coaD	Coenzyme transport and metabolism						PA14_04760	-0.53435	0.608738		PA14_04760	-0.459332	0.549399		PA14_04760	-0.709134	0.352285		PA0363	-0.204604	0.999709		PA0363	0.0747823	0.987214		PA0363	-1.16716	0.493496		IHMA87_00340	0.298979	0.703543		IHMA87_00340	-0.203411	0.889296		IHMA87_00340	-0.254485	0.746543
PA14_04780	IHMA87_00341	PA0364		Amino acid transport and metabolism						PA14_04780	1.22967	0.00124101		PA14_04780	1.65751	3.57166e-06		PA14_04780	2.35806	3.41729e-11		PA0364	0.286803	0.999709		PA0364	0.991953	0.160556		PA0364	1.38986	0.0141398		IHMA87_00341	0.119129	0.881456		IHMA87_00341	1.76402	0.000108369		IHMA87_00341	1.95438	2.24532e-08
PA14_04790	IHMA87_00342	PA0365		Function unknown						PA14_04790	2.56771	6.8738e-14		PA14_04790	2.78783	1.71147e-22		PA14_04790	3.53179	1.27164e-34		PA0365	3.62081	6.94465e-10		PA0365	4.36459	5.92997e-25		PA0365	5.08062	1.02772e-36		IHMA87_00342	2.44723	4.0323e-11		IHMA87_00342	3.21193	6.17671e-15		IHMA87_00342	3.91719	3.95119e-34
PA14_04810	IHMA87_00343	PA0366		Energy production and conversion						PA14_04810	0.520835	0.261241		PA14_04810	0.716304	0.0147734		PA14_04810	0.648421	0.0335762		PA0366	0.238805	0.999709		PA0366	1.10249	0.0139086		PA0366	1.24138	0.0142226		IHMA87_00343	0.322917	0.61792		IHMA87_00343	0.816958	0.183865		IHMA87_00343	1.41279	1.28218e-05
PA14_04820	IHMA87_00344	PA0367		Transcription						PA14_04820	-0.63429	0.428418		PA14_04820	-0.332774	0.494657		PA14_04820	-0.632041	0.300691		PA0367	0.152739	0.999709		PA0367	-0.695696	0.757432		PA0367	-0.581903	0.824781		IHMA87_00344	-0.495889	0.507224		IHMA87_00344	0.0822336	0.954487		IHMA87_00344	-1.07784	0.208334
PA14_04840	IHMA87_00346	PA0368		General function prediction only						PA14_04840	-0.498191	0.588789		PA14_04840	0.458172	0.636583		PA14_04840	-0.0430478	0.969356		PA0368	-0.253648	0.999709		PA0368	0.229444	0.940212		PA0368	0.168525	0.971432		IHMA87_00346	-1.28858	0.0344664		IHMA87_00346	-0.466917	0.761751		IHMA87_00346	-0.399987	0.727946
	IHMA87_00347	PA0369		Function unknown																		PA0369	-0.183439	0.999709		PA0369	0.00426667	0.997634		PA0369	0.00811828	0.999064		IHMA87_00347	-0.592935	0.458034		IHMA87_00347	-0.347748	0.847592		IHMA87_00347	-1.40261	0.100074
PA14_04860	IHMA87_00348	PA0370		Replication, recombination and repair						PA14_04860	-1.20196	0.0306076		PA14_04860	-1.49739	0.0144855		PA14_04860	-0.451432	0.585102		PA0370	-0.0654654	0.999709		PA0370	0.416206	0.877977		PA0370	-0.274063	0.942561		IHMA87_00348	-0.624063	0.358516		IHMA87_00348	-0.734439	0.54841		IHMA87_00348	-1.51815	0.0197174
PA14_04870	IHMA87_00349	PA0371		General function prediction only						PA14_04870	-0.97034	0.154162		PA14_04870	-1.11518	0.0725854		PA14_04870	-0.993828	0.101489		PA0371	-0.0427224	0.999709		PA0371	-0.377927	0.798228		PA0371	-0.394958	0.858181		IHMA87_00349	-0.414627	0.551541		IHMA87_00349	-0.723077	0.460416		IHMA87_00349	-1.02265	0.0555971
PA14_04890	IHMA87_00350	PA0372		General function prediction only						PA14_04890	-0.911613	0.333044		PA14_04890	-0.513469	0.466874		PA14_04890	-0.871401	0.145903		PA0372	0.533668	0.91288		PA0372	-0.209055	0.921921		PA0372	-0.854554	0.633937		IHMA87_00350	-0.16947	0.839691		IHMA87_00350	-0.397194	0.736086		IHMA87_00350	-1.05308	0.09018
PA14_04900	IHMA87_00351	PA0373	ftsY	Intracellular trafficking, secretion, and vesicular transport						PA14_04900	-0.502192	0.410737		PA14_04900	-0.462683	0.298948		PA14_04900	0.542624	0.222951		PA0373	0.350346	0.999522		PA0373	-0.179754	0.916503		PA0373	0.548618	0.666705		IHMA87_00351	0.363722	0.590175		IHMA87_00351	0.148169	0.901022		IHMA87_00351	0.246112	0.632089
PA14_04910	IHMA87_00352	PA0374	ftsE	Cell cycle control, cell division, chromosome partitioning						PA14_04910	-0.00367527	0.997168		PA14_04910	-0.341149	0.616501		PA14_04910	-0.435106	0.489005		PA0374	0.0756348	0.999709		PA0374	-0.734408	0.505849		PA0374	0.316264	0.929323		IHMA87_00352	-0.178352	0.827233		IHMA87_00352	-0.570344	0.600613		IHMA87_00352	-0.706629	0.272587
PA14_04920	IHMA87_00353	PA0375	ftsX	Cell cycle control, cell division, chromosome partitioning						PA14_04920	-0.423602	0.469956		PA14_04920	0.28116	0.603502		PA14_04920	0.702182	0.135084		PA0375	0.101119	0.999709		PA0375	0.239779	0.897916		PA0375	0.950765	0.364032		IHMA87_00353	-0.261083	0.739726		IHMA87_00353	0.766148	0.35651		IHMA87_00353	0.291992	0.627402
PA14_04930	IHMA87_00354	PA0376	rpoH	Transcription						PA14_04930	0.542573	0.151741		PA14_04930	1.04081	8.23649e-05		PA14_04930	1.1288	1.51573e-05		PA0376	0.451446	0.870564		PA0376	0.342895	0.629085		PA0376	1.21273	0.0218595		IHMA87_00354	0.927579	0.0805812		IHMA87_00354	0.879333	0.23511		IHMA87_00354	1.58124	1.33262e-07
PA14_04940	IHMA87_00355	PA0377		Function unknown						PA14_04940	-0.516462	0.522262		PA14_04940	-0.427512	0.533035		PA14_04940	-0.488431	0.566543		PA0377	0.446971	0.999709		PA0377	-0.171525	0.960291		PA0377	-0.356405	0.922503		IHMA87_00355	-0.330676	0.74214		IHMA87_00355	-1.25011	0.275054		IHMA87_00355	-0.284448	0.7719
PA14_04950	IHMA87_00356	PA0378		Cell wall/membrane/envelope biogenesis						PA14_04950	-0.725145	NA		PA14_04950	-0.76184	0.445939		PA14_04950	-0.557582	0.660563		PA0378	0.0671719	0.999709		PA0378	0.213415	NA		PA0378	-0.0145532	0.998738		IHMA87_00356	-0.199251	0.862739		IHMA87_00356	-0.164089	0.943992		IHMA87_00356	-0.0677039	0.95644
PA14_04960	IHMA87_00357	PA0379		Function unknown						PA14_04960	-0.720114	0.550216		PA14_04960	-0.542403	0.573209		PA14_04960	-0.995917	0.280515		PA0379	-0.0986866	0.999709		PA0379	0.221483	0.944517		PA0379	0.283023	0.943176		IHMA87_00357	-0.621205	0.454293		IHMA87_00357	-0.420482	0.727827		IHMA87_00357	-0.722731	0.296434
PA14_04970	IHMA87_00358	PA0380		Coenzyme transport and metabolism						PA14_04970	0.0713443	NA		PA14_04970	0.909424	0.362405		PA14_04970	0.583271	0.621956		PA0380	-0.240923	0.999709		PA0380	-0.389496	0.905677		PA0380	0.750652	0.838794		IHMA87_00358	-0.602791	0.553268		IHMA87_00358	-1.26391	0.377857		IHMA87_00358	-1.41877	0.126683
PA14_04980	IHMA87_00359	PA0381	thiG	Coenzyme transport and metabolism						PA14_04980	-0.367435	0.78311		PA14_04980	-0.622704	0.375176		PA14_04980	-0.866931	0.227659		PA0381	0.394139	0.999709		PA0381	-0.277661	0.892178		PA0381	-0.295461	0.929323		IHMA87_00359	0.332816	0.662642		IHMA87_00359	-1.22356	0.0742473		IHMA87_00359	-1.24806	0.0097428
PA14_05000	IHMA87_00360	PA0382	micA	General function prediction only						PA14_05000	0.243204	NA		PA14_05000	-0.235432	0.856214		PA14_05000	0.786916	NA		PA0382	-0.733493	0.981423		PA0382	-0.466721	NA		PA0382	-0.38081	0.935015		IHMA87_00360	0.920519	0.160741		IHMA87_00360	-0.834076	0.702092		IHMA87_00360	-1.19351	0.204905
PA14_05010	IHMA87_00361	PA0383		Function unknown						PA14_05010	1.39268	0.159428		PA14_05010	1.08951	0.21473		PA14_05010	0.347443	0.775225		PA0383	1.04315	0.782318		PA0383	2.18587	0.10004		PA0383	1.14366	0.472033		IHMA87_00361	0.723532	0.223093		IHMA87_00361	0.0770017	0.953368		IHMA87_00361	-0.552735	0.365927
PA14_05020	IHMA87_00362	PA0384		Function unknown						PA14_05020	0.0614494	NA		PA14_05020	-0.786092	0.352406		PA14_05020	-1.2604	0.155146		PA0384	-0.236028	NA		PA0384	-0.100895	NA		PA0384	-0.464831	0.891716		IHMA87_00362	0.235824	0.866325		IHMA87_00362	-0.556238	0.762339		IHMA87_00362	-0.421515	0.720743
PA14_05030	IHMA87_00363	PA0385		Function unknown						PA14_05030	0.277635	NA		PA14_05030	0.492408	0.727909		PA14_05030	1.07324	NA		PA0385	0.520527	NA		PA0385	0.641153	NA		PA0385	-0.832377	0.885669		IHMA87_00363	0.982644	0.249748		IHMA87_00363	1.1574	0.496657		IHMA87_00363	1.19474	NA
PA14_05040	IHMA87_00364	PA0386		Coenzyme transport and metabolism						PA14_05040	-0.62268	NA		PA14_05040	0.289804	0.776946		PA14_05040	0.201771	0.881963		PA0386	0.121896	0.999709		PA0386	0.32539	0.934768		PA0386	0.949463	0.773981		IHMA87_00364	-0.190079	0.863197		IHMA87_00364	-0.234902	0.909778		IHMA87_00364	-1.65252	0.135631
PA14_05050	IHMA87_00365	PA0387		Nucleotide transport and metabolism						PA14_05050	-1.0586	0.0113366		PA14_05050	-1.08518	0.000525724		PA14_05050	-1.6954	2.83712e-06		PA0387	-0.0736759	0.999709		PA0387	-0.234381	0.902368		PA0387	-0.699172	0.473363		IHMA87_00365	-0.886444	0.141179		IHMA87_00365	-1.11661	0.191096		IHMA87_00365	-1.001	0.0999885
PA14_05060	IHMA87_00366	PA0388		Function unknown						PA14_05060	-0.778489	0.116796		PA14_05060	-1.0378	0.00253219		PA14_05060	-1.56151	1.47061e-05		PA0388	-0.522858	0.985953		PA0388	-1.03796	0.199306		PA0388	-1.27385	0.0724143		IHMA87_00366	-0.0422299	0.970411		IHMA87_00366	-1.19655	0.30265		IHMA87_00366	-0.818918	0.298296
PA14_05070	IHMA87_00367	PA0389		Coenzyme transport and metabolism						PA14_05070	-1.29608	NA		PA14_05070	-0.542339	0.670293		PA14_05070	-0.534337	NA		PA0389	0.0232031	0.999709		PA0389	-0.552307	NA		PA0389	-0.651116	0.885435		IHMA87_00367	0.374505	0.672935		IHMA87_00367	-0.136038	0.951255		IHMA87_00367	0.71202	0.557272
PA14_05080	IHMA87_00368	PA0390	metX	Amino acid transport and metabolism						PA14_05080	0.128718	NA		PA14_05080	-0.261037	0.820564		PA14_05080	-0.403476	0.706632		PA0390	-0.261657	0.999709		PA0390	-0.727053	0.801776		PA0390	-0.0061336	0.999064		IHMA87_00368	1.05961	0.0568655		IHMA87_00368	0.708149	0.64119		IHMA87_00368	1.70961	0.0515333
PA14_05110	IHMA87_00369	PA0391		General function prediction only						PA14_05110	-0.105678	0.874814		PA14_05110	0.427823	0.388426		PA14_05110	-0.0762973	0.904965		PA0391	0.434153	0.985953		PA0391	-0.269932	0.893861		PA0391	0.0351294	0.998019		IHMA87_00369	1.6865	0.00017879		IHMA87_00369	0.462563	0.662653		IHMA87_00369	0.991371	0.0604024
PA14_05130	IHMA87_00371	PA0392		Function unknown						PA14_05130	-0.615964	0.524763		PA14_05130	-0.136087	0.904106		PA14_05130	-1.2629	0.172469		PA0392	0.0712659	0.999709		PA0392	-0.832596	0.534368		PA0392	-1.11573	0.368249		IHMA87_00371	-0.715168	0.271746		IHMA87_00371	-0.676859	0.541796		IHMA87_00371	-0.643085	0.37518
PA14_05150	IHMA87_00372	PA0393	proC	Amino acid transport and metabolism						PA14_05150	-0.692597	0.35926		PA14_05150	-0.469532	0.512142		PA14_05150	-0.607053	0.406175		PA0393	0.0189231	0.999709		PA0393	-0.711417	0.425674		PA0393	-0.840767	0.39462		IHMA87_00372	-0.495475	0.414162		IHMA87_00372	-0.110204	0.930616		IHMA87_00372	-0.599379	0.274344
PA14_05160	IHMA87_00373	PA0394		General function prediction only						PA14_05160	-0.628597	0.333044		PA14_05160	-0.0828789	0.892449		PA14_05160	0.145067	0.812878		PA0394	0.071382	0.999709		PA0394	-0.762199	0.456102		PA0394	-0.597074	0.689934		IHMA87_00373	-0.673247	0.266553		IHMA87_00373	0.566956	0.559059		IHMA87_00373	0.545958	0.301209
PA14_05180	IHMA87_00374	PA0395	pilT	Intracellular trafficking, secretion, and vesicular transport	Cell motility					PA14_05180	0.310278	0.604146		PA14_05180	0.44141	0.323427		PA14_05180	-0.294684	0.537299		PA0395	-0.205329	0.999709		PA0395	-0.412718	0.752853		PA0395	-0.85177	0.310942		IHMA87_00374	0.694078	0.271672		IHMA87_00374	-0.19553	0.868552		IHMA87_00374	-0.463319	0.395267
PA14_05190	IHMA87_00375	PA0396	pilU	Cell motility	Intracellular trafficking, secretion, and vesicular transport					PA14_05190	0.0107024	0.987049		PA14_05190	0.226665	0.549755		PA14_05190	0.378453	0.323202		PA0396	-0.19643	0.999709		PA0396	-0.729861	0.332512		PA0396	-0.965851	0.13872		IHMA87_00375	0.58409	0.333367		IHMA87_00375	0.524581	0.548207		IHMA87_00375	0.387823	0.424873
PA14_05200	IHMA87_00376	PA0397		Inorganic ion transport and metabolism						PA14_05200	-0.0855906	0.939013		PA14_05200	-0.303309	0.634126		PA14_05200	-0.798098	0.213579		PA0397	-0.459632	0.999709		PA0397	-0.314078	0.904784		PA0397	-0.804905	0.573712		IHMA87_00376	-1.15046	0.163896		IHMA87_00376	-0.806961	0.480226		IHMA87_00376	-1.41247	0.0155776
PA14_05210	IHMA87_00377	PA0398		Function unknown						PA14_05210	0.486838	0.584457		PA14_05210	1.96784	0.00143517		PA14_05210	0.762121	0.31543		PA0398	0.143161	0.999709		PA0398	0.388145	0.887024		PA0398	1.17471	0.383846		IHMA87_00377	-0.840642	0.210666		IHMA87_00377	1.20323	0.0525463		IHMA87_00377	0.880044	0.0834172
PA14_05220	IHMA87_00378	PA0399		General function prediction only	Amino acid transport and metabolism					PA14_05220	-0.701741	0.204818		PA14_05220	-0.371369	0.480048		PA14_05220	-0.508829	0.278848		PA0399	0.0120721	0.999709		PA0399	-0.107814	0.960041		PA0399	0.0812999	0.982281		IHMA87_00378	-0.448956	0.515075		IHMA87_00378	-0.884657	0.321373		IHMA87_00378	-0.0703558	0.897751
PA14_05230	IHMA87_00379	PA0400		Amino acid transport and metabolism						PA14_05230	-0.529705	0.357526		PA14_05230	-0.655715	0.123435		PA14_05230	-0.829498	0.0513363		PA0400	-0.214651	0.999709		PA0400	0.0123124	0.99474		PA0400	0.645975	0.625576		IHMA87_00379	-0.828208	0.132745		IHMA87_00379	-1.0356	0.163345		IHMA87_00379	-0.650315	0.131601
PA14_05250	IHMA87_00380	PA0401		Nucleotide transport and metabolism						PA14_05250	-0.857167	0.14032		PA14_05250	-0.705458	0.202621		PA14_05250	-1.154	0.0592759		PA0401	-0.00377989	0.999709		PA0401	0.067865	0.980699		PA0401	-0.402262	0.891716		IHMA87_00380	-0.463685	0.490806		IHMA87_00380	-0.976768	0.300687		IHMA87_00380	-1.47633	0.0166017
PA14_05260	IHMA87_00381	PA0402	pyrB	Nucleotide transport and metabolism						PA14_05260	-1.09384	0.0975951		PA14_05260	-0.983197	0.046527		PA14_05260	0.0631062	0.935194		PA0402	0.166722	0.999709		PA0402	-0.842966	0.487825		PA0402	-1.07394	0.443867		IHMA87_00381	-0.227608	0.776261		IHMA87_00381	0.0524937	0.970878		IHMA87_00381	0.260393	0.766234
PA14_05270	IHMA87_00382	PA0403	pyrR	Nucleotide transport and metabolism						PA14_05270	-1.36673	0.099446		PA14_05270	-0.0938727	0.935862		PA14_05270	-0.251719	0.841741		PA0403	-0.0991678	0.999709		PA0403	-1.17174	0.39736		PA0403	-1.02644	0.568862		IHMA87_00382	-0.627568	0.30852		IHMA87_00382	-0.238721	0.90794		IHMA87_00382	0.0322328	0.977373
PA14_05280	IHMA87_00383	PA0404		Replication, recombination and repair						PA14_05280	-1.22056	0.167391		PA14_05280	-0.483019	0.556158		PA14_05280	-0.0258557	0.984		PA0404	0.287495	0.999709		PA0404	0.739311	0.774355		PA0404	-0.469356	0.891716		IHMA87_00383	-0.624077	0.503825		IHMA87_00383	-1.1641	0.450315		IHMA87_00383	-0.225142	0.869114
PA14_05290	IHMA87_00384	PA0405		Transcription						PA14_05290	-0.323433	0.740831		PA14_05290	-0.175977	0.812186		PA14_05290	-0.426182	0.538956		PA0405	0.535151	0.913299		PA0405	-0.725978	0.721142		PA0405	-0.0925371	0.983395		IHMA87_00384	-0.293393	0.730995		IHMA87_00384	-0.513202	0.672991		IHMA87_00384	0.0486045	0.951796
PA14_05300	IHMA87_00385	PA0406	tonB3	Cell wall/membrane/envelope biogenesis						PA14_05300	-0.602522	0.550175		PA14_05300	0.689826	0.313979		PA14_05300	0.610284	0.453248		PA0406	-0.475398	0.999709		PA0406	0.214009	0.960291		PA0406	0.280743	0.955629		IHMA87_00385	0.574922	0.581851		IHMA87_00385	-0.0579545	0.980722		IHMA87_00385	0.334075	0.766475
PA14_05310	IHMA87_00386	PA0407	gshB	Translation, ribosomal structure and biogenesis	Coenzyme transport and metabolism					PA14_05310	-0.0681787	0.95288		PA14_05310	-0.316794	0.663635		PA14_05310	-0.585907	0.363283		PA0407	-0.290217	0.999709		PA0407	-0.365975	0.817287		PA0407	-1.09828	0.188486		IHMA87_00386	-0.609205	0.352343		IHMA87_00386	-1.06891	0.220367		IHMA87_00386	-0.626355	0.287372
PA14_05320	IHMA87_00387	PA0408	pilG	Signal transduction mechanisms	Transcription					PA14_05320	2.75352	5.38508e-21		PA14_05320	3.46629	3.99727e-30		PA14_05320	3.2374	4.04418e-24		PA0408	1.70632	0.00144259		PA0408	1.93556	6.54966e-06		PA0408	2.58508	6.72831e-07		IHMA87_00387	2.11829	4.48375e-07		IHMA87_00387	1.67793	0.00410693		IHMA87_00387	2.55155	2.36354e-10
PA14_05330	IHMA87_00388	PA0409	pilH	Signal transduction mechanisms	Transcription					PA14_05330	0.699661	0.148862		PA14_05330	1.82546	4.95429e-07		PA14_05330	2.00042	7.20551e-07		PA0409	0.0274661	0.999709		PA0409	-0.228319	0.910557		PA0409	0.597461	0.733041		IHMA87_00388	0.672677	0.265623		IHMA87_00388	0.542828	0.640398		IHMA87_00388	0.760235	0.227035
PA14_05340	IHMA87_00389	PA0410	pilI	Signal transduction mechanisms	Cell motility					PA14_05340	3.36084	1.28849e-21		PA14_05340	4.22516	3.51824e-38		PA14_05340	3.74551	8.64803e-22		PA0410	4.02636	5.0869e-18		PA0410	2.63254	1.76208e-09		PA0410	3.90872	3.40471e-16		IHMA87_00389	3.04106	7.47733e-17		IHMA87_00389	2.54621	2.88619e-07		IHMA87_00389	2.09938	1.18921e-06
PA14_05360	IHMA87_00390	PA0411	pilJ	Cell motility	Signal transduction mechanisms					PA14_05360	1.1556	0.000641072		PA14_05360	2.14434	2.07833e-12		PA14_05360	2.67132	1.32508e-12		PA0411	0.270675	0.999709		PA0411	0.318337	0.810727		PA0411	1.56858	0.0299857		IHMA87_00390	1.38122	0.00121187		IHMA87_00390	0.552101	0.593982		IHMA87_00390	1.77738	2.54418e-05
PA14_05380	IHMA87_00391	PA0412	pilK	Signal transduction mechanisms	Cell motility					PA14_05380	0.814369	0.0387752		PA14_05380	1.01737	0.0285062		PA14_05380	1.295	0.0172533		PA0412	1.08735	0.227507		PA0412	1.72466	0.00467392		PA0412	2.27082	0.000161549		IHMA87_00391	1.29633	0.00422836		IHMA87_00391	0.961683	0.248403		IHMA87_00391	0.779522	0.21712
PA14_05390	IHMA87_00392	PA0413	chpA	Cell motility	Signal transduction mechanisms					PA14_05390	0.0206172	0.968246		PA14_05390	0.291842	0.415437		PA14_05390	-0.167505	0.68846		PA0413	-0.0924056	0.999709		PA0413	0.336218	0.656496		PA0413	0.119454	0.955629		IHMA87_00392	0.207119	0.779503		IHMA87_00392	-0.124239	0.90794		IHMA87_00392	-0.491872	0.233801
PA14_05400		PA0414	chpB	Signal transduction mechanisms	Cell motility					PA14_05400	-0.683335	0.109606		PA14_05400	-0.0726744	0.921743		PA14_05400	0.137906	0.893408		PA0414	0.159872	0.999709		PA0414	0.568715	0.795077		PA0414	-0.782913	0.727648
PA14_05410	IHMA87_00395	PA0415	chpC	Cell motility	Signal transduction mechanisms					PA14_05410	-0.683881	0.272802		PA14_05410	-0.219656	0.790868		PA14_05410	-0.589022	0.492673		PA0415	0.0177822	0.999709		PA0415	0.0274267	0.994667		PA0415	-0.489413	0.91866		IHMA87_00395	-0.0932048	0.928879		IHMA87_00395	-0.19864	0.911462		IHMA87_00395	0.973761	0.358748
PA14_05420	IHMA87_00396	PA0416	chpD	Transcription						PA14_05420	-0.576631	0.392407		PA14_05420	0.561769	0.498565		PA14_05420	-0.562239	0.621742		PA0416	-0.379644	0.999709		PA0416	1.28145	NA		PA0416	-0.256671	0.972792		IHMA87_00396	-0.0844099	0.947219		IHMA87_00396	-0.862043	NA		IHMA87_00396	-0.172959	NA
PA14_05430	IHMA87_00397	PA0417	chpE	Amino acid transport and metabolism						PA14_05430	-0.235356	NA		PA14_05430	-0.548724	NA		PA14_05430	-0.808817	NA		PA0417	0.510562	NA		PA0417	0.300772	NA		PA0417	-0.987274	0.820261		IHMA87_00397	-0.559154	NA		IHMA87_00397	0.486667	NA		IHMA87_00397	-0.35324	NA
PA14_05440	IHMA87_00398	PA0418		Function unknown						PA14_05440	-1.1699	0.164339		PA14_05440	-0.696994	0.460585		PA14_05440	-1.20156	0.103763		PA0418	0.0775904	0.999709		PA0418	-0.281696	0.904784		PA0418	-0.830518	0.657837		IHMA87_00398	-0.908852	0.128972		IHMA87_00398	0.118193	0.947789		IHMA87_00398	-0.941178	0.308732
PA14_05450	IHMA87_00399	PA0419		Function unknown						PA14_05450	-0.556341	NA		PA14_05450	-1.20897	0.199091		PA14_05450	-0.763083	0.402213		PA0419	0.655634	0.888508		PA0419	0.0450987	0.990847		PA0419	-0.920827	0.628803		IHMA87_00399	0.110062	0.913843		IHMA87_00399	-0.50149	0.736393		IHMA87_00399	-1.14132	0.21231
PA14_05460	IHMA87_00400	PA0420	bioA	Coenzyme transport and metabolism						PA14_05460	0.750219	0.329166		PA14_05460	1.55314	0.0111394		PA14_05460	2.06713	0.000321514		PA0420	-0.0037994	0.999709		PA0420	0.415455	0.819041		PA0420	1.14108	0.158299		IHMA87_00400	0.384997	0.571291		IHMA87_00400	1.26081	0.0445166		IHMA87_00400	2.22421	3.08334e-08
PA14_05480	IHMA87_00401	PA0421		Amino acid transport and metabolism						PA14_05480	1.01431	0.141798		PA14_05480	2.07294	5.58525e-06		PA14_05480	0.672912	0.14277		PA0421	0.430805	0.928851		PA0421	0.87106	0.167203		PA0421	1.77853	0.00128669		IHMA87_00401	0.0916247	0.915837		IHMA87_00401	0.110489	0.924259		IHMA87_00401	-0.0538665	0.933452
PA14_05500	IHMA87_00402	PA0422		Energy production and conversion						PA14_05500	-0.297671	NA		PA14_05500	-0.844444	0.211791		PA14_05500	-1.1711	0.0686983		PA0422	0.535435	0.914086		PA0422	-0.0808218	0.98167		PA0422	-0.193536	0.955629		IHMA87_00402	-0.524494	0.560307		IHMA87_00402	-0.536356	0.627668		IHMA87_00402	-1.05623	0.185209
PA14_05510	IHMA87_00403	PA0423	pasP	Function unknown						PA14_05510	0.793386	0.069837		PA14_05510	0.231362	0.719225		PA14_05510	-0.209881	0.700536		PA0423	-0.161984	0.999709		PA0423	-0.360063	0.757111		PA0423	-0.0687528	0.98535		IHMA87_00403	0.721231	0.291874		IHMA87_00403	-0.54112	0.541796		IHMA87_00403	-0.513021	0.384311
		PA0423.1																				PA0423.1	-0.160731	NA		PA0423.1	0	NA		PA0423.1	0	NA
		PA0423.2																				PA0423.2	0	NA		PA0423.2	0	NA		PA0423.2	0	NA
PA14_05520	IHMA87_00404	PA0424	mexR	Transcription						PA14_05520	1.29226	0.0219248		PA14_05520	-0.23326	0.714382		PA14_05520	1.10355	0.00990404		PA0424	0.0579112	0.999709		PA0424	-0.554081	0.805416		PA0424	0.236975	0.955355		IHMA87_00404	0.105019	0.934297		IHMA87_00404	0.191708	0.893357		IHMA87_00404	-0.375414	0.645855
PA14_05530	IHMA87_00405	PA0425	mexA	Cell wall/membrane/envelope biogenesis						PA14_05530	1.92862	4.43474e-08		PA14_05530	1.38155	0.000810447		PA14_05530	0.993488	0.00752074		PA0425	0.754467	0.466466		PA0425	-0.170865	0.89531		PA0425	-0.0251795	0.998019		IHMA87_00405	0.408542	0.507361		IHMA87_00405	-0.537404	0.505449		IHMA87_00405	-0.822926	0.0579861
PA14_05540	IHMA87_00406	PA0426	mexB	Defense mechanisms						PA14_05540	-0.234674	0.626039		PA14_05540	-0.282967	0.47942		PA14_05540	-0.677135	0.0508022		PA0426	0.158726	0.999709		PA0426	-0.158293	0.878072		PA0426	-0.452056	0.689118		IHMA87_00406	-0.221098	0.74768		IHMA87_00406	-0.396463	0.63496		IHMA87_00406	-0.278842	0.53773
PA14_05550	IHMA87_00407	PA0427	oprM	Cell wall/membrane/envelope biogenesis	Intracellular trafficking, secretion, and vesicular transport					PA14_05550	-0.724642	0.0596887		PA14_05550	-0.721105	0.0425595		PA14_05550	-0.887337	0.0110919		PA0427	0.164823	0.999709		PA0427	-0.221666	0.844627		PA0427	-0.612184	0.478616		IHMA87_00407	-0.323401	0.622968		IHMA87_00407	-1.0494	0.0661824		IHMA87_00407	-0.754692	0.0790152
PA14_05560	IHMA87_00408	PA0428		Replication, recombination and repair	Transcription	Translation, ribosomal structure and biogenesis				PA14_05560	-0.310235	0.538731		PA14_05560	0.103961	0.819677		PA14_05560	-0.238	0.602149		PA0428	0.450365	0.915045		PA0428	-0.250406	0.862607		PA0428	-0.924237	0.201096		IHMA87_00408	0.165541	0.824484		IHMA87_00408	-0.0598458	0.954487		IHMA87_00408	0.171953	0.727104
PA14_05580	IHMA87_00409	PA0429		Function unknown						PA14_05580	1.82263	6.10704e-09		PA14_05580	1.55838	1.09588e-08		PA14_05580	1.05192	0.000466676		PA0429	0.966887	0.387281		PA0429	0.359901	0.795139		PA0429	0.830725	0.281221		IHMA87_00409	2.11714	1.10187e-07		IHMA87_00409	1.12749	0.0735687		IHMA87_00409	1.25873	0.00169897
PA14_05590	IHMA87_00410	PA0430	metF	Amino acid transport and metabolism						PA14_05590	0.219143	0.735955		PA14_05590	0.938109	0.0130451		PA14_05590	0.772498	0.09113		PA0430	1.17938	0.324719		PA0430	0.0819442	0.973268		PA0430	0.766174	0.527055		IHMA87_00410	1.25617	0.0122353		IHMA87_00410	0.444084	0.691035		IHMA87_00410	0.48585	0.434967
PA14_05600	IHMA87_00411	PA0431		Signal transduction mechanisms	Transcription					PA14_05600	-0.236178	0.768303		PA14_05600	0.260068	0.571508		PA14_05600	0.322578	0.543401		PA0431	0.504068	0.981316		PA0431	-0.475601	0.772477		PA0431	0.399756	0.858181		IHMA87_00411	0.853884	0.217683		IHMA87_00411	-0.307431	0.860156		IHMA87_00411	-0.579628	0.505629
PA14_05620	IHMA87_00412	PA0432	sahH	Coenzyme transport and metabolism						PA14_05620	-1.2519	0.00176698		PA14_05620	-1.01464	0.00080461		PA14_05620	-0.733982	0.021545		PA0432	0.214719	0.999709		PA0432	-0.489077	0.486355		PA0432	-0.923004	0.186798		IHMA87_00412	1.55729	0.000616105		IHMA87_00412	-0.559344	0.5114		IHMA87_00412	-0.177231	0.732979
PA14_05630	IHMA87_00414	PA0433		Function unknown						PA14_05630	1.22362	NA		PA14_05630	0.0352925	0.983395		PA14_05630	0.0110851	0.994508		PA0433	-0.0511134	NA		PA0433	0.357118	NA		PA0433	-0.25206	0.96904		IHMA87_00414	-0.254094	NA		IHMA87_00414	-0.28936	0.906396		IHMA87_00414	-0.994984	NA
PA14_05640	IHMA87_00415	PA0434		Inorganic ion transport and metabolism						PA14_05640	0.472839	NA		PA14_05640	-1.46504	0.339883		PA14_05640	0.768489	NA		PA0434	-0.637116	NA		PA0434	-1.22799	NA		PA0434	0.677097	0.880498		IHMA87_00415	-0.119713	NA		IHMA87_00415	-0.100767	NA		IHMA87_00415	0.913435	NA
PA14_05650	IHMA87_00416	PA0435		Function unknown						PA14_05650	-0.149708	NA		PA14_05650	0.445318	0.786787		PA14_05650	-0.411796	0.764581		PA0435	-0.14124	0.999709		PA0435	1.50947	NA		PA0435	-0.657685	0.861464		IHMA87_00416	-0.846998	0.464205		IHMA87_00416	0.246537	NA		IHMA87_00416	-0.886587	NA
PA14_05660	IHMA87_00417	PA0436		Transcription						PA14_05660	1.8024	1.9465e-06		PA14_05660	2.11157	2.19736e-14		PA14_05660	2.43376	1.94468e-17		PA0436	1.16882	0.436067		PA0436	0.973766	0.499862		PA0436	2.15962	0.0011567		IHMA87_00417	0.218502	0.808125		IHMA87_00417	1.35006	0.0958044		IHMA87_00417	2.13279	7.65001e-05
PA14_05690	IHMA87_00418	PA0437	codA	General function prediction only	Nucleotide transport and metabolism					PA14_05690	-0.0323093	0.982418		PA14_05690	-0.823381	0.371172		PA14_05690	-0.357018	0.780398		PA0437	0.167434	0.999709		PA0437	-1.44072	0.158993		PA0437	-0.251673	0.955629		IHMA87_00418	0.218877	0.811918		IHMA87_00418	-0.804544	0.481033		IHMA87_00418	-1.35179	0.0621976
PA14_05700	IHMA87_00419	PA0438	codB	Nucleotide transport and metabolism						PA14_05700	0.18822	NA		PA14_05700	-0.688084	0.636751		PA14_05700	-0.557306	NA		PA0438	0.551525	0.994782		PA0438	-0.977039	0.677431		PA0438	-0.0900128	0.994815		IHMA87_00419	-0.290012	0.783922		IHMA87_00419	-1.10632	0.434509		IHMA87_00419	-1.5016	0.182032
PA14_05740	IHMA87_00420	PA0439		Nucleotide transport and metabolism	Energy production and conversion					PA14_05740	1.3086	NA		PA14_05740	0.159546	NA		PA14_05740	0.0364116	NA		PA0439	-2.02975	0.0920956		PA0439	-3.9875	1.10448e-12		PA0439	-1.1613	0.117931		IHMA87_00420	0.131731	NA		IHMA87_00420	-0.850834	0.72213		IHMA87_00420	0.295595	NA
PA14_05750	IHMA87_00421	PA0440		Amino acid transport and metabolism	General function prediction only					PA14_05750	2.42895	0.190489		PA14_05750	0.0506445	NA		PA14_05750	3.03767	0.0174033		PA0440	-1.53738	0.31042		PA0440	-2.35069	6.02278e-06		PA0440	0.825005	0.212162		IHMA87_00421	-0.0402146	0.982041		IHMA87_00421	-0.916774	0.732395		IHMA87_00421	3.3508	0.000745657
PA14_05770	IHMA87_00422	PA0441	dht	Nucleotide transport and metabolism						PA14_05770	3.19116	5.4014e-06		PA14_05770	2.46336	0.000279481		PA14_05770	2.26538	2.03271e-08		PA0441	0.287834	0.999709		PA0441	-0.967903	0.548423		PA0441	1.94316	5.30166e-06		IHMA87_00422	0.740738	0.432593		IHMA87_00422	-0.290647	0.922722		IHMA87_00422	3.46568	2.09112e-11
PA14_05775		PA0442		Function unknown						PA14_05775	1.04176	NA		PA14_05775	-1.00626	NA		PA14_05775	-0.679326	NA		PA0442	-0.330024	NA		PA0442	-0.575206	NA		PA0442	0	NA
PA14_05790	IHMA87_00423	PA0443		Coenzyme transport and metabolism	Nucleotide transport and metabolism					PA14_05790	3.68127	0.00338372		PA14_05790	2.45196	0.0495714		PA14_05790	2.42591	0.000827714		PA0443	-0.319177	0.999709		PA0443	-0.838855	0.534368		PA0443	0.948023	0.350076		IHMA87_00423	1.80231	0.0210838		IHMA87_00423	0.312477	0.833587		IHMA87_00423	3.59015	8.77229e-09
PA14_05810	IHMA87_00424	PA0444		Amino acid transport and metabolism						PA14_05810	0.310078	0.798814		PA14_05810	0.354217	0.779449		PA14_05810	0.0952295	0.925321		PA0444	-0.859401	0.807368		PA0444	-2.86317	1.36287e-09		PA0444	-1.28489	0.0414571		IHMA87_00424	-0.498655	0.60997		IHMA87_00424	-2.1359	0.0143574		IHMA87_00424	1.63595	0.012514
		PA0445		Replication, recombination and repair																		PA0445	0	NA		PA0445	0	NA		PA0445	0	NA
PA14_05820	IHMA87_00425	PA0446		Energy production and conversion						PA14_05820	-0.218794	0.723582		PA14_05820	-0.299452	0.466847		PA14_05820	0.209718	0.663539		PA0446	-1.27945	0.0719062		PA0446	-0.415246	0.637193		PA0446	1.9393	0.000126188		IHMA87_00425	-1.41407	0.000604732		IHMA87_00425	0.558226	0.519537		IHMA87_00425	0.370415	0.491446
PA14_05840	IHMA87_00426	PA0447	gcdH	Lipid transport and metabolism						PA14_05840	0.317475	0.553144		PA14_05840	0.668784	0.0370303		PA14_05840	1.45405	2.24958e-06		PA0447	-1.12575	0.0735167		PA0447	-0.550013	0.267879		PA0447	1.86671	2.92736e-05		IHMA87_00426	-1.04106	0.0320573		IHMA87_00426	0.474585	0.547503		IHMA87_00426	0.867596	0.0184736
PA14_05850	IHMA87_00427	PA0448		Transcription						PA14_05850	-0.571271	0.559491		PA14_05850	-1.31171	0.0181007		PA14_05850	-1.10737	0.0364771		PA0448	-0.595053	0.874498		PA0448	0.0839895	0.980699		PA0448	-0.141966	0.971432		IHMA87_00427	-0.127597	0.904063		IHMA87_00427	-0.729002	0.541796		IHMA87_00427	-0.00647018	0.993056
PA14_05860	IHMA87_00428	PA0449		Lipid transport and metabolism						PA14_05860	-0.876862	0.0691883		PA14_05860	-2.12675	5.83113e-06		PA14_05860	-1.21715	3.11625e-05		PA0449	-0.696377	0.796165		PA0449	-0.665761	0.633424		PA0449	-0.603042	0.777442		IHMA87_00428	-0.731325	0.300015		IHMA87_00428	-1.11183	0.191096		IHMA87_00428	-1.08848	0.134411
PA14_05870	IHMA87_00429	PA0450		Inorganic ion transport and metabolism						PA14_05870	-0.0135192	NA		PA14_05870	-0.62285	NA		PA14_05870	0.231028	NA		PA0450	-0.334315	0.999709		PA0450	-0.349028	NA		PA0450	0.220895	0.973809		IHMA87_00429	-0.64405	0.616999		IHMA87_00429	-0.547132	NA		IHMA87_00429	-0.265127	NA
PA14_05880	IHMA87_00430	PA0451		Posttranslational modification, protein turnover, chaperones						PA14_05880	-0.476136	0.311268		PA14_05880	-0.549502	0.102159		PA14_05880	-1.1742	0.0010066		PA0451	-0.443915	0.999709		PA0451	-0.138956	0.929346		PA0451	-0.61576	0.522395		IHMA87_00430	0.333076	0.735322		IHMA87_00430	-0.438925	0.705559		IHMA87_00430	0.494188	0.293244
PA14_05890	IHMA87_00431	PA0452		Posttranslational modification, protein turnover, chaperones						PA14_05890	-0.331066	0.794555		PA14_05890	-0.873181	0.186445		PA14_05890	-1.09632	0.122304		PA0452	-0.532167	NA		PA0452	-0.912888	0.6944		PA0452	-1.89253	0.0221329		IHMA87_00431	0.314614	NA		IHMA87_00431	0.0760634	NA		IHMA87_00431	0.0171019	NA
PA14_05910	IHMA87_00432	PA0453								PA14_05910	0.663442	0.475401		PA14_05910	0.131264	0.898566		PA14_05910	-1.06701	0.0960275		PA0453	-0.175166	NA		PA0453	0.714045	NA		PA0453	0.34329	0.955629		IHMA87_00432	0.154244	0.898746		IHMA87_00432	-0.833553	0.554504		IHMA87_00432	-1.10409	0.263683
PA14_05920	IHMA87_00433	PA0454		Function unknown						PA14_05920	-0.809929	0.24351		PA14_05920	-1.21906	0.0309266		PA14_05920	-0.870304	0.191843		PA0454	-0.394051	0.999709		PA0454	-0.168956	0.957689		PA0454	-0.160036	0.971432		IHMA87_00433	-0.804953	0.213531		IHMA87_00433	-0.403068	0.758513		IHMA87_00433	-0.596359	0.468936
PA14_05950	IHMA87_00434	PA0455	dbpA	Replication, recombination and repair	Transcription	Translation, ribosomal structure and biogenesis				PA14_05950	-0.502256	0.543048		PA14_05950	-0.545053	0.334637		PA14_05950	-0.425007	0.452995		PA0455	-0.319504	0.999709		PA0455	-0.31581	0.867631		PA0455	-0.0722418	0.985971		IHMA87_00434	0.0329388	0.977408		IHMA87_00434	0.418722	0.747309		IHMA87_00434	-0.400353	0.588277
PA14_05960		PA0456		Transcription						PA14_05960	-0.974119	0.0201364		PA14_05960	-1.27633	1.88092e-06		PA14_05960	-1.31098	0.0003849		PA0456	-0.0971706	0.999709		PA0456	-0.679604	0.227109		PA0456	-1.26955	0.0772207
PA14_05970	IHMA87_00437	PA0457		Posttranslational modification, protein turnover, chaperones						PA14_05970	-0.414376	0.732565		PA14_05970	-0.828118	0.313423		PA14_05970	-1.91923	0.00983589		PA0457	0.672706	0.999709		PA0457	-1.11313	0.664503		PA0457	-0.38522	0.927562		IHMA87_00437	0.135096	0.912058		IHMA87_00437	-0.773471	0.535384		IHMA87_00437	-1.432	0.0465565
	IHMA87_00438	PA0457.1		Function unknown																		PA0457.1	-0.367663	0.999709		PA0457.1	0.0431658	NA		PA0457.1	-0.348327	0.955629		IHMA87_00438	-0.747316	0.429785		IHMA87_00438	-0.702738	0.720462		IHMA87_00438	-1.31905	NA
PA14_05990	IHMA87_00439	PA0458		Carbohydrate transport and metabolism						PA14_05990	-0.267711	0.768303		PA14_05990	-0.630032	0.391956		PA14_05990	-1.10621	0.0560089		PA0458	-0.166794	0.999709		PA0458	-0.0935531	0.98167		PA0458	-0.165176	0.971432		IHMA87_00439	-0.509163	0.521982		IHMA87_00439	-0.675791	0.574338		IHMA87_00439	-0.713294	0.319208
PA14_06000	IHMA87_00440	PA0459		Posttranslational modification, protein turnover, chaperones						PA14_06000	0.148021	0.79219		PA14_06000	1.10282	0.00610345		PA14_06000	0.183541	0.60782		PA0459	-0.537878	0.83363		PA0459	-0.521153	0.422029		PA0459	-0.638607	0.517791		IHMA87_00440	0.142328	0.855637		IHMA87_00440	-0.566661	0.502129		IHMA87_00440	0.440879	0.285608
PA14_06010	IHMA87_00441	PA0460		Function unknown						PA14_06010	-0.314094	0.509682		PA14_06010	-0.349237	0.344609		PA14_06010	-0.611798	0.0669703		PA0460	-0.459643	0.954906		PA0460	0.268895	0.83988		PA0460	-0.384853	0.788162		IHMA87_00441	-0.920728	0.047663		IHMA87_00441	-1.11636	0.0391694		IHMA87_00441	-0.913038	0.0176982
PA14_06030	IHMA87_00442	PA0461		Lipid transport and metabolism						PA14_06030	0.026245	0.982864		PA14_06030	0.0653288	0.949189		PA14_06030	0.31381	0.66282		PA0461	-0.34977	0.999709		PA0461	0.221592	0.902413		PA0461	0.524079	0.760125		IHMA87_00442	-0.419074	0.588867		IHMA87_00442	0.00270759	0.999575		IHMA87_00442	0.222836	0.749903
PA14_06040	IHMA87_00443	PA0462		Posttranslational modification, protein turnover, chaperones						PA14_06040	1.24228	0.00813759		PA14_06040	0.713111	0.137492		PA14_06040	0.163616	0.76384		PA0462	0.602649	0.913299		PA0462	0.0989812	0.964285		PA0462	-0.0813752	0.979241		IHMA87_00443	-0.574435	0.485458		IHMA87_00443	-0.940689	0.232216		IHMA87_00443	-0.340425	0.570462
PA14_06060	IHMA87_00444	PA0463	creB	Signal transduction mechanisms	Transcription					PA14_06060	-0.488519	0.700149		PA14_06060	0.280551	0.81328		PA14_06060	-0.892314	0.372522		PA0463	-0.420437	0.999709		PA0463	-0.457432	0.862607		PA0463	-0.0539804	0.998019		IHMA87_00444	-1.18299	0.0471073		IHMA87_00444	-0.672652	0.559059		IHMA87_00444	-0.986783	0.192395
PA14_06070	IHMA87_00445	PA0464	creC	Signal transduction mechanisms						PA14_06070	-0.273568	0.830129		PA14_06070	-0.829909	0.453318		PA14_06070	-0.628135	0.594276		PA0464	-0.0230244	0.999709		PA0464	-0.599537	0.851924		PA0464	0.906715	0.805194		IHMA87_00445	-0.956848	0.201202		IHMA87_00445	-0.152678	0.939122		IHMA87_00445	-1.17068	NA
PA14_06080	IHMA87_00446	PA0465	creD	Defense mechanisms						PA14_06080	-0.667262	NA		PA14_06080	0.233732	0.867648		PA14_06080	-0.247595	NA		PA0465	-0.743192	0.961841		PA0465	-0.681604	0.807843		PA0465	1.28992	0.590993		IHMA87_00446	-1.28195	NA		IHMA87_00446	-0.182405	NA		IHMA87_00446	-0.746256	NA
PA14_06090	IHMA87_00447	PA0466		Function unknown						PA14_06090	-0.0182051	NA		PA14_06090	0.563773	NA		PA14_06090	0.717726	NA		PA0466	0.0183309	NA		PA0466	0.392301	NA		PA0466	-0.440996	0.955629		IHMA87_00447	-0.198722	NA		IHMA87_00447	0	NA		IHMA87_00447	0	NA
PA14_06120	IHMA87_00449	PA0467		Posttranslational modification, protein turnover, chaperones						PA14_06120	-0.65142	0.418067		PA14_06120	-0.838392	0.196655		PA14_06120	-0.939752	0.201458		PA0467	0.379087	0.999709		PA0467	-0.366635	0.847472		PA0467	-0.84238	0.578969		IHMA87_00449	-0.303289	0.705368		IHMA87_00449	-0.179426	0.898182		IHMA87_00449	-0.406274	0.522718
PA14_06130	IHMA87_00450	PA0468		Defense mechanisms						PA14_06130	-0.982971	0.0659413		PA14_06130	-1.20748	0.00246086		PA14_06130	-1.78295	1.41331e-05		PA0468	-0.216324	0.999709		PA0468	0.151359	0.940193		PA0468	-0.676866	0.53319		IHMA87_00450	-0.554079	0.403672		IHMA87_00450	-0.936371	0.242756		IHMA87_00450	-0.784425	0.136722
PA14_06150	IHMA87_00451	PA0469		Function unknown						PA14_06150	0.209025	0.789782		PA14_06150	1.43477	0.00151392		PA14_06150	1.39257	0.00331842		PA0469	0.460911	0.991287		PA0469	-0.144561	0.942878		PA0469	1.41344	0.0266567		IHMA87_00451	-0.0257505	0.982041		IHMA87_00451	0.501479	0.651199		IHMA87_00451	1.77439	8.84184e-05
PA14_06160	IHMA87_00452	PA0470	fiuA	Inorganic ion transport and metabolism						PA14_06160	1.03211	NA		PA14_06160	-0.462783	0.653902		PA14_06160	0.221404	0.772649		PA0470	-0.0587764	NA		PA0470	-0.746323	NA		PA0470	0.76898	0.850827		IHMA87_00452	0.231591	0.830319		IHMA87_00452	-0.412113	0.774666		IHMA87_00452	-0.086511	0.92885
PA14_06170	IHMA87_00453	PA0471		Signal transduction mechanisms	Inorganic ion transport and metabolism					PA14_06170	0.647843	0.736024		PA14_06170	-0.621385	0.740895		PA14_06170	0.283673	0.548061		PA0471	0.214087	NA		PA0471	-0.210294	NA		PA0471	0.378448	0.943176		IHMA87_00453	0.323579	0.798675		IHMA87_00453	-0.561026	0.678248		IHMA87_00453	-1.05144	0.132156
PA14_06180	IHMA87_00454	PA0472		Transcription						PA14_06180	1.84642	0.265273		PA14_06180	1.15952	0.493503		PA14_06180	2.12022	5.74893e-11		PA0472	1.55431	NA		PA0472	0.312251	0.917771		PA0472	1.04368	0.459114		IHMA87_00454	0.514697	0.633655		IHMA87_00454	0.424125	0.650957		IHMA87_00454	0.232992	0.667907
PA14_06190	IHMA87_00455	PA0473		Posttranslational modification, protein turnover, chaperones						PA14_06190	2.16863	3.8368e-06		PA14_06190	2.10475	5.35395e-06		PA14_06190	2.23702	3.17501e-07		PA0473	0.417444	0.999709		PA0473	1.34041	0.000884955		PA0473	2.20566	7.35735e-07		IHMA87_00455	0.286675	0.75114		IHMA87_00455	1.67457	0.000968415		IHMA87_00455	1.48265	0.000141866
PA14_06200	IHMA87_00456	PA0474		Secondary metabolites biosynthesis, transport and catabolism						PA14_06200	-0.369865	NA		PA14_06200	1.12372	NA		PA14_06200	0.59749	NA		PA0474	0.216045	NA		PA0474	0.658652	0.83988		PA0474	0.332181	0.955629		IHMA87_00456	0.0692466	0.970818		IHMA87_00456	0.703814	0.736488		IHMA87_00456	1.30185	0.292329
PA14_06210	IHMA87_00457	PA0475		Transcription						PA14_06210	-0.149329	NA		PA14_06210	1.00092	0.441103		PA14_06210	0.385149	0.766466		PA0475	0.0576181	0.999709		PA0475	-0.32204	0.925326		PA0475	0.602497	0.853046		IHMA87_00457	-0.347298	0.743873		IHMA87_00457	-0.213453	0.893357		IHMA87_00457	0.899491	0.166299
PA14_06230	IHMA87_00458	PA0476		Coenzyme transport and metabolism	Nucleotide transport and metabolism					PA14_06230	0.0789177	NA		PA14_06230	0.192358	NA		PA14_06230	0.131978	NA		PA0476	-1.04791	0.724398		PA0476	1.42204	0.26231		PA0476	0.705495	0.768047		IHMA87_00458	-0.398251	NA		IHMA87_00458	0.51186	0.76648		IHMA87_00458	0.0311227	0.978706
PA14_06240	IHMA87_00459	PA0477		Transcription						PA14_06240	-0.549874	0.599837		PA14_06240	0.217923	0.870893		PA14_06240	-0.259868	NA		PA0477	-0.158464	0.999709		PA0477	0.377242	0.917771		PA0477	-0.583876	0.907045		IHMA87_00459	-0.362216	0.733778		IHMA87_00459	-0.64707	NA		IHMA87_00459	-0.922555	NA
PA14_06250	IHMA87_00460	PA0478		General function prediction only						PA14_06250	0.0975689	NA		PA14_06250	-0.611546	0.603922		PA14_06250	-0.99926	0.339761		PA0478	-0.700157	NA		PA0478	0.906342	NA		PA0478	-0.898262	0.786805		IHMA87_00460	0.234766	0.836288		IHMA87_00460	-0.333665	NA		IHMA87_00460	-0.199659	NA
PA14_06260		PA0479		Transcription						PA14_06260	-0.397697	0.631896		PA14_06260	0.64778	0.35112		PA14_06260	-0.036623	0.96422		PA0479	-0.129305	0.999709		PA0479	-0.447183	0.861596		PA0479	-0.0163632	0.998019
PA14_06270		PA0480		General function prediction only						PA14_06270	0.113124	0.930806		PA14_06270	-0.880062	0.30736		PA14_06270	-1.38344	0.0220762		PA0480	0.729865	0.999709		PA0480	0.937492	NA		PA0480	0.461252	0.955629
PA14_06280		PA0481		Function unknown						PA14_06280	-0.50054	0.64168		PA14_06280	-1.32163	0.0451269		PA14_06280	-1.65045	0.00361311		PA0481	-0.165215	NA		PA0481	0.541699	NA		PA0481	-1.74569	0.259101
PA14_06290	IHMA87_00461	PA0482	glcB	Energy production and conversion						PA14_06290	-0.308629	0.588365		PA14_06290	-0.180645	0.686572		PA14_06290	-0.318459	0.415484		PA0482	-0.01766	0.999709		PA0482	-0.331701	0.723501		PA0482	0.0253603	0.998019		IHMA87_00461	0.434927	0.489588		IHMA87_00461	0.337607	0.739654		IHMA87_00461	1.06041	0.00225909
PA14_06300	IHMA87_00462	PA0483		Transcription	General function prediction only					PA14_06300	-0.194813	0.84768		PA14_06300	-0.490386	0.439777		PA14_06300	-0.630801	0.349319		PA0483	0.170821	0.999709		PA0483	-0.547564	0.823942		PA0483	0.0773538	0.986298		IHMA87_00462	-0.208138	0.866325		IHMA87_00462	-0.641079	0.610992		IHMA87_00462	-0.743799	0.295918
PA14_06310	IHMA87_00463	PA0484		Amino acid transport and metabolism						PA14_06310	-0.32965	0.552495		PA14_06310	-0.784889	0.0153016		PA14_06310	-1.17198	0.000218954		PA0484	-0.228388	0.999709		PA0484	-0.525009	0.624205		PA0484	-1.27938	0.031537		IHMA87_00463	-0.112528	0.915979		IHMA87_00463	-0.616869	0.510377		IHMA87_00463	-0.40282	0.436731
PA14_06320	IHMA87_00464	PA0485		General function prediction only						PA14_06320	0.388625	NA		PA14_06320	0.211695	0.831223		PA14_06320	0.0509755	0.962657		PA0485	-0.64231	0.945809		PA0485	1.00593	NA		PA0485	1.14076	0.547704		IHMA87_00464	-0.151618	0.907502		IHMA87_00464	0.634291	NA		IHMA87_00464	-1.52898	NA
PA14_06330	IHMA87_00465	PA0486		General function prediction only						PA14_06330	0.122475	0.914648		PA14_06330	0.0631736	0.949159		PA14_06330	-1.24161	0.0400708		PA0486	0.466042	0.999596		PA0486	-0.392218	0.862607		PA0486	-0.950934	0.490531		IHMA87_00465	-0.840568	0.153112		IHMA87_00465	-0.260317	0.853747		IHMA87_00465	-0.965889	0.151563
PA14_06340	IHMA87_00466	PA0487		General function prediction only	Coenzyme transport and metabolism					PA14_06340	0.0432148	0.976156		PA14_06340	0.249948	0.808695		PA14_06340	-0.333943	0.722644		PA0487	-0.615478	0.967942		PA0487	-1.16431	0.44655		PA0487	-0.634166	0.760125		IHMA87_00466	-0.97606	0.0786479		IHMA87_00466	-0.645562	0.605679		IHMA87_00466	-1.07093	0.0957223
PA14_06350	IHMA87_00467	PA0488		General function prediction only						PA14_06350	-0.206801	NA		PA14_06350	-0.17009	0.87982		PA14_06350	-0.71143	0.480653		PA0488	-0.315405	NA		PA0488	-0.261327	NA		PA0488	-0.275099	0.955629		IHMA87_00467	-0.730071	NA		IHMA87_00467	0.367234	NA		IHMA87_00467	0.0923243	NA
PA14_06360	IHMA87_00468	PA0489		General function prediction only						PA14_06360	0.721713	NA		PA14_06360	-0.906009	0.368187		PA14_06360	-0.938708	0.376826		PA0489	0.54914	0.999709		PA0489	0.692557	NA		PA0489	0.573948	0.902368		IHMA87_00468	-0.633096	NA		IHMA87_00468	-0.557859	NA		IHMA87_00468	-2.11581	NA
PA14_06390	IHMA87_00469	PA0490		Function unknown						PA14_06390	-1.50265	0.0192741		PA14_06390	-0.519251	0.429755		PA14_06390	-1.9551	8.42644e-05		PA0490	0.645519	0.989484		PA0490	0.0380682	0.992986		PA0490	-0.75899	0.725154		IHMA87_00469	-1.16954	0.0883786		IHMA87_00469	-1.06461	0.256337		IHMA87_00469	-0.782776	0.249209
PA14_06400	IHMA87_00470	PA0491		Transcription						PA14_06400	-0.703241	NA		PA14_06400	0.303752	0.844345		PA14_06400	0.292222	0.831916		PA0491	0.0984487	0.999709		PA0491	-0.441066	NA		PA0491	-0.544368	0.929323		IHMA87_00470	-0.342895	0.740298		IHMA87_00470	0.0520998	0.981789		IHMA87_00470	0.858582	NA
PA14_06420	IHMA87_00471	PA0492		General function prediction only						PA14_06420	-0.307465	NA		PA14_06420	-0.984977	0.469		PA14_06420	0.148048	NA		PA0492	1.03682	0.867016		PA0492	0.836159	0.839232		PA0492	0.549113	0.922503		IHMA87_00471	-0.313728	NA		IHMA87_00471	-0.0941087	NA		IHMA87_00471	-0.271723	NA
PA14_06430	IHMA87_00472	PA0493		Lipid transport and metabolism						PA14_06430	1.26563	NA		PA14_06430	0.515713	NA		PA14_06430	1.04516	NA		PA0493	0.222646	NA		PA0493	0.0884353	NA		PA0493	2.05544	0.497322		IHMA87_00472	0.338842	NA		IHMA87_00472	0.661089	NA		IHMA87_00472	0.509596	NA
PA14_06450	IHMA87_00473	PA0494		Lipid transport and metabolism						PA14_06450	-0.80378	NA		PA14_06450	0.457099	0.767049		PA14_06450	-1.01832	0.273305		PA0494	0.249136	0.999709		PA0494	0.566825	NA		PA0494	-0.405628	0.927562		IHMA87_00473	-1.01249	0.249121		IHMA87_00473	-0.988101	NA		IHMA87_00473	-1.02012	0.381572
PA14_06460	IHMA87_00474	PA0495		Amino acid transport and metabolism						PA14_06460	-0.506503	0.654158		PA14_06460	-0.779958	0.494746		PA14_06460	-0.464612	0.716811		PA0495	-0.181107	0.999709		PA0495	0.594109	0.851924		PA0495	-0.466475	0.903129		IHMA87_00474	0.0236351	0.985349		IHMA87_00474	-1.31021	NA		IHMA87_00474	-0.319778	NA
PA14_06480	IHMA87_00475	PA0496		Amino acid transport and metabolism						PA14_06480	-0.651583	0.486104		PA14_06480	0.322392	0.801235		PA14_06480	-0.0502348	0.96665		PA0496	-0.0287065	0.999709		PA0496	0.384382	0.891082		PA0496	0.815007	0.612636		IHMA87_00475	-0.434483	0.645246		IHMA87_00475	-0.598465	0.724839		IHMA87_00475	-0.152568	0.880424
		PA0497		Intracellular trafficking, secretion, and vesicular transport	Cell motility																	PA0497	1.23257	0.753807		PA0497	1.41928	NA		PA0497	2.54268	0.0564363
		PA0498		Cell motility	Intracellular trafficking, secretion, and vesicular transport																	PA0498	-0.758135	NA		PA0498	-0.0768256	NA		PA0498	0.602177	0.932294
		PA0499		Intracellular trafficking, secretion, and vesicular transport	Cell motility																	PA0499	0.480341	NA		PA0499	0.562472	NA		PA0499	1.77865	0.5777
PA14_06500	IHMA87_00476	PA0500	bioB	Coenzyme transport and metabolism						PA14_06500	-0.10681	0.921923		PA14_06500	0.300221	0.699309		PA14_06500	0.112473	0.904965		PA0500	0.0744715	0.999709		PA0500	-0.616014	0.699925		PA0500	-0.572802	0.728495		IHMA87_00476	0.187863	0.807667		IHMA87_00476	-0.636117	0.559059		IHMA87_00476	-0.436144	0.387188
PA14_06510	IHMA87_00477	PA0501	bioF	Coenzyme transport and metabolism						PA14_06510	-0.608369	0.463324		PA14_06510	-0.873722	0.191276		PA14_06510	-1.06503	0.110927		PA0501	-0.390449	0.999709		PA0501	-0.395488	0.868219		PA0501	0.0877521	0.983395		IHMA87_00477	-0.604285	0.382543		IHMA87_00477	-0.279576	0.849771		IHMA87_00477	-0.227711	0.781157
PA14_06530	IHMA87_00478	PA0502		General function prediction only						PA14_06530	-0.804949	0.341747		PA14_06530	0.249224	0.779449		PA14_06530	-0.585894	0.373063		PA0502	-0.491634	0.994782		PA0502	-0.329896	0.887024		PA0502	-0.489655	0.796941		IHMA87_00478	-0.359395	0.663764		IHMA87_00478	-1.57699	0.045548		IHMA87_00478	-0.430893	0.542271
PA14_06540	IHMA87_00479	PA0503		Coenzyme transport and metabolism						PA14_06540	-0.280289	0.819583		PA14_06540	-0.166975	0.886405		PA14_06540	-0.547448	0.635354		PA0503	-1.22261	0.516758		PA0503	0.278856	0.936903		PA0503	-0.297885	0.929323		IHMA87_00479	-0.508534	0.561928		IHMA87_00479	-0.611203	0.70031		IHMA87_00479	-0.174888	0.879963
PA14_06570	IHMA87_00480	PA0504	bioD	Coenzyme transport and metabolism						PA14_06570	-0.51939	NA		PA14_06570	-0.296977	0.804456		PA14_06570	-0.817322	0.503333		PA0504	-0.816276	0.95787		PA0504	-0.79562	0.798677		PA0504	-1.16056	0.650905		IHMA87_00480	-0.402537	0.690702		IHMA87_00480	-1.36927	0.381326		IHMA87_00480	-0.606611	0.622104
PA14_06580	IHMA87_00481	PA0505		Function unknown						PA14_06580	-0.171679	0.80289		PA14_06580	-0.389488	0.35112		PA14_06580	-0.809898	0.0418842		PA0505	-1.02281	0.4628		PA0505	-1.06246	0.0508445		PA0505	-1.79972	0.000164101		IHMA87_00481	-0.653933	0.300042		IHMA87_00481	-0.488966	0.559226		IHMA87_00481	-1.19274	0.000790865
PA14_06600	IHMA87_00482	PA0506		Lipid transport and metabolism						PA14_06600	2.13158	7.9e-12		PA14_06600	1.6786	3.07181e-06		PA14_06600	2.12998	1.20399e-09		PA0506	-0.0565852	0.999709		PA0506	-0.261356	0.774677		PA0506	-0.197214	0.91432		IHMA87_00482	1.14489	0.0100269		IHMA87_00482	-0.332453	0.72213		IHMA87_00482	0.693737	0.101572
PA14_06620	IHMA87_00483	PA0507		Lipid transport and metabolism						PA14_06620	-0.235423	0.823614		PA14_06620	0.210226	0.859192		PA14_06620	-0.107087	0.913287		PA0507	-0.373746	0.999709		PA0507	0.0928598	0.974079		PA0507	-0.670804	0.732423		IHMA87_00483	-0.557421	0.458187		IHMA87_00483	-0.262621	0.869512		IHMA87_00483	0.801582	0.238666
PA14_06640	IHMA87_00484	PA0508		Lipid transport and metabolism						PA14_06640	-0.196552	0.843915		PA14_06640	-0.562841	0.261517		PA14_06640	-0.495074	0.414022		PA0508	-1.07249	0.207629		PA0508	-0.633212	0.563534		PA0508	-0.502788	0.761953		IHMA87_00484	-0.289138	0.72162		IHMA87_00484	-0.39895	0.763733		IHMA87_00484	-0.36061	0.605786
PA14_06650	IHMA87_00485	PA0509	nirN	Energy production and conversion	Function unknown					PA14_06650	0.576898	0.529276		PA14_06650	-0.247526	0.765021		PA14_06650	1.59655	0.0988692		PA0509	1.00244	0.859617		PA0509	0.438354	NA		PA0509	0.155876	0.980406		IHMA87_00485	0.157198	0.921338		IHMA87_00485	-0.025569	NA		IHMA87_00485	1.14243	NA
PA14_06660	IHMA87_00486	PA0510		Coenzyme transport and metabolism						PA14_06660	0.868598	0.575581		PA14_06660	0.262194	0.79811		PA14_06660	1.24806	NA		PA0510	-0.132704	NA		PA0510	0.952924	NA		PA0510	0.431927	0.955629		IHMA87_00486	0.725386	0.562392		IHMA87_00486	0.788486	NA		IHMA87_00486	1.97223	NA
PA14_06670	IHMA87_00487	PA0511	nirJ	General function prediction only						PA14_06670	0.387127	0.815364		PA14_06670	-0.341466	0.666566		PA14_06670	-0.305404	0.831218		PA0511	-0.200935	NA		PA0511	1.72929	NA		PA0511	0.0304566	0.998019		IHMA87_00487	-0.68617	0.616838		IHMA87_00487	-1.28937	NA		IHMA87_00487	-0.196968	NA
PA14_06680	IHMA87_00488	PA0512		Transcription						PA14_06680	-0.209006	0.85473		PA14_06680	0.182359	0.867158		PA14_06680	-0.652988	NA		PA0512	0.552761	NA		PA0512	0.26052	NA		PA0512	0.980097	0.828261		IHMA87_00488	-0.550256	NA		IHMA87_00488	-1.76531	NA		IHMA87_00488	0.274171	NA
PA14_06690	IHMA87_00489	PA0513		Transcription						PA14_06690	-0.207657	0.838315		PA14_06690	-0.243056	0.804563		PA14_06690	-0.116547	NA		PA0513	0.584111	NA		PA0513	0	NA		PA0513	-0.31463	0.955629		IHMA87_00489	-0.0761933	NA		IHMA87_00489	0	NA		IHMA87_00489	0	NA
PA14_06700	IHMA87_00490	PA0514	nirL	Transcription						PA14_06700	-0.100655	0.926799		PA14_06700	0.256791	0.778482		PA14_06700	0.287917	NA		PA0514	0.365225	NA		PA0514	0.929477	NA		PA0514	0	NA		IHMA87_00490	-1.09598	NA		IHMA87_00490	0	NA		IHMA87_00490	0.157752	NA
PA14_06710	IHMA87_00491	PA0515		Transcription						PA14_06710	0.111597	0.917828		PA14_06710	0.0247019	0.979239		PA14_06710	1.20828	NA		PA0515	-0.596743	NA		PA0515	1.2273	NA		PA0515	0	NA		IHMA87_00491	-0.45974	NA		IHMA87_00491	0	NA		IHMA87_00491	0	NA
PA14_06720	IHMA87_00492	PA0516	nirF	Function unknown						PA14_06720	0.892106	0.218532		PA14_06720	1.60575	5.52426e-06		PA14_06720	1.14856	0.169503		PA0516	-0.211771	0.999709		PA0516	0.621144	NA		PA0516	1.64884	0.570076		IHMA87_00492	-0.310257	0.799049		IHMA87_00492	0.417822	NA		IHMA87_00492	-0.0378788	NA
PA14_06730	IHMA87_00493	PA0517	nirC	Energy production and conversion						PA14_06730	0.131208	0.895847		PA14_06730	0.664353	0.235149		PA14_06730	1.22405	NA		PA0517	-0.230887	NA		PA0517	0.270337	NA		PA0517	1.77637	0.601605		IHMA87_00493	-0.362534	0.797785		IHMA87_00493	0.139546	NA		IHMA87_00493	-0.336639	NA
PA14_06740	IHMA87_00494	PA0518	nirM	Energy production and conversion						PA14_06740	0.75198	0.308161		PA14_06740	0.574523	0.140168		PA14_06740	0.923221	0.344467		PA0518	-0.667404	NA		PA0518	-0.606574	NA		PA0518	-0.747522	0.897586		IHMA87_00494	0.100759	0.951131		IHMA87_00494	0.7151	NA		IHMA87_00494	1.52875	NA
PA14_06750	IHMA87_00495	PA0519	nirS	Energy production and conversion	Function unknown					PA14_06750	0.685661	0.19722		PA14_06750	0.392963	0.423668		PA14_06750	-0.39133	0.801949		PA0519	1.03182	0.38351		PA0519	0.0547377	0.988247		PA0519	0.547412	0.852379		IHMA87_00495	-0.138468	0.868157		IHMA87_00495	-0.630157	0.720361		IHMA87_00495	0.152974	NA
PA14_06770	IHMA87_00496	PA0520	nirQ	General function prediction only						PA14_06770	-0.802404	0.109846		PA14_06770	-1.31988	2.72272e-05		PA14_06770	-1.54976	0.147486		PA0520	-0.735603	0.83363		PA0520	-0.298939	0.862733		PA0520	-0.749845	0.512404		IHMA87_00496	-0.84271	0.298235		IHMA87_00496	-1.39543	0.168709		IHMA87_00496	-0.879413	0.189176
PA14_06790	IHMA87_00497	PA0521		Energy production and conversion						PA14_06790	-0.481494	0.594036		PA14_06790	-1.20325	0.00821055		PA14_06790	0.0604046	NA		PA0521	-0.4022	0.999709		PA0521	0.0884353	NA		PA0521	-0.251242	0.972792		IHMA87_00497	-1.70518	NA		IHMA87_00497	-0.297394	NA		IHMA87_00497	-0.545623	NA
PA14_06800	IHMA87_00498	PA0522		Function unknown						PA14_06800	-0.0125391	0.992797		PA14_06800	-0.620392	0.371416		PA14_06800	-0.258049	NA		PA0522	0.574318	NA		PA0522	0.952924	NA		PA0522	1.19789	0.788651		IHMA87_00498	0.123665	NA		IHMA87_00498	3.45371	0.000658187		IHMA87_00498	3.53516	0.00419189
PA14_06810	IHMA87_00499	PA0523	norC	Energy production and conversion						PA14_06810	-0.593626	0.220723		PA14_06810	-1.3182	0.00280578		PA14_06810	-0.640019	0.748279		PA0523	-0.330024	NA		PA0523	-1.22799	NA		PA0523	0.0304566	0.998019		IHMA87_00499	-1.12672	NA		IHMA87_00499	1.20155	NA		IHMA87_00499	-3.29938	NA
PA14_06830	IHMA87_00500	PA0524	norB	Inorganic ion transport and metabolism						PA14_06830	-0.573274	0.250579		PA14_06830	-1.00859	0.024918		PA14_06830	-0.417028	0.820615		PA0524	-0.0607745	NA		PA0524	-0.181431	NA		PA0524	1.42272	0.656762		IHMA87_00500	-0.613481	0.657427		IHMA87_00500	-3.2977	NA		IHMA87_00500	-1.13385	NA
PA14_06840	IHMA87_00501	PA0525		Inorganic ion transport and metabolism						PA14_06840	0.0571683	0.975011		PA14_06840	-1.03628	0.0712181		PA14_06840	-0.292474	0.775225		PA0525	-0.0602352	0.999709		PA0525	-0.00600093	NA		PA0525	-0.721009	0.89424		IHMA87_00501	-0.757832	0.470764		IHMA87_00501	-0.47722	NA		IHMA87_00501	-0.417119	NA
PA14_06860	IHMA87_00502	PA0526		Function unknown						PA14_06860	-0.627953	0.129765		PA14_06860	-1.22327	6.13533e-05		PA14_06860	-1.20545	0.452971		PA0526	0.233759	0.999709		PA0526	-1.5499	0.409409		PA0526	-1.72314	0.407453		IHMA87_00502	-0.767172	0.331883		IHMA87_00502	-0.924866	0.604353		IHMA87_00502	-0.957472	NA
PA14_06870	IHMA87_00503	PA0527	dnr	Signal transduction mechanisms						PA14_06870	-1.65657	NA		PA14_06870	1.55729	0.282352		PA14_06870	-0.809514	0.474147		PA0527	-0.337541	0.999709		PA0527	-1.0534	0.481978		PA0527	-0.333594	0.932294		IHMA87_00503	0.177167	0.851127		IHMA87_00503	-0.344794	0.779008		IHMA87_00503	-0.598781	0.359852
RsmY	IHMA87_00504	PA0527.1	rsmY	Function unknown						RsmY	0.406037	0.842765		RsmY	1.13926	0.000463371		RsmY	0.703655	0.12275		PA0527.1	1.25109	0.0719062		PA0527.1	2.72492	5.75313e-15		PA0527.1	4.60321	4.46215e-22		IHMA87_00504	2.67	3.55996e-10		IHMA87_00504	2.8858	0.0525749		IHMA87_00504	2.03106	4.52233e-10
PA14_06880	IHMA87_00505	PA0528		Transcription						PA14_06880	-0.377213	NA		PA14_06880	0.648785	0.648765		PA14_06880	0.209755	0.885674		PA0528	0.155517	NA		PA0528	0.953955	NA		PA0528	0.0863819	0.998019		IHMA87_00505	0.264332	0.823285		IHMA87_00505	0.322005	NA		IHMA87_00505	0.0582326	NA
PA14_06890	IHMA87_00506	PA0529		Function unknown						PA14_06890	-0.282293	0.786263		PA14_06890	-0.245904	0.772936		PA14_06890	-0.703283	0.352634		PA0529	-1.06813	0.593028		PA0529	0.0358877	0.994667		PA0529	-1.33343	0.51959		IHMA87_00506	1.15697	0.102683		IHMA87_00506	-0.307836	NA		IHMA87_00506	0.190435	NA
PA14_06920	IHMA87_00508	PA0530		Amino acid transport and metabolism						PA14_06920	-0.258603	0.822174		PA14_06920	0.0231086	0.983395		PA14_06920	0.521452	0.658376		PA0530	-0.247403	0.999709		PA0530	0.515581	NA		PA0530	-0.0862251	0.99319		IHMA87_00508	-0.00572575	0.996808		IHMA87_00508	-0.23236	NA		IHMA87_00508	-0.259122	NA
PA14_06930	IHMA87_00509	PA0531		Nucleotide transport and metabolism						PA14_06930	0.472984	0.729403		PA14_06930	1.65201	0.0491767		PA14_06930	1.20167	0.194543		PA0531	0.61769	NA		PA0531	2.01054	NA		PA0531	0.77155	0.784864		IHMA87_00509	2.19265	0.000582161		IHMA87_00509	3.65305	8.84978e-06		IHMA87_00509	1.92932	0.00518454
PA14_06940		PA0532		Function unknown						PA14_06940	1.74149	NA		PA14_06940	1.0275	0.353351		PA14_06940	1.66656	0.150094		PA0532	0.957998	NA		PA0532	0.325351	NA		PA0532	0.652314	0.907473
PA14_06950	IHMA87_00511	PA0533		Transcription	Signal transduction mechanisms					PA14_06950	-0.231694	0.810348		PA14_06950	-0.873742	0.181266		PA14_06950	-0.503138	0.486192		PA0533	-0.358514	0.999709		PA0533	-0.719821	0.777159		PA0533	-0.885128	0.645465		IHMA87_00511	-0.511912	0.512035		IHMA87_00511	-0.440772	0.75772		IHMA87_00511	0.134169	0.884476
PA14_06960	IHMA87_00512	PA0534		Amino acid transport and metabolism						PA14_06960	2.54967	7.49969e-09		PA14_06960	1.79984	4.00437e-05		PA14_06960	2.61518	9.34992e-24		PA0534	1.03691	0.213039		PA0534	1.12493	0.0223278		PA0534	2.26403	4.27772e-06		IHMA87_00512	0.783193	0.303601		IHMA87_00512	2.41669	3.5467e-09		IHMA87_00512	1.64112	3.98938e-05
PA14_06970	IHMA87_00513	PA0535		Transcription	Function unknown					PA14_06970	0.809583	0.515959		PA14_06970	-0.765159	0.216539		PA14_06970	-0.0624104	0.922569		PA0535	-0.694939	0.825682		PA0535	0.596587	0.659889		PA0535	0.905544	0.510607		IHMA87_00513	-0.87318	0.242602		IHMA87_00513	0.521774	0.600307		IHMA87_00513	-0.153007	0.837655
PA14_06980	IHMA87_00514	PA0536		General function prediction only						PA14_06980	0.0035749	0.997168		PA14_06980	0.105313	0.878807		PA14_06980	-0.82199	0.0995805		PA0536	0.315185	0.999709		PA0536	0.595001	0.750803		PA0536	-0.654678	0.689118		IHMA87_00514	-0.345128	0.622239		IHMA87_00514	-0.325201	0.76591		IHMA87_00514	-0.128962	0.837416
PA14_06990	IHMA87_00515	PA0537		Function unknown						PA14_06990	-0.792089	0.292117		PA14_06990	-1.05465	0.0322673		PA14_06990	-1.54358	0.000338262		PA0537	-0.22381	0.999709		PA0537	-0.811025	0.563999		PA0537	-0.96384	0.442594		IHMA87_00515	-0.141322	0.876662		IHMA87_00515	-0.816559	0.358323		IHMA87_00515	-0.693732	0.198426
PA14_07000	IHMA87_00516	PA0538	dsbB	Posttranslational modification, protein turnover, chaperones						PA14_07000	-0.303461	NA		PA14_07000	-0.442739	0.653294		PA14_07000	-0.611149	0.539063		PA0538	-0.397851	0.999709		PA0538	-0.577055	0.863124		PA0538	-0.739712	0.737952		IHMA87_00516	-0.715365	0.454201		IHMA87_00516	0.00410008	0.999479		IHMA87_00516	-1.02559	0.17476
PA14_07010	IHMA87_00517	PA0539		General function prediction only	Amino acid transport and metabolism	Carbohydrate transport and metabolism				PA14_07010	0.0433158	NA		PA14_07010	0.682629	0.626597		PA14_07010	0.248784	NA		PA0539	0.136549	0.999709		PA0539	1.28032	0.586712		PA0539	1.26095	0.541264		IHMA87_00517	-0.552649	0.564368		IHMA87_00517	-0.209293	0.906739		IHMA87_00517	0.120704	0.919675
PA14_07020	IHMA87_00518	PA0540		Function unknown						PA14_07020	1.97615	0.0725334		PA14_07020	1.17116	0.17604		PA14_07020	0.12635	0.911153		PA0540	-0.224345	0.999709		PA0540	0.666389	NA		PA0540	0.683898	0.777463		IHMA87_00518	-0.218662	0.868043		IHMA87_00518	-0.212781	0.906257		IHMA87_00518	-1.0984	0.184077
PA14_07030	IHMA87_00519	PA0541		Energy production and conversion						PA14_07030	1.02452	0.110014		PA14_07030	1.18373	0.0417378		PA14_07030	2.86969	1.00287e-13		PA0541	-0.109468	0.999709		PA0541	0.244011	0.927903		PA0541	1.627	0.11652		IHMA87_00519	2.6461	6.65645e-11		IHMA87_00519	2.05618	0.000284018		IHMA87_00519	3.83017	1.09987e-20
PA14_07040	IHMA87_00520	PA0542		Function unknown						PA14_07040	-0.12683	0.905863		PA14_07040	-0.633626	0.44584		PA14_07040	-0.478662	0.568397		PA0542	0.545994	0.95787		PA0542	-0.629441	0.777368		PA0542	0.353603	0.90519		IHMA87_00520	0.652469	0.348351		IHMA87_00520	0.468808	0.732131		IHMA87_00520	0.912766	0.170066
PA14_07050	IHMA87_00521	PA0543		Secondary metabolites biosynthesis, transport and catabolism						PA14_07050	-0.262362	0.750799		PA14_07050	-0.287713	0.654034		PA14_07050	-1.00854	0.0313027		PA0543	-0.638925	0.992952		PA0543	0.66579	0.561676		PA0543	0.432531	0.768524		IHMA87_00521	-0.651171	0.436833		IHMA87_00521	0.249206	0.831624		IHMA87_00521	0.468815	0.446416
PA14_07060	IHMA87_00522	PA0544		General function prediction only						PA14_07060	-1.48066	NA		PA14_07060	-0.653783	0.574015		PA14_07060	-1.08542	0.317707		PA0544	-0.450342	0.999709		PA0544	0.0733565	0.988247		PA0544	-0.0491242	0.998019		IHMA87_00522	-0.62278	0.579517		IHMA87_00522	-0.48324	0.769521		IHMA87_00522	-0.916385	0.306403
PA14_07070	IHMA87_00523	PA0545		Inorganic ion transport and metabolism						PA14_07070	0.943883	0.19642		PA14_07070	1.22994	0.107992		PA14_07070	0.574399	0.393808		PA0545	-0.359493	0.999709		PA0545	0.0853955	0.96441		PA0545	1.20823	0.0748194		IHMA87_00523	-0.0437675	0.968375		IHMA87_00523	-0.052199	0.967158		IHMA87_00523	0.517508	0.421402
PA14_07090	IHMA87_00524	PA0546	metK	Coenzyme transport and metabolism						PA14_07090	-0.635562	0.257013		PA14_07090	0.0901318	0.848651		PA14_07090	-0.560017	0.17538		PA0546	0.463691	0.91288		PA0546	0.0196248	0.992224		PA0546	0.255874	0.885435		IHMA87_00524	0.863076	0.140769		IHMA87_00524	-0.511111	0.555979		IHMA87_00524	0.335136	0.47739
PA14_07110	IHMA87_00525	PA0547		Transcription	Coenzyme transport and metabolism					PA14_07110	-0.0210448	0.975917		PA14_07110	0.416003	0.298793		PA14_07110	-0.214399	0.635848		PA0547	0.261301	0.999709		PA0547	0.143963	0.932274		PA0547	-0.285133	0.874367		IHMA87_00525	0.516746	0.480811		IHMA87_00525	-0.118088	0.92183		IHMA87_00525	0.653952	0.169414
PA14_07130	IHMA87_00526	PA0548	tktA	Carbohydrate transport and metabolism						PA14_07130	-0.648803	0.227931		PA14_07130	-0.900454	0.0153954		PA14_07130	-1.17727	0.00114704		PA0548	-0.0720731	0.999709		PA0548	-0.227098	0.858559		PA0548	-0.504995	0.656057		IHMA87_00526	0.376601	0.616999		IHMA87_00526	-0.906644	0.173943		IHMA87_00526	-0.552507	0.230956
PA14_07140	IHMA87_00527	PA0549		Function unknown						PA14_07140	0.493798	0.437198		PA14_07140	-0.320007	0.641464		PA14_07140	0.127191	0.880701		PA0549	0.0633343	0.999709		PA0549	0.571038	0.867631		PA0549	-0.346596	0.933526		IHMA87_00527	-0.049983	0.968192		IHMA87_00527	-0.891865	0.608807		IHMA87_00527	-0.863716	0.392773
PA14_07150	IHMA87_00528	PA0550		Carbohydrate transport and metabolism						PA14_07150	-0.00936262	NA		PA14_07150	-1.4472	0.293018		PA14_07150	1.57258	NA		PA0550	-0.282825	0.999709		PA0550	-0.207695	NA		PA0550	-0.0886609	0.998019		IHMA87_00528	-1.62646	0.0504395		IHMA87_00528	-0.28699	0.896079		IHMA87_00528	-0.532148	NA
PA14_07170	IHMA87_00529	PA0551	epd	Carbohydrate transport and metabolism						PA14_07170	-0.87636	0.480186		PA14_07170	-0.61433	0.468419		PA14_07170	-0.56155	0.580576		PA0551	0.203442	0.999709		PA0551	0.429833	0.904784		PA0551	-0.336554	0.95041		IHMA87_00529	0.359202	0.643992		IHMA87_00529	0.0159172	0.991367		IHMA87_00529	-1.02291	0.183934
PA14_07190	IHMA87_00530	PA0552	pgk	Carbohydrate transport and metabolism						PA14_07190	-0.745636	0.23356		PA14_07190	-0.609193	0.311125		PA14_07190	-0.297355	0.64162		PA0552	0.539902	0.771801		PA0552	-0.191726	0.907574		PA0552	-0.22257	0.942621		IHMA87_00530	-0.0197257	0.982529		IHMA87_00530	-0.77859	0.385121		IHMA87_00530	0.384922	0.466274
PA14_07200	IHMA87_00531	PA0553		Function unknown						PA14_07200	-0.75426	0.135287		PA14_07200	-0.944061	0.0147833		PA14_07200	-1.27476	0.00242722		PA0553	0.0317773	0.999709		PA0553	0.185141	0.926993		PA0553	-1.04411	0.202267		IHMA87_00531	-0.314355	0.679379		IHMA87_00531	-0.691679	0.423111		IHMA87_00531	-0.341019	0.529083
PA14_07210	IHMA87_00532	PA0554		Function unknown						PA14_07210	-0.655033	0.339588		PA14_07210	-0.165229	0.763803		PA14_07210	-0.755225	0.0899871		PA0554	1.03384	0.38351		PA0554	0.768572	0.446048		PA0554	-0.348555	0.883991		IHMA87_00532	0.830537	0.144032		IHMA87_00532	0.0740401	0.952422		IHMA87_00532	1.37695	0.000547993
PA14_07230	IHMA87_00533	PA0555	fda	Carbohydrate transport and metabolism						PA14_07230	-0.461558	0.366636		PA14_07230	-0.853694	0.0178357		PA14_07230	-0.85871	0.0201351		PA0555	0.0191907	0.999709		PA0555	-0.572441	0.435458		PA0555	-0.394414	0.77305		IHMA87_00533	0.309956	0.652082		IHMA87_00533	-0.683346	0.334505		IHMA87_00533	0.231778	0.628743
PA14_07240	IHMA87_00534	PA0556		Function unknown						PA14_07240	-0.16871	0.888617		PA14_07240	-0.881673	0.242767		PA14_07240	-1.21292	0.0926041		PA0556	0.440232	0.999709		PA0556	-0.393937	0.859966		PA0556	-0.991618	0.537766		IHMA87_00534	-0.467488	0.625418		IHMA87_00534	-1.33382	0.342248		IHMA87_00534	-0.890281	0.418343
PA14_07250		PA0557		Function unknown						PA14_07250	0.694654	NA		PA14_07250	0.716595	0.440039		PA14_07250	0.268495	0.745041		PA0557	-0.478491	NA		PA0557	-0.288758	0.939324		PA0557	-1.00382	0.514824
PA14_07260	IHMA87_00536	PA0558		Coenzyme transport and metabolism						PA14_07260	0.0655001	0.956352		PA14_07260	0.0831133	0.9315		PA14_07260	-0.462233	0.537852		PA0558	0.1714	0.999709		PA0558	-0.632909	0.592681		PA0558	-0.295831	0.898425		IHMA87_00536	-0.886107	0.237297		IHMA87_00536	-1.0158	0.345249		IHMA87_00536	-0.755961	0.318097
PA14_07280	IHMA87_00537	PA0559		General function prediction only						PA14_07280	0.367407	NA		PA14_07280	-1.25255	0.132207		PA14_07280	-0.821773	0.39408		PA0559	-0.225774	0.999709		PA0559	0.91572	0.757432		PA0559	0.184422	0.975851		IHMA87_00537	0.597693	0.427655		IHMA87_00537	0.047465	0.980722		IHMA87_00537	-0.488479	0.626804
PA14_07290	IHMA87_00538	PA0560		General function prediction only						PA14_07290	0.7796	0.426365		PA14_07290	0.981573	0.230182		PA14_07290	0.552619	0.531919		PA0560	0.478364	NA		PA0560	-0.0969271	NA		PA0560	0.641104	0.898425		IHMA87_00538	0.537043	0.686587		IHMA87_00538	-0.254343	NA		IHMA87_00538	0.252014	NA
PA14_07300		PA0561		Function unknown						PA14_07300	-0.22373	0.826263		PA14_07300	0.335945	0.710409		PA14_07300	0.153766	0.867655		PA0561	-0.439008	0.999709		PA0561	0.107451	0.980699		PA0561	-0.449044	0.902368
PA14_07310	IHMA87_00539	PA0562		General function prediction only						PA14_07310	-0.881686	NA		PA14_07310	-0.746219	0.511352		PA14_07310	-0.707083	0.527406		PA0562	0.576972	0.994782		PA0562	-0.750057	0.757432		PA0562	-1.49845	0.270727		IHMA87_00539	0.0393266	0.975211		IHMA87_00539	-0.743708	0.554504		IHMA87_00539	-1.03197	0.15768
PA14_07330	IHMA87_00540	PA0563		Function unknown						PA14_07330	-0.481173	0.626155		PA14_07330	-1.26914	0.0356933		PA14_07330	-2.09289	3.70533e-06		PA0563	0.296461	0.999709		PA0563	0.088535	0.968218		PA0563	-0.579909	0.744109		IHMA87_00540	-0.0266763	0.977315		IHMA87_00540	-0.502805	0.662203		IHMA87_00540	-0.851306	0.210764
PA14_07340	IHMA87_00541	PA0564		Function unknown	Transcription					PA14_07340	-0.165185	NA		PA14_07340	0.122292	0.938015		PA14_07340	0.286178	NA		PA0564	-0.0687393	0.999709		PA0564	-0.928509	0.69605		PA0564	-0.771702	0.820261		IHMA87_00541	-0.0414656	0.977315		IHMA87_00541	0.472475	0.82344		IHMA87_00541	-1.127	NA
PA14_07355	IHMA87_00542	PA0565		Function unknown						PA14_07355	-0.167387	0.837913		PA14_07355	-0.361339	0.502191		PA14_07355	0.269421	0.656472		PA0565	-0.321512	0.999709		PA0565	-0.441287	0.816194		PA0565	0.262425	0.932294		IHMA87_00542	-1.15727	0.219454		IHMA87_00542	-0.496808	0.702092		IHMA87_00542	0.396968	0.508644
PA14_07360	IHMA87_00543	PA0566		Function unknown						PA14_07360	-0.281044	0.766704		PA14_07360	0.0117628	0.989887		PA14_07360	-0.693316	0.310429		PA0566	-0.171831	0.999709		PA0566	0.484913	0.847971		PA0566	0.0933711	0.985971		IHMA87_00543	-1.10986	0.14703		IHMA87_00543	0.870007	0.482406		IHMA87_00543	0.802531	0.400957
PA14_07370	IHMA87_00544	PA0567		Function unknown						PA14_07370	-1.20298	0.0380198		PA14_07370	-0.683291	0.168369		PA14_07370	-1.26464	0.000600529		PA0567	-0.537577	NA		PA0567	-0.171588	0.957689		PA0567	0.293801	0.915096		IHMA87_00544	-1.48842	0.0246037		IHMA87_00544	-0.72364	0.490787		IHMA87_00544	-0.612146	0.254098
PA14_07380	IHMA87_00545	PA0568		Function unknown						PA14_07380	-0.683813	0.528697		PA14_07380	-0.0842067	0.951097		PA14_07380	0.00919813	0.995621		PA0568	0.322093	0.999709		PA0568	1.64674	NA		PA0568	0.415246	0.955629		IHMA87_00545	0.0887252	0.942984		IHMA87_00545	0.562353	NA		IHMA87_00545	0.147082	0.914491
PA14_07400	IHMA87_00546	PA0569		Function unknown						PA14_07400	-0.453386	NA		PA14_07400	1.28878	NA		PA14_07400	0.437599	NA		PA0569	-0.137458	0.999709		PA0569	0.43125	NA		PA0569	0.0593359	0.998019		IHMA87_00546	-0.228222	0.838025		IHMA87_00546	-0.709177	NA		IHMA87_00546	-0.0835408	NA
PA14_07410	IHMA87_00547	PA0570		Function unknown						PA14_07410	-0.88411	NA		PA14_07410	0.244747	NA		PA14_07410	2.46294	NA		PA0570	1.21613	NA		PA0570	0.0884353	NA		PA0570	-0.389909	0.955629		IHMA87_00547	-0.310703	0.80952		IHMA87_00547	1.12498	NA		IHMA87_00547	2.19059	NA
PA14_07420	IHMA87_00548	PA0571		Function unknown						PA14_07420	-0.575068	0.545999		PA14_07420	-0.850845	0.308893		PA14_07420	-0.51238	0.589801		PA0571	-0.155161	0.999709		PA0571	-0.731466	0.758929		PA0571	-0.0753868	0.998019		IHMA87_00548	0.160308	0.88372		IHMA87_00548	-0.127056	0.949488		IHMA87_00548	0.169232	0.902523
PA14_07430	IHMA87_00549	PA0572		Function unknown						PA14_07430	2.15115	4.80345e-12		PA14_07430	2.18599	2.21761e-13		PA14_07430	1.94562	1.09783e-11		PA0572	2.09473	3.70512e-05		PA0572	3.77604	2.83357e-19		PA0572	3.83189	2.49742e-17		IHMA87_00549	0.318417	0.633655		IHMA87_00549	0.905019	0.172241		IHMA87_00549	2.44525	1.37086e-11
PA14_07440		PA0573		Function unknown						PA14_07440	1.77835	NA		PA14_07440	0.713759	0.648809		PA14_07440	0.462733	NA		PA0573	-1.22409	NA		PA0573	1.03584	NA		PA0573	1.56911	0.56668
PA14_07450		PA0574		Function unknown						PA14_07450	-0.563196	0.556146		PA14_07450	-0.449045	0.587432		PA14_07450	0.184941	0.838162		PA0574	0.177059	0.999709		PA0574	-0.453489	0.868219		PA0574	0.158279	0.975716
PA14_07500	IHMA87_00564	PA0575		Transcription	Amino acid transport and metabolism	Signal transduction mechanisms				PA14_07500	-0.310206	0.554065		PA14_07500	0.186595	0.707611		PA14_07500	-0.648496	0.125273		PA0575	-0.89237	0.781683		PA0575	-0.173563	0.923225		PA0575	-0.644438	0.564669		IHMA87_00564	-0.145238	0.88491		IHMA87_00564	-0.0765563	0.949421		IHMA87_00564	-0.0746436	0.905614
PA14_07520	IHMA87_00565	PA0576	rpoD	Transcription						PA14_07520	0.255673	0.561765		PA14_07520	0.611682	0.0360047		PA14_07520	0.369239	0.257982		PA0576	0.827219	0.316967		PA0576	-0.519695	0.479265		PA0576	-0.0115605	0.998019		IHMA87_00565	0.193604	0.815954		IHMA87_00565	-0.395734	0.72736		IHMA87_00565	-0.180979	0.721337
PA14_07530	IHMA87_00566	PA0577	dnaG	Replication, recombination and repair						PA14_07530	1.27294	0.000397153		PA14_07530	0.782807	0.0146965		PA14_07530	0.850414	0.0121172		PA0577	1.12152	0.125261		PA0577	0.751355	0.349283		PA0577	0.734825	0.497345		IHMA87_00566	0.950315	0.0536567		IHMA87_00566	1.00966	0.113187		IHMA87_00566	1.04978	0.0180886
PA14_07550	IHMA87_00567	PA0578		Function unknown						PA14_07550	-0.268009	0.822174		PA14_07550	-0.116887	0.870939		PA14_07550	-0.100724	0.900492		PA0578	0.584847	0.999709		PA0578	-0.575345	NA		PA0578	-0.8076	0.859936		IHMA87_00567	0.535709	0.506613		IHMA87_00567	-0.241159	0.910397		IHMA87_00567	-0.181865	0.885545
PA14_07560	IHMA87_00568	PA0579	rpsU	Translation, ribosomal structure and biogenesis						PA14_07560	1.16509	0.175223		PA14_07560	0.443	0.270124		PA14_07560	0.620622	0.176385		PA0579	-1.07441	0.763134		PA0579	0.936033	0.270652		PA0579	0.428509	0.869591		IHMA87_00568	0.460131	0.561531		IHMA87_00568	0.713516	0.452873		IHMA87_00568	0.685082	0.158671
PA14_07570	IHMA87_00569	PA0580	gcp	Posttranslational modification, protein turnover, chaperones						PA14_07570	0.838923	0.329166		PA14_07570	-0.260962	0.679747		PA14_07570	-0.252564	0.690339		PA0580	0.417175	0.999709		PA0580	-0.264015	0.917771		PA0580	-0.328321	0.9109		IHMA87_00569	0.763302	0.249085		IHMA87_00569	-0.133183	0.930616		IHMA87_00569	-0.149127	0.868725
PA14_07580	IHMA87_00570	PA0581		Function unknown						PA14_07580	-0.781988	0.478233		PA14_07580	-0.279622	0.770667		PA14_07580	-0.0391516	0.968113		PA0581	-0.20473	0.999709		PA0581	-0.173822	0.940485		PA0581	-0.117994	0.973809		IHMA87_00570	-0.468397	0.581851		IHMA87_00570	-0.157463	0.92183		IHMA87_00570	-0.844989	0.298223
PA14_07590	IHMA87_00571	PA0582	folB	Coenzyme transport and metabolism						PA14_07590	0.595161	NA		PA14_07590	0.701199	0.366575		PA14_07590	1.22535	0.111109		PA0582	0.853503	0.966747		PA0582	0.597619	NA		PA0582	-0.727113	0.841844		IHMA87_00571	0.269149	0.840394		IHMA87_00571	-0.353787	0.8801		IHMA87_00571	-0.0529976	NA
PA14_07600	IHMA87_00572	PA0583		Coenzyme transport and metabolism						PA14_07600	0.819212	0.509667		PA14_07600	0.268819	0.770667		PA14_07600	0.3951	0.698083		PA0583	-0.412632	0.999709		PA0583	1.11697	NA		PA0583	-1.24698	0.62098		IHMA87_00572	-0.424061	0.683506		IHMA87_00572	-0.196736	0.9259		IHMA87_00572	-0.644582	0.568105
PA14_07620	IHMA87_00573	PA0584	cca	Translation, ribosomal structure and biogenesis						PA14_07620	-0.132721	0.893163		PA14_07620	-0.405702	0.556158		PA14_07620	-1.06008	0.0426927		PA0584	-0.599598	0.944604		PA0584	0.0697027	0.98167		PA0584	-0.483574	0.768047		IHMA87_00573	-0.575394	0.396662		IHMA87_00573	-0.155813	0.90794		IHMA87_00573	-0.386698	0.535758
PA14_07630	IHMA87_00574	PA0585		Function unknown						PA14_07630	0.755321	0.25214		PA14_07630	0.773882	0.152465		PA14_07630	0.41168	0.516329		PA0585	0.653251	0.945809		PA0585	0.239769	0.898374		PA0585	0.797748	0.478616		IHMA87_00574	1.9133	0.0082605		IHMA87_00574	2.32797	6.29436e-06		IHMA87_00574	3.5608	4.84547e-17
PA14_07650	IHMA87_00575	PA0586		Function unknown						PA14_07650	0.0239353	0.968431		PA14_07650	0.668088	0.0220163		PA14_07650	0.982751	0.000827714		PA0586	-0.935026	0.539168		PA0586	0.132918	0.900296		PA0586	0.301966	0.872863		IHMA87_00575	-0.20929	0.808744		IHMA87_00575	0.553902	0.466207		IHMA87_00575	1.38742	1.36545e-05
PA14_07660	IHMA87_00576	PA0587		Function unknown						PA14_07660	0.00286327	0.997023		PA14_07660	0.875388	0.00158852		PA14_07660	0.712229	0.0238195		PA0587	-1.09268	0.246149		PA0587	0.264399	0.757432		PA0587	0.402448	0.768047		IHMA87_00576	-0.40622	0.572763		IHMA87_00576	0.276455	0.766064		IHMA87_00576	0.678497	0.103371
PA14_07680	IHMA87_00577	PA0588		Signal transduction mechanisms						PA14_07680	0.902752	0.0236479		PA14_07680	1.83835	3.10331e-13		PA14_07680	1.57219	2.28399e-10		PA0588	-0.410907	0.967942		PA0588	0.909422	0.00665538		PA0588	1.05719	0.114944		IHMA87_00577	0.88911	0.065027		IHMA87_00577	0.935221	0.0819789		IHMA87_00577	1.29517	0.000100733
PA14_07690	IHMA87_00578	PA0589		Inorganic ion transport and metabolism						PA14_07690	-0.64496	0.588751		PA14_07690	0.134519	0.923982		PA14_07690	-0.374991	0.729468		PA0589	-0.344095	0.999709		PA0589	-0.661582	0.790932		PA0589	-0.29923	0.942638		IHMA87_00578	-0.818076	0.357843		IHMA87_00578	0.230597	0.903593		IHMA87_00578	-0.608013	0.539883
PA14_07700	IHMA87_00579	PA0590	apaH	Signal transduction mechanisms						PA14_07700	-0.839458	0.100867		PA14_07700	-0.184834	0.724887		PA14_07700	-0.867427	0.0452613		PA0590	0.0571816	0.999709		PA0590	-0.331749	0.861858		PA0590	0.0550484	0.993505		IHMA87_00579	-0.0309916	0.977315		IHMA87_00579	0.234151	0.862009		IHMA87_00579	-0.122718	0.874093
PA14_07710	IHMA87_00580	PA0591		Inorganic ion transport and metabolism						PA14_07710	-0.602727	0.453268		PA14_07710	0.324692	0.570557		PA14_07710	-0.597317	0.276583		PA0591	-0.364719	0.999709		PA0591	-0.545959	0.757111		PA0591	-0.761309	0.721628		IHMA87_00580	-0.283152	0.749879		IHMA87_00580	-1.3836	0.0959342		IHMA87_00580	-1.08627	0.0937937
PA14_07730	IHMA87_00581	PA0592	ksgA	Translation, ribosomal structure and biogenesis						PA14_07730	-0.378966	0.767406		PA14_07730	0.303722	0.754833		PA14_07730	-0.186945	0.858801		PA0592	0.164364	0.999709		PA0592	-0.62208	0.839232		PA0592	-0.0149462	0.998061		IHMA87_00581	0.630953	0.330299		IHMA87_00581	-0.331258	0.810289		IHMA87_00581	-1.14858	0.0810116
PA14_07740	IHMA87_00582	PA0593	pdxA	Coenzyme transport and metabolism						PA14_07740	-0.51952	0.402009		PA14_07740	-0.745399	0.183978		PA14_07740	0.0800211	0.939886		PA0593	0.0948816	0.999709		PA0593	-0.287375	0.923225		PA0593	0.313483	0.955629		IHMA87_00582	-0.555934	0.383879		IHMA87_00582	-0.712159	0.541796		IHMA87_00582	-1.21856	0.126778
PA14_07760	IHMA87_00583	PA0594	surA	Posttranslational modification, protein turnover, chaperones						PA14_07760	1.63349	7.77739e-08		PA14_07760	1.40569	3.55163e-06		PA14_07760	2.12435	2.97655e-13		PA0594	0.019983	0.999709		PA0594	-0.491979	0.695729		PA0594	-0.310441	0.897586		IHMA87_00583	0.87354	0.0643114		IHMA87_00583	1.2383	0.0471023		IHMA87_00583	1.67055	2.35327e-05
PA14_07770	IHMA87_00584	PA0595	ostA	Cell wall/membrane/envelope biogenesis						PA14_07770	2.5321	2.26582e-19		PA14_07770	2.15533	7.70413e-18		PA14_07770	2.24301	3.7165e-18		PA0595	0.744754	0.390363		PA0595	1.21418	0.000579588		PA0595	2.63034	2.33214e-10		IHMA87_00584	1.74107	3.19664e-06		IHMA87_00584	2.19368	2.76286e-05		IHMA87_00584	1.97566	5.33034e-09
PA14_07780	IHMA87_00588	PA0596		General function prediction only						PA14_07780	-0.385224	0.463684		PA14_07780	-0.213971	0.713005		PA14_07780	0.675195	0.121131		PA0596	-0.483085	0.91288		PA0596	-0.527038	0.553933		PA0596	0.35875	0.850827		IHMA87_00588	-0.284813	0.691183		IHMA87_00588	0.0222005	0.986738		IHMA87_00588	0.439509	0.444413
PA14_07790	IHMA87_00589	PA0597		Translation, ribosomal structure and biogenesis	Cell wall/membrane/envelope biogenesis					PA14_07790	-0.270554	0.736186		PA14_07790	-0.299253	0.665811		PA14_07790	-0.729549	0.236473		PA0597	-0.695903	0.864113		PA0597	-0.436294	0.846579		PA0597	-0.193924	0.955629		IHMA87_00589	0.292541	0.727087		IHMA87_00589	-0.329004	0.812335		IHMA87_00589	-0.53584	0.483834
PA14_07800	IHMA87_00590	PA0598		Posttranslational modification, protein turnover, chaperones						PA14_07800	0.116838	0.874687		PA14_07800	0.138753	0.808666		PA14_07800	-0.098401	0.877196		PA0598	-0.46191	0.999709		PA0598	-0.371981	0.868974		PA0598	-0.259274	0.935015		IHMA87_00590	0.293346	0.763782		IHMA87_00590	-0.0534116	0.976133		IHMA87_00590	-0.143783	0.884334
PA14_07810	IHMA87_00591	PA0599		Function unknown						PA14_07810	-0.764422	0.402488		PA14_07810	-0.927325	0.129849		PA14_07810	-1.04483	0.0951478		PA0599	-0.646243	0.91288		PA0599	-0.789629	0.575432		PA0599	-1.04049	0.319358		IHMA87_00591	-0.202296	0.823613		IHMA87_00591	-0.172584	0.900783		IHMA87_00591	-0.255537	0.719091
PA14_07820	IHMA87_00592	PA0600		Amino acid transport and metabolism	Signal transduction mechanisms					PA14_07820	0.604542	0.312485		PA14_07820	0.5191	0.265884		PA14_07820	0.556129	0.244871		PA0600	-0.149542	0.999709		PA0600	-0.270328	0.862607		PA0600	0.0895382	0.975718		IHMA87_00592	0.449497	0.560307		IHMA87_00592	-0.181089	0.893357		IHMA87_00592	0.53646	0.332231
PA14_07840	IHMA87_00593	PA0601		Transcription	Signal transduction mechanisms					PA14_07840	1.50135	0.000898113		PA14_07840	1.50966	8.84351e-05		PA14_07840	1.42456	0.000145413		PA0601	-0.321314	0.999709		PA0601	0.943178	0.39736		PA0601	1.12889	0.202992		IHMA87_00593	1.19572	0.0619481		IHMA87_00593	1.43718	0.0898521		IHMA87_00593	1.93819	7.55286e-06
PA14_07850	IHMA87_00594	PA0602		Amino acid transport and metabolism						PA14_07850	0.788636	0.190489		PA14_07850	1.23579	0.0235219		PA14_07850	1.0507	0.045952		PA0602	0.0834503	0.999709		PA0602	0.284785	0.886724		PA0602	-0.304266	0.90519		IHMA87_00594	1.45585	0.00160344		IHMA87_00594	1.61354	0.0173266		IHMA87_00594	2.01287	0.000255306
PA14_07860	IHMA87_00595	PA0603		Amino acid transport and metabolism						PA14_07860	1.56102	0.122001		PA14_07860	1.24907	0.0187936		PA14_07860	2.03446	9.54838e-05		PA0603	-1.06755	0.570853		PA0603	0.575623	0.710471		PA0603	0.432175	0.850827		IHMA87_00595	-0.337342	0.723526		IHMA87_00595	0.634346	0.530237		IHMA87_00595	1.32026	0.024853
PA14_07870	IHMA87_00596	PA0604		Amino acid transport and metabolism						PA14_07870	2.57448	4.5697e-11		PA14_07870	2.86754	5.96158e-14		PA14_07870	2.20832	1.92308e-07		PA0604	0.163011	0.999709		PA0604	1.52353	9.92278e-05		PA0604	1.52178	0.0116192		IHMA87_00596	1.58786	0.000792075		IHMA87_00596	3.26216	3.96232e-14		IHMA87_00596	2.61283	1.04922e-12
PA14_07890	IHMA87_00597	PA0605		Amino acid transport and metabolism						PA14_07890	-0.0906404	NA		PA14_07890	-0.925507	0.372831		PA14_07890	0.448868	0.737223		PA0605	-1.05031	0.724398		PA0605	-0.0221315	0.994667		PA0605	0.374826	0.898425		IHMA87_00597	0.47712	0.709519		IHMA87_00597	0.618327	0.63496		IHMA87_00597	0.277771	0.825993
PA14_07900	IHMA87_00598	PA0606		Amino acid transport and metabolism						PA14_07900	0.854493	NA		PA14_07900	0.000720581	0.999379		PA14_07900	0.411298	0.763659		PA0606	-1.41705	0.41518		PA0606	-0.537214	0.779245		PA0606	-0.0440528	0.998019		IHMA87_00598	-0.428104	0.742321		IHMA87_00598	-0.12443	0.934538		IHMA87_00598	0.415994	0.683577
PA14_07910	IHMA87_00599	PA0607	rpe	Carbohydrate transport and metabolism						PA14_07910	-0.0862695	NA		PA14_07910	0.0974641	0.928986		PA14_07910	1.7865	0.00525202		PA0607	-0.190217	0.999709		PA0607	-0.491033	0.868219		PA0607	0.050577	0.998019		IHMA87_00599	0.631296	0.372378		IHMA87_00599	-0.417638	0.753373		IHMA87_00599	1.40213	0.0140687
PA14_07930	IHMA87_00600	PA0608		General function prediction only						PA14_07930	-0.108057	0.930806		PA14_07930	-0.200747	0.827755		PA14_07930	-0.771404	0.274542		PA0608	-0.350873	0.999709		PA0608	-0.192302	0.949945		PA0608	0.186491	0.96314		IHMA87_00600	0.0718148	0.945358		IHMA87_00600	-0.0784356	0.95304		IHMA87_00600	-0.647202	0.346766
PA14_07940	IHMA87_00601	PA0609	trpE	Coenzyme transport and metabolism	Amino acid transport and metabolism					PA14_07940	-0.661947	0.323509		PA14_07940	-0.676954	0.155284		PA14_07940	-0.722492	0.122304		PA0609	-0.142784	0.999709		PA0609	-0.708507	0.329773		PA0609	-0.402715	0.813246		IHMA87_00601	0.193229	0.799689		IHMA87_00601	-0.105478	0.923775		IHMA87_00601	-0.236296	0.703649
PA14_07950	IHMA87_00602	PA0610	prtN	Function unknown						PA14_07950	-0.654594	0.141145		PA14_07950	-0.869014	0.0179892		PA14_07950	-1.3673	0.000181647		PA0610	-1.22009	0.0827335		PA0610	-0.319401	0.684875		PA0610	-0.328505	0.866295		IHMA87_00602	-0.0378791	0.975211		IHMA87_00602	0.237617	0.860156		IHMA87_00602	-0.298561	0.632079
PA14_07960	IHMA87_00603	PA0611	prtR	Transcription						PA14_07960	-0.368257	0.613716		PA14_07960	-0.678679	0.232492		PA14_07960	-1.28621	0.0321636		PA0611	-0.689501	0.739762		PA0611	-0.173169	0.920412		PA0611	0.0950618	0.979917		IHMA87_00603	-0.262338	0.732023		IHMA87_00603	-0.331626	0.788075		IHMA87_00603	-0.762377	0.29952
PA14_07970		PA0612	ptrB	Signal transduction mechanisms						PA14_07970	3.48052	6.31816e-20		PA14_07970	3.93223	6.27102e-15		PA14_07970	2.65918	4.17811e-07		PA0612	0.363783	0.999709		PA0612	1.57404	1.28726e-05		PA0612	1.31151	0.0100372
PA14_07980	IHMA87_00605	PA0613		Function unknown						PA14_07980	5.00355	6.76908e-47		PA14_07980	5.09053	7.59323e-51		PA14_07980	4.65076	1.15941e-41		PA0613	3.50363	1.51488e-13		PA0613	4.06887	7.78326e-37		PA0613	3.86956	8.90407e-22		IHMA87_00605	4.41019	1.00596e-17		IHMA87_00605	4.95453	2.53434e-21		IHMA87_00605	4.69734	1.88791e-10
PA14_07990	IHMA87_00606	PA0614		Function unknown						PA14_07990	-0.413613	0.579066		PA14_07990	0.358384	0.628571		PA14_07990	-0.466152	0.60773		PA0614	0.245719	0.999709		PA0614	0.123077	0.942878		PA0614	-0.559176	0.646163		IHMA87_00606	-0.265529	0.75114		IHMA87_00606	0.642012	0.56603		IHMA87_00606	-0.273454	0.71984
PA14_08000		PA0615		Function unknown						PA14_08000	0.189224	0.770214		PA14_08000	0.222189	0.706776		PA14_08000	-0.677424	0.21414		PA0615	-0.185961	0.999709		PA0615	-0.261077	0.847971		PA0615	-0.717112	0.477183
PA14_08010		PA0616		General function prediction only						PA14_08010	0.752969	0.185576		PA14_08010	0.757499	0.15765		PA14_08010	0.505729	0.475638		PA0616	-0.140427	0.999709		PA0616	0.0433966	0.987214		PA0616	-0.73363	0.478616
PA14_08020	IHMA87_00609	PA0617		General function prediction only						PA14_08020	0.779587	0.216659		PA14_08020	1.17963	0.022617		PA14_08020	0.577304	0.510448		PA0617	0.846176	0.244448		PA0617	0.0972476	0.960291		PA0617	-0.413872	0.812565		IHMA87_00609	0.215041	0.819617		IHMA87_00609	0.0901342	0.949421		IHMA87_00609	-0.47745	0.568188
PA14_08030	IHMA87_00610	PA0618		General function prediction only						PA14_08030	0.333388	0.630362		PA14_08030	0.599272	0.27313		PA14_08030	-0.346213	0.630106		PA0618	-0.0790337	0.999709		PA0618	-0.0121618	0.994667		PA0618	-1.22241	0.0524167		IHMA87_00610	0.707159	0.360505		IHMA87_00610	0.232325	0.853993		IHMA87_00610	0.0176921	0.978706
PA14_08040	IHMA87_00611	PA0619		General function prediction only						PA14_08040	-0.248191	0.764735		PA14_08040	0.500475	0.404428		PA14_08040	-0.0595492	0.947515		PA0619	0.104978	0.999709		PA0619	-0.0824571	0.961203		PA0619	-1.02035	0.150178		IHMA87_00611	0.558347	0.471079		IHMA87_00611	0.374704	0.78465		IHMA87_00611	-0.372298	0.625069
PA14_08050	IHMA87_00612	PA0620		General function prediction only						PA14_08050	-0.0666493	0.937693		PA14_08050	0.719333	0.0472502		PA14_08050	0.0202482	0.969017		PA0620	-0.0688358	0.999709		PA0620	0.562843	0.43108		PA0620	-0.348291	0.837104		IHMA87_00612	0.714742	0.343678		IHMA87_00612	0.4865	0.64119		IHMA87_00612	0.290189	0.637555
PA14_08060		PA0621		Function unknown						PA14_08060	-0.242202	0.708482		PA14_08060	-0.075963	0.886035		PA14_08060	-0.465121	0.380464		PA0621	-0.604803	0.613397		PA0621	-0.0116511	0.994667		PA0621	-0.27224	0.894711
PA14_08070	IHMA87_00614	PA0622		General function prediction only						PA14_08070	-0.491882	0.457115		PA14_08070	0.0113644	0.986547		PA14_08070	-0.539783	0.222692		PA0622	-0.564278	0.676469		PA0622	-0.254482	0.819041		PA0622	-0.628384	0.46302		IHMA87_00614	0.0964596	0.92685		IHMA87_00614	0.93725	0.268909		IHMA87_00614	0.359988	0.56563
PA14_08090	IHMA87_00615	PA0623		General function prediction only						PA14_08090	-0.0467129	0.955828		PA14_08090	0.462703	0.336358		PA14_08090	0.275091	0.640612		PA0623	-0.600179	0.623572		PA0623	-0.475803	0.563534		PA0623	-0.958052	0.158888		IHMA87_00615	0.114943	0.915972		IHMA87_00615	0.247903	0.854073		IHMA87_00615	0.3325	0.607265
PA14_08100	IHMA87_00616	PA0624		Function unknown						PA14_08100	-0.285637	0.733343		PA14_08100	0.68818	0.170068		PA14_08100	0.74947	0.260074		PA0624	-0.332722	0.993461		PA0624	-0.21203	0.868219		PA0624	-0.895386	0.212162		IHMA87_00616	0.0969404	0.92615		IHMA87_00616	-0.0211737	0.988386		IHMA87_00616	0.49211	0.458652
PA14_08120	IHMA87_00618	PA0625		Function unknown						PA14_08120	0.972749	0.0959488		PA14_08120	1.60841	2.46704e-05		PA14_08120	0.594188	0.118598		PA0625	0.148391	0.999709		PA0625	0.262147	0.815532		PA0625	-0.721191	0.404805		IHMA87_00618	0.84142	0.225272		IHMA87_00618	0.305852	0.800625		IHMA87_00618	0.1176	0.841863
PA14_08130	IHMA87_00619	PA0626		General function prediction only						PA14_08130	0.222663	0.78524		PA14_08130	0.483847	0.352407		PA14_08130	0.123278	0.85924		PA0626	0.426123	0.888872		PA0626	0.269346	0.830696		PA0626	-0.891719	0.193367		IHMA87_00619	0.212887	0.827233		IHMA87_00619	0.521555	0.661921		IHMA87_00619	-0.10579	0.882467
PA14_08140		PA0627		General function prediction only						PA14_08140	0.295833	0.713273		PA14_08140	1.35228	0.0967526		PA14_08140	0.515111	0.666164		PA0627	0.245242	0.999709		PA0627	0.182955	0.933742		PA0627	-0.28859	0.933551
PA14_08150	IHMA87_00621	PA0628		General function prediction only						PA14_08150	0.601112	0.36753		PA14_08150	0.996115	0.021249		PA14_08150	1.26259	0.00856237		PA0628	0.367614	0.95041		PA0628	0.509871	0.534368		PA0628	-0.412333	0.826301		IHMA87_00621	0.607104	0.440202		IHMA87_00621	0.433235	0.736488		IHMA87_00621	0.248944	0.7139
PA14_08160	IHMA87_00622	PA0629		General function prediction only						PA14_08160	0.91681	0.0833503		PA14_08160	0.646971	0.315736		PA14_08160	0.311806	0.716811		PA0629	0.427737	0.927243		PA0629	0.354091	0.788371		PA0629	-0.36928	0.824781		IHMA87_00622	0.0640103	0.948225		IHMA87_00622	0.308072	0.823802		IHMA87_00622	-0.128154	0.891324
PA14_08180		PA0630		Function unknown						PA14_08180	1.20012	0.0644883		PA14_08180	1.17213	0.100122		PA14_08180	0.0641127	0.95571		PA0630	0.202103	0.999709		PA0630	0.372869	0.815532		PA0630	0.106258	0.971432
PA14_08190	IHMA87_00624	PA0631		Function unknown						PA14_08190	2.06508	3.34712e-05		PA14_08190	1.24537	0.0730043		PA14_08190	1.77276	0.0960275		PA0631	0.432641	0.973352		PA0631	0.215765	0.909828		PA0631	-0.0582093	0.993505		IHMA87_00624	0.0648732	0.951131		IHMA87_00624	0.548881	0.665317		IHMA87_00624	-0.839608	0.322224
PA14_08200		PA0632		Function unknown						PA14_08200	1.43226	0.00528659		PA14_08200	1.06515	0.191206		PA14_08200	1.02045	0.430925		PA0632	0.365794	0.999709		PA0632	0.545537	0.766543		PA0632	1.03239	0.437926
PA14_08210		PA0633		Function unknown						PA14_08210	0.142451	0.843856		PA14_08210	0.462216	0.357863		PA14_08210	-0.849384	0.0930052		PA0633	0.0814001	0.999709		PA0633	0.508014	0.480701		PA0633	-0.138774	0.955629
PA14_08220		PA0634		Function unknown						PA14_08220	1.21514	0.00572783		PA14_08220	2.08134	4.25089e-07		PA14_08220	0.120531	0.868089		PA0634	0.954053	0.149551		PA0634	1.20941	0.0076167		PA0634	0.393302	0.820261
PA14_08230		PA0635		Function unknown						PA14_08230	2.60127	3.07094e-10		PA14_08230	3.29857	1.87809e-20		PA14_08230	1.56489	8.84605e-05		PA0635	2.71872	7.16187e-09		PA0635	2.99831	9.59715e-18		PA0635	2.09258	2.87921e-06
PA14_08240		PA0636		Function unknown						PA14_08240	0.461822	0.522106		PA14_08240	0.652224	0.124531		PA14_08240	0.0305631	0.962823		PA0636	0.25568	0.999709		PA0636	0.371581	0.714423		PA0636	0.0301484	0.998019
PA14_08250		PA0637		Function unknown						PA14_08250	0.281026	0.732418		PA14_08250	0.426801	0.579464		PA14_08250	-0.0905341	0.941383		PA0637	-0.169574	0.999709		PA0637	-0.611919	0.563534		PA0637	-0.726581	0.557814
PA14_08260		PA0638		Function unknown						PA14_08260	0.151366	0.843915		PA14_08260	0.654301	0.284453		PA14_08260	0.114113	0.910049		PA0638	-0.0014893	0.999709		PA0638	0.0997495	0.951544		PA0638	-0.471465	0.768047
PA14_08270		PA0639		Cell wall/membrane/envelope biogenesis	General function prediction only					PA14_08270	0.536704	0.443732		PA14_08270	1.12138	0.0433649		PA14_08270	-0.136153	0.882701		PA0639	0.206363	0.999709		PA0639	0.386843	0.758929		PA0639	-0.535376	0.656285
PA14_08280		PA0640		Function unknown						PA14_08280	0.270931	0.697578		PA14_08280	0.747038	0.16479		PA14_08280	-0.293432	0.688399		PA0640	-0.145065	0.999709		PA0640	0.228961	0.868219		PA0640	-0.59567	0.704391
PA14_08300		PA0641		Function unknown						PA14_08300	1.22873	0.00876629		PA14_08300	1.61193	1.70632e-06		PA14_08300	0.764663	0.0409885		PA0641	0.450011	0.848771		PA0641	0.372616	0.683412		PA0641	-0.496409	0.710447
		PA0642																				PA0642	0.472077	0.898883		PA0642	1.32676	0.014746		PA0642	0.371963	0.875487
		PA0643		Function unknown																		PA0643	-0.0671508	0.999709		PA0643	0.858259	0.083108		PA0643	0.405453	0.820261
		PA0644		Function unknown																		PA0644	-0.193333	0.999709		PA0644	0.354607	0.810049		PA0644	0.55959	0.803784
		PA0645		Function unknown																		PA0645	0.231057	0.999709		PA0645	0.672555	0.59391		PA0645	0.329185	0.932294
PA14_08310		PA0646		Function unknown						PA14_08310	1.37851	0.00270938		PA14_08310	1.67701	2.7629e-06		PA14_08310	1.04358	0.00757843		PA0646	0.0606375	0.999709		PA0646	0.711369	0.267673		PA0646	0.480995	0.783976
PA14_08320		PA0647		Function unknown						PA14_08320	0.917622	0.0651099		PA14_08320	1.19813	0.0246329		PA14_08320	0.602602	0.282626		PA0647	-0.381756	0.993461		PA0647	0.263184	0.868219		PA0647	-0.628289	0.734966
PA14_08330		PA0648		Function unknown						PA14_08330	0.816264	0.0812005		PA14_08330	1.10543	0.0294966		PA14_08330	0.875931	0.110003		PA0648	-0.282621	0.999709		PA0648	0.742866	0.537349		PA0648	-0.158105	0.96904
PA14_08340	IHMA87_00625	PA0649	trpG	Coenzyme transport and metabolism	Amino acid transport and metabolism					PA14_08340	2.21885	3.2481e-06		PA14_08340	2.49241	8.79775e-10		PA14_08340	2.06059	8.42644e-05		PA0649	0.255313	0.999709		PA0649	-0.174857	0.940212		PA0649	-0.448257	0.885669		IHMA87_00625	0.879385	0.130868		IHMA87_00625	1.22732	0.0827778		IHMA87_00625	2.15668	7.83165e-07
PA14_08350	IHMA87_00626	PA0650	trpD	Amino acid transport and metabolism						PA14_08350	0.380811	0.5505		PA14_08350	0.129192	0.847664		PA14_08350	-0.634043	0.188432		PA0650	-0.343774	0.999709		PA0650	-0.518719	0.549343		PA0650	-1.15969	0.0772207		IHMA87_00626	0.0414502	0.961998		IHMA87_00626	-0.459084	0.620031		IHMA87_00626	-0.181406	0.752218
PA14_08360	IHMA87_00627	PA0651	trpC	Amino acid transport and metabolism						PA14_08360	-0.547258	0.428418		PA14_08360	-0.00415784	0.994876		PA14_08360	-0.517286	0.457609		PA0651	-0.232525	0.999709		PA0651	-0.423633	0.753601		PA0651	-1.11657	0.178801		IHMA87_00627	-0.179845	0.816706		IHMA87_00627	-0.543684	0.590787		IHMA87_00627	0.107154	0.877653
PA14_08370	IHMA87_00628	PA0652	vfr	Signal transduction mechanisms						PA14_08370	4.361	4.23286e-38		PA14_08370	4.45249	1.46034e-53		PA14_08370	4.24242	1.69037e-46		PA0652	4.06308	1.48004e-17		PA0652	4.18271	4.67335e-28		PA0652	4.44315	5.71287e-24		IHMA87_00628	3.69615	6.57646e-22		IHMA87_00628	4.38378	3.90726e-20		IHMA87_00628	4.28235	5.17523e-21
PA14_08380	IHMA87_00629	PA0653		Posttranslational modification, protein turnover, chaperones						PA14_08380	-0.364736	0.743264		PA14_08380	0.22874	0.828222		PA14_08380	-0.0588345	0.946242		PA0653	-0.279355	0.999709		PA0653	0.162393	0.960291		PA0653	0.796113	0.498442		IHMA87_00629	1.37343	0.0335383		IHMA87_00629	0.934142	0.34594		IHMA87_00629	0.976562	0.0381767
PA14_08390	IHMA87_00630	PA0654	speD	Amino acid transport and metabolism						PA14_08390	0.375814	0.713688		PA14_08390	0.233277	0.770902		PA14_08390	0.462657	0.571729		PA0654	0.68698	0.95041		PA0654	0.704781	NA		PA0654	0.169639	0.977366		IHMA87_00630	1.19267	0.0465225		IHMA87_00630	0.976709	NA		IHMA87_00630	-0.186379	NA
PA14_08400	IHMA87_00631	PA0655		Coenzyme transport and metabolism						PA14_08400	-1.09167	0.0149594		PA14_08400	-0.736162	0.0370356		PA14_08400	-0.164739	0.722644		PA0655	-0.0253197	0.999709		PA0655	-0.998422	0.0914375		PA0655	0.201055	0.932294		IHMA87_00631	0.312499	0.664953		IHMA87_00631	-0.337665	0.723893		IHMA87_00631	0.620658	0.120547
PA14_08420	IHMA87_00632	PA0656		General function prediction only	Carbohydrate transport and metabolism	Nucleotide transport and metabolism				PA14_08420	-0.834254	0.154947		PA14_08420	-0.643378	0.199128		PA14_08420	-1.61263	9.08203e-05		PA0656	-0.977606	0.76573		PA0656	-1.76053	0.00852665		PA0656	-0.994793	0.276251		IHMA87_00632	-1.03859	0.10768		IHMA87_00632	-1.05007	0.149206		IHMA87_00632	-0.846869	0.0972284
PA14_08430	IHMA87_00633	PA0657		Posttranslational modification, protein turnover, chaperones						PA14_08430	1.86522	1.3461e-07		PA14_08430	1.11915	0.00114673		PA14_08430	0.753823	0.0513654		PA0657	0.330335	0.999709		PA0657	0.172484	0.923225		PA0657	-0.576583	0.694119		IHMA87_00633	0.140341	0.884774		IHMA87_00633	-0.128479	0.921005		IHMA87_00633	-0.238476	0.710186
PA14_08440	IHMA87_00634	PA0658		General function prediction only						PA14_08440	-0.721377	0.350549		PA14_08440	-0.750926	0.229158		PA14_08440	-0.61142	0.418477		PA0658	-0.165935	0.999709		PA0658	-0.425031	0.799281		PA0658	-0.45085	0.866015		IHMA87_00634	-0.7658	0.180234		IHMA87_00634	-0.448437	0.690419		IHMA87_00634	-0.627276	0.319553
PA14_08450	IHMA87_00635	PA0659		Cell motility	Function unknown	Intracellular trafficking, secretion, and vesicular transport				PA14_08450	-0.852319	0.237267		PA14_08450	-0.861911	0.175578		PA14_08450	-1.5132	0.00435966		PA0659	-0.0623843	0.999709		PA0659	-0.465861	0.755212		PA0659	-0.464665	0.817928		IHMA87_00635	-0.557782	0.348351		IHMA87_00635	-0.140179	0.912006		IHMA87_00635	-0.98343	0.117022
PA14_08460	IHMA87_00636	PA0660		General function prediction only						PA14_08460	-0.532841	0.510302		PA14_08460	-0.106855	0.903559		PA14_08460	0.14275	0.82821		PA0660	-0.58488	0.819693		PA0660	-0.47993	0.766275		PA0660	0.0643448	0.98863		IHMA87_00636	-0.571702	0.352198		IHMA87_00636	0.0630987	0.955228		IHMA87_00636	1.20695	0.00339103
PA14_08470	IHMA87_00637	PA0661		Function unknown						PA14_08470	1.87929	NA		PA14_08470	1.95939	0.0472536		PA14_08470	3.55548	1.57917e-08		PA0661	-0.0659621	0.999709		PA0661	0.354114	0.891082		PA0661	0.777957	0.687637		IHMA87_00637	0.516965	0.525099		IHMA87_00637	3.70664	1.24866e-15		IHMA87_00637	3.72197	2.10153e-23
PA14_08480	IHMA87_00638	PA0662	argC	Amino acid transport and metabolism						PA14_08480	0.760559	0.274073		PA14_08480	0.0115423	0.987336		PA14_08480	-0.0588365	0.937431		PA0662	0.0843363	0.999709		PA0662	-0.713564	0.526606		PA0662	-0.414018	0.834002		IHMA87_00638	0.0435108	0.961568		IHMA87_00638	-0.440232	0.665705		IHMA87_00638	-0.810622	0.112976
PA14_08490	IHMA87_00639	PA0663		Function unknown						PA14_08490	-0.0318534	0.973775		PA14_08490	0.218371	0.73198		PA14_08490	0.386374	0.602458		PA0663	0.42154	0.999709		PA0663	-1.53396	0.395734		PA0663	-1.03186	0.531229		IHMA87_00639	0.389557	0.628423		IHMA87_00639	0.247298	0.883063		IHMA87_00639	0.388439	0.690681
PA14_08500		PA0664		Cell wall/membrane/envelope biogenesis						PA14_08500	-0.581872	0.504932		PA14_08500	0.472537	0.378781		PA14_08500	0.790147	0.167581		PA0664	-0.534076	0.999709		PA0664	-0.745267	NA		PA0664	-0.309583	0.955629
PA14_08510	IHMA87_00641	PA0665		Function unknown						PA14_08510	-0.269416	0.656596		PA14_08510	-0.793677	0.0645214		PA14_08510	-0.781742	0.0611539		PA0665	-0.21593	0.999709		PA0665	-0.522114	0.563184		PA0665	-0.562905	0.623572		IHMA87_00641	0.0169373	0.985349		IHMA87_00641	-0.521451	0.548207		IHMA87_00641	-1.15594	0.00224706
PA14_08520	IHMA87_00642	PA0666		Posttranslational modification, protein turnover, chaperones						PA14_08520	0.0235048	0.977432		PA14_08520	0.372897	0.391939		PA14_08520	0.174888	0.756298		PA0666	-0.367315	0.999709		PA0666	-0.470074	0.859966		PA0666	-0.547618	0.848027		IHMA87_00642	-0.300736	0.698788		IHMA87_00642	-0.809047	0.342894		IHMA87_00642	-1.10308	0.0415751
PA14_08540	IHMA87_00643	PA0667		Cell wall/membrane/envelope biogenesis						PA14_08540	0.819132	0.0341398		PA14_08540	1.11342	5.48261e-05		PA14_08540	0.811135	0.00709421		PA0667	1.20916	0.167621		PA0667	0.173993	0.905673		PA0667	2.21231	1.23262e-05		IHMA87_00643	0.519544	0.407058		IHMA87_00643	-0.214038	0.851323		IHMA87_00643	-0.502728	0.272926
PA14_08560	IHMA87_00644	PA0668	tyrZ	Translation, ribosomal structure and biogenesis						PA14_08560	1.17302	0.00504532		PA14_08560	2.16568	9.50031e-14		PA14_08560	1.97342	1.17931e-11		PA0668	0.386272	0.999709		PA0668	0.963294	0.0962706		PA0668	1.743	0.00176208		IHMA87_00644	1.39471	0.000736694		IHMA87_00644	1.92486	0.000964005		IHMA87_00644	2.09432	7.9118e-11
		PA0668.1		Function unknown																		PA0668.1	0	NA		PA0668.1	0	NA		PA0668.1	0	NA
		PA0668.4		Function unknown																		PA0668.4	0	NA		PA0668.4	0	NA		PA0668.4	0	NA
		PA0668.5		Function unknown																		PA0668.5	0	NA		PA0668.5	0	NA		PA0668.5	0	NA
PA14_55610	IHMA87_04576	PA0669		Replication, recombination and repair						PA14_55610	-0.432717	0.666654		PA14_55610	-0.446521	0.631984		PA14_55610	-0.562002	0.545916		PA0669	-0.278826	0.999709		PA0669	0.465585	0.868219		PA0669	-0.971866	0.689118		IHMA87_04576	0.328959	0.703543		IHMA87_04576	1.0747	0.236672		IHMA87_04576	1.47604	0.0099854
PA14_55600	IHMA87_04575	PA0670		Replication, recombination and repair						PA14_55600	-0.449018	0.685565		PA14_55600	0.0491597	0.976753		PA14_55600	-0.910321	0.391379		PA0670	-0.214671	0.999709		PA0670	2.61316	0.0409766		PA0670	0.996387	0.632364		IHMA87_04575	-0.519626	0.567009		IHMA87_04575	-0.29112	0.885414		IHMA87_04575	-0.319174	0.815729
PA14_55590	IHMA87_04574	PA0671		Function unknown						PA14_55590	0.542948	0.561765		PA14_55590	0.130534	0.925271		PA14_55590	-0.613044	0.62884		PA0671	-0.57969	0.91288		PA0671	0.83122	0.432138		PA0671	1.36662	0.272913		IHMA87_04574	-0.313514	0.724004		IHMA87_04574	0.556609	0.701726		IHMA87_04574	-0.315753	0.79408
PA14_55580	IHMA87_04573	PA0672	hemO	Inorganic ion transport and metabolism						PA14_55580	1.12458	0.576238		PA14_55580	-1.44979	0.369906		PA14_55580	-1.38181	0.00288418		PA0672	0.00872367	NA		PA0672	2.19776	0.0937691		PA0672	1.20525	0.595371		IHMA87_04573	2.30755	0.037883		IHMA87_04573	3.90457	1.18444e-21		IHMA87_04573	3.42957	4.23567e-27
PA14_55570	IHMA87_04572	PA0673		Function unknown						PA14_55570	0.472414	NA		PA14_55570	-0.507607	0.770667		PA14_55570	-1.38599	NA		PA0673	-1.00264	0.796165		PA0673	-1.06814	0.672407		PA0673	-0.616373	0.858415		IHMA87_04572	-1.07476	0.304645		IHMA87_04572	-0.0805438	0.970178		IHMA87_04572	-0.738482	0.407039
PA14_55560	IHMA87_04571	PA0674	vreA	Function unknown						PA14_55560	-0.721716	NA		PA14_55560	-0.8034	0.506819		PA14_55560	0.38135	0.698047		PA0674	1.56085	0.191773		PA0674	0.73244	0.798361		PA0674	-0.708901	0.888022		IHMA87_04571	-0.406828	0.6838		IHMA87_04571	0.477784	NA		IHMA87_04571	-0.481268	NA
PA14_55550	IHMA87_04570	PA0675	vreI	Transcription						PA14_55550	0.144946	NA		PA14_55550	1.93065	NA		PA14_55550	2.49596	0.0398617		PA0675	0.42514	0.999709		PA0675	0.122363	NA		PA0675	0.952895	0.852379		IHMA87_04570	0.84089	0.507361		IHMA87_04570	0.0122748	NA		IHMA87_04570	0.70207	NA
PA14_55540	IHMA87_04569	PA0676	vreR	Signal transduction mechanisms	Inorganic ion transport and metabolism					PA14_55540	0.341408	NA		PA14_55540	0.573712	0.598709		PA14_55540	0.662247	0.304933		PA0676	-0.29514	0.999709		PA0676	-0.0600995	0.98167		PA0676	-0.112119	0.971432		IHMA87_04569	-0.695451	0.506254		IHMA87_04569	0.514223	NA		IHMA87_04569	0.449426	0.699231
PA14_55530	IHMA87_04568	PA0677		Intracellular trafficking, secretion, and vesicular transport						PA14_55530	-0.814329	NA		PA14_55530	-1.26792	0.183978		PA14_55530	-0.613098	0.648847		PA0677	0.194224	0.999709		PA0677	-0.2832	NA		PA0677	-0.457122	0.955629		IHMA87_04568	-0.0709552	NA		IHMA87_04568	-0.344882	NA		IHMA87_04568	0	NA
PA14_55520	IHMA87_04567	PA0678		Cell motility	Intracellular trafficking, secretion, and vesicular transport					PA14_55520	0.806316	NA		PA14_55520	0.486207	NA		PA14_55520	-0.776186	NA		PA0678	2.13236	0.172608		PA0678	-0.901175	NA		PA0678	-0.953231	0.850827		IHMA87_04567	-0.643425	NA		IHMA87_04567	0.125417	NA		IHMA87_04567	-1.09173	NA
PA14_55510	IHMA87_04566	PA0679		Function unknown						PA14_55510	-1.19079	NA		PA14_55510	-2.01302	0.0185401		PA14_55510	-0.847919	0.466764		PA0679	-0.0526954	0.999709		PA0679	-0.992014	0.703017		PA0679	-0.621626	0.797069		IHMA87_04566	-1.22371	0.160539		IHMA87_04566	-0.28106	0.9006		IHMA87_04566	-0.271033	0.835554
PA14_55500	IHMA87_04565	PA0680		Function unknown						PA14_55500	-0.527159	NA		PA14_55500	-1.12895	NA		PA14_55500	-0.627381	NA		PA0680	-0.0706252	NA		PA0680	-0.575206	NA		PA0680	-1.08553	0.818505		IHMA87_04565	-0.628474	NA		IHMA87_04565	-0.2804	NA		IHMA87_04565	-1.21586	NA
PA14_55490	IHMA87_04564	PA0681		Cell motility	Intracellular trafficking, secretion, and vesicular transport					PA14_55490	-0.475529	NA		PA14_55490	-0.271586	NA		PA14_55490	-0.385434	NA		PA0681	0.564278	0.999709		PA0681	-0.0878359	NA		PA0681	-1.11632	0.776669		IHMA87_04564	-0.523678	0.702286		IHMA87_04564	-2.70837	NA		IHMA87_04564	-0.212065	NA
PA14_55480	IHMA87_04563	PA0682		Intracellular trafficking, secretion, and vesicular transport						PA14_55480	0.34172	NA		PA14_55480	-0.900502	NA		PA14_55480	0.478393	NA		PA0682	1.04333	0.887802		PA0682	0.300823	NA		PA0682	0.0304566	0.998019		IHMA87_04563	-0.608957	0.631833		IHMA87_04563	-0.306527	NA		IHMA87_04563	-0.450758	NA
PA14_55470	IHMA87_04562	PA0683		Function unknown						PA14_55470	0.21709	NA		PA14_55470	-0.0118951	NA		PA14_55470	-0.223706	NA		PA0683	0.961413	0.864113		PA0683	-0.104477	NA		PA0683	-0.763521	0.86218		IHMA87_04562	-0.970028	0.359213		IHMA87_04562	-0.854858	NA		IHMA87_04562	0.163036	NA
PA14_55460	IHMA87_04561	PA0684		Intracellular trafficking, secretion, and vesicular transport						PA14_55460	-0.0539457	NA		PA14_55460	-0.586833	NA		PA14_55460	-0.535207	NA		PA0684	0.00387565	NA		PA0684	0.133279	NA		PA0684	0.00887264	0.999064		IHMA87_04561	-1.0317	NA		IHMA87_04561	-0.297394	NA		IHMA87_04561	0.157752	NA
PA14_55450	IHMA87_04560	PA0685		Cell motility	Intracellular trafficking, secretion, and vesicular transport					PA14_55450	-0.389725	NA		PA14_55450	-0.221948	NA		PA14_55450	1.93803	NA		PA0685	2.1344	0.119367		PA0685	-0.773043	NA		PA0685	-0.218501	0.979882		IHMA87_04560	-1.15646	0.287848		IHMA87_04560	0	NA		IHMA87_04560	-0.235423	NA
PA14_55440	IHMA87_04559	PA0686		Intracellular trafficking, secretion, and vesicular transport	Cell motility					PA14_55440	-1.7267	NA		PA14_55440	-2.08606	0.0730043		PA14_55440	0.0629197	0.966226		PA0686	0.975024	0.900937		PA0686	0.478714	NA		PA0686	-2.24473	0.416035		IHMA87_04559	-1.62504	0.0735515		IHMA87_04559	-0.542346	NA		IHMA87_04559	0.0474264	NA
PA14_55430	IHMA87_04558	PA0687		Intracellular trafficking, secretion, and vesicular transport	Cell motility					PA14_55430	-0.269816	NA		PA14_55430	0.563773	NA		PA14_55430	0.561585	NA		PA0687	0.667709	NA		PA0687	-0.2832	NA		PA0687	0	NA		IHMA87_04558	-1.03288	0.375929		IHMA87_04558	-0.611803	NA		IHMA87_04558	0.916408	NA
		PA0688		Inorganic ion transport and metabolism																		PA0688	1.05383	0.509753		PA0688	-0.391683	0.888032		PA0688	0.168836	0.979241
		PA0689		Inorganic ion transport and metabolism																		PA0689	-0.0991427	0.999709		PA0689	0.812044	0.69942		PA0689	1.0463	0.392584
		PA0690		Function unknown	Intracellular trafficking, secretion, and vesicular transport																	PA0690	0.45276	0.91288		PA0690	-0.58843	0.399023		PA0690	-0.296809	0.865061
PA14_55390	IHMA87_04554	PA0691		Function unknown						PA14_55390	1.71221	NA		PA14_55390	0.981594	NA		PA14_55390	2.76217	NA		PA0691	2.68874	0.0259987		PA0691	-0.265498	NA		PA0691	-0.504931	0.947		IHMA87_04554	-0.112296	NA		IHMA87_04554	0.0901051	NA		IHMA87_04554	0.45995	NA
PA14_55380	IHMA87_04553	PA0692		Intracellular trafficking, secretion, and vesicular transport						PA14_55380	0.522591	NA		PA14_55380	-0.0208007	NA		PA14_55380	1.12809	NA		PA0692	1.2909	0.273409		PA0692	-0.948642	0.723914		PA0692	0.387074	0.955629		IHMA87_04553	-1.19935	0.232151		IHMA87_04553	-1.0019	NA		IHMA87_04553	-0.39865	NA
PA14_55360	IHMA87_04552	PA0693	exbB2	Intracellular trafficking, secretion, and vesicular transport	Function unknown					PA14_55360	-0.968851	NA		PA14_55360	-0.59446	0.650413		PA14_55360	-0.0723099	0.961002		PA0693	1.39158	0.148052		PA0693	-0.851384	0.693468		PA0693	-0.0427589	0.998019		IHMA87_04552	-1.71028	0.0209185		IHMA87_04552	0.255685	NA		IHMA87_04552	-0.656644	NA
PA14_55340	IHMA87_04551	PA0694	exbD2	Intracellular trafficking, secretion, and vesicular transport						PA14_55340	-0.702211	NA		PA14_55340	-1.39698	NA		PA14_55340	0.407553	NA		PA0694	1.79619	0.264947		PA0694	-1.18046	NA		PA0694	-0.681966	0.899979		IHMA87_04551	-1.64908	NA		IHMA87_04551	-0.107673	NA		IHMA87_04551	-0.450758	NA
PA14_55330	IHMA87_04550	PA0695		Cell wall/membrane/envelope biogenesis						PA14_55330	0.487082	NA		PA14_55330	0.238472	NA		PA14_55330	0.3232	NA		PA0695	1.50045	0.226027		PA0695	-0.494548	NA		PA0695	2.10796	0.321876		IHMA87_04550	-1.15739	0.323485		IHMA87_04550	0.76014	NA		IHMA87_04550	1.55301	NA
PA14_55320	IHMA87_04549	PA0696		Function unknown						PA14_55320	1.08304	NA		PA14_55320	1.97431	NA		PA14_55320	1.25115	0.298691		PA0696	1.9761	0.0227313		PA0696	-0.51569	NA		PA0696	2.72792	0.150614		IHMA87_04549	-2.08564	0.00953312		IHMA87_04549	0.498078	NA		IHMA87_04549	0.683832	NA
PA14_55300	IHMA87_04548	PA0697		Function unknown						PA14_55300	-1.34346	NA		PA14_55300	0.0603912	NA		PA14_55300	1.17345	NA		PA0697	1.3956	0.615692		PA0697	-1.59566	NA		PA0697	0.761996	0.899152		IHMA87_04548	-1.09836	0.404528		IHMA87_04548	-1.38984	NA		IHMA87_04548	0.00931739	NA
PA14_55290	IHMA87_04547	PA0698		Function unknown						PA14_55290	-0.0272899	NA		PA14_55290	0.225108	NA		PA14_55290	0.199301	NA		PA0698	1.49327	0.476967		PA0698	-0.306783	NA		PA0698	0.0556694	0.998019		IHMA87_04547	-0.723456	0.558031		IHMA87_04547	0.223496	NA		IHMA87_04547	1.70869	NA
PA14_55280	IHMA87_04546	PA0699		Posttranslational modification, protein turnover, chaperones						PA14_55280	0.3388	NA		PA14_55280	-0.92153	NA		PA14_55280	-0.25849	NA		PA0699	1.32711	0.450699		PA0699	-1.08229	NA		PA0699	-0.289737	0.963306		IHMA87_04546	-1.18344	0.439302		IHMA87_04546	-0.0186162	NA		IHMA87_04546	0.139152	NA
PA14_55260		PA0700		Function unknown						PA14_55260	-0.867628	NA		PA14_55260	1.2203	NA		PA14_55260	-0.916369	NA		PA0700	-0.169053	NA		PA0700	-0.770323	NA		PA0700	-0.165777	0.983395
PA14_55250	IHMA87_04544	PA0701		Transcription						PA14_55250	0.3388	NA		PA14_55250	-0.806943	0.45504		PA14_55250	0.213428	NA		PA0701	1.19696	0.776817		PA0701	-0.270171	NA		PA0701	-0.404519	0.952881		IHMA87_04544	-0.847719	NA		IHMA87_04544	-2.71464	NA		IHMA87_04544	-0.685686	NA
PA14_55230	IHMA87_04542	PA0702		Lipid transport and metabolism						PA14_55230	-1.62744	NA		PA14_55230	-1.25629	NA		PA14_55230	-1.37452	NA		PA0702	-1.0073	NA		PA0702	-0.0707604	NA		PA0702	-1.59951	0.655055		IHMA87_04542	-0.130547	NA		IHMA87_04542	0.0131305	NA		IHMA87_04542	-0.834785	NA
PA14_55220	IHMA87_04541	PA0703		Amino acid transport and metabolism	General function prediction only	Carbohydrate transport and metabolism	Inorganic ion transport and metabolism			PA14_55220	-1.00447	NA		PA14_55220	-0.0219615	0.989789		PA14_55220	-1.14924	0.2262		PA0703	-0.626215	0.995848		PA0703	-0.0787261	0.987214		PA0703	-0.764725	0.688397		IHMA87_04541	-0.648463	0.461909		IHMA87_04541	-0.518431	0.66756		IHMA87_04541	-1.28548	0.0230996
PA14_55200	IHMA87_04540	PA0704		Translation, ribosomal structure and biogenesis						PA14_55200	-0.136436	0.878806		PA14_55200	-0.182552	0.786282		PA14_55200	-1.45365	0.000265167		PA0704	-0.701695	0.839344		PA0704	-0.470304	0.68642		PA0704	-0.69779	0.470161		IHMA87_04540	-0.0317477	0.977315		IHMA87_04540	-0.567918	0.514954		IHMA87_04540	-0.354869	0.440351
PA14_55180	IHMA87_04538	PA0705	migA	Cell wall/membrane/envelope biogenesis						PA14_55180	0.406888	0.550175		PA14_55180	1.03025	0.0111394		PA14_55180	0.829116	0.0588501		PA0705	-0.0914857	0.999709		PA0705	-0.295833	0.904784		PA0705	0.317029	0.905554		IHMA87_04538	0.143304	0.89545		IHMA87_04538	0.153774	0.924625		IHMA87_04538	0.861707	0.322507
PA14_55170	IHMA87_04536	PA0706	cat	General function prediction only						PA14_55170	-0.560828	NA		PA14_55170	0.612488	0.426133		PA14_55170	0.29397	0.693552		PA0706	0.322694	0.999709		PA0706	0.580319	0.801776		PA0706	0.939631	0.39462		IHMA87_04536	0.792884	0.250615		IHMA87_04536	-0.159783	0.922041		IHMA87_04536	-0.395041	0.599006
PA14_55160	IHMA87_04535	PA0707	toxR	Function unknown						PA14_55160	0.0975002	NA		PA14_55160	-1.08746	NA		PA14_55160	0.978129	NA		PA0707	-0.558136	NA		PA0707	-0.882447	NA		PA0707	-0.890796	0.86417		IHMA87_04535	0.302518	0.866453		IHMA87_04535	-0.182775	0.92183		IHMA87_04535	-1.12273	0.103371
PA14_55150		PA0708		Transcription						PA14_55150	2.40008	0.00424444		PA14_55150	2.67049	0.000929415		PA14_55150	3.03972	7.57139e-05		PA0708	0.278488	0.999709		PA0708	0.729711	0.755212		PA0708	0.833736	0.712375
		PA0708.1																				PA0708.1	0	NA		PA0708.1	0	NA		PA0708.1	0.0304566	0.998019
PA14_55140		PA0709		Function unknown						PA14_55140	-0.286037	NA		PA14_55140	-0.0722872	NA		PA14_55140	0.0760074	NA		PA0709	-0.698084	NA		PA0709	0.300823	NA		PA0709	-0.403946	0.955629
PA14_55130		PA0710	gloA2	Amino acid transport and metabolism						PA14_55130	0.112815	NA		PA14_55130	-0.297511	NA		PA14_55130	0.0782075	NA		PA0710	-0.890746	NA		PA0710	-0.84739	NA		PA0710	-1.99985	0.381457
		PA0711		General function prediction only																		PA0711	0.0819765	NA		PA0711	0.92828	NA		PA0711	-0.379188	0.955629
	IHMA87_04533	PA0712		Function unknown																		PA0712	-0.0333879	0.999709		PA0712	-0.325075	0.904784		PA0712	-0.26038	0.955629		IHMA87_04533	-0.509936	0.573409		IHMA87_04533	-0.592316	0.561371		IHMA87_04533	-0.706512	0.33438
PA14_55110		PA0713		Function unknown						PA14_55110	0.721695	0.0438177		PA14_55110	1.32869	6.30132e-06		PA14_55110	2.14896	4.92161e-14		PA0713	1.26148	0.300785		PA0713	1.62009	0.114733		PA0713	2.05287	0.00752947
PA14_55100	IHMA87_04532	PA0714		Function unknown						PA14_55100	1.30364	0.00239007		PA14_55100	2.24829	2.27779e-14		PA14_55100	3.32844	2.49882e-24		PA0714	-0.449634	NA		PA0714	1.63677	0.314749		PA0714	0.344902	0.950664		IHMA87_04532	0.319573	0.802745		IHMA87_04532	1.06566	0.377537		IHMA87_04532	1.29373	0.0598553
		PA0714.1	phrD	Function unknown																		PA0714.1	0.334338	0.999709		PA0714.1	-0.244593	0.936464		PA0714.1	0.447304	0.91432
		PA0715		Replication, recombination and repair																		PA0715	-0.409702	0.999709		PA0715	0.987619	0.146441		PA0715	1.49247	0.0699109
		PA0716		Defense mechanisms																		PA0716	1.31594	0.103522		PA0716	3.71357	5.55943e-22		PA0716	3.39844	7.02e-07
		PA0716.1																				PA0716.1	-0.0653266	NA		PA0716.1	-1.30117	NA		PA0716.1	-0.110594	0.993787
		PA0716.2																				PA0716.2	0.231935	NA		PA0716.2	0.223679	0.960041		PA0716.2	-0.760925	0.824808
PA14_49000		PA0717		Function unknown						PA14_49000	0	NA		PA14_49000	0.647537	NA		PA14_49000	-0.222364	NA		PA0717	-0.655394	NA		PA0717	0.355585	NA		PA0717	0.125177	0.98863
PA14_48990		PA0718		Function unknown						PA14_48990	0.51015	NA		PA14_48990	0.227777	NA		PA14_48990	-0.00518362	NA		PA0718	0.693337	NA		PA0718	0.721182	0.787138		PA0718	-0.00923682	0.999064
PA14_48980		PA0719		Function unknown						PA14_48980	-0.400032	NA		PA14_48980	0.43048	NA		PA14_48980	-0.0584909	NA		PA0719	-0.478669	0.999709		PA0719	0.938055	0.568291		PA0719	0.837415	0.689118
PA14_48970		PA0720		Function unknown						PA14_48970	-0.828155	NA		PA14_48970	-0.69512	0.659838		PA14_48970	-0.291145	NA		PA0720	-0.507975	0.999709		PA0720	-0.319925	0.920412		PA0720	-0.266379	0.955629
PA14_48960		PA0721		Function unknown						PA14_48960	-1.58932	NA		PA14_48960	-0.0808815	NA		PA14_48960	-0.386938	NA		PA0721	0.213219	NA		PA0721	0.88769	NA		PA0721	0.0821569	0.998019
PA14_48950		PA0722		Function unknown						PA14_48950	-0.479235	NA		PA14_48950	-1.1995	0.250454		PA14_48950	-1.18349	NA		PA0722	-0.946707	0.722214		PA0722	-0.159913	0.955333		PA0722	-0.654735	0.785516
PA14_48940		PA0723	coaB	Function unknown						PA14_48940	-0.50623	0.601394		PA14_48940	-0.527602	0.434866		PA14_48940	-1.62126	0.00215612		PA0723	-0.19786	0.999709		PA0723	0.719865	0.147368		PA0723	-0.165308	0.94371
		PA0724		Function unknown																		PA0724	0.0360991	NA		PA0724	1.00072	NA		PA0724	0.635943	0.885435
PA14_48920		PA0725		Function unknown						PA14_48920	0.698645	NA		PA14_48920	0.0603912	NA		PA14_48920	0.148064	NA		PA0725	-0.271307	NA		PA0725	0.764757	NA		PA0725	0.798847	0.893223
PA14_48910		PA0726		General function prediction only						PA14_48910	0.30131	NA		PA14_48910	0.476888	0.752947		PA14_48910	-0.360561	NA		PA0726	-0.026345	NA		PA0726	-0.385333	NA		PA0726	-0.184553	0.971432
PA14_48890		PA0727		Function unknown						PA14_48890	0.131898	NA		PA14_48890	0.403349	0.653902		PA14_48890	0.471915	0.646265		PA0727	0.340973	0.999709		PA0727	0.527702	NA		PA0727	0.418826	0.942638
		PA0728		Replication, recombination and repair																		PA0728	0.215219	NA		PA0728	0.401129	NA		PA0728	0.77268	0.852379
		PA0729		General function prediction only																		PA0729	-0.430615	0.999709		PA0729	0.701078	0.359544		PA0729	0.914214	0.557909
PA14_54830	IHMA87_04529	PA0730		Lipid transport and metabolism						PA14_54830	-0.377326	0.749707		PA14_54830	1.16789	0.166034		PA14_54830	0.560105	0.563167		PA0730	1.4886	0.282483		PA0730	-0.972641	0.6944		PA0730	-0.162118	0.979917		IHMA87_04529	0.043734	0.97041		IHMA87_04529	0.584892	0.778611		IHMA87_04529	0.417703	0.7388
PA14_54820	IHMA87_04528	PA0731		Function unknown						PA14_54820	0.444676	0.64643		PA14_54820	1.17888	0.0956936		PA14_54820	0.474462	0.543398		PA0731	0.111527	0.999709		PA0731	-0.197587	0.938641		PA0731	0.263427	0.95041		IHMA87_04528	-0.229993	0.816706		IHMA87_04528	0.155947	0.919428		IHMA87_04528	0.0639778	0.943094
PA14_54810	IHMA87_04527	PA0732		Function unknown						PA14_54810	-0.521921	0.398364		PA14_54810	-0.217164	0.673916		PA14_54810	-0.174128	0.74454		PA0732	0.264141	0.999709		PA0732	-0.332683	0.839232		PA0732	0.279902	0.885669		IHMA87_04527	-0.327409	0.675826		IHMA87_04527	0.0751076	0.949421		IHMA87_04527	0.407314	0.42336
PA14_54800	IHMA87_04526	PA0733		Translation, ribosomal structure and biogenesis						PA14_54800	0.150267	NA		PA14_54800	0.375477	0.804563		PA14_54800	0.0412997	NA		PA0733	-0.0653266	NA		PA0733	-1.18046	NA		PA0733	-0.341223	0.959868		IHMA87_04526	-0.149047	0.924285		IHMA87_04526	-0.801973	NA		IHMA87_04526	-0.235797	NA
PA14_54790	IHMA87_04525	PA0734		Function unknown						PA14_54790	-1.27569	NA		PA14_54790	-0.103695	0.956885		PA14_54790	-0.119888	NA		PA0734	-0.623716	NA		PA0734	-0.392059	NA		PA0734	0.966317	0.852094		IHMA87_04525	-0.307876	NA		IHMA87_04525	-0.0660205	NA		IHMA87_04525	-0.121103	NA
PA14_54770	IHMA87_04524	PA0735		Function unknown						PA14_54770	-1.17233	NA		PA14_54770	-1.51044	0.166207		PA14_54770	-1.23357	0.239645		PA0735	-0.781332	0.799068		PA0735	-0.302193	0.927339		PA0735	-0.672389	0.84041		IHMA87_04524	-0.921264	0.203937		IHMA87_04524	-0.842017	0.49071		IHMA87_04524	-1.14604	0.128285
PA14_54760	IHMA87_04523	PA0736		Function unknown						PA14_54760	-1.08139	NA		PA14_54760	-0.681608	0.653902		PA14_54760	-1.48642	0.0950301		PA0736	0.0772339	0.999709		PA0736	-0.671159	0.803385		PA0736	0.241824	0.955629		IHMA87_04523	-0.120887	0.913735		IHMA87_04523	0.697933	0.562549		IHMA87_04523	0.133996	0.914158
PA14_54740	IHMA87_04521	PA0737		Function unknown						PA14_54740	0.168055	NA		PA14_54740	-0.146331	0.915474		PA14_54740	-0.365825	0.75082		PA0737	1.20518	NA		PA0737	0.508595	0.821386		PA0737	0.921707	0.440157		IHMA87_04521	-1.00245	0.348351		IHMA87_04521	-0.423382	0.749852		IHMA87_04521	-0.597054	0.39483
PA14_54730	IHMA87_04520	PA0738		Function unknown						PA14_54730	-0.0216712	NA		PA14_54730	-1.18755	NA		PA14_54730	0.701599	NA		PA0738	-0.374325	NA		PA0738	0.295767	NA		PA0738	0.0905625	0.993505		IHMA87_04520	-0.368089	NA		IHMA87_04520	-0.221469	0.909778		IHMA87_04520	-1.46956	0.0678704
PA14_54710	IHMA87_04518	PA0739		Transcription						PA14_54710	0.262571	0.850444		PA14_54710	-0.344046	0.737841		PA14_54710	0.876827	0.46148		PA0739	0.0821085	0.999709		PA0739	0.37115	0.916503		PA0739	-0.491207	0.897586		IHMA87_04518	-0.219247	0.875557		IHMA87_04518	0.567491	NA		IHMA87_04518	-0.295976	NA
PA14_54700	IHMA87_04517	PA0740	sdsA1	Secondary metabolites biosynthesis, transport and catabolism						PA14_54700	-0.728702	NA		PA14_54700	0.454782	0.779449		PA14_54700	0.752161	0.548036		PA0740	0.0766701	0.999709		PA0740	0.199946	0.960291		PA0740	1.0835	0.712375		IHMA87_04517	0.425621	0.732023		IHMA87_04517	0.643302	0.742866		IHMA87_04517	0.332903	0.793513
PA14_54690	IHMA87_04516	PA0741		General function prediction only						PA14_54690	-0.0223196	0.989015		PA14_54690	-1.51797	0.0165221		PA14_54690	-0.702418	0.398856		PA0741	-0.39446	0.999709		PA0741	-0.0962363	0.982479		PA0741	-1.68902	0.0983404		IHMA87_04516	-1.15068	0.0619284		IHMA87_04516	-1.50114	0.0572037		IHMA87_04516	-0.998306	0.0980025
PA14_54680		PA0742		Function unknown						PA14_54680	-0.400422	NA		PA14_54680	-0.855698	0.41199		PA14_54680	0.236117	0.855455		PA0742	-0.531871	NA		PA0742	1.7952	NA		PA0742	-0.0457246	0.998019
PA14_54670	IHMA87_04514	PA0743		Lipid transport and metabolism						PA14_54670	-0.599456	0.179993		PA14_54670	0.0134904	0.983395		PA14_54670	-0.510395	0.22442		PA0743	-1.08072	0.429148		PA0743	-0.155262	0.904784		PA0743	-0.858741	0.155544		IHMA87_04514	-0.996808	0.0959575		IHMA87_04514	-1.18286	0.0516147		IHMA87_04514	-1.22713	0.000896861
PA14_54660	IHMA87_04513	PA0744		Lipid transport and metabolism						PA14_54660	-0.0952141	0.85584		PA14_54660	0.370614	0.376885		PA14_54660	0.295762	0.531834		PA0744	-1.28946	0.104239		PA0744	-0.350903	0.722011		PA0744	-0.268834	0.873701		IHMA87_04513	-1.78261	0.000149614		IHMA87_04513	-0.717663	0.463877		IHMA87_04513	-0.727939	0.110087
PA14_54640	IHMA87_04512	PA0745		Lipid transport and metabolism						PA14_54640	-1.10362	0.00120337		PA14_54640	-0.195552	0.658743		PA14_54640	0.111851	0.820398		PA0745	-1.62959	0.00442171		PA0745	-0.47714	0.513566		PA0745	-0.231133	0.897586		IHMA87_04512	-1.804	3.96378e-05		IHMA87_04512	-0.596408	0.533219		IHMA87_04512	-0.18004	0.725669
PA14_54630	IHMA87_04511	PA0746		Lipid transport and metabolism						PA14_54630	-1.02386	0.0116977		PA14_54630	-0.784483	0.0414488		PA14_54630	0.0488568	0.927547		PA0746	-1.23523	0.087892		PA0746	-0.0297384	0.988247		PA0746	-0.646324	0.46957		IHMA87_04511	-2.30606	1.27821e-07		IHMA87_04511	-0.498131	0.600613		IHMA87_04511	-0.687843	0.108219
PA14_54620	IHMA87_04510	PA0747		Energy production and conversion						PA14_54620	1.77363	1.48218e-08		PA14_54620	1.83258	2.49049e-08		PA14_54620	2.46177	1.4288e-16		PA0747	0.0873388	0.999709		PA0747	0.884341	0.0326979		PA0747	0.977113	0.0578772		IHMA87_04510	0.323315	0.672433		IHMA87_04510	1.48215	0.00274262		IHMA87_04510	1.85787	4.95287e-09
PA14_54610	IHMA87_04509	PA0748		Function unknown						PA14_54610	0.237922	NA		PA14_54610	0.597599	0.682752		PA14_54610	1.52427	NA														IHMA87_04509	-0.586591	0.525099		IHMA87_04509	0.80786	NA		IHMA87_04509	-0.512509	NA
PA14_54600	IHMA87_04508	PA0749		Defense mechanisms						PA14_54600	0.793681	NA		PA14_54600	0.439395	0.751315		PA14_54600	-0.441641	0.743568		PA0749	-0.863016	0.864113		PA0749	-0.328705	0.904784		PA0749	-0.384377	0.943176		IHMA87_04508	-0.252572	0.786286		IHMA87_04508	-0.100675	0.9534		IHMA87_04508	-0.0801865	0.944346
PA14_54590	IHMA87_04507	PA0750	ung	Replication, recombination and repair						PA14_54590	-0.406747	0.652431		PA14_54590	-0.373978	0.616413		PA14_54590	-0.309751	0.691599		PA0750	-0.239815	0.999709		PA0750	-0.602981	0.637193		PA0750	0.00336129	0.999064		IHMA87_04507	0.392733	0.587433		IHMA87_04507	-0.544494	0.667161		IHMA87_04507	-0.709373	0.266666
PA14_54580	IHMA87_04506	PA0751		General function prediction only						PA14_54580	2.96927	0.0036913		PA14_54580	1.81962	0.041591		PA14_54580	1.40031	0.0942381		PA0751	1.40376	0.176597		PA0751	3.52049	1.03597e-06		PA0751	2.3225	0.000309753		IHMA87_04506	2.99993	1.47872e-10		IHMA87_04506	2.04864	0.0049734		IHMA87_04506	2.04271	0.00221933
PA14_54570	IHMA87_04505	PA0752		Function unknown						PA14_54570	1.78012	NA		PA14_54570	-0.71255	NA		PA14_54570	0.0529395	NA		PA0752	0.281815	0.999709		PA0752	-0.446412	0.851924		PA0752	-0.0443456	0.998019		IHMA87_04505	0.386068	0.757367		IHMA87_04505	-0.988666	0.57582		IHMA87_04505	-1.01369	0.395028
PA14_54550	IHMA87_04504	PA0753		Function unknown						PA14_54550	-0.272483	NA		PA14_54550	0.0192385	NA		PA14_54550	0.258335	NA		PA0753	-0.657325	NA		PA0753	-0.817637	NA		PA0753	0.810455	0.860806		IHMA87_04504	-0.745263	NA		IHMA87_04504	-0.671263	NA		IHMA87_04504	-0.844445	NA
PA14_54540	IHMA87_04503	PA0754		Function unknown						PA14_54540	0.895339	0.394762		PA14_54540	0.637981	0.498565		PA14_54540	0.833652	0.355932		PA0754	-0.321294	0.999709		PA0754	-0.363804	0.868219		PA0754	1.01544	0.444637		IHMA87_04503	0.07373	0.953439		IHMA87_04503	-0.968315	0.438579		IHMA87_04503	-0.282778	0.741827
PA14_54520	IHMA87_04502	PA0755	opdH	Function unknown						PA14_54520	2.10739	0.0223207		PA14_54520	1.093	0.380732		PA14_54520	1.99043	NA		PA0755	0.135891	NA		PA0755	1.55921	NA		PA0755	1.48958	0.602534		IHMA87_04502	1.93973	0.00900229		IHMA87_04502	2.15484	0.0722102		IHMA87_04502	2.13076	0.0494496
PA14_54510	IHMA87_04501	PA0756		Signal transduction mechanisms	Transcription					PA14_54510	0.651796	NA		PA14_54510	-0.736689	0.498752		PA14_54510	-0.779513	0.422453		PA0756	-0.67428	0.999709		PA0756	-0.326884	0.923225		PA0756	-0.845496	0.725154		IHMA87_04501	0.147614	0.911614		IHMA87_04501	-0.882996	0.481033		IHMA87_04501	-1.2402	0.0305789
PA14_54500	IHMA87_04500	PA0757		Signal transduction mechanisms						PA14_54500	-0.242469	0.839576		PA14_54500	0.201135	0.826551		PA14_54500	0.190225	0.853685		PA0757	-1.1968	0.596155		PA0757	1.0703	0.608924		PA0757	0.145515	0.971432		IHMA87_04500	-0.0229278	0.985201		IHMA87_04500	0.990864	0.301218		IHMA87_04500	0.384354	0.535122
PA14_54490	IHMA87_04499	PA0758		Signal transduction mechanisms						PA14_54490	-1.10111	0.265144		PA14_54490	-0.280769	0.771059		PA14_54490	0.0443935	0.969017		PA0758	-0.476275	0.999709		PA0758	0.0274143	0.994667		PA0758	0.653183	0.798127		IHMA87_04499	0.886166	0.171988		IHMA87_04499	0.346634	0.780053		IHMA87_04499	0.373561	0.630417
PA14_54480	IHMA87_04498	PA0759		General function prediction only						PA14_54480	-0.73741	0.328641		PA14_54480	-0.545613	0.255634		PA14_54480	-1.10335	0.00855526		PA0759	-0.277798	0.999709		PA0759	-0.790603	0.480701		PA0759	-0.558659	0.751795		IHMA87_04498	-0.340094	0.646437		IHMA87_04498	-0.95529	0.197337		IHMA87_04498	-0.970923	0.100074
PA14_54470	IHMA87_04497	PA0760		Function unknown						PA14_54470	-0.0865542	NA		PA14_54470	-0.35761	0.679447		PA14_54470	-0.457781	0.654447		PA0760	-0.212081	0.999709		PA0760	-0.417568	0.864356		PA0760	-1.17167	0.351903		IHMA87_04497	0.486906	0.718893		IHMA87_04497	-0.444486	0.819905		IHMA87_04497	0.24657	0.798851
PA14_54450	IHMA87_04495	PA0761	nadB	Coenzyme transport and metabolism						PA14_54450	-0.228342	0.707396		PA14_54450	-0.342761	0.418688		PA14_54450	-0.178995	0.699208		PA0761	-0.149349	0.999709		PA0761	-0.182894	0.904784		PA0761	0.381477	0.80176		IHMA87_04495	0.107813	0.901898		IHMA87_04495	-0.397834	0.683332		IHMA87_04495	-0.850716	0.0696914
PA14_54430	IHMA87_04494	PA0762	algU	Transcription						PA14_54430	-0.44451	0.348089		PA14_54430	-0.369751	0.305444		PA14_54430	0.100294	0.79479		PA0762	-0.13977	0.999709		PA0762	0.65647	0.244603		PA0762	0.804987	0.339769		IHMA87_04494	0.181028	0.844384		IHMA87_04494	0.549788	0.541796		IHMA87_04494	0.963172	0.0145604
PA14_54420	IHMA87_04493	PA0763	mucA	Signal transduction mechanisms						PA14_54420	-0.503883	0.19722		PA14_54420	-0.784066	0.00618141		PA14_54420	-0.340337	0.324562		PA0763	-0.0162042	0.999709		PA0763	0.132346	0.896391		PA0763	-0.51585	0.561717		IHMA87_04493	-0.357442	0.590942		IHMA87_04493	-0.656301	0.326214		IHMA87_04493	0.0200596	0.965967
PA14_54410	IHMA87_04492	PA0764	mucB	Signal transduction mechanisms						PA14_54410	-0.740728	0.048464		PA14_54410	-0.48554	0.151102		PA14_54410	-0.354561	0.393282		PA0764	0.0746828	0.999709		PA0764	0.0741908	0.963781		PA0764	0.236685	0.899979		IHMA87_04492	-0.575295	0.307444		IHMA87_04492	-0.541868	0.492775		IHMA87_04492	-0.128181	0.800786
PA14_54400	IHMA87_04491	PA0765	mucC	Signal transduction mechanisms						PA14_54400	0.144926	0.824233		PA14_54400	0.020697	0.974379		PA14_54400	-0.155734	0.796663		PA0765	1.06778	0.406365		PA0765	0.807024	0.438984		PA0765	1.5471	0.0324868		IHMA87_04491	0.0922428	0.930433		IHMA87_04491	1.13808	0.148724		IHMA87_04491	0.326263	0.640256
PA14_54390	IHMA87_04490	PA0766	mucD	Posttranslational modification, protein turnover, chaperones						PA14_54390	-0.338413	0.509667		PA14_54390	-0.214748	0.655808		PA14_54390	-0.573876	0.229756		PA0766	-0.599953	0.724398		PA0766	-0.231904	0.851852		PA0766	0.0825127	0.978053		IHMA87_04490	-0.322742	0.643291		IHMA87_04490	0.713703	0.345943		IHMA87_04490	1.10384	0.011212
PA14_54370	IHMA87_04489	PA0767	lepA	Cell wall/membrane/envelope biogenesis						PA14_54370	0.696269	0.173591		PA14_54370	0.386471	0.40687		PA14_54370	0.225909	0.660047		PA0767	0.50555	0.954101		PA0767	-0.418372	0.782399		PA0767	0.0534629	0.994815		IHMA87_04489	2.11018	1.27613e-07		IHMA87_04489	1.05268	0.133886		IHMA87_04489	0.831504	0.0929696
PA14_54350	IHMA87_04488	PA0768	lepB	Intracellular trafficking, secretion, and vesicular transport						PA14_54350	0.482281	0.415183		PA14_54350	-0.370313	0.442359		PA14_54350	-0.57612	0.216979		PA0768	0.375907	0.999709		PA0768	-0.873966	0.379904		PA0768	-0.350487	0.871156		IHMA87_04488	0.478081	0.520631		IHMA87_04488	-0.413161	0.713629		IHMA87_04488	0.151913	0.79752
PA14_54340	IHMA87_04487	PA0769		Function unknown						PA14_54340	0.764203	0.113422		PA14_54340	0.890581	0.0109172		PA14_54340	1.50052	1.25959e-06		PA0769	0.0182528	0.999709		PA0769	1.37503	0.0668683		PA0769	1.00454	0.22162		IHMA87_04487	1.21611	0.0245467		IHMA87_04487	2.25266	0.000304542		IHMA87_04487	2.41529	6.19497e-08
PA14_54330	IHMA87_04486	PA0770	rnc	Transcription						PA14_54330	0.35506	0.497275		PA14_54330	0.822985	0.014269		PA14_54330	1.39626	1.13732e-05		PA0770	0.0685335	0.999709		PA0770	0.122892	0.961203		PA0770	0.933009	0.242571		IHMA87_04486	0.429813	0.557615		IHMA87_04486	1.31813	0.0445187		IHMA87_04486	1.77798	1.0101e-05
PA14_54320	IHMA87_04485	PA0771	era	General function prediction only						PA14_54320	0.164348	0.78398		PA14_54320	0.58554	0.116389		PA14_54320	0.46953	0.310832		PA0771	-0.0107738	0.999709		PA0771	0.401379	0.858479		PA0771	0.650158	0.730889		IHMA87_04485	0.726857	0.255559		IHMA87_04485	-0.385588	0.783847		IHMA87_04485	0.68997	0.254303
PA14_54300	IHMA87_04484	PA0772	recO	Replication, recombination and repair						PA14_54300	-0.581467	0.400765		PA14_54300	-0.252369	0.721821		PA14_54300	-0.529356	0.526616		PA0772	0.69759	0.999709		PA0772	1.08815	0.672639		PA0772	-0.882442	0.713107		IHMA87_04484	-0.359332	0.696476		IHMA87_04484	-0.751075	0.559059		IHMA87_04484	-0.483942	0.591062
PA14_54290	IHMA87_04483	PA0773	pdxJ	Coenzyme transport and metabolism						PA14_54290	-1.54175	0.0069763		PA14_54290	-0.469194	0.470063		PA14_54290	-1.03854	0.0643251		PA0773	0.144659	0.999709		PA0773	-0.310108	0.893861		PA0773	-0.751288	0.519541		IHMA87_04483	-0.190272	0.818203		IHMA87_04483	-1.19664	0.088184		IHMA87_04483	-0.967778	0.0557882
PA14_54270	IHMA87_04482	PA0774		Secondary metabolites biosynthesis, transport and catabolism	General function prediction only					PA14_54270	-1.3292	NA		PA14_54270	-1.03256	0.249996		PA14_54270	-0.830861	0.391699		PA0774	0.459633	0.999709		PA0774	1.48051	NA		PA0774	0.0307064	0.998019		IHMA87_04482	0.670197	0.476156		IHMA87_04482	-0.404648	0.811975		IHMA87_04482	-2.1256	NA
PA14_54260	IHMA87_04481	PA0775		General function prediction only						PA14_54260	-0.740206	NA		PA14_54260	-0.397085	0.619173		PA14_54260	0.564551	0.452641		PA0775	0.528899	0.999709		PA0775	-0.211822	0.960291		PA0775	-0.841103	0.76106		IHMA87_04481	1.3088	0.0739932		IHMA87_04481	-0.262184	0.90794		IHMA87_04481	-0.0256184	0.98327
PA14_54240		PA0776		Function unknown						PA14_54240	-0.164885	0.898306		PA14_54240	-0.354212	0.669456		PA14_54240	-1.13885	0.0960275		PA0776	-0.362335	NA		PA0776	-0.0664987	0.988247		PA0776	-0.686052	0.713254
PA14_54230	IHMA87_04478	PA0777		Signal transduction mechanisms	Amino acid transport and metabolism					PA14_54230	-1.13271	NA		PA14_54230	-0.839595	0.372831		PA14_54230	-0.432463	0.756718		PA0777	0.341164	0.999709		PA0777	0.18982	0.961203		PA0777	-0.547721	0.850827		IHMA87_04478	-0.360918	0.788816		IHMA87_04478	-0.450308	0.819136		IHMA87_04478	-0.356694	NA
PA14_54220	IHMA87_04477	PA0778	icp	Function unknown						PA14_54220	0.119726	0.934017		PA14_54220	-0.59143	0.475342		PA14_54220	-1.26295	0.176909		PA0778	0.395332	0.999709		PA0778	-0.0903504	0.987214		PA0778	0.994895	0.704052		IHMA87_04477	-0.697075	0.300331		IHMA87_04477	-0.345603	0.815449		IHMA87_04477	-0.903082	0.248919
PA14_54210	IHMA87_04476	PA0779		Posttranslational modification, protein turnover, chaperones						PA14_54210	-0.662046	0.199606		PA14_54210	0.246518	0.575397		PA14_54210	-0.268155	0.525335		PA0779	0.6263	0.667208		PA0779	-0.126635	0.936464		PA0779	0.427697	0.803784		IHMA87_04476	-2.22365	2.17385e-06		IHMA87_04476	-0.780854	0.426999		IHMA87_04476	-0.485877	0.361941
PA14_54190	IHMA87_04475	PA0780	pruR	Transcription						PA14_54190	-0.681064	0.503575		PA14_54190	0.333867	0.650594		PA14_54190	-0.571872	0.401917		PA0780	-0.224836	0.999709		PA0780	-0.0342616	0.992511		PA0780	0.394434	0.87372		IHMA87_04475	-0.396863	0.65126		IHMA87_04475	-0.39264	0.736393		IHMA87_04475	-0.195359	0.798966
PA14_54180		PA0781		Inorganic ion transport and metabolism						PA14_54180	1.11037	NA		PA14_54180	0.720274	0.553893		PA14_54180	1.63946	NA		PA0781	-0.745853	NA		PA0781	1.92068	NA		PA0781	-0.0697305	0.998019
PA14_54170	IHMA87_04473	PA0782	putA	Energy production and conversion	Amino acid transport and metabolism					PA14_54170	0.0892676	0.891335		PA14_54170	0.127289	0.806488		PA14_54170	-0.0914676	0.857371		PA0782	-0.33003	0.999709		PA0782	-0.14948	0.917771		PA0782	-0.107678	0.966303		IHMA87_04473	-0.014454	0.985349		IHMA87_04473	0.0811642	0.946395		IHMA87_04473	0.307842	0.530132
PA14_54150	IHMA87_04472	PA0783	putP	Amino acid transport and metabolism	General function prediction only					PA14_54150	2.55601	8.9873e-07		PA14_54150	2.56018	1.03716e-08		PA14_54150	2.28289	2.96546e-06		PA0783	1.10223	0.115523		PA0783	0.451847	0.748477		PA0783	1.60487	0.0104517		IHMA87_04472	1.57142	0.000354224		IHMA87_04472	1.0984	0.111142		IHMA87_04472	1.2249	0.0144036
PA14_54130	IHMA87_04471	PA0784		Transcription						PA14_54130	-0.179377	0.8712		PA14_54130	1.26803	0.123215		PA14_54130	0.799286	0.393282		PA0784	-0.533849	0.909583		PA0784	-0.0359557	0.988247		PA0784	-0.833259	0.307086		IHMA87_04471	-1.03618	0.137815		IHMA87_04471	-0.301069	0.865084		IHMA87_04471	-1.22897	0.129019
PA14_54120	IHMA87_04470	PA0785	azoR1	Lipid transport and metabolism						PA14_54120	0.446022	NA		PA14_54120	1.25191	NA		PA14_54120	-0.203388	NA		PA0785	-0.273164	0.999709		PA0785	0.1919	NA		PA0785	-0.0773694	0.998019		IHMA87_04470	0.110325	NA		IHMA87_04470	1.53745	NA		IHMA87_04470	-0.552388	NA
PA14_54110	IHMA87_04469	PA0786		Inorganic ion transport and metabolism						PA14_54110	-0.550939	NA		PA14_54110	-0.784382	NA		PA14_54110	-0.811666	NA		PA0786	-1.2484	NA		PA0786	-0.369149	NA		PA0786	0.499495	0.940905		IHMA87_04469	-0.903215	NA		IHMA87_04469	-0.836361	NA		IHMA87_04469	0.0225809	NA
PA14_54090	IHMA87_04468	PA0787		General function prediction only						PA14_54090	-0.492802	NA		PA14_54090	-0.0492212	0.974379		PA14_54090	-1.13235	0.220689		PA0787	-0.212971	0.999709		PA0787	-0.00783233	0.996133		PA0787	-0.533335	0.813594		IHMA87_04468	-0.042594	0.973478		IHMA87_04468	-0.638184	0.64119		IHMA87_04468	-0.810368	0.33496
PA14_54080	IHMA87_04467	PA0788		Cell wall/membrane/envelope biogenesis						PA14_54080	-0.127518	0.802286		PA14_54080	-0.308625	0.395665		PA14_54080	-0.628019	0.087561		PA0788	-0.64096	0.91288		PA0788	-0.00904323	0.99474		PA0788	-0.571513	0.565055		IHMA87_04467	-0.437056	0.598831		IHMA87_04467	-0.0229814	0.982781		IHMA87_04467	0.0748179	0.896775
PA14_54040	IHMA87_04465	PA0789		Amino acid transport and metabolism						PA14_54040	0.279049	0.822174		PA14_54040	0.503638	0.585548		PA14_54040	-0.0822301	0.940498		PA0789	0.788897	0.568828		PA0789	1.0316	0.505849		PA0789	0.396315	0.9109		IHMA87_04465	-0.354717	0.647225		IHMA87_04465	0.00650724	0.998242		IHMA87_04465	-1.63698	0.0589989
PA14_54030	IHMA87_04464	PA0790		General function prediction only						PA14_54030	0.170343	NA		PA14_54030	-0.936736	NA		PA14_54030	-0.0337313	NA		PA0790	-0.175166	NA		PA0790	2.29341	NA		PA0790	0	NA		IHMA87_04464	-0.721211	0.544		IHMA87_04464	-0.830019	0.599401		IHMA87_04464	-1.30777	0.227103
PA14_54010	IHMA87_04463	PA0791		Transcription	Function unknown					PA14_54010	-0.379096	0.684581		PA14_54010	-0.785414	0.332744		PA14_54010	-1.15254	0.141869		PA0791	-0.261667	0.999709		PA0791	-0.112052	0.973268		PA0791	-0.289381	0.932294		IHMA87_04463	-0.532361	0.530199		IHMA87_04463	-1.2412	0.284632		IHMA87_04463	-1.43995	0.0282315
PA14_54000	IHMA87_04462	PA0792	prpD	General function prediction only						PA14_54000	0.151747	0.815364		PA14_54000	1.27206	0.000781244		PA14_54000	2.49719	3.73136e-16		PA0792	-0.697394	0.781683		PA0792	0.855132	0.299637		PA0792	0.797292	0.368249		IHMA87_04462	0.153624	0.871175		IHMA87_04462	1.18499	0.0476202		IHMA87_04462	3.27192	5.45382e-21
PA14_53980	IHMA87_04461	PA0793		Function unknown						PA14_53980	-1.37769	0.00107391		PA14_53980	-0.409048	0.438027		PA14_53980	-0.208325	0.822436		PA0793	-1.16901	0.284462		PA0793	0.0274158	0.99258		PA0793	-0.68893	0.659602		IHMA87_04461	-0.458335	0.539092		IHMA87_04461	0.0838656	0.952422		IHMA87_04461	-0.285824	0.643928
PA14_53970	IHMA87_04460	PA0794		Energy production and conversion						PA14_53970	-0.641572	0.189772		PA14_53970	0.227869	0.622756		PA14_53970	1.69256	3.39538e-06		PA0794	-1.54621	0.0100507		PA0794	0.612288	0.242501		PA0794	0.34244	0.812565		IHMA87_04460	-0.730482	0.168594		IHMA87_04460	0.386508	0.736488		IHMA87_04460	0.778769	0.0952282
PA14_53950	IHMA87_04459	PA0795	prpC	Energy production and conversion						PA14_53950	-0.412392	0.476373		PA14_53950	0.161537	0.792706		PA14_53950	1.95162	8.40039e-09		PA0795	-1.2458	0.0401306		PA0795	0.0617856	0.965155		PA0795	-0.195138	0.928749		IHMA87_04459	-0.478522	0.482774		IHMA87_04459	0.195042	0.865656		IHMA87_04459	1.57155	7.46116e-06
PA14_53940	IHMA87_04458	PA0796	prpB	Carbohydrate transport and metabolism						PA14_53940	-0.785124	0.104176		PA14_53940	-0.0636181	0.93392		PA14_53940	1.70735	0.000433106		PA0796	-1.07559	0.28031		PA0796	0.186031	0.905894		PA0796	-0.682053	0.585896		IHMA87_04458	-1.61375	0.000337229		IHMA87_04458	0.278416	0.786609		IHMA87_04458	1.55755	0.00016562
PA14_53920	IHMA87_04457	PA0797		Transcription						PA14_53920	-1.37764	NA		PA14_53920	0.516403	0.609496		PA14_53920	-0.78738	0.262585		PA0797	-0.701319	0.928851		PA0797	0.237299	0.887024		PA0797	-0.449264	0.841616		IHMA87_04457	-1.23774	0.23208		IHMA87_04457	1.08866	0.281033		IHMA87_04457	0.790591	0.241468
PA14_53910	IHMA87_04456	PA0798	pmtA	Coenzyme transport and metabolism						PA14_53910	-0.622319	0.417961		PA14_53910	-0.679361	0.145257		PA14_53910	-1.62733	4.13367e-05		PA0798	-0.75531	0.95787		PA0798	-0.36805	0.829336		PA0798	-1.08738	0.171033		IHMA87_04456	-0.429635	0.698047		IHMA87_04456	-0.664375	0.497678		IHMA87_04456	-0.975289	0.0300588
PA14_53900	IHMA87_04455	PA0799		Transcription	Replication, recombination and repair					PA14_53900	-0.312938	0.744646		PA14_53900	-0.728341	0.23254		PA14_53900	-0.406494	0.571151		PA0799	0.389298	0.999709		PA0799	-0.173101	0.960291		PA0799	0.0540708	0.998019		IHMA87_04455	-0.0213207	0.984856		IHMA87_04455	-0.681741	0.560647		IHMA87_04455	-0.162467	0.851433
PA14_53890		PA0800		Function unknown						PA14_53890	-0.550939	NA		PA14_53890	-0.797395	0.549253		PA14_53890	1.12881	0.146756		PA0800	-0.814231	NA		PA0800	0.432348	NA		PA0800	0.415483	0.938045
PA14_53880	IHMA87_04453	PA0801		Function unknown						PA14_53880	-0.0608636	NA		PA14_53880	-1.55284	0.0110833		PA14_53880	-0.430824	0.611387		PA0801	-0.652283	0.91288		PA0801	-0.661716	0.637193		PA0801	-0.205251	0.955629		IHMA87_04453	0.52033	0.551187		IHMA87_04453	1.37661	0.013867		IHMA87_04453	0.972913	0.0499198
PA14_53870	IHMA87_04452	PA0802		Function unknown						PA14_53870	-0.624213	NA		PA14_53870	-0.753446	0.436994		PA14_53870	-0.495019	0.608423		PA0802	-0.180723	NA		PA0802	-0.374222	0.913664		PA0802	0.0922018	0.988625		IHMA87_04452	0.33453	0.796735		IHMA87_04452	-0.651468	0.70823		IHMA87_04452	-1.03795	0.265637
PA14_53860	IHMA87_04451	PA0803		Function unknown						PA14_53860	0.556422	0.648779		PA14_53860	0.188228	0.812186		PA14_53860	-0.420567	0.536018		PA0803	-0.550289	0.999709		PA0803	-0.323545	0.889732		PA0803	-0.363304	0.869591		IHMA87_04451	-0.335679	0.763599		IHMA87_04451	-1.01822	0.231901		IHMA87_04451	-0.910551	0.113617
PA14_53850	IHMA87_04450	PA0804		General function prediction only						PA14_53850	0.120466	0.912819		PA14_53850	0.703235	0.319475		PA14_53850	0.164718	0.793407		PA0804	-0.214444	0.999709		PA0804	-0.188478	0.909255		PA0804	0.00306733	0.999064		IHMA87_04450	-0.0254572	0.98178		IHMA87_04450	-0.447605	0.680876		IHMA87_04450	-0.224352	0.673359
PA14_53840	IHMA87_04449	PA0805		Function unknown						PA14_53840	1.39561	5.94697e-05		PA14_53840	1.33635	0.000443114		PA14_53840	0.49925	0.243843		PA0805	0.0791348	0.999709		PA0805	1.14237	0.0184477		PA0805	2.05809	0.000699611		IHMA87_04449	3.02392	1.69092e-11		IHMA87_04449	3.07013	0.0219869		IHMA87_04449	3.04751	3.71697e-14
PA14_53830	IHMA87_04447	PA0806		Function unknown						PA14_53830	0.0559093	NA		PA14_53830	0.811947	0.590493		PA14_53830	-0.10191	NA		PA0806	0.0261875	NA		PA0806	0.806747	0.738925		PA0806	0.756968	0.792206		IHMA87_04447	2.02952	0.0171242		IHMA87_04447	1.88747	0.172119		IHMA87_04447	0.874743	0.474136
PA14_53820	IHMA87_04446	PA0807	ampDh3	Defense mechanisms						PA14_53820	0.0419697	0.959365		PA14_53820	1.03745	0.00297024		PA14_53820	0.129689	0.778487		PA0807	-0.633083	0.751108		PA0807	0.466478	0.515642		PA0807	-0.18783	0.935015		IHMA87_04446	0.271518	0.758701		IHMA87_04446	0.21454	0.876831		IHMA87_04446	0.442736	0.533603
PA14_53810	IHMA87_04445	PA0808		Function unknown						PA14_53810	-0.350001	0.700491		PA14_53810	0.234586	0.790368		PA14_53810	0.181842	0.88198		PA0808	-0.0930205	0.999709		PA0808	0.207136	0.920412		PA0808	-0.550345	0.851861		IHMA87_04445	0.314041	0.740298		IHMA87_04445	-0.305184	0.853993		IHMA87_04445	-0.582092	0.524201
PA14_53800		PA0809		Inorganic ion transport and metabolism						PA14_53800	-2.00862	NA		PA14_53800	0.665373	NA		PA14_53800	-0.608124	NA		PA0809	0.0909087	NA		PA0809	0.812071	NA		PA0809	0.959104	0.768047
PA14_53790	IHMA87_04443	PA0810		General function prediction only						PA14_53790	0.733984	0.296735		PA14_53790	-0.218544	0.734885		PA14_53790	-0.96785	0.0310013		PA0810	-0.589269	0.999522		PA0810	0.543381	0.829724		PA0810	-0.362967	0.885918		IHMA87_04443	-0.409836	0.648324		IHMA87_04443	-0.236087	0.847592		IHMA87_04443	-0.328957	0.542733
PA14_53780	IHMA87_04442	PA0811		Carbohydrate transport and metabolism						PA14_53780	-0.302322	0.822174		PA14_53780	-0.766908	0.385079		PA14_53780	-0.210172	0.831218		PA0811	-0.111787	0.999709		PA0811	0.66315	NA		PA0811	-0.144223	0.971598		IHMA87_04442	-0.988132	0.29231		IHMA87_04442	-0.597156	0.665114		IHMA87_04442	0.23484	0.772833
PA14_53770	IHMA87_04441	PA0812		Function unknown						PA14_53770	-0.346723	NA		PA14_53770	1.1943	0.376906		PA14_53770	0.783209	0.528362		PA0812	-0.646667	NA		PA0812	0.131353	NA		PA0812	-0.149721	0.983395		IHMA87_04441	-0.32914	NA		IHMA87_04441	-0.22821	NA		IHMA87_04441	-0.595172	NA
PA14_53750	IHMA87_04440	PA0813		Amino acid transport and metabolism						PA14_53750	-0.67525	0.57968		PA14_53750	-0.120835	0.926789		PA14_53750	-0.797157	0.381194		PA0813	-1.10219	0.790921		PA0813	0.28935	0.927339		PA0813	-1.97381	0.0304109		IHMA87_04440	-0.578612	0.611074		IHMA87_04440	-1.01328	0.406473		IHMA87_04440	-1.46826	0.0566716
PA14_53740	IHMA87_04439	PA0814		Translation, ribosomal structure and biogenesis						PA14_53740	-0.929139	NA		PA14_53740	-1.99256	0.0793857		PA14_53740	-0.647105	NA		PA0814	-0.0495815	NA		PA0814	0.313119	NA		PA0814	-0.920134	0.727752		IHMA87_04439	-1.03632	NA		IHMA87_04439	-0.868913	NA		IHMA87_04439	-0.388809	NA
PA14_53730	IHMA87_04438	PA0815		Transcription						PA14_53730	-0.0852094	0.891335		PA14_53730	-1.17279	0.00194527		PA14_53730	-1.14637	0.00781721		PA0815	-0.508847	0.906477		PA0815	-0.360324	0.761966		PA0815	-0.73089	0.477183		IHMA87_04438	-0.898052	0.0952839		IHMA87_04438	-0.250877	0.817664		IHMA87_04438	-0.0187047	0.97711
PA14_53720	IHMA87_04437	PA0816		Transcription						PA14_53720	-0.978309	0.163633		PA14_53720	-0.841771	0.190462		PA14_53720	-0.942945	0.136628		PA0816	-0.186336	0.999709		PA0816	0.897712	0.621019		PA0816	-0.536662	0.856904		IHMA87_04437	-0.0375809	0.975839		IHMA87_04437	-0.699374	0.605679		IHMA87_04437	0.120949	0.919675
PA14_53700	IHMA87_04436	PA0817		General function prediction only						PA14_53700	0.698172	0.42396		PA14_53700	0.972965	0.388588		PA14_53700	1.70642	NA		PA0817	0.0592433	0.999709		PA0817	1.45534	0.39736		PA0817	0.154595	0.983395		IHMA87_04436	-0.0849094	0.953641		IHMA87_04436	-0.542097	NA		IHMA87_04436	-0.928061	NA
PA14_53690		PA0818		Function unknown						PA14_53690	-0.101186	NA		PA14_53690	0.316613	NA		PA14_53690	-0.182844	NA		PA0818	0.0465382	NA		PA0818	0.906342	NA		PA0818	0.787055	0.880498
PA14_53680		PA0819		Function unknown						PA14_53680	0.0473403	NA		PA14_53680	1.61136	NA		PA14_53680	-0.918495	NA		PA0819	0.195105	NA		PA0819	-1.14853	NA		PA0819	0.717109	0.903826
PA14_53670		PA0820		Defense mechanisms						PA14_53670	2.15777	1.68321e-11		PA14_53670	2.46062	7.71934e-18		PA14_53670	1.83796	1.28946e-09		PA0820	0.641941	0.756773		PA0820	3.64098	1.37955e-24		PA0820	2.79655	4.66988e-07
PA14_53660		PA0821		Function unknown						PA14_53660	3.96245	4.25152e-28		PA14_53660	3.87403	2.26253e-21		PA14_53660	3.04972	3.88507e-17		PA0821	2.10309	0.00101214		PA0821	2.77932	0.000141624		PA0821	2.07753	0.0176403
PA14_53650		PA0822		Function unknown						PA14_53650	2.86804	0.0151181		PA14_53650	1.55098	0.156725		PA14_53650	2.72149	0.00428579		PA0822	1.57137	NA		PA0822	1.78666	NA		PA0822	3.32153	0.080185
		PA0823		Function unknown																		PA0823	0.333051	NA		PA0823	-1.50755	NA		PA0823	0	NA
PA14_53640		PA0824		Function unknown						PA14_53640	0.21709	NA		PA14_53640	0.877199	NA		PA14_53640	0.0187831	NA		PA0824	-0.420913	NA		PA0824	0	NA		PA0824	0.952895	0.852379
PA14_53630	IHMA87_04434	PA0825		Function unknown						PA14_53630	0.368153	NA		PA14_53630	1.15973	NA		PA14_53630	1.14115	NA		PA0825	1.88466	NA		PA0825	0.615991	NA		PA0825	-0.341223	0.959868		IHMA87_04434	0.211042	NA		IHMA87_04434	0.725418	NA		IHMA87_04434	-1.47266	NA
PA14_53620		PA0826		Function unknown						PA14_53620	2.54672	0.0227907		PA14_53620	2.56743	0.000633114		PA14_53620	2.97563	0.000816252		PA0826	-0.257123	0.999709		PA0826	1.44829	0.388725		PA0826	1.21073	0.477183
		PA0826.1		Function unknown																		PA0826.1	0	NA		PA0826.1	0	NA		PA0826.1	0	NA
		PA0826.2	ssrA	Function unknown																		PA0826.2	0	NA		PA0826.2	0	NA		PA0826.2	0	NA
PA14_53560	IHMA87_04430	PA0827		Function unknown						PA14_53560	-0.614388	NA		PA14_53560	-1.13137	0.322788		PA14_53560	-0.91765	0.409897		PA0827	-1.43121	0.49261		PA0827	0.302497	NA		PA0827	0.0774907	0.998019		IHMA87_04430	0.260848	0.858807		IHMA87_04430	0.902737	NA		IHMA87_04430	-0.627014	NA
PA14_53550	IHMA87_04429	PA0828		Transcription						PA14_53550	1.213	NA		PA14_53550	-0.37912	0.677584		PA14_53550	-0.390658	0.705072		PA0828	-0.141789	0.999709		PA0828	0.0386867	0.992319		PA0828	-0.269275	0.950664		IHMA87_04429	0.627827	0.630566		IHMA87_04429	-0.879927	NA		IHMA87_04429	0.115448	0.928737
PA14_53540	IHMA87_04428	PA0829		Lipid transport and metabolism						PA14_53540	1.34733	NA		PA14_53540	0.399377	0.740895		PA14_53540	0.803835	0.532294		PA0829	1.56412	0.209643		PA0829	2.169	0.00810724		PA0829	2.79544	0.00117326		IHMA87_04428	0.569149	0.5888		IHMA87_04428	0.373889	0.860156		IHMA87_04428	0.198665	0.855529
PA14_53530	IHMA87_04427	PA0830		General function prediction only						PA14_53530	-0.843718	0.0582871		PA14_53530	-0.342598	0.508475		PA14_53530	0.57796	0.431622		PA0830	-1.53984	0.162119		PA0830	-0.519167	0.774355		PA0830	-0.857535	0.636996		IHMA87_04427	-0.163361	0.868882		IHMA87_04427	-0.445335	0.815449		IHMA87_04427	-0.0711196	0.954376
PA14_53520	IHMA87_04426	PA0831	oruR	Transcription						PA14_53520	1.54368	0.0095331		PA14_53520	1.04379	0.0559319		PA14_53520	1.37138	0.0238297		PA0831	1.4254	0.0425786		PA0831	1.71757	0.00382001		PA0831	2.00204	0.00476076		IHMA87_04426	0.817359	0.187213		IHMA87_04426	1.50192	0.0144797		IHMA87_04426	1.0036	0.0909265
PA14_53510	IHMA87_04425	PA0832		General function prediction only						PA14_53510	0.124949	0.926799		PA14_53510	0.732136	0.31248		PA14_53510	1.87826	0.000115056		PA0832	-0.322276	0.999709		PA0832	-0.0823744	0.982479		PA0832	0.140621	0.96331		IHMA87_04425	-0.176276	0.854475		IHMA87_04425	-0.601971	0.569933		IHMA87_04425	0.313667	0.622104
PA14_53500	IHMA87_04424	PA0833		Cell wall/membrane/envelope biogenesis						PA14_53500	-0.00626879	0.992693		PA14_53500	0.94166	0.0069426		PA14_53500	0.58126	0.140065		PA0833	0.179225	0.999709		PA0833	0.0834148	0.960041		PA0833	0.655002	0.413918		IHMA87_04424	-0.101206	0.901891		IHMA87_04424	0.310768	0.727827		IHMA87_04424	0.668987	0.105423
PA14_53490	IHMA87_04423	PA0834		Lipid transport and metabolism						PA14_53490	0.0150543	0.990119		PA14_53490	-0.780232	0.327224		PA14_53490	-0.732446	0.387482		PA0834	-0.0748287	0.999709		PA0834	-0.400786	0.893861		PA0834	-0.409899	0.928749		IHMA87_04423	-0.00822233	0.994381		IHMA87_04423	0.766058	0.541796		IHMA87_04423	0.525812	0.634206
PA14_53480	IHMA87_04422	PA0835	pta	Energy production and conversion	General function prediction only					PA14_53480	-0.273978	0.56997		PA14_53480	-0.0877158	0.883879		PA14_53480	-0.65945	0.138929		PA0835	-0.666778	0.623572		PA0835	-0.605595	0.388621		PA0835	-0.501596	0.698094		IHMA87_04422	-0.607768	0.277716		IHMA87_04422	-0.716379	0.373965		IHMA87_04422	-0.859089	0.101834
PA14_53470	IHMA87_04421	PA0836	ackA	Energy production and conversion						PA14_53470	-0.243027	0.633862		PA14_53470	-0.275476	0.599536		PA14_53470	1.05297	0.0026307		PA0836	-0.396773	0.973304		PA0836	-0.993886	0.0313282		PA0836	-0.658712	0.481797		IHMA87_04421	-0.0108956	0.988422		IHMA87_04421	-0.150484	0.902023		IHMA87_04421	0.348863	0.486903
		PA0836.1		Function unknown																		PA0836.1	0.103522	NA		PA0836.1	0.43699	NA		PA0836.1	0.787055	0.880498
PA14_53430	IHMA87_04419	PA0837	slyD	Posttranslational modification, protein turnover, chaperones						PA14_53430	-1.07818	0.0230997		PA14_53430	-0.956915	0.00585432		PA14_53430	-1.11436	0.00209539		PA0837	-0.0310315	0.999709		PA0837	-0.356515	0.844627		PA0837	-0.647521	0.597091		IHMA87_04419	0.144799	0.880075		IHMA87_04419	-0.283227	0.786609		IHMA87_04419	-0.234289	0.634345
PA14_53420	IHMA87_04418	PA0838		Posttranslational modification, protein turnover, chaperones						PA14_53420	-0.633193	0.122084		PA14_53420	-0.95422	0.00367992		PA14_53420	-1.592	9.5217e-06		PA0838	-0.534987	0.961841		PA0838	-0.287411	0.790932		PA0838	-0.766648	0.269942		IHMA87_04418	-0.341671	0.643992		IHMA87_04418	-1.1958	0.0330167		IHMA87_04418	-1.20405	0.00158714
PA14_53410	IHMA87_04417	PA0839		Transcription						PA14_53410	-0.626768	NA		PA14_53410	0.619422	0.703257		PA14_53410	-0.662431	NA		PA0839	-1.57536	0.439221		PA0839	0.0208379	0.99474		PA0839	-1.11507	0.425475		IHMA87_04417	-0.212508	0.862431		IHMA87_04417	-0.694373	0.628424		IHMA87_04417	-0.139664	0.871497
PA14_53400	IHMA87_04416	PA0840		Energy production and conversion						PA14_53400	-1.28329	NA		PA14_53400	-0.144101	0.931642		PA14_53400	0.481552	NA		PA0840	-1.05722	0.470274		PA0840	0.397419	0.865857		PA0840	-1.02598	0.512404		IHMA87_04416	-0.642322	0.360296		IHMA87_04416	-1.28328	0.187425		IHMA87_04416	-0.520973	0.47882
PA14_53390	IHMA87_04415	PA0841		Function unknown						PA14_53390	2.65199	7.38236e-05		PA14_53390	2.3411	9.07609e-05		PA14_53390	2.86266	6.47346e-06		PA0841	0.185352	0.999709		PA0841	1.81156	0.00484262		PA0841	2.40454	2.49873e-05		IHMA87_04415	1.66334	0.00226763		IHMA87_04415	3.45511	5.78208e-12		IHMA87_04415	3.14648	6.4451e-13
PA14_53380	IHMA87_04414	PA0842		Cell wall/membrane/envelope biogenesis						PA14_53380	0.657093	NA		PA14_53380	0.0625568	0.974379		PA14_53380	0.944177	NA		PA0842	0.738559	0.721074		PA0842	0.404595	0.844627		PA0842	-0.149995	0.955629		IHMA87_04414	-0.843466	0.357843		IHMA87_04414	0.427786	NA		IHMA87_04414	1.29399	NA
PA14_53370		PA0843	plcR	Function unknown						PA14_53370	0.248045	NA		PA14_53370	0.442232	0.740895		PA14_53370	0.396311	0.751339		PA0843	0.458749	NA		PA0843	-0.18606	NA		PA0843	0.290947	0.955629
PA14_53360		PA0844	plcH	Cell wall/membrane/envelope biogenesis						PA14_53360	-0.390857	NA		PA14_53360	0.698543	0.622638		PA14_53360	1.25384	NA		PA0844	0.268117	0.999709		PA0844	-0.0948921	NA		PA0844	-1.33432	0.597091
PA14_53340	IHMA87_04412	PA0845		Function unknown						PA14_53340	0.40334	NA		PA14_53340	0.753852	0.497879		PA14_53340	0.45016	0.721872		PA0845	-0.225641	NA		PA0845	-0.410566	NA		PA0845	-1.12787	0.781319		IHMA87_04412	-0.33993	NA		IHMA87_04412	-2.57497	NA		IHMA87_04412	0.338091	NA
PA14_53330	IHMA87_04411	PA0846		Amino acid transport and metabolism						PA14_53330	1.03218	0.126632		PA14_53330	0.722011	0.0902075		PA14_53330	0.525866	0.315792		PA0846	2.09421	0.00405756		PA0846	2.30411	2.76748e-05		PA0846	2.59147	8.92041e-06		IHMA87_04411	0.535603	0.524888		IHMA87_04411	-0.17257	0.908559		IHMA87_04411	-0.290827	0.779189
PA14_53310	IHMA87_04410	PA0847		Signal transduction mechanisms						PA14_53310	-0.0535724	0.960257		PA14_53310	0.643402	0.260255		PA14_53310	-0.133959	0.875128		PA0847	0.00728861	0.999709		PA0847	-0.603457	0.780471		PA0847	0.0455558	0.998019		IHMA87_04410	-0.541467	0.543927		IHMA87_04410	-0.215988	0.901022		IHMA87_04410	-0.397729	0.653537
PA14_53300	IHMA87_04409	PA0848		Posttranslational modification, protein turnover, chaperones						PA14_53300	0.797862	0.420552		PA14_53300	-0.38449	0.500928		PA14_53300	0.0989213	0.812223		PA0848	0.85844	0.821532		PA0848	0.547132	0.839232		PA0848	-0.601322	0.86417		IHMA87_04409	0.590886	0.53674		IHMA87_04409	0.466413	0.610992		IHMA87_04409	1.23841	0.274801
PA14_53290	IHMA87_04408	PA0849	trxB2	Posttranslational modification, protein turnover, chaperones						PA14_53290	2.32412	9.55001e-08		PA14_53290	0.621868	0.0971924		PA14_53290	1.6224	3.06504e-07		PA0849	1.543	0.0292851		PA0849	1.90232	5.69963e-07		PA0849	1.91939	0.00021131		IHMA87_04408	2.71005	3.55261e-12		IHMA87_04408	2.00764	2.48511e-05		IHMA87_04408	3.33208	5.44405e-28
PA14_53270	IHMA87_04407	PA0850		Function unknown						PA14_53270	0.0443936	NA		PA14_53270	-0.275298	0.788693		PA14_53270	0.218206	0.826962		PA0850	0.751765	0.993542		PA0850	0.929889	0.587683		PA0850	-0.58002	0.76769		IHMA87_04407	-0.450659	0.628594		IHMA87_04407	0.133905	0.929393		IHMA87_04407	0.118362	0.88554
PA14_53260	IHMA87_04406	PA0851		Amino acid transport and metabolism						PA14_53260	-0.385138	0.704333		PA14_53260	-0.0473421	0.959125		PA14_53260	-0.76411	0.197517		PA0851	-0.304526	0.999709		PA0851	0.289519	0.896391		PA0851	0.410419	0.858181		IHMA87_04406	-0.164681	0.862431		IHMA87_04406	-0.170505	0.905666		IHMA87_04406	-0.3243	0.499298
PA14_53250	IHMA87_04405	PA0852	cbpD	Function unknown						PA14_53250	-1.30098	0.00221975		PA14_53250	-1.1824	5.7335e-06		PA14_53250	-1.24055	2.48723e-06		PA0852	0.0244609	0.999709		PA0852	0.720152	0.0833208		PA0852	0.438018	0.642409		IHMA87_04405	-0.0843505	0.923504		IHMA87_04405	-0.776068	0.30216		IHMA87_04405	-0.689756	0.0375462
		PA0852.1																				PA0852.1	-0.31725	NA		PA0852.1	1.2273	NA		PA0852.1	0.120722	0.994572
PA14_53230	IHMA87_04404	PA0853		General function prediction only						PA14_53230	-1.07096	0.0417886		PA14_53230	-0.550444	0.217262		PA14_53230	-1.20566	0.00360187		PA0853	-0.426643	0.999709		PA0853	-0.334387	0.857621		PA0853	-0.653842	0.627205		IHMA87_04404	-0.822674	0.143333		IHMA87_04404	-1.06568	0.281273		IHMA87_04404	-0.979929	0.0390948
PA14_53220	IHMA87_04403	PA0854	fumC2	Energy production and conversion						PA14_53220	-0.972248	0.0225628		PA14_53220	-0.588106	0.13453		PA14_53220	-0.828064	0.018526		PA0854	0.102925	0.999709		PA0854	-0.00104109	0.998263		PA0854	-0.335035	0.834002		IHMA87_04403	-0.446206	0.495716		IHMA87_04403	-1.18904	0.0776837		IHMA87_04403	-0.661568	0.118622
PA14_53210	IHMA87_04402	PA0855		Function unknown						PA14_53210	-0.304557	0.723462		PA14_53210	-0.567968	0.212919		PA14_53210	-0.899202	0.0567769		PA0855	0.374656	0.999709		PA0855	0.451844	0.79124		PA0855	0.778681	0.595371		IHMA87_04402	-0.471218	0.487247		IHMA87_04402	0.36103	0.738091		IHMA87_04402	-0.644733	0.273928
PA14_53200	IHMA87_04401	PA0856		Function unknown						PA14_53200	-0.537459	0.419772		PA14_53200	-0.587221	0.173389		PA14_53200	-0.380279	0.371362		PA0856	0.462352	0.999709		PA0856	0.443106	0.854306		PA0856	-0.360755	0.9109		IHMA87_04401	0.761419	0.174601		IHMA87_04401	-0.0378305	0.973951		IHMA87_04401	0.41699	0.380002
PA14_53190	IHMA87_04400	PA0857	bolA	Signal transduction mechanisms						PA14_53190	-0.24571	0.74131		PA14_53190	0.500312	0.203968		PA14_53190	0.98076	0.0128877		PA0857	-0.627204	0.931752		PA0857	-0.108031	0.967175		PA0857	1.01758	0.358593		IHMA87_04400	0.324267	0.67506		IHMA87_04400	1.44417	0.0039447		IHMA87_04400	2.14086	2.59868e-10
PA14_53180	IHMA87_04399	PA0858		General function prediction only						PA14_53180	-0.755867	0.174759		PA14_53180	-1.06889	0.0136401		PA14_53180	-1.38101	0.000312466		PA0858	0.162521	0.999709		PA0858	-1.22236	0.119761		PA0858	-1.06566	0.265854		IHMA87_04399	0.593297	0.383164		IHMA87_04399	-0.763396	0.435779		IHMA87_04399	-0.666314	0.265637
PA14_53160	IHMA87_04398	PA0859		Posttranslational modification, protein turnover, chaperones						PA14_53160	-0.73055	0.19459		PA14_53160	-0.613031	0.161711		PA14_53160	-1.0362	0.0137658		PA0859	0.279653	0.999709		PA0859	-0.241241	0.907193		PA0859	-0.275621	0.899979		IHMA87_04398	-0.393655	0.691866		IHMA87_04398	-0.731042	0.466089		IHMA87_04398	-1.31967	0.0272834
PA14_53150	IHMA87_04397	PA0860		Defense mechanisms						PA14_53150	0.0553768	0.938646		PA14_53150	-0.280763	0.56381		PA14_53150	-0.378867	0.48613		PA0860	-0.236643	0.999709		PA0860	-0.483407	0.836432		PA0860	-1.27713	0.267462		IHMA87_04397	0.10234	0.922772		IHMA87_04397	-0.274319	0.864521		IHMA87_04397	-0.138489	0.866714
PA14_53140	IHMA87_04396	PA0861		Signal transduction mechanisms						PA14_53140	-0.464351	0.287555		PA14_53140	-0.476938	0.171808		PA14_53140	-1.15891	0.000270802		PA0861	-0.662341	0.724398		PA0861	0.283284	0.798695		PA0861	-0.259095	0.881713		IHMA87_04396	-0.432548	0.522345		IHMA87_04396	0.26545	0.767417		IHMA87_04396	0.0334345	0.945439
PA14_53120	IHMA87_04395	PA0862		Coenzyme transport and metabolism						PA14_53120	0.289508	0.588365		PA14_53120	-0.0616843	0.921231		PA14_53120	-0.35809	0.444019		PA0862	-0.239204	0.999709		PA0862	-0.151688	0.916503		PA0862	0.164767	0.947		IHMA87_04395	-0.470227	0.467787		IHMA87_04395	0.093642	0.930507		IHMA87_04395	0.864113	0.0342113
PA14_53110	IHMA87_04394	PA0863		General function prediction only	Energy production and conversion					PA14_53110	-0.286837	NA		PA14_53110	-0.190003	0.864237		PA14_53110	-0.52225	0.589801		PA0863	-0.722407	0.981316		PA0863	0.264854	0.939324		PA0863	-0.168726	0.967372		IHMA87_04394	-0.50746	0.729366		IHMA87_04394	-0.904472	NA		IHMA87_04394	-1.20077	0.250342
PA14_53090	IHMA87_04392	PA0864		Transcription	Function unknown					PA14_53090	-1.39597	NA		PA14_53090	-0.742309	0.525071		PA14_53090	-0.397801	0.742554		PA0864	-0.708068	0.995383		PA0864	0.741954	NA		PA0864	-0.181112	0.972792		IHMA87_04392	-0.751944	0.500262		IHMA87_04392	-0.736727	0.695891		IHMA87_04392	0.492738	0.693682
PA14_53070	IHMA87_04391	PA0865	hpd	Amino acid transport and metabolism	General function prediction only					PA14_53070	1.45667	2.72709e-06		PA14_53070	1.36453	5.47135e-06		PA14_53070	1.79306	1.40844e-12		PA0865	-0.369977	0.950957		PA0865	0.0251774	0.987214		PA0865	0.981393	0.117931		IHMA87_04391	0.307516	0.748288		IHMA87_04391	0.243816	0.773995		IHMA87_04391	1.50393	8.20045e-07
PA14_53050	IHMA87_04390	PA0866	aroP2	Amino acid transport and metabolism						PA14_53050	5.34452	6.95652e-34		PA14_53050	3.99273	3.40802e-31		PA14_53050	4.134	6.97381e-30		PA0866	0.411932	0.961841		PA0866	1.61428	6.46879e-05		PA0866	1.51427	0.0253747		IHMA87_04390	1.06692	0.300042		IHMA87_04390	1.78783	0.00019729		IHMA87_04390	2.53117	1.43243e-14
PA14_53040	IHMA87_04389	PA0867	mliC	General function prediction only						PA14_53040	-1.41672	0.000139414		PA14_53040	-1.53134	0.00086736		PA14_53040	-1.07678	0.0334225		PA0867	-0.730283	0.64566		PA0867	-0.493705	0.563534		PA0867	-0.142864	0.955629		IHMA87_04389	-0.955257	0.0959575		IHMA87_04389	-0.59725	0.485627		IHMA87_04389	-0.257769	0.595469
PA14_53030	IHMA87_04388	PA0868		Translation, ribosomal structure and biogenesis						PA14_53030	-0.459521	NA		PA14_53030	-1.32719	0.127638		PA14_53030	0.221957	0.856094		PA0868	-0.26178	0.999709		PA0868	2.56985	NA		PA0868	-1.02788	0.759884		IHMA87_04388	-0.443594	0.691275		IHMA87_04388	-1.27818	0.360564		IHMA87_04388	-0.103526	0.923542
PA14_53020	IHMA87_04387	PA0869	pbpG	Cell wall/membrane/envelope biogenesis						PA14_53020	0.539095	0.326395		PA14_53020	0.865322	0.0593821		PA14_53020	1.03695	0.00849112		PA0869	-0.159954	0.999709		PA0869	-0.00161909	0.99782		PA0869	-0.26206	0.903467		IHMA87_04387	-0.181142	0.818934		IHMA87_04387	1.07432	0.094038		IHMA87_04387	0.317062	0.568214
PA14_53010	IHMA87_04386	PA0870	phhC	Amino acid transport and metabolism						PA14_53010	0.782941	0.0220137		PA14_53010	1.00356	0.000213713		PA14_53010	0.516942	0.113802		PA0870	0.767773	0.383777		PA0870	0.813384	0.0228024		PA0870	0.602212	0.523202		IHMA87_04386	1.99971	1.77915e-05		IHMA87_04386	2.25953	2.91708e-06		IHMA87_04386	2.04908	3.44313e-10
PA14_53000	IHMA87_04385	PA0871	phhB	Coenzyme transport and metabolism						PA14_53000	-0.0829104	0.871117		PA14_53000	0.187289	0.673916		PA14_53000	-0.306082	0.470623		PA0871	-1.18874	0.0905389		PA0871	-1.15001	0.00873405		PA0871	-0.352203	0.920122		IHMA87_04385	-0.278049	0.813998		IHMA87_04385	-0.434885	0.789733		IHMA87_04385	0.121461	0.889425
PA14_52990	IHMA87_04384	PA0872	phhA	Amino acid transport and metabolism						PA14_52990	1.61865	1.13785e-09		PA14_52990	1.96085	7.32213e-16		PA14_52990	1.46597	4.15797e-08		PA0872	0.244612	0.999709		PA0872	-0.298186	0.720478		PA0872	-0.375516	0.888022		IHMA87_04384	-0.415257	0.643941		IHMA87_04384	0.126801	0.922525		IHMA87_04384	0.814399	0.120666
PA14_52980	IHMA87_04383	PA0873	phhR	Transcription	Amino acid transport and metabolism					PA14_52980	1.44919	0.000422732		PA14_52980	1.42693	0.000197335		PA14_52980	1.58373	3.26975e-05		PA0873	-0.357228	0.999709		PA0873	-0.291339	0.868974		PA0873	-0.789728	0.716465		IHMA87_04383	-0.0889133	0.921338		IHMA87_04383	0.999609	0.119269		IHMA87_04383	0.967203	0.0209865
PA14_52960	IHMA87_04380	PA0874		Function unknown						PA14_52960	-1.65335	NA		PA14_52960	-0.920172	0.494746		PA14_52960	-1.91946	0.0369468		PA0874	-0.386525	NA		PA0874	0.016166	NA		PA0874	0.0507465	0.998019		IHMA87_04380	0.560039	NA		IHMA87_04380	-0.219928	NA		IHMA87_04380	-1.48219	NA
PA14_52940	IHMA87_04379	PA0875		Function unknown						PA14_52940	0.181025	NA		PA14_52940	0.635242	0.395665		PA14_52940	0.459832	0.594813		PA0875	-0.795406	NA		PA0875	-0.172363	NA		PA0875	-0.319959	0.943312		IHMA87_04379	-0.482442	NA		IHMA87_04379	-0.0147323	0.995807		IHMA87_04379	-0.421888	0.745346
PA14_52930	IHMA87_04378	PA0876		Transcription						PA14_52930	2.99807	1.87958e-06		PA14_52930	2.11159	5.03484e-06		PA14_52930	3.16996	1.68142e-20		PA0876	0.00576522	0.999709		PA0876	1.56352	0.000789787		PA0876	2.42621	6.45653e-07		IHMA87_04378	1.60147	0.00109952		IHMA87_04378	2.89482	8.53502e-11		IHMA87_04378	3.8475	5.26746e-22
PA14_52920	IHMA87_04377	PA0877		Transcription						PA14_52920	-1.05876	NA		PA14_52920	0.0954739	0.96077		PA14_52920	0.303677	NA		PA0877	0.198132	0.999709		PA0877	-0.167965	0.968218		PA0877	0.610403	0.879431		IHMA87_04377	-0.723781	NA		IHMA87_04377	1.09677	NA		IHMA87_04377	1.11903	NA
PA14_52910	IHMA87_04376	PA0878		Function unknown						PA14_52910	-0.464379	NA		PA14_52910	-0.702774	0.632473		PA14_52910	-0.649121	NA		PA0878	-0.839914	NA		PA0878	0.215623	NA		PA0878	-1.33728	0.676062		IHMA87_04376	-0.11833	NA		IHMA87_04376	-1.87008	NA		IHMA87_04376	-0.756444	NA
PA14_52900	IHMA87_04375	PA0879		Lipid transport and metabolism						PA14_52900	-0.23533	NA		PA14_52900	0.301353	NA		PA14_52900	1.14031	NA		PA0879	-0.191111	NA		PA0879	-0.0321385	NA		PA0879	0.0381428	0.998019		IHMA87_04375	-0.593702	NA		IHMA87_04375	1.85846	NA		IHMA87_04375	0.927653	NA
PA14_52890	IHMA87_04374	PA0880		Amino acid transport and metabolism						PA14_52890	-0.569052	NA		PA14_52890	0.124517	NA		PA14_52890	-0.115206	NA		PA0880	-0.330024	NA		PA0880	0	NA		PA0880	-0.31463	0.955629		IHMA87_04374	0.2428	NA		IHMA87_04374	0.266111	NA		IHMA87_04374	-0.459024	NA
PA14_52880	IHMA87_04373	PA0881		General function prediction only						PA14_52880	-1.44595	NA		PA14_52880	-0.392489	NA		PA14_52880	-0.167698	NA		PA0881	-0.249184	NA		PA0881	2.37633	NA		PA0881	0.00194616	0.999414		IHMA87_04373	-0.443074	0.766338		IHMA87_04373	0.558015	NA		IHMA87_04373	1.00584	NA
PA14_52870	IHMA87_04372	PA0882		Energy production and conversion						PA14_52870	0.714634	NA		PA14_52870	2.1981	NA		PA14_52870	1.07559	NA		PA0882	-0.389036	0.999709		PA0882	-0.3259	0.923225		PA0882	1.01736	0.733645		IHMA87_04372	-0.592843	0.676391		IHMA87_04372	0.11352	NA		IHMA87_04372	0.0437719	NA
PA14_52850	IHMA87_04371	PA0883		Carbohydrate transport and metabolism						PA14_52850	1.55994	NA		PA14_52850	1.25915	NA		PA14_52850	1.01323	NA		PA0883	-0.0911935	NA		PA0883	-0.308467	NA		PA0883	-0.386624	0.955629		IHMA87_04371	0.881279	NA		IHMA87_04371	0.189041	NA		IHMA87_04371	-0.517261	NA
PA14_52840	IHMA87_04370	PA0884		Carbohydrate transport and metabolism						PA14_52840	0.887095	0.414557		PA14_52840	0.244743	0.837926		PA14_52840	0.267624	0.812223		PA0884	1.00796	NA		PA0884	-0.0367178	NA		PA0884	1.17801	0.56668		IHMA87_04370	1.01632	NA		IHMA87_04370	0.525596	NA		IHMA87_04370	1.15109	0.296803
PA14_52820	IHMA87_04369	PA0885		Carbohydrate transport and metabolism						PA14_52820	-0.682477	NA		PA14_52820	-0.840105	0.427899		PA14_52820	-0.518401	0.657124		PA0885	-0.134314	NA		PA0885	-2.01639	NA		PA0885	-1.11411	0.801104		IHMA87_04369	0.0356398	NA		IHMA87_04369	0.75003	NA		IHMA87_04369	-0.431953	NA
PA14_52810	IHMA87_04368	PA0886		Carbohydrate transport and metabolism						PA14_52810	0.0814828	NA		PA14_52810	-0.929713	0.489963		PA14_52810	-0.923361	0.408324		PA0886	0.511806	0.999709		PA0886	0.859513	NA		PA0886	-0.00662772	0.999064		IHMA87_04368	-0.949134	NA		IHMA87_04368	-1.02678	NA		IHMA87_04368	-1.24251	NA
PA14_52800	IHMA87_04367	PA0887	acsA	Lipid transport and metabolism						PA14_52800	0.832285	0.00958495		PA14_52800	0.0482906	0.919652		PA14_52800	0.903996	0.0058868		PA0887	-0.104132	0.999709		PA0887	-0.261093	0.796752		PA0887	-1.56872	0.00366049		IHMA87_04367	-2.14602	0.000137656		IHMA87_04367	0.597536	0.445902		IHMA87_04367	0.608445	0.245184
P7	P7	PA0887.1		Function unknown						P7	-0.0611031	0.972506		P7	-0.348043	0.812186		P7	-1.69766	0.101734		PA0887.1	-0.865521	NA		PA0887.1	0.348997	NA		PA0887.1	-0.490188	0.946534		P7	1.14068	0.193486		P7	0.0459201	NA		P7	-0.16657	NA
PA14_52790	IHMA87_04365	PA0888	aotJ	Amino acid transport and metabolism	Signal transduction mechanisms					PA14_52790	0.223171	0.694842		PA14_52790	1.21635	0.000160149		PA14_52790	0.783442	0.0310546		PA0888	-0.709704	0.507526		PA0888	1.35529	0.000123941		PA0888	2.0545	2.74497e-06		IHMA87_04365	0.635454	0.237409		IHMA87_04365	0.92899	0.126179		IHMA87_04365	1.43422	1.18411e-05
PA14_52780	IHMA87_04364	PA0889	aotQ	Amino acid transport and metabolism						PA14_52780	-0.403017	0.608738		PA14_52780	-0.00676341	0.991864		PA14_52780	-0.108712	0.891857		PA0889	-0.257975	0.999709		PA0889	0.74799	0.617054		PA0889	0.458409	0.847774		IHMA87_04364	0.36351	0.672935		IHMA87_04364	0.24099	0.874913		IHMA87_04364	0.522886	0.511328
PA14_52770	IHMA87_04363	PA0890	aotM	Amino acid transport and metabolism						PA14_52770	-0.218291	0.819129		PA14_52770	-0.501982	0.51452		PA14_52770	-0.87435	0.236328		PA0890	-0.977717	0.714144		PA0890	-0.166223	0.960146		PA0890	-0.434999	0.878298		IHMA87_04363	0.0157012	0.985558		IHMA87_04363	-0.236728	0.874927		IHMA87_04363	-0.501723	0.568598
PA14_52760	IHMA87_04362	PA0891		General function prediction only						PA14_52760	0.161906	0.781489		PA14_52760	0.389749	0.412488		PA14_52760	-0.0508146	0.936081		PA0891	-0.213731	0.999709		PA0891	0.240646	0.892178		PA0891	1.0631	0.137113		IHMA87_04362	-0.0747748	0.940099		IHMA87_04362	-0.194679	0.889296		IHMA87_04362	0.789845	0.135775
PA14_52750	IHMA87_04361	PA0892	aotP	Amino acid transport and metabolism						PA14_52750	3.57177	1.33419e-32		PA14_52750	3.36033	2.24928e-28		PA14_52750	2.93402	3.18164e-21		PA0892	1.91936	0.000255315		PA0892	3.51882	2.83947e-14		PA0892	3.96327	9.73603e-13		IHMA87_04361	1.56335	0.000206147		IHMA87_04361	1.73956	0.00487715		IHMA87_04361	3.91094	5.44392e-18
PA14_52740	IHMA87_04360	PA0893	argR	Transcription						PA14_52740	0.881562	0.0626929		PA14_52740	0.349129	0.468971		PA14_52740	0.326457	0.561554		PA0893	-0.273359	0.999709		PA0893	0.946661	0.43108		PA0893	0.707218	0.544329		IHMA87_04360	-0.559374	0.426035		IHMA87_04360	-0.61565	0.567181		IHMA87_04360	-0.071367	0.921524
PA14_52730		PA0894		Function unknown						PA14_52730	-0.843537	NA		PA14_52730	-1.27291	0.0946559		PA14_52730	-1.92535	0.0553102		PA0894	0.359576	NA		PA0894	-0.572337	NA		PA0894	-0.568506	0.886555
PA14_52720	IHMA87_04359	PA0895	aruC	Amino acid transport and metabolism						PA14_52720	-0.370924	0.416052		PA14_52720	0.371326	0.398093		PA14_52720	0.37724	0.383575		PA0895	-0.87495	0.196854		PA0895	0.857034	0.19798		PA0895	0.447795	0.76769		IHMA87_04359	-0.674525	0.17505		IHMA87_04359	0.0714763	0.949488		IHMA87_04359	-0.071348	0.914143
PA14_52700	IHMA87_04358	PA0896	aruF	Amino acid transport and metabolism						PA14_52700	1.07467	0.00463404		PA14_52700	0.647543	0.0730667		PA14_52700	1.46963	0.001157		PA0896	-0.790595	0.47691		PA0896	0.799743	0.465073		PA0896	-0.0585895	0.995431		IHMA87_04358	-0.34483	0.600956		IHMA87_04358	0.351958	0.829626		IHMA87_04358	0.53657	0.56979
PA14_52690	IHMA87_04357	PA0897	aruG	Amino acid transport and metabolism						PA14_52690	-0.595647	0.187372		PA14_52690	-0.13751	0.828574		PA14_52690	0.534734	0.303219		PA0897	-1.19386	0.0518802		PA0897	0.452426	0.783757		PA0897	-0.232194	0.943176		IHMA87_04357	-0.605563	0.311639		IHMA87_04357	0.502804	0.699364		IHMA87_04357	0.438423	0.527781
PA14_52670	IHMA87_04356	PA0898	aruD	Energy production and conversion						PA14_52670	-0.456444	0.364821		PA14_52670	0.537054	0.308985		PA14_52670	2.50477	2.16386e-11		PA0898	-0.827346	0.282483		PA0898	1.11747	0.178445		PA0898	-0.284105	0.905302		IHMA87_04356	-0.482927	0.481973		IHMA87_04356	0.513344	0.638959		IHMA87_04356	1.77117	0.000284697
PA14_52660	IHMA87_04355	PA0899	aruB	Amino acid transport and metabolism						PA14_52660	-0.619361	0.0975834		PA14_52660	0.624796	0.0668273		PA14_52660	0.160522	0.722644		PA0899	-0.998346	0.143997		PA0899	0.633443	0.425871		PA0899	0.241598	0.913016		IHMA87_04355	-0.02492	0.97856		IHMA87_04355	0.00727128	0.99581		IHMA87_04355	0.408377	0.417563
PA14_52640	IHMA87_04354	PA0900		Function unknown						PA14_52640	-0.587411	0.26825		PA14_52640	-0.0146051	0.983395		PA14_52640	0.640266	0.255266		PA0900	-0.606413	0.906477		PA0900	-0.337104	0.893861		PA0900	-0.431823	0.905554		IHMA87_04354	0.43036	0.549166		IHMA87_04354	-0.141973	0.93705		IHMA87_04354	0.853425	0.349694
PA14_52630	IHMA87_04353	PA0901	aruE	Amino acid transport and metabolism						PA14_52630	-0.204644	0.654382		PA14_52630	0.513784	0.151102		PA14_52630	-0.491042	0.205313		PA0901	-0.771335	0.432829		PA0901	-0.381045	0.757111		PA0901	-0.348437	0.844577		IHMA87_04353	-0.408066	0.538057		IHMA87_04353	-0.39681	0.686632		IHMA87_04353	-0.62439	0.242806
PA14_52610	IHMA87_04352	PA0902		Amino acid transport and metabolism						PA14_52610	0.281139	0.819437		PA14_52610	-0.339977	0.72224		PA14_52610	-0.565024	0.507316		PA0902	0.361001	0.999709		PA0902	0.679344	0.729195		PA0902	1.05569	0.35925		IHMA87_04352	0.0684113	0.949581		IHMA87_04352	-0.397382	0.72736		IHMA87_04352	-0.153682	0.82983
PA14_52600	IHMA87_04351	PA0903	alaS	Translation, ribosomal structure and biogenesis						PA14_52600	0.242203	0.740899		PA14_52600	-0.00301474	0.994581		PA14_52600	1.67579	1.20018e-07		PA0903	0.0472458	0.999709		PA0903	-0.793546	0.243014		PA0903	-0.494076	0.701732		IHMA87_04351	0.799623	0.128019		IHMA87_04351	-0.00184983	0.999575		IHMA87_04351	0.973278	0.00655327
PA14_52580	IHMA87_04350	PA0904	lysC	Amino acid transport and metabolism						PA14_52580	0.937967	0.0463791		PA14_52580	0.127378	0.826113		PA14_52580	0.39971	0.443547		PA0904	-0.100354	0.999709		PA0904	-0.562415	0.645591		PA0904	-0.173503	0.955629		IHMA87_04350	0.545394	0.365224		IHMA87_04350	0.146885	0.90794		IHMA87_04350	-0.174127	0.770364
PA14_52570	IHMA87_04349	PA0905	rsmA	Signal transduction mechanisms						PA14_52570	1.0979	0.000688931		PA14_52570	1.50813	4.99555e-09		PA14_52570	1.48297	2.18635e-07		PA0905	2.92805	3.94464e-09		PA0905	3.81627	4.35875e-28		PA0905	3.20174	0.00398084		IHMA87_04349	1.74945	0.00146071		IHMA87_04349	3.75319	1.71245e-13		IHMA87_04349	3.03801	3.70327e-21
PA14_52530	IHMA87_04345	PA0906		Transcription						PA14_52530	-0.0433275	0.979492		PA14_52530	0.174485	0.902287		PA14_52530	-0.592816	0.605979		PA0906	-0.33022	0.999709		PA0906	0.946558	0.563534		PA0906	-0.0572386	0.998019		IHMA87_04345	-0.116072	0.913637		IHMA87_04345	0.302758	0.803845		IHMA87_04345	0.276434	0.694183
PA14_52520	IHMA87_04344	PA0907		Function unknown						PA14_52520	0.612354	0.375345		PA14_52520	0.314947	0.685937		PA14_52520	0.950805	0.135238		PA0907	-0.614342	0.685666		PA0907	-0.0277657	0.988247		PA0907	-0.578312	0.676323		IHMA87_04344	0.562251	0.469092		IHMA87_04344	0.758721	0.421442		IHMA87_04344	0.141214	0.841863
PA14_52510	IHMA87_04343	PA0908		Function unknown						PA14_52510	-0.0262047	0.984424		PA14_52510	0.46084	0.773649		PA14_52510	-0.728932	NA		PA0908	-0.270268	0.999709		PA0908	0.328	0.837642		PA0908	0.8118	0.610115		IHMA87_04343	-0.411582	0.616875		IHMA87_04343	0.429742	0.735203		IHMA87_04343	-0.332253	0.652696
PA14_52500	IHMA87_04342	PA0909		Function unknown						PA14_52500	-0.436984	0.724304		PA14_52500	0.154192	0.926333		PA14_52500	-1.43722	NA		PA0909	-0.575016	0.91288		PA0909	0.862725	0.346456		PA0909	-0.741664	0.595371		IHMA87_04342	-0.0500811	0.960803		IHMA87_04342	0.247735	0.874927		IHMA87_04342	0.47788	0.535122
PA14_52490	IHMA87_04341	PA0910		Function unknown						PA14_52490	0.607221	0.349845		PA14_52490	0.694217	0.304543		PA14_52490	-0.505571	0.620664		PA0910	-0.528249	0.828157		PA0910	-0.0892255	0.942878		PA0910	-0.292958	0.86417		IHMA87_04341	0.150528	0.866325		IHMA87_04341	0.733242	0.438579		IHMA87_04341	0.152933	0.841582
PA14_52480		PA0911		Function unknown						PA14_52480	0.952841	0.147112		PA14_52480	1.07081	0.163224		PA14_52480	-0.326295	0.783348		PA0911	-0.482723	0.874498		PA0911	-0.254431	0.837642		PA0911	-0.0897038	0.976786
PA14_52465	IHMA87_04326	PA0912		Function unknown						PA14_52465	1.39877	0.213721		PA14_52465	2.37065	0.0349483		PA14_52465	1.13802	0.326579		PA0912	-0.27723	NA		PA0912	-0.0797166	NA		PA0912	1.27997	0.640434		IHMA87_04326	1.50976	NA		IHMA87_04326	2.60755	NA		IHMA87_04326	2.63136	NA
PA14_52460	IHMA87_04325	PA0913	mgtE	Inorganic ion transport and metabolism						PA14_52460	-0.218148	0.757003		PA14_52460	-0.780505	0.114466		PA14_52460	-1.11421	0.00400722		PA0913	0.0484475	0.999709		PA0913	-0.309347	0.777477		PA0913	-0.563644	0.5884		IHMA87_04325	0.545331	0.329774		IHMA87_04325	-0.33986	0.720462		IHMA87_04325	-0.609689	0.168893
PA14_52440		PA0914		Function unknown						PA14_52440	-0.308152	NA		PA14_52440	-0.996102	NA		PA14_52440	1.02378	NA		PA0914	-0.322889	NA		PA0914	-0.366737	NA		PA0914	0.543803	0.932294
PA14_52430	IHMA87_04323	PA0915		Function unknown						PA14_52430	0.714634	NA		PA14_52430	-0.018401	NA		PA14_52430	-0.0575516	NA		PA0915	0.0465382	NA		PA0915	0.270337	NA		PA0915	-0.287683	0.96227		IHMA87_04323	1.1863	NA		IHMA87_04323	0.316403	NA		IHMA87_04323	0.175482	NA
PA14_52420	IHMA87_04322	PA0916		Translation, ribosomal structure and biogenesis						PA14_52420	2.64131	5.70276e-08		PA14_52420	1.87129	6.48432e-08		PA14_52420	2.6473	7.95002e-14		PA0916	1.24034	0.429148		PA0916	2.43654	0.000210615		PA0916	2.0198	7.60282e-05		IHMA87_04322	2.88131	1.13965e-09		IHMA87_04322	2.6572	2.42906e-05		IHMA87_04322	2.80156	6.4058e-09
PA14_52400	IHMA87_04321	PA0917	kup	Inorganic ion transport and metabolism						PA14_52400	0.736415	0.126632		PA14_52400	1.01825	0.000884664		PA14_52400	0.0842689	0.862197		PA0917	0.103434	0.999709		PA0917	0.64101	0.361665		PA0917	-0.175057	0.933526		IHMA87_04321	0.0128761	0.987977		IHMA87_04321	-0.415828	0.697056		IHMA87_04321	0.00176389	0.997523
PA14_52380	IHMA87_04320	PA0918		Energy production and conversion						PA14_52380	2.44023	0.000184762		PA14_52380	2.17889	3.76707e-07		PA14_52380	2.92681	1.86401e-12		PA0918	0.739266	0.60587		PA0918	2.56925	1.50065e-08		PA0918	2.68126	2.60335e-09		IHMA87_04320	2.19851	2.52471e-06		IHMA87_04320	3.66161	1.61161e-16		IHMA87_04320	3.90349	1.41171e-18
PA14_52370	IHMA87_04319	PA0919		Intracellular trafficking, secretion, and vesicular transport						PA14_52370	-1.03449	0.0401089		PA14_52370	-0.393336	0.405198		PA14_52370	-1.09808	0.013019		PA0919	0.0960471	0.999709		PA0919	-0.44034	0.798361		PA0919	-0.406592	0.841616		IHMA87_04319	-1.16396	0.0448918		IHMA87_04319	-0.321857	0.797255		IHMA87_04319	-0.613089	0.376342
PA14_52350	IHMA87_04318	PA0920		Function unknown						PA14_52350	-0.570749	0.366929		PA14_52350	-0.855599	0.0543948		PA14_52350	-0.727333	0.220814		PA0920	-0.0634526	0.999709		PA0920	0.522058	0.816973		PA0920	0.601713	0.825927		IHMA87_04318	-1.08653	0.0519451		IHMA87_04318	-0.697132	0.497484		IHMA87_04318	-0.640056	0.419465
PA14_52340	IHMA87_04317	PA0921		Function unknown						PA14_52340	1.97065	2.11016e-05		PA14_52340	1.87677	2.87469e-06		PA14_52340	1.87038	1.7995e-05		PA0921	1.24795	0.0585282		PA0921	1.66353	0.000475655		PA0921	2.03413	4.55865e-05		IHMA87_04317	1.28629	0.0223037		IHMA87_04317	2.00032	8.35064e-06		IHMA87_04317	1.73317	6.27495e-08
PA14_52330	IHMA87_04316	PA0922		Function unknown						PA14_52330	0.386258	0.72226		PA14_52330	-0.941085	0.251432		PA14_52330	-1.78325	0.015925		PA0922	-1.02226	0.528402		PA0922	0.273706	0.888032		PA0922	0.462212	0.858415		IHMA87_04316	0.211006	0.851127		IHMA87_04316	0.090142	0.955263		IHMA87_04316	0.0700666	0.947254
PA14_52310	IHMA87_04314	PA0923	dinB	Replication, recombination and repair						PA14_52310	-0.540307	0.545128		PA14_52310	-1.15613	0.108191		PA14_52310	-1.03748	0.138929		PA0923	-0.250205	0.999709		PA0923	0.0872726	0.968218		PA0923	-0.0227037	0.998019		IHMA87_04314	-0.265439	0.759044		IHMA87_04314	-0.0553183	0.97467		IHMA87_04314	-0.527772	0.537403
PA14_52300	IHMA87_04313	PA0924		General function prediction only						PA14_52300	1.0924	NA		PA14_52300	-0.683594	0.692494		PA14_52300	-0.0435972	0.976592		PA0924	-0.292279	NA		PA0924	0.138119	NA		PA0924	-0.203029	0.979083		IHMA87_04313	-0.868037	0.479516		IHMA87_04313	-0.212736	NA		IHMA87_04313	-0.207219	NA
PA14_52290	IHMA87_04312	PA0925		Posttranslational modification, protein turnover, chaperones						PA14_52290	-0.488308	0.67671		PA14_52290	0.241176	0.834533		PA14_52290	0.255838	0.813992		PA0925	-0.295725	0.999709		PA0925	-0.459447	0.893861		PA0925	1.009	0.732036		IHMA87_04312	-0.0777704	0.950906		IHMA87_04312	-0.135509	0.949421		IHMA87_04312	-0.512435	NA
PA14_52280	IHMA87_04311	PA0926		Function unknown						PA14_52280	1.94354	0.00358895		PA14_52280	1.78854	0.000877318		PA14_52280	1.78591	0.00834898		PA0926	0.288774	0.999709		PA0926	0.291321	0.908621		PA0926	2.45027	0.000111085		IHMA87_04311	-0.131845	0.921338		IHMA87_04311	-0.247546	0.908695		IHMA87_04311	-0.943114	0.422635
PA14_52270	IHMA87_04310	PA0927	ldhA	Coenzyme transport and metabolism	Energy production and conversion	General function prediction only				PA14_52270	-0.813154	0.239037		PA14_52270	-0.589716	0.455404		PA14_52270	-0.0474217	0.965006		PA0927	-0.748411	0.848771		PA0927	-0.552902	0.774355		PA0927	-0.767797	0.656963		IHMA87_04310	-0.392838	0.670826		IHMA87_04310	-1.03229	0.281033		IHMA87_04310	-1.13757	0.0573576
PA14_52260	IHMA87_04309	PA0928	gacS	Signal transduction mechanisms						PA14_52260	-0.708774	0.200503		PA14_52260	-0.27107	0.583763		PA14_52260	-0.568033	0.257637		PA0928	-0.543758	0.890589		PA0928	-0.131087	0.942878		PA0928	-0.931655	0.208915		IHMA87_04309	0.0959151	0.922772		IHMA87_04309	-0.372676	0.736393		IHMA87_04309	0.0451291	0.942691
PA14_52250	IHMA87_04308	PA0929		Transcription	Signal transduction mechanisms					PA14_52250	-0.571382	0.572953		PA14_52250	-1.10365	0.465642		PA14_52250	-0.31445	0.527083		PA0929	0.39508	NA		PA0929	0.556266	0.802759		PA0929	0.866826	0.597091		IHMA87_04308	-0.125817	0.934554		IHMA87_04308	-0.232797	0.885414		IHMA87_04308	-0.689078	0.499298
PA14_52240	IHMA87_04307	PA0930		Signal transduction mechanisms						PA14_52240	-0.148858	0.880426		PA14_52240	-0.959602	0.0967592		PA14_52240	-0.612985	0.2127		PA0930	-0.504317	0.999709		PA0930	0.566294	0.774355		PA0930	0.0596641	0.995431		IHMA87_04307	0.0749115	0.955422		IHMA87_04307	-0.710819	0.623606		IHMA87_04307	-1.37833	0.180444
PA14_52230	IHMA87_04306	PA0931	pirA	Inorganic ion transport and metabolism						PA14_52230	2.75028	5.70364e-05		PA14_52230	2.32161	7.65666e-06		PA14_52230	2.51225	1.56573e-11		PA0931	1.13653	0.755088		PA0931	2.05591	0.0134579		PA0931	2.35832	0.00494454		IHMA87_04306	2.38748	9.17253e-05		IHMA87_04306	2.59014	0.000666672		IHMA87_04306	3.01012	1.00269e-06
PA14_52210	IHMA87_04305	PA0932	cysM	Amino acid transport and metabolism						PA14_52210	-0.309619	0.727364		PA14_52210	-0.755119	0.124145		PA14_52210	-0.160117	0.783012		PA0932	-0.51616	0.97017		PA0932	0.0289451	0.99258		PA0932	-0.722445	0.720496		IHMA87_04305	0.506155	0.457701		IHMA87_04305	-0.625795	0.541796		IHMA87_04305	-0.601787	0.296536
PA14_52190	IHMA87_04304	PA0933	ygcA	Translation, ribosomal structure and biogenesis						PA14_52190	-0.29347	0.667185		PA14_52190	-0.366905	0.456126		PA14_52190	-0.297473	0.571729		PA0933	-0.0614332	0.999709		PA0933	0.418138	0.774355		PA0933	0.309684	0.876391		IHMA87_04304	0.84577	0.118049		IHMA87_04304	0.63465	0.480761		IHMA87_04304	-0.128124	0.84098
PA14_52180	IHMA87_04303	PA0934	relA	Transcription	Signal transduction mechanisms					PA14_52180	1.03528	0.0012765		PA14_52180	1.15805	1.45538e-05		PA14_52180	1.16489	2.42253e-05		PA0934	0.0576435	0.999709		PA0934	1.24793	0.000556313		PA0934	1.50065	0.00114666		IHMA87_04303	0.608679	0.277674		IHMA87_04303	1.52421	0.00156686		IHMA87_04303	1.28185	0.000104417
PA14_52160	IHMA87_04302	PA0935		General function prediction only						PA14_52160	-0.0413548	0.956765		PA14_52160	0.620449	0.216539		PA14_52160	0.65838	0.141496		PA0935	-0.402884	0.999709		PA0935	0.223439	0.904784		PA0935	0.403395	0.841616		IHMA87_04302	0.0187497	0.984856		IHMA87_04302	-0.0309247	0.981789		IHMA87_04302	0.0648603	0.928737
PA14_52150	IHMA87_04301	PA0936	lpxO2	Posttranslational modification, protein turnover, chaperones						PA14_52150	-0.0960663	0.9152		PA14_52150	0.128759	0.815775		PA14_52150	-0.358218	0.467965		PA0936	-0.20298	0.999709		PA0936	-0.0880446	0.965934		PA0936	-0.0133103	0.998019		IHMA87_04301	0.0875018	0.925567		IHMA87_04301	-0.721445	0.407935		IHMA87_04301	-0.625907	0.238245
PA14_52140	IHMA87_04300	PA0937		Function unknown						PA14_52140	3.88145	1.0844e-18		PA14_52140	3.3023	2.6109e-20		PA14_52140	2.73233	1.37068e-17		PA0937	0.17713	0.999709		PA0937	0.92808	0.544296		PA0937	2.72358	0.00025193		IHMA87_04300	0.279783	0.802745		IHMA87_04300	1.46907	0.156224		IHMA87_04300	0.723738	0.303034
PA14_52130		PA0938		Cell wall/membrane/envelope biogenesis						PA14_52130	3.32515	1.03949e-27		PA14_52130	2.37565	7.12224e-14		PA14_52130	2.34344	3.77691e-19		PA0938	2.72472	1.18574e-05		PA0938	2.75096	3.74016e-18		PA0938	2.31788	1.27403e-07
PA14_52110		PA0939		Transcription						PA14_52110	0.690165	NA		PA14_52110	-0.249516	0.888845		PA14_52110	-0.0239604	NA		PA0939	-0.216978	NA		PA0939	0.0730046	NA		PA0939	-0.118743	0.994638
PA14_52090		PA0940		Function unknown						PA14_52090	0.319615	0.726988		PA14_52090	-0.913185	0.288755		PA14_52090	-1.49775	0.0156516		PA0940	-0.428138	0.999709		PA0940	0.309913	0.917771		PA0940	-1.28688	0.330047
PA14_52080		PA0941		Posttranslational modification, protein turnover, chaperones						PA14_52080	0.19818	0.88355		PA14_52080	-0.301742	NA		PA14_52080	-0.704832	0.571729		PA0941	-0.531602	NA		PA0941	-2.2184	0.152995		PA0941	-1.12093	0.730889
PA14_52070		PA0942		Transcription						PA14_52070	0.711918	0.141182		PA14_52070	0.456266	0.423668		PA14_52070	-0.442743	0.383711		PA0942	-0.517359	0.967942		PA0942	-0.48586	0.733272		PA0942	-0.406572	0.841616
PA14_52060	IHMA87_04293	PA0943		Function unknown						PA14_52060	-0.733865	0.228725		PA14_52060	-0.124446	0.825007		PA14_52060	0.0411021	0.943215		PA0943	-0.405382	0.999709		PA0943	-0.670081	0.615328		PA0943	0.117587	0.978053		IHMA87_04293	0.0699576	0.942188		IHMA87_04293	-0.331011	0.762339		IHMA87_04293	-0.190416	0.733367
PA14_52050	IHMA87_04292	PA0944	purN	Nucleotide transport and metabolism						PA14_52050	0.744478	0.416052		PA14_52050	-0.00931074	0.991074		PA14_52050	-0.291883	0.698506		PA0944	0.531444	0.98887		PA0944	-0.687375	0.772477		PA0944	0.573061	0.838209		IHMA87_04292	0.415973	0.626808		IHMA87_04292	-1.02048	0.397249		IHMA87_04292	-0.763395	0.341895
PA14_52040	IHMA87_04291	PA0945	purM	Nucleotide transport and metabolism						PA14_52040	0.647888	0.458484		PA14_52040	-0.136257	0.821504		PA14_52040	0.603818	0.232498		PA0945	0.020905	0.999709		PA0945	0.0452339	0.988247		PA0945	-0.0745382	0.988625		IHMA87_04291	0.66062	0.333367		IHMA87_04291	-0.576256	0.580713		IHMA87_04291	-0.605216	0.252784
PA14_52020	IHMA87_04290	PA0946		Function unknown						PA14_52020	1.53405	0.000311462		PA14_52020	0.717133	0.130368		PA14_52020	-0.283682	0.585102		PA0946	0.147307	0.999709		PA0946	-0.527614	0.626097		PA0946	-0.373095	0.851861		IHMA87_04290	-0.414525	0.55961		IHMA87_04290	0.136927	0.905757		IHMA87_04290	-0.0431855	0.937634
PA14_52010	IHMA87_04289	PA0947		Replication, recombination and repair						PA14_52010	-0.326418	0.771009		PA14_52010	-0.302149	0.708097		PA14_52010	-0.403965	0.645956		PA0947	0.0367976	0.999709		PA0947	-0.00641248	0.996455		PA0947	-0.134957	0.971432		IHMA87_04289	0.641717	0.356372		IHMA87_04289	-0.402071	0.752352		IHMA87_04289	-0.985931	0.118201
PA14_52000	IHMA87_04288	PA0948		Function unknown						PA14_52000	-0.488044	NA		PA14_52000	-0.778627	0.471719		PA14_52000	0.140617	NA		PA0948	-0.00524198	0.999709		PA0948	-0.825716	NA		PA0948	0.0899676	0.998019		IHMA87_04288	-0.706789	0.463283		IHMA87_04288	-0.140478	0.949421		IHMA87_04288	0.919235	0.360948
PA14_51990	IHMA87_04287	PA0949	wrbA	General function prediction only						PA14_51990	-0.91785	0.316616		PA14_51990	-0.551818	0.431886		PA14_51990	-0.30035	0.705199		PA0949	0.281979	0.999709		PA0949	-0.335643	0.888292		PA0949	-0.853132	0.577969		IHMA87_04287	-0.256838	0.791586		IHMA87_04287	-0.268436	0.874638		IHMA87_04287	-0.313759	0.746886
PA14_51980		PA0950		Inorganic ion transport and metabolism						PA14_51980	-0.697953	NA		PA14_51980	-0.0843715	0.933226		PA14_51980	-1.25321	0.0785308		PA0950	-0.0190248	0.999709		PA0950	-0.477052	0.856152		PA0950	-0.116787	0.979882
PA14_51960	IHMA87_04285	PA0951		Function unknown						PA14_51960	2.61241	6.50469e-12		PA14_51960	2.79583	6.4041e-19		PA14_51960	2.57483	2.07384e-17		PA0951	2.84884	3.04127e-06		PA0951	4.13701	8.19438e-21		PA0951	3.04092	9.57499e-10		IHMA87_04285	-0.582221	0.535873		IHMA87_04285	0.794589	0.600613		IHMA87_04285	-0.366806	0.725669
PA14_51940	IHMA87_04283	PA0952		Function unknown						PA14_51940	5.01005	7.97578e-28		PA14_51940	5.14065	3.11301e-80		PA14_51940	4.97392	3.3019e-53		PA0952	3.85688	4.29681e-07		PA0952	4.60229	2.90849e-07		PA0952	3.8703	0.00279874		IHMA87_04283	3.5198	2.59895e-11		IHMA87_04283	2.49469	0.0107294		IHMA87_04283	3.07281	4.70783e-05
PA14_51930	IHMA87_04282	PA0953		Posttranslational modification, protein turnover, chaperones	Energy production and conversion					PA14_51930	0.959977	0.195336		PA14_51930	1.09349	0.0520534		PA14_51930	0.252284	0.729608		PA0953	0.124196	0.999709		PA0953	-0.241089	0.904784		PA0953	-0.318416	0.87372		IHMA87_04282	0.241057	0.809438		IHMA87_04282	-0.561027	0.629366		IHMA87_04282	0.813254	0.163163
PA14_51920		PA0954		Energy production and conversion						PA14_51920	0.484466	0.56059		PA14_51920	1.28636	0.0607343		PA14_51920	0.432792	0.543401		PA0954	0.105975	0.999709		PA0954	-0.58889	0.695729		PA0954	-0.309564	0.898425
PA14_51910	IHMA87_04280	PA0955		Function unknown						PA14_51910	0.113108	0.897952		PA14_51910	-0.0814836	0.919577		PA14_51910	0.431506	0.571729		PA0955	0.552314	0.981423		PA0955	0.0412906	0.99258		PA0955	0.523337	0.89424		IHMA87_04280	0.485319	0.520631		IHMA87_04280	-0.63524	0.63496		IHMA87_04280	0.141751	0.898518
PA14_51900	IHMA87_04279	PA0956	proS	Translation, ribosomal structure and biogenesis						PA14_51900	0.38212	0.521258		PA14_51900	0.375844	0.358803		PA14_51900	0.229163	0.6188		PA0956	0.218542	0.999709		PA0956	-0.308424	0.799281		PA0956	0.170132	0.947271		IHMA87_04279	0.832658	0.1047		IHMA87_04279	0.318997	0.771157		IHMA87_04279	0.100314	0.861275
PA14_51890	IHMA87_04278	PA0957		Secondary metabolites biosynthesis, transport and catabolism						PA14_51890	-0.558446	NA		PA14_51890	-1.38996	0.120447		PA14_51890	-0.349776	0.728962		PA0957	-0.549447	NA		PA0957	1.5234	NA		PA0957	-1.38115	0.478616		IHMA87_04278	0.626017	0.6274		IHMA87_04278	0.231484	0.906981		IHMA87_04278	0.965598	0.25967
PA14_51880		PA0958	oprD	Function unknown						PA14_51880	1.35353	0.000158387		PA14_51880	3.06488	4.76589e-30		PA14_51880	2.9613	7.16303e-29		PA0958	-0.0601005	0.999709		PA0958	1.32484	5.6295e-06		PA0958	1.85336	0.000495889
PA14_51860		PA0959		Carbohydrate transport and metabolism	Nucleotide transport and metabolism	General function prediction only				PA14_51860	-0.592456	0.228739		PA14_51860	-0.532628	0.155601		PA14_51860	-0.84614	0.0256101		PA0959	-0.488051	0.945809		PA0959	-1.06094	0.0429776		PA0959	-1.00142	0.100054
PA14_51850		PA0960		Function unknown						PA14_51850	-0.219106	0.796458		PA14_51850	0.228103	0.687127		PA14_51850	-0.575466	0.232296		PA0960	-0.515346	0.999709		PA0960	-0.724464	0.636964		PA0960	-0.509416	0.767813
		PA0961		Transcription																		PA0961	0.872974	0.961841		PA0961	0.0451218	NA		PA0961	1.31374	0.758535
PA14_51830	IHMA87_04272	PA0962		Inorganic ion transport and metabolism						PA14_51830	-0.106381	0.85473		PA14_51830	-0.494738	0.419735		PA14_51830	1.43385	7.5819e-07		PA0962	-0.977318	0.213039		PA0962	-0.175297	0.860887		PA0962	0.875992	0.272892		IHMA87_04272	-0.129451	0.878283		IHMA87_04272	1.90353	0.00108612		IHMA87_04272	2.819	5.47752e-15
PA14_51820	IHMA87_04271	PA0963	aspS	Translation, ribosomal structure and biogenesis						PA14_51820	1.52941	0.000153118		PA14_51820	0.539076	0.178528		PA14_51820	0.587736	0.0724662		PA0963	0.614021	0.633918		PA0963	-0.0937264	0.945617		PA0963	-0.30774	0.86417		IHMA87_04271	0.804444	0.119446		IHMA87_04271	-0.325444	0.736086		IHMA87_04271	-0.313712	0.508995
PA14_51810	IHMA87_04270	PA0964	pmpR	Function unknown						PA14_51810	-0.604105	0.215796		PA14_51810	-0.970644	0.00657348		PA14_51810	-0.579929	0.160266		PA0964	-0.0487073	0.999709		PA0964	-0.87423	0.301336		PA0964	-0.486652	0.810216		IHMA87_04270	0.613763	0.291874		IHMA87_04270	-0.372647	0.699364		IHMA87_04270	-0.437213	0.349737
PA14_51800	IHMA87_04269	PA0965	ruvC	Replication, recombination and repair						PA14_51800	1.14398	0.0516065		PA14_51800	1.75149	4.67975e-06		PA14_51800	2.11309	8.94286e-08		PA0965	1.07349	0.482405		PA0965	1.04068	0.259481		PA0965	1.73009	0.00248205		IHMA87_04269	0.848007	0.203937		IHMA87_04269	0.876649	0.371108		IHMA87_04269	1.79369	0.000139178
PA14_51790	IHMA87_04268	PA0966	ruvA	Replication, recombination and repair						PA14_51790	0.673879	0.22667		PA14_51790	0.697671	0.144118		PA14_51790	0.480692	0.305047		PA0966	-0.775805	0.850372		PA0966	0.256601	0.904784		PA0966	-0.154993	0.959868		IHMA87_04268	0.854529	0.190345		IHMA87_04268	2.02092	0.000384005		IHMA87_04268	1.8203	0.000205069
PA14_51780	IHMA87_04267	PA0967	ruvB	Replication, recombination and repair						PA14_51780	0.104386	0.888617		PA14_51780	-0.27013	0.587529		PA14_51780	0.766022	0.0777869		PA0967	-0.755249	0.752109		PA0967	0.437803	0.792893		PA0967	0.132812	0.967346		IHMA87_04267	0.129394	0.886907		IHMA87_04267	0.0536564	0.961829		IHMA87_04267	0.915197	0.0688336
PA14_51770	IHMA87_04266	PA0968		General function prediction only						PA14_51770	1.19843	0.0169432		PA14_51770	1.13144	0.00641491		PA14_51770	1.9638	2.98035e-07		PA0968	0.0186399	0.999709		PA0968	1.51021	0.0254516		PA0968	2.53522	3.07214e-06		IHMA87_04266	0.979503	0.0739932		IHMA87_04266	2.74196	1.47456e-08		IHMA87_04266	1.84414	1.17998e-07
PA14_51750	IHMA87_04265	PA0969	tolQ	Intracellular trafficking, secretion, and vesicular transport						PA14_51750	0.516554	0.394762		PA14_51750	-0.281337	0.625819		PA14_51750	0.222578	0.716385		PA0969	0.859294	0.489579		PA0969	1.54	0.00306624		PA0969	1.64812	0.013864		IHMA87_04265	0.200751	0.800743		IHMA87_04265	-0.0449891	0.965317		IHMA87_04265	-0.417619	0.435827
PA14_51740	IHMA87_04264	PA0970	tolR	Intracellular trafficking, secretion, and vesicular transport						PA14_51740	1.30882	0.00678045		PA14_51740	0.613813	0.242715		PA14_51740	0.134097	0.832361		PA0970	0.625258	0.927243		PA0970	0.222262	0.916503		PA0970	0.580242	0.789687		IHMA87_04264	0.941366	0.129217		IHMA87_04264	0.00257017	0.999575		IHMA87_04264	0.044567	0.96126
PA14_51730	IHMA87_04263	PA0971	tolA	Cell wall/membrane/envelope biogenesis						PA14_51730	1.71946	4.4799e-07		PA14_51730	1.44746	0.000168107		PA14_51730	1.7916	5.47212e-09		PA0971	0.738937	0.60587		PA0971	0.30156	0.839232		PA0971	1.14495	0.151655		IHMA87_04263	0.792461	0.165334		IHMA87_04263	0.560255	0.567388		IHMA87_04263	2.11589	2.46241e-07
PA14_51720	IHMA87_04262	PA0972	tolB	Intracellular trafficking, secretion, and vesicular transport						PA14_51720	1.61102	4.65371e-06		PA14_51720	1.86292	5.6198e-09		PA14_51720	2.07199	1.98964e-11		PA0972	1.1334	0.0518802		PA0972	1.36533	0.000613189		PA0972	2.87885	4.99675e-09		IHMA87_04262	1.37676	0.000906977		IHMA87_04262	1.28639	0.0117022		IHMA87_04262	1.07623	0.00519952
PA14_51710	IHMA87_04261	PA0973	oprL	Cell wall/membrane/envelope biogenesis						PA14_51710	2.43733	3.35046e-16		PA14_51710	2.13588	1.3709e-11		PA14_51710	2.13962	5.59369e-16		PA0973	1.18012	0.0367498		PA0973	0.743436	0.105709		PA0973	1.42152	0.0202161		IHMA87_04261	1.09841	0.0101941		IHMA87_04261	1.43668	0.0305286		IHMA87_04261	1.6504	6.43934e-07
PA14_51690	IHMA87_04260	PA0974		Function unknown						PA14_51690	1.34345	0.000214518		PA14_51690	0.883361	0.0185293		PA14_51690	0.765377	0.0386386		PA0974	0.173257	0.999709		PA0974	0.0658405	0.9674		PA0974	0.297385	0.86417		IHMA87_04260	0.137131	0.869895		IHMA87_04260	0.138976	0.904702		IHMA87_04260	0.346109	0.504142
PA14_51680	IHMA87_04259	PA0975		Posttranslational modification, protein turnover, chaperones						PA14_51680	-0.488363	0.694328		PA14_51680	-1.39768	0.0418424		PA14_51680	-0.539279	0.574891		PA0975	0.467461	0.999709		PA0975	0.854463	0.748477		PA0975	1.2261	0.610563		IHMA87_04259	0.756897	0.410756		IHMA87_04259	0.712553	NA		IHMA87_04259	-0.627014	NA
PA14_51670	IHMA87_04258	PA0976		General function prediction only						PA14_51670	1.27956	0.24447		PA14_51670	0.564926	0.559398		PA14_51670	0.115177	0.908008		PA0976	0.118399	0.999709		PA0976	-0.110383	0.98167		PA0976	0.171943	0.971432		IHMA87_04258	2.41696	5.45121e-06		IHMA87_04258	0.86377	0.629442		IHMA87_04258	0.494462	0.678563
		PA0977		Function unknown																		PA0977	0.305634	NA		PA0977	-0.715435	NA		PA0977	0	NA
		PA0978		Replication, recombination and repair																		PA0978	1.22595	NA		PA0978	-0.201417	NA		PA0978	-0.241039	0.973636
		PA0979		Replication, recombination and repair																		PA0979	0.946923	NA		PA0979	-1.09516	NA		PA0979	0.755885	0.899378
PA14_51610		PA0980		Function unknown						PA14_51610	2.11894	NA		PA14_51610	2.4451	0.00544333		PA14_51610	3.20231	0.000170308		PA0980	1.05978	NA		PA0980	2.09325	0.145472		PA0980	2.59125	0.197505
PA14_51600	IHMA87_04985	PA0981		Function unknown						PA14_51600	2.55387	1.06414e-09		PA14_51600	3.00407	3.11028e-18		PA14_51600	3.97534	4.57031e-24		PA0981	1.71035	0.306091		PA0981	3.49788	1.43993e-07		PA0981	3.20099	1.17466e-05		IHMA87_04985	1.08122	0.131082		IHMA87_04985	2.45882	0.000211319		IHMA87_04985	2.99885	1.38916e-11
PA14_59960	IHMA87_04983	PA0982		Posttranslational modification, protein turnover, chaperones						PA14_59960	0.145131	0.903625		PA14_59960	-0.0530968	0.967271		PA14_59960	-0.110995	0.921787		PA0982	-0.64312	0.999709		PA0982	-0.0918978	0.980699		PA0982	-0.361907	0.879431		IHMA87_04983	-0.371166	NA		IHMA87_04983	0.110846	NA		IHMA87_04983	-0.207839	NA
	IHMA87_00559	PA0983		Replication, recombination and repair																		PA0983	0.709947	NA		PA0983	0.803388	0.757432		PA0983	0.774604	0.725154		IHMA87_00559	1.2684	0.0463057		IHMA87_00559	1.97902	0.0306805		IHMA87_00559	1.66781	0.0385305
PA14_59230		PA0984		Function unknown						PA14_59230	2.80264	4.93064e-05		PA14_59230	1.65604	0.0061092		PA14_59230	1.27432	0.0505697		PA0984	1.58357	0.49261		PA0984	2.28257	0.000916056		PA0984	2.28125	0.0124623
PA14_59220		PA0985	pyoS5	Function unknown						PA14_59220	1.74358	1.94262e-06		PA14_59220	2.73086	9.6379e-19		PA14_59220	2.12208	3.53939e-09		PA0985	0.299168	0.999709		PA0985	2.10418	0.099052		PA0985	0.816456	0.812231
PA14_03180	IHMA87_04898	PA0986		Replication, recombination and repair						PA14_03180	-0.570738	0.47534		PA14_03180	-0.538442	0.522011		PA14_03180	-0.102532	0.928877		PA0986	-0.271307	NA		PA0986	0.122771	NA		PA0986	-0.890796	0.86417		IHMA87_04898	0.289403	NA		IHMA87_04898	-1.51889	NA		IHMA87_04898	0.731045	NA
PA14_03170		PA0987		Replication, recombination and repair						PA14_03170	-0.199181	0.839141		PA14_03170	-0.431959	0.674518		PA14_03170	-0.463959	0.700224		PA0987	-0.628231	NA		PA0987	-0.456702	NA		PA0987	-0.620627	0.928097
PA14_51510		PA0988		General function prediction only						PA14_51510	2.09305	4.4695e-08		PA14_51510	2.95438	1.71521e-24		PA14_51510	2.92678	4.92683e-23		PA0988	-0.223936	0.999709		PA0988	-0.392381	0.873305		PA0988	0.260777	0.944038
PA14_51500	IHMA87_04240	PA0989		Function unknown						PA14_51500	-0.386925	NA		PA14_51500	-0.134128	0.945437		PA14_51500	0.218412	NA		PA0989	-0.0378791	NA		PA0989	-0.770323	NA		PA0989	-0.589886	0.932294		IHMA87_04240	1.55741	0.0552906		IHMA87_04240	1.17848	NA		IHMA87_04240	0.757358	NA
PA14_51490		PA0990		Nucleotide transport and metabolism						PA14_51490	0.189063	0.867984		PA14_51490	-0.234733	0.764144		PA14_51490	0.427372	0.515991		PA0990	0.365225	NA		PA0990	1.64922	NA		PA0990	0.0716202	0.998019
PA14_51480		PA0991		Function unknown						PA14_51480	-0.811297	NA		PA14_51480	-0.027881	0.983883		PA14_51480	-0.267263	NA		PA0991	-0.557116	NA		PA0991	-0.230054	NA		PA0991	-0.303187	0.967346
PA14_51470		PA0992	cupC1	Cell motility	Intracellular trafficking, secretion, and vesicular transport					PA14_51470	-0.0771822	NA		PA14_51470	0.144155	0.920126		PA14_51470	0.157857	0.909283		PA0992	-0.519067	0.999709		PA0992	0.636246	NA		PA0992	0.946677	0.852329
PA14_51460		PA0993	cupC2	Intracellular trafficking, secretion, and vesicular transport	Cell motility					PA14_51460	-0.740996	NA		PA14_51460	1.90801	NA		PA14_51460	0.630475	NA		PA0993	-0.160731	NA		PA0993	0.695848	NA		PA0993	0	NA
PA14_51450	IHMA87_04234	PA0994	cupC3	Intracellular trafficking, secretion, and vesicular transport	Cell motility					PA14_51450	0.163977	0.831143		PA14_51450	-0.0137003	0.981111		PA14_51450	-0.00130031	0.998618		PA0994	0.0401915	0.999709		PA0994	1.09665	0.412214		PA0994	1.8813	0.0173735		IHMA87_04234	0.645868	0.554416		IHMA87_04234	1.12409	0.402116		IHMA87_04234	0.909373	0.282973
PA14_51440		PA0995	ogt	Replication, recombination and repair						PA14_51440	-0.817385	0.420552		PA14_51440	-0.841357	0.146711		PA14_51440	-0.491391	0.487193		PA0995	-1.74926	0.178518		PA0995	-1.04717	0.422029		PA0995	-0.916031	0.584365
PA14_51430	IHMA87_04231	PA0996	pqsA	Lipid transport and metabolism						PA14_51430	0.728717	0.107395		PA14_51430	-0.352914	0.406971		PA14_51430	-0.436588	0.297435		PA0996	-0.220746	0.999709		PA0996	-0.854785	0.121889		PA0996	-1.44494	0.00295662		IHMA87_04231	-0.11343	0.889584		IHMA87_04231	0.0881877	0.944203		IHMA87_04231	-0.329523	0.464101
PA14_51420	IHMA87_04230	PA0997	pqsB	Lipid transport and metabolism						PA14_51420	-1.16382	0.00390561		PA14_51420	-1.09515	0.000978841		PA14_51420	-1.03748	0.00562095		PA0997	-0.36855	0.981423		PA0997	-0.842254	0.119935		PA0997	-1.4732	0.00352452		IHMA87_04230	-0.480225	0.429785		IHMA87_04230	-0.852642	0.354216		IHMA87_04230	-0.389599	0.381439
PA14_51410	IHMA87_04229	PA0998	pqsC	Lipid transport and metabolism						PA14_51410	-1.1658	0.00539712		PA14_51410	-1.16548	0.000640492		PA14_51410	-0.721681	0.087561		PA0998	-0.542325	0.771801		PA0998	-0.790298	0.171646		PA0998	-1.48675	0.00290894		IHMA87_04229	-0.16302	0.834697		IHMA87_04229	0.085912	0.947381		IHMA87_04229	0.597086	0.128285
PA14_51390	IHMA87_04228	PA0999	pqsD	Lipid transport and metabolism						PA14_51390	-0.829737	0.019945		PA14_51390	-0.555266	0.127047		PA14_51390	-0.262321	0.592122		PA0999	-0.070401	0.999709		PA0999	-0.606355	0.383374		PA0999	-1.65123	0.000659983		IHMA87_04228	-0.457303	0.474107		IHMA87_04228	-0.840865	0.334505		IHMA87_04228	-0.433219	0.354065
PA14_51380	IHMA87_04227	PA1000	pqsE	General function prediction only						PA14_51380	-0.1897	0.670297		PA14_51380	0.210127	0.616413		PA14_51380	0.582095	0.17132		PA1000	0.178299	0.999709		PA1000	-0.223082	0.858559		PA1000	-0.616581	0.437926		IHMA87_04227	-0.182494	0.811583		IHMA87_04227	-0.200905	0.874913		IHMA87_04227	0.253786	0.571346
PA14_51360	IHMA87_04226	PA1001	phnA	Coenzyme transport and metabolism	Amino acid transport and metabolism					PA14_51360	0.415833	0.295462		PA14_51360	0.350112	0.336358		PA14_51360	0.788105	0.0473299		PA1001	0.0779629	0.999709		PA1001	-0.0217059	0.992319		PA1001	-0.295928	0.847595		IHMA87_04226	-0.392725	0.535873		IHMA87_04226	0.0252785	0.981789		IHMA87_04226	0.686792	0.0832188
PA14_51350	IHMA87_04225	PA1002	phnB	Coenzyme transport and metabolism	Amino acid transport and metabolism					PA14_51350	-0.160949	0.757556		PA14_51350	0.316633	0.530917		PA14_51350	0.163698	0.771666		PA1002	-0.60738	0.888872		PA1002	-0.783506	0.472277		PA1002	-0.933711	0.26984		IHMA87_04225	-0.820559	0.095333		IHMA87_04225	-0.516737	0.699364		IHMA87_04225	-0.311759	0.603066
PA14_51340	IHMA87_04224	PA1003	mvfR	Transcription						PA14_51340	1.52282	0.000272936		PA14_51340	0.865006	0.0129488		PA14_51340	0.996156	0.00273593		PA1003	0.518058	0.91288		PA1003	0.314914	0.846579		PA1003	0.25781	0.9111		IHMA87_04224	0.760292	0.16726		IHMA87_04224	0.752993	0.36577		IHMA87_04224	1.1669	0.00356215
PA14_51330	IHMA87_04223	PA1004	nadA	Coenzyme transport and metabolism						PA14_51330	0.564544	0.264366		PA14_51330	0.679843	0.0920242		PA14_51330	0.97686	0.0058443		PA1004	0.9052	0.396817		PA1004	0.601852	0.559178		PA1004	0.590932	0.601605		IHMA87_04223	2.40407	7.21e-10		IHMA87_04223	1.31073	0.0150475		IHMA87_04223	2.36188	1.43813e-11
PA14_51320	IHMA87_04222	PA1005		General function prediction only						PA14_51320	-0.22782	0.764289		PA14_51320	-0.756909	0.106414		PA14_51320	0.0771603	0.918441		PA1005	-0.602436	0.860564		PA1005	-0.661637	0.563534		PA1005	0.202657	0.950664		IHMA87_04222	0.183957	0.830319		IHMA87_04222	-0.410317	0.686865		IHMA87_04222	0.165679	0.793513
PA14_51310	IHMA87_04221	PA1006		Posttranslational modification, protein turnover, chaperones						PA14_51310	-0.477339	NA		PA14_51310	-0.402842	0.740537		PA14_51310	-0.5592	0.611095		PA1006	-0.501709	NA		PA1006	-1.76629	0.288216		PA1006	-0.371999	0.943176		IHMA87_04221	0.0861523	0.947733		IHMA87_04221	-0.228519	0.904727		IHMA87_04221	-0.211486	0.824885
PA14_51300	IHMA87_04220	PA1007		General function prediction only						PA14_51300	0.833694	NA		PA14_51300	-0.00847588	0.992686		PA14_51300	-0.674679	0.388996		PA1007	-0.236751	0.999709		PA1007	-0.567697	0.851924		PA1007	-0.826275	0.721764		IHMA87_04220	-0.0483869	0.968192		IHMA87_04220	-0.463967	0.753373		IHMA87_04220	-0.125705	0.895877
PA14_51290	IHMA87_04219	PA1008	bcp	Posttranslational modification, protein turnover, chaperones						PA14_51290	-1.39605	0.0659413		PA14_51290	-0.543035	0.445939		PA14_51290	-0.690291	0.30286		PA1008	-0.140529	0.999709		PA1008	-0.935733	0.480701		PA1008	-0.808584	0.633711		IHMA87_04219	0.642265	0.38112		IHMA87_04219	0.200125	0.896079		IHMA87_04219	0.651339	0.248426
PA14_51280	IHMA87_04218	PA1009		Amino acid transport and metabolism						PA14_51280	-0.0255253	NA		PA14_51280	-0.377593	0.725334		PA14_51280	0.00383778	0.998602		PA1009	0.185794	0.999709		PA1009	-1.15017	0.480701		PA1009	-0.143662	0.971432		IHMA87_04218	0.17622	0.875248		IHMA87_04218	-0.247497	0.888916		IHMA87_04218	-0.299727	0.750252
PA14_51270	IHMA87_04217	PA1010	dapA	Amino acid transport and metabolism	Cell wall/membrane/envelope biogenesis					PA14_51270	0.199284	0.776108		PA14_51270	0.886147	0.0340011		PA14_51270	1.00486	0.00454103		PA1010	0.706737	0.615692		PA1010	-0.665783	0.371024		PA1010	0.463842	0.716465		IHMA87_04217	1.08476	0.0198723		IHMA87_04217	0.555722	0.537248		IHMA87_04217	0.666772	0.104237
PA14_51260	IHMA87_04216	PA1011		Cell wall/membrane/envelope biogenesis						PA14_51260	0.996341	0.0522773		PA14_51260	-0.143543	0.797994		PA14_51260	0.0185934	0.976329		PA1011	0.356536	0.994782		PA1011	0.12225	0.940485		PA1011	0.312602	0.871736		IHMA87_04216	0.851614	0.115647		IHMA87_04216	1.11197	0.0434146		IHMA87_04216	0.445121	0.302078
PA14_51250	IHMA87_04215	PA1012		General function prediction only						PA14_51250	0.149079	0.842765		PA14_51250	-0.222485	0.76096		PA14_51250	-0.273425	0.705987		PA1012	0.115575	0.999709		PA1012	-0.466599	0.798228		PA1012	0.117193	0.978053		IHMA87_04215	-0.121058	0.889584		IHMA87_04215	-0.65128	0.494274		IHMA87_04215	-0.640015	0.299712
PA14_51240	IHMA87_04214	PA1013	purC	Nucleotide transport and metabolism						PA14_51240	0.16449	0.802604		PA14_51240	-0.0626465	0.931068		PA14_51240	-0.0290679	0.96608		PA1013	0.604761	0.91288		PA1013	-0.268652	0.896391		PA1013	0.236677	0.943176		IHMA87_04214	0.783952	0.165334		IHMA87_04214	-0.538424	0.661797		IHMA87_04214	-0.296282	0.720272
PA14_51220		PA1014		Cell wall/membrane/envelope biogenesis						PA14_51220	-0.168982	0.838389		PA14_51220	0.393831	0.430343		PA14_51220	0.407748	0.429806		PA1014	-0.368389	0.999709		PA1014	-0.907942	0.223194		PA1014	-0.321909	0.858415
PA14_51205	IHMA87_04200	PA1015		Transcription						PA14_51205	1.81066	NA		PA14_51205	0.895351	0.539967		PA14_51205	1.47612	NA		PA1015	-0.278381	0.999709		PA1015	1.13145	NA		PA1015	0.851594	0.824854		IHMA87_04200	-0.160551	0.904221		IHMA87_04200	0.418476	0.836281		IHMA87_04200	0.808783	0.50823
PA14_51190	IHMA87_04198	PA1016		Lipid transport and metabolism						PA14_51190	2.21761	0.000420721		PA14_51190	2.32432	3.25714e-05		PA14_51190	1.71348	0.00217815		PA1016	0.355164	0.999709		PA1016	1.05536	0.17257		PA1016	0.993922	0.244487		IHMA87_04198	-1.04396	0.146643		IHMA87_04198	-0.144051	0.929393		IHMA87_04198	-0.587888	0.45247
PA14_51170	IHMA87_04197	PA1017	pauA	Energy production and conversion						PA14_51170	1.40755	0.0733876		PA14_51170	0.0735898	0.946022		PA14_51170	0.255304	0.796418		PA1017	-0.0233498	0.999709		PA1017	0.713812	0.703017		PA1017	1.48918	0.155735		IHMA87_04197	-0.978297	0.266341		IHMA87_04197	-0.412898	0.821349		IHMA87_04197	-0.306708	0.794257
PA14_51160	IHMA87_04196	PA1018		Lipid transport and metabolism						PA14_51160	3.36365	1.48232e-06		PA14_51160	1.87741	0.0593821		PA14_51160	2.15522	0.0663532		PA1018	2.96086	0.000411456		PA1018	3.60023	0.00025622		PA1018	2.684	0.021519		IHMA87_04196	-0.236344	NA		IHMA87_04196	-0.0152737	NA		IHMA87_04196	0.267732	NA
PA14_51150	IHMA87_04195	PA1019	mucK	Carbohydrate transport and metabolism						PA14_51150	4.6155	6.40248e-11		PA14_51150	3.73224	1.95024e-05		PA14_51150	2.68461	0.000758141		PA1019	4.56131	6.23851e-12		PA1019	4.99825	4.53824e-11		PA1019	2.69146	0.194491		IHMA87_04195	1.42933	0.186816		IHMA87_04195	0.764261	NA		IHMA87_04195	0.592594	0.651935
PA14_51120	IHMA87_04193	PA1020		Lipid transport and metabolism						PA14_51120	1.3071	NA		PA14_51120	-0.00696158	NA		PA14_51120	0.681738	NA		PA1020	-0.697167	0.967942		PA1020	0.278839	0.938641		PA1020	-0.943469	0.660003		IHMA87_04193	-0.031512	0.984023		IHMA87_04193	-0.780684	NA		IHMA87_04193	-0.0186081	NA
PA14_51110	IHMA87_04192	PA1021		Lipid transport and metabolism						PA14_51110	0.345422	NA		PA14_51110	0.546965	NA		PA14_51110	0.272475	NA		PA1021	-0.104798	0.999709		PA1021	0.0934906	NA		PA1021	0.371806	0.942638		IHMA87_04192	-0.325718	NA		IHMA87_04192	-0.0575812	NA		IHMA87_04192	0.234109	NA
PA14_51100	IHMA87_04191	PA1022		Lipid transport and metabolism						PA14_51100	-0.356515	0.785925		PA14_51100	-0.555061	0.667775		PA14_51100	0.0429469	0.975364		PA1022	-0.686619	0.991287		PA1022	-0.304894	0.926993		PA1022	-0.319038	0.943176		IHMA87_04191	-0.118119	0.937271		IHMA87_04191	-0.416045	NA		IHMA87_04191	-0.40592	NA
PA14_51090	IHMA87_04190	PA1023		General function prediction only	Lipid transport and metabolism	Secondary metabolites biosynthesis, transport and catabolism				PA14_51090	-0.088297	0.956352		PA14_51090	0.9375	0.509233		PA14_51090	-0.0990966	NA		PA1023	-0.537828	0.999709		PA1023	-0.167513	0.964689		PA1023	0.507245	0.872288		IHMA87_04190	-0.0416464	NA		IHMA87_04190	-1.3518	NA		IHMA87_04190	-1.25824	NA
PA14_51080	IHMA87_04189	PA1024		General function prediction only						PA14_51080	1.57831	0.048679		PA14_51080	2.24712	0.0340455		PA14_51080	1.03211	0.292723		PA1024	0.399152	0.999709		PA1024	1.33002	0.252429		PA1024	1.53905	0.134843		IHMA87_04189	-0.24165	0.881456		IHMA87_04189	-0.461598	NA		IHMA87_04189	-1.47266	NA
PA14_51070		PA1025		Function unknown						PA14_51070	2.00148	0.0022333		PA14_51070	1.32088	0.0836368		PA14_51070	0.896767	0.273305		PA1025	1.98051	0.01939		PA1025	2.18647	0.00667818		PA1025	3.65453	2.24629e-06
PA14_51060	IHMA87_04187	PA1026		Transcription						PA14_51060	1.1974	NA		PA14_51060	-0.0406078	0.975423		PA14_51060	0.68339	0.434558		PA1026	0.734361	0.994782		PA1026	0.401129	NA		PA1026	-0.270208	0.962288		IHMA87_04187	1.04688	0.252984		IHMA87_04187	0.0648642	NA		IHMA87_04187	0.93473	NA
PA14_51050	IHMA87_04186	PA1027		Energy production and conversion						PA14_51050	-0.155984	0.888617		PA14_51050	0.907623	0.204478		PA14_51050	0.0720451	0.935194		PA1027	-0.294917	0.999709		PA1027	-0.636845	0.593154		PA1027	-0.943873	0.221662		IHMA87_04186	-0.87471	0.238267		IHMA87_04186	-0.408437	0.780053		IHMA87_04186	-0.505684	0.47605
PA14_51040	IHMA87_04185	PA1028		Amino acid transport and metabolism						PA14_51040	-0.310167	0.781936		PA14_51040	0.452774	0.648765		PA14_51040	-0.533567	0.558435		PA1028	-0.0526475	0.999709		PA1028	-0.440594	0.856152		PA1028	-0.893931	0.370288		IHMA87_04185	-0.581936	0.581164		IHMA87_04185	-1.13025	0.442263		IHMA87_04185	-0.211486	0.817644
PA14_51020	IHMA87_04184	PA1029		Function unknown						PA14_51020	0.20187	0.797826		PA14_51020	0.274685	0.674518		PA14_51020	-0.157598	0.822436		PA1029	-0.355799	0.999709		PA1029	-0.0720629	0.980699		PA1029	0.0248717	0.998019		IHMA87_04184	-0.160729	0.859612		IHMA87_04184	0.634257	0.55084		IHMA87_04184	0.519255	0.452705
PA14_51010	IHMA87_04183	PA1030		Function unknown						PA14_51010	0.756757	0.100867		PA14_51010	1.10479	0.00396877		PA14_51010	0.941321	0.0255904		PA1030	-0.23734	0.999709		PA1030	-0.126626	0.942878		PA1030	-0.301549	0.880931		IHMA87_04183	-0.0921163	0.922772		IHMA87_04183	-0.258176	0.834461		IHMA87_04183	0.0516329	0.944713
P8	IHMA87_04182	PA1030.1		Function unknown						P8	3.37199	9.875e-05		P8	3.38866	0.000180685		P8	3.11658	0.0010066		PA1030.1	-0.0994455	NA		PA1030.1	3.88077	0.0186523		PA1030.1	2.64113	0.192407		IHMA87_04182	0.425651	NA		IHMA87_04182	1.36353	NA		IHMA87_04182	1.08696	NA
PA14_51000	IHMA87_04181	PA1031		Function unknown						PA14_51000	1.48656	0.000665781		PA14_51000	0.888685	0.0367715		PA14_51000	0.198965	0.703387		PA1031	0.590616	0.882402		PA1031	0.180898	0.923225		PA1031	-0.162506	0.955629		IHMA87_04181	0.843223	0.195592		IHMA87_04181	0.224226	0.858624		IHMA87_04181	-0.519804	0.406428
PA14_50980	IHMA87_04179	PA1032	quiP	General function prediction only						PA14_50980	3.66939	3.2259e-28		PA14_50980	3.99317	1.25994e-30		PA14_50980	4.01462	2.97298e-37		PA1032	2.73373	7.00009e-06		PA1032	3.76274	2.22638e-29		PA1032	4.5353	1.54431e-18		IHMA87_04179	1.25731	0.0149379		IHMA87_04179	1.08322	0.0732696		IHMA87_04179	0.650241	0.201385
PA14_50970	IHMA87_04178	PA1033		Posttranslational modification, protein turnover, chaperones						PA14_50970	-0.710349	0.42355		PA14_50970	-0.806513	0.23455		PA14_50970	-0.218866	0.791526		PA1033	-1.48221	0.218475		PA1033	-1.31822	0.17624		PA1033	0.167479	0.96227		IHMA87_04178	-0.46947	0.572025		IHMA87_04178	-0.590318	0.554504		IHMA87_04178	0.492523	0.408286
PA14_50950	IHMA87_04177	PA1034		Function unknown						PA14_50950	1.17462	0.131659		PA14_50950	0.873199	0.163224		PA14_50950	1.11543	0.0460106		PA1034	-0.809359	0.981316		PA1034	-0.594255	0.846579		PA1034	0.351779	0.941588		IHMA87_04177	2.16178	2.46216e-05		IHMA87_04177	2.24141	0.000257517		IHMA87_04177	2.11087	1.50978e-05
PA14_50940	IHMA87_04176	PA1035		Function unknown						PA14_50940	3.21262	1.90098e-12		PA14_50940	2.44123	1.83261e-08		PA14_50940	1.80656	3.82504e-07		PA1035	1.89698	0.0217574		PA1035	2.0216	0.00230915		PA1035	2.69468	2.95293e-05		IHMA87_04176	2.26562	3.19664e-06		IHMA87_04176	2.73386	2.34045e-05		IHMA87_04176	3.44867	6.0219e-16
PA14_50930	IHMA87_04175	PA1036		Function unknown						PA14_50930	-0.0709841	0.925361		PA14_50930	0.223685	0.658743		PA14_50930	0.854068	0.0252183		PA1036	0.0499828	0.999709		PA1036	-0.32176	0.860178		PA1036	-0.811373	0.39357		IHMA87_04175	0.0325378	0.975211		IHMA87_04175	-1.02814	0.21032		IHMA87_04175	-1.01426	0.0548685
PA14_50920	IHMA87_04174	PA1037		Function unknown						PA14_50920	-1.03284	NA		PA14_50920	-0.0277972	0.987895		PA14_50920	-0.647506	NA		PA1037	-0.14092	NA		PA1037	-0.789092	0.793153		PA1037	-0.144863	0.988391		IHMA87_04174	-0.526417	0.607927		IHMA87_04174	-0.59546	0.736488		IHMA87_04174	-0.668111	0.537426
PA14_50910	IHMA87_04173	PA1038		Function unknown						PA14_50910	0.0792355	NA		PA14_50910	-0.174785	0.897818		PA14_50910	0.193679	NA		PA1038	0.302695	NA		PA1038	-0.978576	0.723084		PA1038	-1.28087	0.570189		IHMA87_04173	-0.830067	0.382223		IHMA87_04173	-0.915949	0.550948		IHMA87_04173	-0.0663604	0.961612
PA14_50900	IHMA87_04172	PA1039		Function unknown						PA14_50900	-1.04254	NA		PA14_50900	-0.514339	0.549184		PA14_50900	-1.00032	0.218336		PA1039	-0.11434	0.999709		PA1039	-0.676615	0.769694		PA1039	-1.31609	0.257363		IHMA87_04172	-0.826623	0.228405		IHMA87_04172	-0.525946	0.65858		IHMA87_04172	-1.12361	0.0707534
PA14_50890	IHMA87_04171	PA1040		Function unknown						PA14_50890	-0.583852	0.643855		PA14_50890	-0.32097	0.74132		PA14_50890	-0.738736	0.358876		PA1040	-0.0522087	0.999709		PA1040	-0.599537	0.851924		PA1040	-1.01886	0.628649		IHMA87_04171	-0.517223	0.537022		IHMA87_04171	-0.333911	0.798426		IHMA87_04171	-0.502808	0.500296
PA14_50880	IHMA87_04170	PA1041		Cell wall/membrane/envelope biogenesis						PA14_50880	-0.136524	0.771009		PA14_50880	-0.377596	0.303821		PA14_50880	-1.22256	0.000219792		PA1041	-1.21263	0.227507		PA1041	-0.821902	0.0112643		PA1041	-0.926703	0.079125		IHMA87_04170	-0.360786	0.624986		IHMA87_04170	-0.631453	0.33252		IHMA87_04170	-0.0246349	0.959229
PA14_50870	IHMA87_04169	PA1042		Function unknown						PA14_50870	1.35399	0.101923		PA14_50870	1.2909	0.0512917		PA14_50870	0.564833	0.351768		PA1042	-0.684478	0.986718		PA1042	-0.302502	0.888292		PA1042	0.218695	0.929323		IHMA87_04169	0.356692	0.719728		IHMA87_04169	1.60778	0.0139754		IHMA87_04169	1.35517	0.00632165
PA14_50860	IHMA87_04168	PA1043		Function unknown						PA14_50860	0.43594	0.554065		PA14_50860	0.21941	0.74132		PA14_50860	0.792968	0.136439		PA1043	-0.746533	0.76415		PA1043	0.32041	0.862607		PA1043	0.312902	0.86417		IHMA87_04168	-0.175842	0.840394		IHMA87_04168	-0.119024	0.926519		IHMA87_04168	0.176006	0.779131
PA14_50850	IHMA87_04167	PA1044		Function unknown						PA14_50850	0.278287	NA		PA14_50850	-0.124604	NA		PA14_50850	-0.107687	NA		PA1044	-0.532081	NA		PA1044	0.298103	NA		PA1044	-0.00570801	0.999064		IHMA87_04167	-0.550499	0.579517		IHMA87_04167	-0.102196	0.95613		IHMA87_04167	-1.34363	NA
PA14_50840	IHMA87_04166	PA1045		Replication, recombination and repair	Transcription					PA14_50840	-0.0318782	0.975917		PA14_50840	-0.148925	0.8443		PA14_50840	0.581247	0.385651		PA1045	0.0407271	0.999709		PA1045	-0.686471	0.648789		PA1045	-1.10465	0.451839		IHMA87_04166	0.263574	0.735322		IHMA87_04166	0.436915	0.729237		IHMA87_04166	0.0655694	0.937189
PA14_50830		PA1046		Carbohydrate transport and metabolism						PA14_50830	-0.159535	0.870886		PA14_50830	-0.166508	0.83537		PA14_50830	-0.295259	0.710326		PA1046	-0.00666528	0.999709		PA1046	0.268588	0.88621		PA1046	-0.536899	0.739744
PA14_50820	IHMA87_04165	PA1047		Defense mechanisms						PA14_50820	-0.492	0.522262		PA14_50820	-0.636447	0.203719		PA14_50820	-1.03929	0.021106		PA1047	-0.313363	0.999709		PA1047	-0.3816	0.860777		PA1047	0.430993	0.830184		IHMA87_04165	-0.251991	0.740298		IHMA87_04165	-0.224534	0.828745		IHMA87_04165	-0.508042	0.278068
PA14_50810	IHMA87_04164	PA1048		Cell wall/membrane/envelope biogenesis						PA14_50810	-0.515461	0.427946		PA14_50810	-1.08888	0.00097593		PA14_50810	-0.996525	0.00309793		PA1048	-0.130481	0.999709		PA1048	-0.209254	0.864356		PA1048	0.10524	0.96227		IHMA87_04164	-0.0205967	0.982041		IHMA87_04164	-0.779569	0.236003		IHMA87_04164	-0.80214	0.0419789
PA14_50800	IHMA87_04163	PA1049	pdxH	Coenzyme transport and metabolism						PA14_50800	-0.996829	0.194287		PA14_50800	-0.794315	0.313423		PA14_50800	-1.39996	0.014396		PA1049	-0.226732	0.999709		PA1049	-0.969549	0.258935		PA1049	-0.155249	0.955629		IHMA87_04163	-0.491836	0.498111		IHMA87_04163	-0.926336	0.275054		IHMA87_04163	-1.01436	0.105036
PA14_50790	IHMA87_04162	PA1050		Transcription	Signal transduction mechanisms					PA14_50790	-0.559271	0.57968		PA14_50790	-0.475076	0.535347		PA14_50790	-1.15135	0.0590404		PA1050	0.181764	0.999709		PA1050	-0.486622	0.774355		PA1050	-0.504142	0.809792		IHMA87_04162	-0.161193	0.860804		IHMA87_04162	-0.741623	0.52317		IHMA87_04162	-0.784031	0.254153
PA14_50770	IHMA87_04161	PA1051		Amino acid transport and metabolism	Carbohydrate transport and metabolism					PA14_50770	-0.181081	NA		PA14_50770	1.79344	0.200132		PA14_50770	0.886507	NA		PA1051	-0.242188	0.999709		PA1051	-1.53666	0.0138385		PA1051	-0.833371	0.256893		IHMA87_04161	0.902021	0.331864		IHMA87_04161	0.415278	0.806134		IHMA87_04161	0.68558	0.50563
PA14_50760	IHMA87_04160	PA1052		Carbohydrate transport and metabolism						PA14_50760	-1.63777	NA		PA14_50760	-1.40642	0.174891		PA14_50760	-0.391234	0.711094		PA1052	-1.298	0.329637		PA1052	-0.999111	0.480701		PA1052	-2.15986	0.000456972		IHMA87_04160	-0.276991	0.831932		IHMA87_04160	-1.26935	NA		IHMA87_04160	0.247699	NA
PA14_50740	IHMA87_04158	PA1053		Cell wall/membrane/envelope biogenesis						PA14_50740	0.170692	0.720587		PA14_50740	-0.215434	0.556158		PA14_50740	-0.699439	0.0181616		PA1053	0.0532974	0.999709		PA1053	-0.247388	0.77757		PA1053	0.422365	0.698662		IHMA87_04158	0.217831	0.750166		IHMA87_04158	-0.041026	0.965317		IHMA87_04158	-0.354921	0.427289
PA14_50730	IHMA87_04157	PA1054		Energy production and conversion	Inorganic ion transport and metabolism					PA14_50730	-0.493013	0.371322		PA14_50730	-0.15181	0.799249		PA14_50730	-0.711937	0.113086		PA1054	-0.0439007	0.999709		PA1054	-0.393839	0.704612		PA1054	-0.617961	0.53319		IHMA87_04157	-0.575814	0.353717		IHMA87_04157	-0.109451	0.93358		IHMA87_04157	-0.890674	0.0711821
PA14_50720	IHMA87_04156	PA1055		Inorganic ion transport and metabolism						PA14_50720	1.07797	0.244741		PA14_50720	0.5127	0.552086		PA14_50720	0.621316	0.449178		PA1055	0.0822944	0.999709		PA1055	-0.398179	0.883478		PA1055	0.060893	0.995431		IHMA87_04156	-0.708331	0.463863		IHMA87_04156	-0.483173	0.806488		IHMA87_04156	-0.696791	0.499298
PA14_50710	IHMA87_04155	PA1056		Energy production and conversion	Inorganic ion transport and metabolism					PA14_50710	-0.667865	0.291804		PA14_50710	-0.621423	0.270124		PA14_50710	-0.453956	0.452641		PA1056	0.458365	0.967942		PA1056	0.0958489	0.961651		PA1056	-0.376006	0.850827		IHMA87_04155	-0.955325	0.110849		IHMA87_04155	-0.481955	0.687754		IHMA87_04155	-1.30976	0.00896809
PA14_50700	IHMA87_04154	PA1057		Inorganic ion transport and metabolism						PA14_50700	-0.639146	0.318867		PA14_50700	-0.969912	0.110551		PA14_50700	-0.0145636	0.986303		PA1057	-0.114051	0.999709		PA1057	-0.340443	0.881218		PA1057	-0.25795	0.932294		IHMA87_04154	-0.257203	0.790928		IHMA87_04154	-1.15884	0.314105		IHMA87_04154	-0.901918	0.315463
PA14_50690	IHMA87_04153	PA1058		Inorganic ion transport and metabolism						PA14_50690	-0.414126	0.674267		PA14_50690	-0.508886	0.623109		PA14_50690	-0.260141	0.830553		PA1058	0.122398	0.999709		PA1058	-0.572844	0.861596		PA1058	-0.615204	0.841616		IHMA87_04153	0.00688081	0.996808		IHMA87_04153	-1.11373	NA		IHMA87_04153	-0.481268	NA
PA14_50680	IHMA87_04152	PA1059		Inorganic ion transport and metabolism						PA14_50680	-0.648216	0.329166		PA14_50680	-0.542027	0.445705		PA14_50680	-0.0796906	0.93859		PA1059	-0.605139	0.995848		PA1059	-0.297781	0.917771		PA1059	-1.108	0.410701		IHMA87_04152	0.0503557	0.972277		IHMA87_04152	0.202739	0.911462		IHMA87_04152	-1.05045	0.225223
PA14_50670	IHMA87_04151	PA1060		Amino acid transport and metabolism	Carbohydrate transport and metabolism	General function prediction only				PA14_50670	0.0308162	0.97471		PA14_50670	-0.675851	0.163036		PA14_50670	-0.737817	0.169442		PA1060	-0.686901	0.884396		PA1060	0.183928	0.938641		PA1060	-0.599884	0.725154		IHMA87_04151	-0.528745	0.507224		IHMA87_04151	-0.11991	0.942747		IHMA87_04151	-0.475416	0.611228
PA14_50660	IHMA87_04150	PA1061		Amino acid transport and metabolism						PA14_50660	0.794097	0.284456		PA14_50660	-0.206227	0.772813		PA14_50660	-0.257605	0.756603		PA1061	-0.695258	0.839344		PA1061	-0.162714	0.951018		PA1061	-0.815968	0.541264		IHMA87_04150	0.301184	0.703543		IHMA87_04150	-0.174411	0.906912		IHMA87_04150	-0.201215	0.795742
PA14_50650	IHMA87_04149	PA1062		Transcription	General function prediction only					PA14_50650	0.0279667	0.976635		PA14_50650	0.252159	0.747851		PA14_50650	0.145888	0.87197		PA1062	-0.348599	0.999709		PA1062	-0.242231	0.942878		PA1062	-0.420609	0.873336		IHMA87_04149	-0.0602687	0.95522		IHMA87_04149	-0.723903	0.610992		IHMA87_04149	-0.151518	0.882011
PA14_50640	IHMA87_04148	PA1063		Function unknown						PA14_50640	-0.0283531	0.982815		PA14_50640	-0.246567	0.831501		PA14_50640	0.181587	NA		PA1063	-1.14601	0.839959		PA1063	1.53288	0.496441		PA1063	0.100574	0.991272		IHMA87_04148	-0.337896	0.772865		IHMA87_04148	-0.96655	NA		IHMA87_04148	-2.20542	NA
PA14_50630	IHMA87_04147	PA1064		Function unknown						PA14_50630	-1.20896	0.273691		PA14_50630	-0.162789	0.898387		PA14_50630	-0.745053	0.420696		PA1064	-0.63538	0.946005		PA1064	-0.377478	0.888292		PA1064	-0.791686	0.741405		IHMA87_04147	-0.43742	0.577262		IHMA87_04147	-0.753098	0.416898		IHMA87_04147	-1.08145	0.0654092
PA14_50620	IHMA87_04146	PA1065		Function unknown						PA14_50620	1.12256	0.106029		PA14_50620	1.10569	0.0251302		PA14_50620	0.276213	0.625557		PA1065	-0.487674	0.999709		PA1065	0.0537509	0.988247		PA1065	0.000999259	0.999414		IHMA87_04146	0.0662662	0.95434		IHMA87_04146	0.125736	0.925113		IHMA87_04146	1.26105	0.00698697
PA14_50610	IHMA87_04145	PA1066		Lipid transport and metabolism	Secondary metabolites biosynthesis, transport and catabolism	General function prediction only				PA14_50610	-0.696583	0.540769		PA14_50610	-1.07621	0.178932		PA14_50610	-0.759605	0.396376		PA1066	0.373011	0.999709		PA1066	-0.433384	0.890762		PA1066	-0.8201	0.706507		IHMA87_04145	-0.747337	0.519287		IHMA87_04145	-0.91774	0.509538		IHMA87_04145	-0.361904	0.640057
PA14_50600	IHMA87_04144	PA1067		Transcription						PA14_50600	-1.26728	NA		PA14_50600	-1.3795	0.166207		PA14_50600	-0.61838	0.611577		PA1067	-0.062829	0.999709		PA1067	-0.300839	NA		PA1067	0.0844727	0.998019		IHMA87_04144	-0.468625	0.630566		IHMA87_04144	-0.946909	0.595241		IHMA87_04144	-0.426557	0.690681
PA14_50590	IHMA87_04143	PA1068		Posttranslational modification, protein turnover, chaperones						PA14_50590	0.0806889	0.930806		PA14_50590	0.273271	0.677781		PA14_50590	1.27346	0.00275755		PA1068	-0.0257334	0.999709		PA1068	0.211742	0.906492		PA1068	0.319711	0.879431		IHMA87_04143	-0.0210124	0.982041		IHMA87_04143	0.23598	0.836506		IHMA87_04143	0.570999	0.294181
PA14_50570	IHMA87_04142	PA1069		Function unknown						PA14_50570	1.07582	0.00532075		PA14_50570	1.02889	0.0193733		PA14_50570	2.37603	1.59892e-12		PA1069	-0.415124	0.914686		PA1069	0.177022	0.904784		PA1069	1.0321	0.0910677		IHMA87_04142	-0.072091	0.92896		IHMA87_04142	0.839784	0.218759		IHMA87_04142	1.58442	3.51946e-05
PA14_50560	IHMA87_04141	PA1070	braG	Amino acid transport and metabolism						PA14_50560	0.0653116	0.926657		PA14_50560	0.951981	0.0958374		PA14_50560	0.70538	0.438598		PA1070	-0.961168	0.652138		PA1070	-0.343072	0.890762		PA1070	1.20221	0.478616		IHMA87_04141	-0.070391	0.950549		IHMA87_04141	0.18877	0.914198		IHMA87_04141	1.26044	0.0754167
PA14_50550	IHMA87_04140	PA1071	braF	Amino acid transport and metabolism						PA14_50550	-0.359992	0.565585		PA14_50550	0.564588	0.51452		PA14_50550	-0.373337	0.716546		PA1071	-0.326763	0.999709		PA1071	0.187161	0.942878		PA1071	0.740861	0.757927		IHMA87_04140	-0.392993	0.674713		IHMA87_04140	-0.494499	0.767346		IHMA87_04140	0.486185	0.628608
PA14_50540	IHMA87_04139	PA1072	braE	Amino acid transport and metabolism						PA14_50540	-0.3876	0.608738		PA14_50540	1.01332	0.335003		PA14_50540	0.326587	0.773688		PA1072	-0.0984077	0.999709		PA1072	-0.452724	0.817249		PA1072	0.0938648	0.983395		IHMA87_04139	-0.225655	0.810188		IHMA87_04139	-0.162351	0.911462		IHMA87_04139	-0.733312	0.306403
PA14_50530	IHMA87_04138	PA1073	braD	Amino acid transport and metabolism						PA14_50530	1.29531	0.0809644		PA14_50530	0.79873	0.407346		PA14_50530	1.15029	0.18467		PA1073	-0.463854	0.994782		PA1073	-0.265928	0.919992		PA1073	0.209146	0.955629		IHMA87_04138	-0.566792	0.504422		IHMA87_04138	-0.391554	0.766064		IHMA87_04138	-0.566949	0.514499
PA14_50520	IHMA87_04137	PA1074	braC	Amino acid transport and metabolism						PA14_50520	1.95636	2.17109e-11		PA14_50520	2.8778	6.89281e-31		PA14_50520	2.94211	1.17676e-31		PA1074	1.21729	0.0460534		PA1074	2.55592	9.04862e-15		PA1074	3.30107	1.2685e-14		IHMA87_04137	1.79621	2.85523e-06		IHMA87_04137	2.93718	4.29898e-13		IHMA87_04137	3.31224	1.68853e-30
PA14_50510	IHMA87_04136	PA1075		Function unknown						PA14_50510	0.60413	0.569189		PA14_50510	0.296522	0.722093		PA14_50510	0.851125	0.217946		PA1075	0.652328	0.950957		PA1075	0.27697	0.916048		PA1075	1.5845	0.142592		IHMA87_04136	1.0236	0.142015		IHMA87_04136	1.5223	0.0448183		IHMA87_04136	1.82725	0.000469538
PA14_50500	IHMA87_04135	PA1076		Function unknown						PA14_50500	-0.896577	0.0712044		PA14_50500	-0.512396	0.384488		PA14_50500	-1.03353	0.00859871		PA1076	-0.380673	0.999709		PA1076	-1.14212	0.0139086		PA1076	-0.948702	0.272913		IHMA87_04135	-0.10988	0.904523		IHMA87_04135	-1.07041	0.0511535		IHMA87_04135	-0.898571	0.0303024
PA14_50480	IHMA87_04134	PA1077	flgB	Cell motility						PA14_50480	-0.000210087	0.999629		PA14_50480	-0.153853	0.795774		PA14_50480	0.215918	0.793431		PA1077	-0.557889	0.999709		PA1077	-0.612734	0.816083		PA1077	-0.277705	0.955629		IHMA87_04134	1.08957	0.193057		IHMA87_04134	-0.627658	0.727827		IHMA87_04134	-0.603539	0.642637
PA14_50470	IHMA87_04133	PA1078	flgC	Cell motility						PA14_50470	1.55457	0.00422893		PA14_50470	1.15504	0.0491767		PA14_50470	1.05592	0.146342		PA1078	-0.519254	0.999709		PA1078	-0.538583	0.783555		PA1078	-0.0571399	0.998019		IHMA87_04133	0.49117	0.60997		IHMA87_04133	0.199466	0.918152		IHMA87_04133	0.100907	0.942655
PA14_50460	IHMA87_04132	PA1079	flgD	Cell motility						PA14_50460	0.996318	0.0362149		PA14_50460	0.949634	0.0158583		PA14_50460	0.61442	0.316554		PA1079	-0.968994	0.627405		PA1079	-0.65761	0.523549		PA1079	-0.0116209	0.998061		IHMA87_04132	1.09822	0.065027		IHMA87_04132	0.766746	0.538218		IHMA87_04132	0.992967	0.238624
PA14_50450	IHMA87_04131	PA1080	flgE	Cell motility						PA14_50450	-0.269418	0.648779		PA14_50450	-0.126	0.837455		PA14_50450	-0.227973	0.676717		PA1080	-1.15103	0.052614		PA1080	-0.725156	0.0788281		PA1080	-0.314705	0.850827		IHMA87_04131	0.407959	0.541433		IHMA87_04131	0.345502	0.723425		IHMA87_04131	0.950775	0.0217195
PA14_50440	IHMA87_04130	PA1081	flgF	Cell motility						PA14_50440	1.14046	0.0255144		PA14_50440	0.295816	0.59164		PA14_50440	0.944946	0.199817		PA1081	0.352563	0.999709		PA1081	-0.192091	0.923225		PA1081	-0.546955	0.792206		IHMA87_04130	0.616115	0.495716		IHMA87_04130	0.306793	0.836881		IHMA87_04130	-0.207771	0.859722
PA14_50430	IHMA87_04129	PA1082	flgG	Cell motility						PA14_50430	-0.525615	0.390846		PA14_50430	-0.00826797	0.989887		PA14_50430	-0.807142	0.142059		PA1082	-0.247254	0.999709		PA1082	-0.707466	0.249707		PA1082	-0.458927	0.780136		IHMA87_04129	0.00402628	0.996808		IHMA87_04129	-0.450362	0.637824		IHMA87_04129	-0.0512927	0.942321
PA14_50420	IHMA87_04128	PA1083	flgH	Cell motility						PA14_50420	-0.436096	0.510658		PA14_50420	0.0361511	0.96624		PA14_50420	0.482895	0.457155		PA1083	-0.462777	0.973304		PA1083	-0.145422	0.923225		PA1083	0.231987	0.94009		IHMA87_04128	0.179267	0.844597		IHMA87_04128	1.2493	0.0712994		IHMA87_04128	1.19227	0.051278
PA14_50410	IHMA87_04127	PA1084	flgI	Cell motility						PA14_50410	-0.317312	0.603152		PA14_50410	-0.109982	0.887437		PA14_50410	-0.376459	0.503241		PA1084	-0.358237	0.994782		PA1084	-0.460069	0.563534		PA1084	-0.0311949	0.998019		IHMA87_04127	0.0786305	0.935661		IHMA87_04127	0.1686	0.894383		IHMA87_04127	0.551814	0.399798
PA14_50380	IHMA87_04126	PA1085	flgJ	Cell wall/membrane/envelope biogenesis	Intracellular trafficking, secretion, and vesicular transport	Posttranslational modification, protein turnover, chaperones	Cell motility			PA14_50380	0.412513	0.39211		PA14_50380	0.682385	0.127047		PA14_50380	0.58711	0.160219		PA1085	-0.328017	0.999709		PA1085	-0.267734	0.815083		PA1085	0.293318	0.875487		IHMA87_04126	0.257516	0.745624		IHMA87_04126	1.01556	0.124178		IHMA87_04126	1.35825	0.00397415
PA14_50360	IHMA87_04125	PA1086	flgK	Cell motility						PA14_50360	0.947902	0.0100176		PA14_50360	0.73927	0.069571		PA14_50360	0.755813	0.0375564		PA1086	-0.50333	0.824754		PA1086	0.242916	0.798228		PA1086	0.490699	0.708319		IHMA87_04125	0.230911	0.749462		IHMA87_04125	0.057129	0.957914		IHMA87_04125	0.663625	0.151563
PA14_50340	IHMA87_04124	PA1087	flgL	Cell motility						PA14_50340	0.401412	0.36716		PA14_50340	1.14342	0.000265562		PA14_50340	1.34025	1.94885e-05		PA1087	-0.555275	0.80803		PA1087	0.32209	0.730653		PA1087	1.22458	0.0874786		IHMA87_04124	0.956083	0.0466676		IHMA87_04124	2.65804	5.42803e-08		IHMA87_04124	2.23999	2.30509e-10
PA14_50330		PA1088		General function prediction only	Secondary metabolites biosynthesis, transport and catabolism					PA14_50330	0.381291	0.475046		PA14_50330	0.514135	0.227564		PA14_50330	0.572178	0.231245		PA1088	-0.249111	0.999709		PA1088	-0.529942	0.593128		PA1088	0.0660283	0.985971
PA14_50320		PA1089		Amino acid transport and metabolism						PA14_50320	0.39847	0.48394		PA14_50320	1.16623	0.0209013		PA14_50320	0.830222	0.150208		PA1089	-0.78117	0.91288		PA1089	-0.361398	0.862607		PA1089	0.408897	0.864551
PA14_50310		PA1090		Cell wall/membrane/envelope biogenesis						PA14_50310	-0.220388	0.77076		PA14_50310	-0.330346	0.643582		PA14_50310	-0.224569	0.791759		PA1090	-0.487509	0.999709		PA1090	-0.437829	0.827302		PA1090	-0.0696589	0.995431
PA14_50300		PA1091	fgtA	Cell wall/membrane/envelope biogenesis	General function prediction only					PA14_50300	0.836652	0.00834143		PA14_50300	0.421997	0.2559		PA14_50300	0.389041	0.379945		PA1091	-0.137994	0.999709		PA1091	0.65026	0.244603		PA1091	0.971963	0.145896
PA14_50290		PA1092	fliC	Cell motility						PA14_50290	-0.0449669	0.948886		PA14_50290	0.303975	0.423668		PA14_50290	0.111184	0.765157		PA1092	0.295943	0.999709		PA1092	0.0387801	0.973529		PA1092	0.16242	0.950664
PA14_50280		PA1093		Cell motility						PA14_50280	0.627077	0.209885		PA14_50280	0.350961	0.445754		PA14_50280	0.180917	0.664598		PA1093	0.0434074	0.999709		PA1093	-0.181784	0.887024		PA1093	0.146981	0.955629
PA14_50270		PA1094	fliD	Cell motility						PA14_50270	0.754852	0.0705943		PA14_50270	1.09899	9.45965e-05		PA14_50270	0.983396	0.000207679		PA1094	0.0153609	0.999709		PA1094	-0.0269822	0.987214		PA1094	0.973293	0.18964
PA14_50250		PA1095		Intracellular trafficking, secretion, and vesicular transport	Cell motility	Posttranslational modification, protein turnover, chaperones				PA14_50250	-0.208075	0.696327		PA14_50250	-0.0160855	0.979239		PA14_50250	0.0143984	0.977582		PA1095	-0.322203	0.999709		PA1095	-0.12295	0.938954		PA1095	-0.239996	0.932294
PA14_50240		PA1096		Function unknown						PA14_50240	-0.17266	0.749707		PA14_50240	0.264515	0.548106		PA14_50240	0.0478022	0.927653		PA1096	-0.121722	0.999709		PA1096	0.0645429	0.968218		PA1096	0.0386364	0.998019
PA14_50220	IHMA87_04108	PA1097	fleQ	Signal transduction mechanisms						PA14_50220	1.06323	0.00177516		PA14_50220	0.551395	0.138775		PA14_50220	-0.488033	0.160219		PA1097	0.111641	0.999709		PA1097	-0.0577312	0.967415		PA1097	0.265194	0.885669		IHMA87_04108	1.481	0.000222665		IHMA87_04108	1.08125	0.0539953		IHMA87_04108	1.17777	0.00120661
PA14_50200	IHMA87_04107	PA1098	fleS	Signal transduction mechanisms						PA14_50200	-0.128223	0.837437		PA14_50200	0.324697	0.507159		PA14_50200	0.109381	0.842414		PA1098	-0.0282105	0.999709		PA1098	-0.114457	0.938641		PA1098	-0.431634	0.77232		IHMA87_04107	0.401374	0.541433		IHMA87_04107	0.220693	0.853993		IHMA87_04107	0.449885	0.438034
PA14_50180	IHMA87_04106	PA1099	fleR	Signal transduction mechanisms						PA14_50180	-0.161737	0.828085		PA14_50180	-0.488532	0.395665		PA14_50180	-0.719408	0.192128		PA1099	-0.637246	0.665392		PA1099	-0.681925	0.175286		PA1099	-0.6272	0.511908		IHMA87_04106	0.0446383	0.963455		IHMA87_04106	-0.0516369	0.965317		IHMA87_04106	0.654392	0.22659
PA14_50160	IHMA87_04105	PA1100	fliE	Cell motility	Intracellular trafficking, secretion, and vesicular transport					PA14_50160	-0.482583	0.651796		PA14_50160	-0.830839	0.155174		PA14_50160	-0.762922	0.19351		PA1100	0.280553	0.999709		PA1100	-0.360846	0.843768		PA1100	-0.670994	0.730889		IHMA87_04105	0.278313	0.755031		IHMA87_04105	-0.0919668	0.952422		IHMA87_04105	0.376665	0.601323
PA14_50140	IHMA87_04104	PA1101	fliF	Cell motility	Intracellular trafficking, secretion, and vesicular transport					PA14_50140	0.534055	0.357989		PA14_50140	-0.0815229	0.901154		PA14_50140	-0.316474	0.548413		PA1101	-0.129982	0.999709		PA1101	-0.52325	0.465073		PA1101	-0.266677	0.891716		IHMA87_04104	0.413885	0.538057		IHMA87_04104	0.126512	0.919428		IHMA87_04104	0.232546	0.699226
PA14_50130	IHMA87_04103	PA1102	fliG	Cell motility						PA14_50130	0.0528864	0.930806		PA14_50130	-0.407509	0.34975		PA14_50130	-0.0408392	0.93859		PA1102	-0.241437	0.999709		PA1102	-0.580229	0.492448		PA1102	-0.758363	0.489091		IHMA87_04103	0.584693	0.341435		IHMA87_04103	0.2013	0.860156		IHMA87_04103	0.352442	0.512198
PA14_50110	IHMA87_04102	PA1103		Cell motility	Intracellular trafficking, secretion, and vesicular transport					PA14_50110	0.120851	0.841402		PA14_50110	-0.816787	0.067901		PA14_50110	-0.0862465	0.888802		PA1103	-0.089684	0.999709		PA1103	-0.227041	0.904784		PA1103	-0.568638	0.753341		IHMA87_04102	-0.0313634	0.977315		IHMA87_04102	-0.37755	0.764867		IHMA87_04102	-0.372971	0.573081
PA14_50100	IHMA87_04101	PA1104	fliI	Cell motility	Intracellular trafficking, secretion, and vesicular transport					PA14_50100	-0.294899	0.63465		PA14_50100	-0.462967	0.395665		PA14_50100	-0.919077	0.15999		PA1104	-0.0371764	0.999709		PA1104	-0.197885	0.940193		PA1104	-0.190783	0.962479		IHMA87_04101	-0.316406	0.691183		IHMA87_04101	0.132866	0.942539		IHMA87_04101	-0.784003	0.441603
PA14_50080	IHMA87_04100	PA1105	fliJ	Intracellular trafficking, secretion, and vesicular transport	Posttranslational modification, protein turnover, chaperones	Cell motility				PA14_50080	-0.818297	0.37156		PA14_50080	-1.52873	0.0984641		PA14_50080	-0.274632	NA		PA1105	1.15216	NA		PA1105	0.0465405	NA		PA1105	0.0304566	0.998019		IHMA87_04100	0.193317	NA		IHMA87_04100	0.470246	NA		IHMA87_04100	-0.242972	NA
PA14_50070	IHMA87_04099	PA1106		Function unknown						PA14_50070	-0.561339	0.520174		PA14_50070	-0.658371	0.141351		PA14_50070	-1.06475	0.00785937		PA1106	0.12305	0.999709		PA1106	-0.0315185	0.992224		PA1106	-0.023326	0.998019		IHMA87_04099	-0.251785	0.763782		IHMA87_04099	-0.874105	0.217102		IHMA87_04099	-1.39646	0.000962446
PA14_50060		PA1107		Signal transduction mechanisms						PA14_50060	0.589892	0.448066		PA14_50060	0.167056	0.78194		PA14_50060	-0.202156	0.753923		PA1107	0.404249	0.999709		PA1107	-0.525229	0.821627		PA1107	0.216444	0.94505
PA14_50050	IHMA87_04098	PA1108		General function prediction only	Carbohydrate transport and metabolism	Inorganic ion transport and metabolism	Amino acid transport and metabolism			PA14_50050	-0.534409	NA		PA14_50050	-0.757777	NA		PA14_50050	-0.0793933	NA		PA1108	0.939444	NA		PA1108	-0.988116	NA		PA1108	0.697126	0.905302		IHMA87_04098	-1.05546	NA		IHMA87_04098	0.428944	NA		IHMA87_04098	0.550107	NA
PA14_50040	IHMA87_04097	PA1109		Transcription	Carbohydrate transport and metabolism					PA14_50040	-0.41624	0.695189		PA14_50040	-0.505889	0.546368		PA14_50040	-0.928118	0.214682		PA1109	0.340273	0.999709		PA1109	0.594429	0.854152		PA1109	-0.885687	0.722674		IHMA87_04097	-0.219443	0.862739		IHMA87_04097	-0.0340582	0.986895		IHMA87_04097	-0.410431	0.727709
PA14_50030	IHMA87_04096	PA1110		Translation, ribosomal structure and biogenesis						PA14_50030	-1.06703	NA		PA14_50030	-0.658021	0.468829		PA14_50030	-0.58494	0.487037		PA1110	0.206727	0.999709		PA1110	-0.763737	0.776677		PA1110	-0.138149	0.980248		IHMA87_04096	-0.0364622	0.981404		IHMA87_04096	-1.38507	0.368243		IHMA87_04096	-1.18287	0.248919
PA14_50020	IHMA87_04095	PA1111		Function unknown						PA14_50020	-1.07647	0.22913		PA14_50020	-0.76368	0.227564		PA14_50020	-1.47765	0.00661039		PA1111	-0.243782	0.999709		PA1111	0.442718	0.891887		PA1111	-0.919539	0.743488		IHMA87_04095	-1.44344	0.187213		IHMA87_04095	-0.144084	NA		IHMA87_04095	-0.572135	0.602273
PA14_50010	IHMA87_04094	PA1112		Carbohydrate transport and metabolism						PA14_50010	0.704162	0.36753		PA14_50010	0.526401	0.321623		PA14_50010	0.693857	0.146342		PA1112	0.31887	0.999709		PA1112	0.634967	0.523549		PA1112	1.02544	0.100346		IHMA87_04094	-0.443284	0.630859		IHMA87_04094	-0.447101	0.704185		IHMA87_04094	-0.100653	0.888994
		PA1112.1		Function unknown																		PA1112.1	0.122776	0.999709		PA1112.1	-0.858269	0.342175		PA1112.1	0.226551	0.919421
PA14_49970	IHMA87_04091	PA1113		Defense mechanisms						PA14_49970	0.827151	NA		PA14_49970	-0.206311	0.870939		PA14_49970	0.152934	0.900616		PA1113	0.410407	0.999709		PA1113	-0.323669	0.923225		PA1113	-0.0631819	0.998019		IHMA87_04091	-0.796769	0.334885		IHMA87_04091	-0.426834	0.773995		IHMA87_04091	-0.97447	0.183912
PA14_49960	IHMA87_04090	PA1114		Function unknown						PA14_49960	0.89681	0.216445		PA14_49960	0.412273	0.464239		PA14_49960	0.367984	0.568152		PA1114	0.730204	0.999596		PA1114	0.071687	0.988247		PA1114	0.520456	0.86417		IHMA87_04090	-0.636884	0.595266		IHMA87_04090	-0.468841	0.74061		IHMA87_04090	-0.131473	0.888994
PA14_49940	IHMA87_04089	PA1115		Cell wall/membrane/envelope biogenesis						PA14_49940	0.898074	0.0215686		PA14_49940	0.655849	0.0533793		PA14_49940	0.481537	0.198613		PA1115	0.173706	0.999709		PA1115	0.429008	0.766259		PA1115	0.33156	0.86218		IHMA87_04089	-0.0136224	0.989367		IHMA87_04089	-0.416208	0.688099		IHMA87_04089	-0.574936	0.305264
PA14_49930	IHMA87_04088	PA1116		Function unknown						PA14_49930	0.741794	NA		PA14_49930	0.775151	0.332682		PA14_49930	1.15249	0.200435		PA1116	0.49495	0.999709		PA1116	-0.560233	0.722433		PA1116	0.182292	0.955629		IHMA87_04088	1.58127	0.0263831		IHMA87_04088	0.189305	0.911462		IHMA87_04088	0.839284	0.330008
PA14_49920	IHMA87_04087	PA1117		Function unknown						PA14_49920	-0.10691	0.910305		PA14_49920	-0.0208171	0.974379		PA14_49920	-0.365661	0.408135		PA1117	0.274083	NA		PA1117	0.697359	0.779232		PA1117	-0.726257	0.639109		IHMA87_04087	1.54302	0.0471073		IHMA87_04087	0.675246	0.568177		IHMA87_04087	1.21964	0.00813703
PA14_49910	IHMA87_04086	PA1118		Function unknown						PA14_49910	-0.107571	0.861071		PA14_49910	0.384417	0.435281		PA14_49910	0.164	0.730358		PA1118	-0.556222	0.999596		PA1118	-0.0151659	0.994667		PA1118	-0.0634616	0.980406		IHMA87_04086	-0.585522	0.643992		IHMA87_04086	-0.146368	0.911462		IHMA87_04086	0.536738	0.277454
PA14_49900	IHMA87_04085	PA1119	yfiB	Cell wall/membrane/envelope biogenesis						PA14_49900	1.07397	0.0195357		PA14_49900	2.02906	9.64554e-07		PA14_49900	0.531828	0.348089		PA1119	0.340213	0.999709		PA1119	0.663674	0.751946		PA1119	1.16823	0.234453		IHMA87_04085	0.0440645	0.970411		IHMA87_04085	1.96854	5.48254e-05		IHMA87_04085	2.64388	2.35976e-11
PA14_49890	IHMA87_04084	PA1120	tpbB	Signal transduction mechanisms						PA14_49890	0.0877039	0.920813		PA14_49890	0.349122	0.549269		PA14_49890	0.283995	0.6896		PA1120	0.0932486	0.999709		PA1120	0.140269	0.968218		PA1120	-0.0127364	0.998061		IHMA87_04084	-1.06273	0.181465		IHMA87_04084	-0.245464	0.893357		IHMA87_04084	-0.511077	0.579934
PA14_49880	IHMA87_04083	PA1121	yfiR	Function unknown						PA14_49880	-0.260527	0.779451		PA14_49880	-0.540551	0.264996		PA14_49880	-1.61429	6.48342e-05		PA1121	-0.257418	0.999709		PA1121	-0.483844	0.765342		PA1121	-0.568682	0.655574		IHMA87_04083	-0.317388	0.742854		IHMA87_04083	-0.332856	0.786609		IHMA87_04083	-0.689836	0.229781
PA14_49870	IHMA87_04082	PA1122		Function unknown						PA14_49870	1.287	0.00233202		PA14_49870	2.20808	3.15609e-11		PA14_49870	1.31494	0.000414982		PA1122	0.0612302	0.999709		PA1122	0.59786	0.538526		PA1122	1.40294	0.00808209		IHMA87_04082	0.459989	0.581838		IHMA87_04082	0.637556	0.420304		IHMA87_04082	2.69822	1.90924e-14
PA14_49850	IHMA87_04081	PA1123		Function unknown						PA14_49850	4.96068	4.33276e-51		PA14_49850	4.5233	1.89684e-20		PA14_49850	3.65459	6.15457e-28		PA1123	3.99954	7.38564e-07		PA1123	4.83878	1.80197e-05		PA1123	5.66691	6.17642e-08		IHMA87_04081	4.84527	7.49374e-26		IHMA87_04081	4.89516	3.24192e-22		IHMA87_04081	5.13474	2.77814e-28
PA14_49840	IHMA87_04080	PA1124	dgt	Nucleotide transport and metabolism						PA14_49840	-0.723039	0.22913		PA14_49840	-0.201199	0.733083		PA14_49840	-0.924064	0.0289845		PA1124	-0.0778354	0.999709		PA1124	-0.463272	0.740903		PA1124	0.0666761	0.985611		IHMA87_04080	-0.701907	0.253176		IHMA87_04080	-0.27661	0.79111		IHMA87_04080	0.483329	0.266828
PA14_49820	IHMA87_04079	PA1125		Transcription						PA14_49820	-0.305004	0.758657		PA14_49820	-1.06542	0.106372		PA14_49820	-1.01199	0.0995373		PA1125	-0.304521	0.999709		PA1125	0.0443296	0.990847		PA1125	-0.646908	0.730889		IHMA87_04079	-1.16554	0.0764943		IHMA87_04079	-0.62769	0.559059		IHMA87_04079	-0.202695	0.793026
PA14_49810	IHMA87_04078	PA1126		Function unknown						PA14_49810	2.37479	0.000349235		PA14_49810	2.54741	3.00801e-09		PA14_49810	2.97261	3.98926e-17		PA1126	1.34459	0.462863		PA1126	3.57927	8.66041e-10		PA1126	3.99302	5.871e-13		IHMA87_04078	0.620702	0.453696		IHMA87_04078	2.39262	0.00027843		IHMA87_04078	1.96762	2.31307e-05
PA14_49800	IHMA87_04077	PA1127		Energy production and conversion						PA14_49800	0.806044	0.172642		PA14_49800	-0.0371793	0.956492		PA14_49800	-0.0675732	0.896232		PA1127	-0.605858	0.945809		PA1127	0.551431	0.712954		PA1127	0.618556	0.628597		IHMA87_04077	-0.273263	NA		IHMA87_04077	0.758104	NA		IHMA87_04077	0.07374	NA
PA14_49790	IHMA87_04076	PA1128		Transcription						PA14_49790	0.444204	NA		PA14_49790	-0.829842	0.529792		PA14_49790	-0.0836292	NA		PA1128	1.35484	0.397205		PA1128	-0.294984	0.923225		PA1128	-0.472984	0.903467		IHMA87_04076	-0.812725	0.260717		IHMA87_04076	-0.587921	0.624628		IHMA87_04076	-0.666807	0.328452
PA14_49780		PA1129		Amino acid transport and metabolism						PA14_49780	-0.117225	NA		PA14_49780	-0.193627	0.902287		PA14_49780	-0.813063	NA		PA1129	-0.283663	0.999709		PA1129	-0.31103	NA		PA1129	0.0296341	0.998019
PA14_49760		PA1130	rhlC	General function prediction only						PA14_49760	-1.43967	0.0120255		PA14_49760	-1.19943	0.01538		PA14_49760	-0.834254	0.0691446		PA1130	-0.375524	0.999709		PA1130	-0.162786	0.904784		PA1130	0.0191177	0.998019
PA14_49750		PA1131		Carbohydrate transport and metabolism						PA14_49750	-0.334972	0.733343		PA14_49750	-0.694862	0.119813		PA14_49750	-0.585053	0.1919		PA1131	0.575689	0.978402		PA1131	0.0314908	0.988645		PA1131	-0.155795	0.955629
PA14_49740		PA1132		Function unknown						PA14_49740	2.5609	2.76194e-09		PA14_49740	1.38675	0.0109736		PA14_49740	0.925014	0.0847167		PA1132	-0.300014	0.999709		PA1132	0.813422	0.636964		PA1132	-0.120565	0.979917
PA14_49730		PA1133		Function unknown						PA14_49730	-0.633354	NA		PA14_49730	0.0593743	0.976132		PA14_49730	-1.18475	NA		PA1133	0.166107	NA		PA1133	-0.903368	NA		PA1133	-1.30604	0.704122
PA14_49720	IHMA87_04075	PA1134		Function unknown						PA14_49720	0.31109	NA		PA14_49720	0.983151	NA		PA14_49720	-0.988446	NA		PA1134	0.552761	NA		PA1134	-0.369149	NA		PA1134	1.89653	0.458474		IHMA87_04075	-0.183904	0.931529		IHMA87_04075	0.0232468	0.987959		IHMA87_04075	0.544519	0.417563
PA14_49710		PA1135		General function prediction only						PA14_49710	-0.636797	0.502159		PA14_49710	0.047114	0.964984		PA14_49710	-0.279718	0.759699		PA1135	-0.943861	0.764524		PA1135	-0.847791	0.299329		PA1135	-1.11866	0.0622816
PA14_49700		PA1136		Transcription	Signal transduction mechanisms					PA14_49700	0.657755	0.538823		PA14_49700	-0.0111209	0.989887		PA14_49700	-0.0167781	0.987279		PA1136	0.0449365	0.999709		PA1136	-0.225572	0.938641		PA1136	0.0222009	0.998019
PA14_49690		PA1137		Energy production and conversion	General function prediction only					PA14_49690	-1.25633	0.189772		PA14_49690	-0.634623	0.392868		PA14_49690	0.551723	0.608423		PA1137	-1.55526	0.0759435		PA1137	-2.05904	0.000307921		PA1137	-1.89552	0.101154
PA14_49680		PA1138		Transcription						PA14_49680	-0.0723125	0.960822		PA14_49680	-0.319716	0.826113		PA14_49680	0.745494	NA		PA1138	-0.28787	0.999709		PA1138	0.114818	NA		PA1138	1.13971	0.744852
PA14_49660	IHMA87_04074	PA1139		Function unknown						PA14_49660	-0.460335	NA		PA14_49660	-1.04756	0.251992		PA14_49660	-0.757978	0.414755		PA1139	-0.201552	0.999709		PA1139	0.261688	0.923225		PA1139	-0.0982208	0.986379		IHMA87_04074	-0.414887	0.637853		IHMA87_04074	-0.544993	0.667161		IHMA87_04074	0.216612	0.796579
PA14_49650	IHMA87_04073	PA1140		General function prediction only						PA14_49650	1.54926	0.0174982		PA14_49650	1.20346	0.0585804		PA14_49650	1.57875	0.00187794		PA1140	1.04784	0.201151		PA1140	0.913595	0.268242		PA1140	1.4511	0.0195152		IHMA87_04073	0.0332921	0.977315		IHMA87_04073	-0.177179	0.904727		IHMA87_04073	-0.10517	0.905822
PA14_49640	IHMA87_04072	PA1141		Transcription						PA14_49640	0.481326	NA		PA14_49640	-0.444445	0.770768		PA14_49640	-0.179089	0.899903		PA1141	-0.722511	0.852635		PA1141	-0.257201	0.936464		PA1141	-0.719588	0.796577		IHMA87_04072	-0.790342	0.313873		IHMA87_04072	-0.123784	0.949488		IHMA87_04072	-0.856874	0.391786
PA14_49630	IHMA87_04071	PA1142		Transcription						PA14_49630	0.531537	NA		PA14_49630	-1.06166	0.178416		PA14_49630	-0.848001	0.314573		PA1142	-0.325412	0.999709		PA1142	-0.608678	0.807048		PA1142	-1.34763	0.406442		IHMA87_04071	-0.698732	0.461592		IHMA87_04071	-0.601582	0.699364		IHMA87_04071	-0.711742	0.473142
PA14_49620	IHMA87_04070	PA1143		Amino acid transport and metabolism						PA14_49620	-0.274521	NA		PA14_49620	-0.586833	NA		PA14_49620	0.943736	NA		PA1143	0.467196	NA		PA1143	0	NA		PA1143	0.0304566	0.998019		IHMA87_04070	-0.541983	NA		IHMA87_04070	-0.95837	NA		IHMA87_04070	-1.24177	NA
PA14_49610	IHMA87_04069	PA1144		Carbohydrate transport and metabolism						PA14_49610	1.34943	NA		PA14_49610	1.59283	0.293778		PA14_49610	2.31364	NA		PA1144	0.667561	0.999709		PA1144	-0.366737	NA		PA1144	1.12849	0.805102		IHMA87_04069	-0.0224411	NA		IHMA87_04069	0.134066	NA		IHMA87_04069	0.951062	NA
PA14_49590		PA1145		Transcription						PA14_49590	-0.387433	NA		PA14_49590	-0.318396	0.799949		PA14_49590	-0.627157	0.51003		PA1145	-0.104729	0.999709		PA1145	-0.0977249	0.984128		PA1145	-0.802556	0.816971
PA14_49580		PA1146		Energy production and conversion						PA14_49580	-1.7815	NA		PA14_49580	-0.571768	NA		PA14_49580	-0.10191	NA		PA1146	0.342683	NA		PA1146	-0.450057	NA		PA1146	-0.53403	0.942638
PA14_49570		PA1147		Amino acid transport and metabolism						PA14_49570	2.90568	0.00569444		PA14_49570	1.91308	0.00838708		PA14_49570	2.20756	0.0189558		PA1147	0.170757	0.999709		PA1147	0.768996	0.590424		PA1147	0.321387	0.91432
PA14_49560		PA1148	toxA	Function unknown						PA14_49560	0.522591	NA		PA14_49560	-0.559874	0.692494		PA14_49560	0.382107	NA		PA1148	-0.446699	0.999709		PA1148	-1.32615	NA		PA1148	0.106669	0.993587
PA14_49530	IHMA87_04068	PA1149		Function unknown						PA14_49530	0.264275	NA		PA14_49530	0.86339	0.468419		PA14_49530	-0.292378	0.825104		PA1149	0.893311	NA		PA1149	0.818475	NA		PA1149	0.288468	0.955629		IHMA87_04068	-0.901168	0.353696		IHMA87_04068	-1.06084	0.436907		IHMA87_04068	-0.89441	0.366249
	IHMA87_04067	PA1150	pys2	Function unknown																		PA1150	0.206249	0.999709		PA1150	1.69848	2.8585e-05		PA1150	2.48839	3.48399e-06		IHMA87_04067	1.08378	0.0874897		IHMA87_04067	2.8152	0.00033697		IHMA87_04067	3.4514	3.84475e-10
		PA1151	imm2	Function unknown																		PA1151	2.47958	1.49901e-07		PA1151	4.21641	9.30539e-41		PA1151	3.88626	0.00233481
		PA1152		Function unknown																		PA1152	1.51633	0.549972		PA1152	1.85301	0.288967		PA1152	2.74578	0.142135
		PA1153		Transcription																		PA1153	-0.715286	0.993542		PA1153	1.33636	NA		PA1153	0.683059	0.897468
		PA1154		Replication, recombination and repair																		PA1154	-0.0211198	NA		PA1154	0.43699	NA		PA1154	3.55683	0.0475381
PA14_49470	IHMA87_04062	PA1155	nrdB	Nucleotide transport and metabolism						PA14_49470	3.49113	3.01522e-31		PA14_49470	2.44031	3.92959e-13		PA14_49470	2.96585	1.30928e-18		PA1155	1.44583	0.0211634		PA1155	1.20877	0.0117724		PA1155	1.25719	0.127093		IHMA87_04062	1.56564	0.000135168		IHMA87_04062	1.18756	0.0680168		IHMA87_04062	2.1844	3.54733e-08
PA14_49460	IHMA87_04061	PA1156	nrdA	Nucleotide transport and metabolism						PA14_49460	0.356283	0.414094		PA14_49460	1.24716	2.40053e-05		PA14_49460	1.66185	2.10496e-07		PA1156	0.675931	0.572215		PA1156	0.306873	0.709783		PA1156	1.78547	0.00208989		IHMA87_04061	0.605363	0.331341		IHMA87_04061	0.5803	0.451482		IHMA87_04061	1.38185	5.66892e-05
PA14_49440	IHMA87_04060	PA1157		Signal transduction mechanisms	Transcription					PA14_49440	0.419438	0.721923		PA14_49440	-0.455176	0.528199		PA14_49440	0.194713	0.815151		PA1157	-0.38082	0.999709		PA1157	0.101724	0.969359		PA1157	-0.889039	0.547689		IHMA87_04060	0.31994	0.698473		IHMA87_04060	-0.568437	0.63496		IHMA87_04060	-0.993985	0.106323
PA14_49420	IHMA87_04059	PA1158		Signal transduction mechanisms						PA14_49420	0.384029	0.768303		PA14_49420	-0.454898	0.570486		PA14_49420	-0.344179	0.718314		PA1158	-0.226275	0.999709		PA1158	0.14838	0.960291		PA1158	-1.37695	0.1223		IHMA87_04059	0.297728	0.735322		IHMA87_04059	-0.18233	0.917737		IHMA87_04059	-0.964482	0.185652
PA14_49410		PA1159		Transcription						PA14_49410	2.13461	1.55512e-09		PA14_49410	2.46941	3.04615e-20		PA14_49410	2.4141	1.20556e-18		PA1159	0.956987	0.372338		PA1159	1.54402	3.52561e-05		PA1159	1.56069	0.0101372
PA14_49400	IHMA87_04056	PA1160		Function unknown						PA14_49400	-0.522581	0.661587		PA14_49400	-0.326127	0.727909		PA14_49400	-0.968668	0.171221		PA1160	-0.791107	0.839917		PA1160	-0.818954	0.633424		PA1160	-0.831086	0.545789		IHMA87_04056	-0.0852763	0.940629		IHMA87_04056	-0.471917	0.690419		IHMA87_04056	-0.616189	0.346171
PA14_49390	IHMA87_04055	PA1161	rrmA	Coenzyme transport and metabolism						PA14_49390	-0.78084	NA		PA14_49390	-0.785784	0.472676		PA14_49390	0.0501374	NA		PA1161	0.36582	0.999709		PA1161	-0.167965	0.968218		PA1161	0.371481	0.944038		IHMA87_04055	-0.417915	0.688648		IHMA87_04055	0.606792	0.736086		IHMA87_04055	-0.760822	0.519576
PA14_49380	IHMA87_04054	PA1162	dapE	Amino acid transport and metabolism						PA14_49380	-0.901543	NA		PA14_49380	0.314615	0.811712		PA14_49380	-0.601732	0.530539		PA1162	0.281095	0.999709		PA1162	-0.350718	0.898374		PA1162	0.182423	0.967346		IHMA87_04054	-0.299821	0.766821		IHMA87_04054	-0.599843	0.584886		IHMA87_04054	-1.08455	0.0870529
PA14_49360		PA1163	ndvB	Cell wall/membrane/envelope biogenesis	Carbohydrate transport and metabolism					PA14_49360	-0.558072	0.475889		PA14_49360	0.00640455	0.991933		PA14_49360	-0.629314	0.251812		PA1163	-0.32781	0.999709		PA1163	-0.263503	0.893861		PA1163	-0.348249	0.858415
PA14_49350	IHMA87_04053	PA1164		Coenzyme transport and metabolism						PA14_49350	-0.0708542	0.951439		PA14_49350	-0.391245	0.494746		PA14_49350	-0.244854	0.699789		PA1164	-0.0388513	0.999709		PA1164	0.435533	0.810455		PA1164	-0.213514	0.947		IHMA87_04053	1.17892	0.0573452		IHMA87_04053	2.28636	1.68282e-05		IHMA87_04053	2.6146	4.22082e-11
PA14_49340	IHMA87_04052	PA1165	pcpS	Secondary metabolites biosynthesis, transport and catabolism						PA14_49340	0.714681	0.585993		PA14_49340	-0.0512965	0.964668		PA14_49340	-0.870212	0.333469		PA1165	0.560363	0.97673		PA1165	0.10315	0.982479		PA1165	-0.0954098	0.98863		IHMA87_04052	-0.17103	0.875557		IHMA87_04052	-0.947134	0.442146		IHMA87_04052	-1.1828	0.137556
PA14_49330	IHMA87_04051	PA1166		Secondary metabolites biosynthesis, transport and catabolism						PA14_49330	0.318105	0.815995		PA14_49330	-0.0816335	0.903559		PA14_49330	-0.419725	0.494898		PA1166	-0.325859	0.999709		PA1166	-0.372209	0.814431		PA1166	-0.332377	0.861376		IHMA87_04051	0.340454	0.755031		IHMA87_04051	0.155823	0.901633		IHMA87_04051	0.754103	0.109698
PA14_49320	IHMA87_04050	PA1167		Function unknown						PA14_49320	1.23593	0.00776525		PA14_49320	1.47177	1.84942e-06		PA14_49320	0.852256	0.0387539		PA1167	1.96616	0.187965		PA1167	1.87456	0.105698		PA1167	1.77444	0.0380269		IHMA87_04050	-0.238355	0.864551		IHMA87_04050	0.215759	0.921005		IHMA87_04050	0.0584743	0.961641
PA14_49310	IHMA87_04049	PA1168		Function unknown						PA14_49310	-0.624351	0.554065		PA14_49310	0.5746	0.602361		PA14_49310	-0.0925844	0.94733		PA1168	-0.789207	NA		PA1168	0.311648	NA		PA1168	1.43619	0.675426		IHMA87_04049	0.763323	0.245402		IHMA87_04049	-0.0582296	0.956227		IHMA87_04049	1.27604	0.000426944
PA14_49300	IHMA87_04048	PA1169		Function unknown						PA14_49300	-0.0210046	0.986843		PA14_49300	-0.556391	0.46397		PA14_49300	-0.20216	0.821116		PA1169	-0.291674	0.999709		PA1169	0.119829	0.968975		PA1169	-0.250181	0.95041		IHMA87_04048	-0.825978	0.167943		IHMA87_04048	-0.995164	0.316279		IHMA87_04048	-0.45875	0.446141
PA14_49290	IHMA87_04047	PA1170		Inorganic ion transport and metabolism						PA14_49290	-1.9011	NA		PA14_49290	-0.633192	0.585548		PA14_49290	-1.80091	0.0260719		PA1170	1.01914	0.831183		PA1170	-0.702913	NA		PA1170	-0.465973	0.932294		IHMA87_04047	0.10769	0.947219		IHMA87_04047	0.489971	0.806134		IHMA87_04047	-0.449196	NA
PA14_49280	IHMA87_04046	PA1171		Cell wall/membrane/envelope biogenesis						PA14_49280	-0.929997	0.290078		PA14_49280	-1.16466	0.0497318		PA14_49280	-1.11925	0.0494335		PA1171	-0.424957	0.954906		PA1171	-0.760957	0.507623		PA1171	-0.260401	0.929323		IHMA87_04046	-0.649348	0.269925		IHMA87_04046	-0.557426	0.600307		IHMA87_04046	-0.771077	0.218612
PA14_49270	IHMA87_04045	PA1172	napC	Energy production and conversion						PA14_49270	0.399485	0.437177		PA14_49270	0.577855	0.262376		PA14_49270	0.2485	0.788035		PA1172	0.645953	NA		PA1172	1.06249	0.329664		PA1172	0.617588	0.785516		IHMA87_04045	-0.130038	0.94426		IHMA87_04045	0.348086	0.828745		IHMA87_04045	0.106337	0.934823
PA14_49260	IHMA87_04044	PA1173	napB	Energy production and conversion						PA14_49260	0.626375	0.240995		PA14_49260	1.52082	0.000490222		PA14_49260	1.30058	0.0487221		PA1173	0.310334	NA		PA1173	0.832161	0.556353		PA1173	1.10685	0.346728		IHMA87_04044	-0.00107781	0.999199		IHMA87_04044	0.449646	0.77534		IHMA87_04044	1.37542	0.162434
PA14_49250	IHMA87_04043	PA1174	napA	Energy production and conversion						PA14_49250	2.597	3.43205e-08		PA14_49250	3.37944	4.73138e-37		PA14_49250	3.99496	6.71202e-36		PA1174	0.217248	0.999709		PA1174	3.07854	7.01758e-23		PA1174	3.3162	2.74616e-18		IHMA87_04043	0.731055	0.166223		IHMA87_04043	3.55821	6.34345e-20		IHMA87_04043	4.37562	3.84531e-31
PA14_49230	IHMA87_04042	PA1175	napD	Inorganic ion transport and metabolism						PA14_49230	2.88699	3.98857e-09		PA14_49230	3.0157	8.87583e-17		PA14_49230	4.29092	1.55879e-17		PA1175	3.89351	3.93634e-06		PA1175	2.96065	1.47484e-06		PA1175	3.34265	1.55721e-10		IHMA87_04042	1.34532	0.165457		IHMA87_04042	3.08205	2.78908e-07		IHMA87_04042	4.04909	1.85407e-16
PA14_49220	IHMA87_04041	PA1176	napF	Energy production and conversion						PA14_49220	0.750492	0.104347		PA14_49220	1.97496	6.76366e-14		PA14_49220	2.93414	4.0617e-28		PA1176	-0.0471258	0.999709		PA1176	2.39086	2.47732e-10		PA1176	2.62469	1.37749e-10		IHMA87_04041	-0.217496	0.794503		IHMA87_04041	3.77896	1.56159e-20		IHMA87_04041	4.32202	2.32445e-43
PA14_49210	IHMA87_04040	PA1177	napE	Energy production and conversion						PA14_49210	0.87967	0.250579		PA14_49210	2.31063	4.51347e-15		PA14_49210	3.31369	3.04318e-31		PA1177	1.43581	0.329637		PA1177	3.28924	4.43503e-13		PA1177	4.28872	2.80093e-20		IHMA87_04040	0.0377392	0.97704		IHMA87_04040	4.48539	6.65245e-23		IHMA87_04040	4.44172	8.26233e-41
PA14_49200	IHMA87_04039	PA1178	oprH	Cell wall/membrane/envelope biogenesis						PA14_49200	0.425283	0.271951		PA14_49200	0.820453	0.020232		PA14_49200	0.184942	0.689681		PA1178	-0.00023676	0.999709		PA1178	0.175949	0.832901		PA1178	0.287841	0.854617		IHMA87_04039	0.690875	0.246523		IHMA87_04039	-0.580574	0.416898		IHMA87_04039	-0.0381919	0.9507
PA14_49180	IHMA87_04038	PA1179	phoP	Signal transduction mechanisms	Transcription					PA14_49180	-0.244364	0.65389		PA14_49180	0.392863	0.239464		PA14_49180	0.543294	0.078596		PA1179	0.506254	0.772846		PA1179	0.617675	0.266016		PA1179	-0.241806	0.880851		IHMA87_04038	-0.0370779	0.972396		IHMA87_04038	-0.58836	0.507329		IHMA87_04038	-0.356029	0.425861
PA14_49170	IHMA87_04037	PA1180	phoQ	Signal transduction mechanisms						PA14_49170	-0.294167	0.55174		PA14_49170	0.178539	0.667523		PA14_49170	0.0554379	0.912026		PA1180	-0.080538	0.999709		PA1180	-0.339093	0.774355		PA1180	-0.893196	0.213608		IHMA87_04037	-0.196158	0.806625		IHMA87_04037	-0.0758706	0.947789		IHMA87_04037	-0.698029	0.129924
PA14_49160	IHMA87_04036	PA1181		Signal transduction mechanisms						PA14_49160	0.256786	0.612284		PA14_49160	0.829464	0.00787475		PA14_49160	-0.0375877	0.940308		PA1181	-0.425982	0.999709		PA1181	0.615808	0.438984		PA1181	0.917379	0.177367		IHMA87_04036	-0.455008	0.517657		IHMA87_04036	0.27996	0.769414		IHMA87_04036	-0.264138	0.591786
PA14_49150	IHMA87_04035	PA1182		Transcription						PA14_49150	2.68183	0.000595237		PA14_49150	2.32118	0.000194343		PA14_49150	2.00839	0.000995919		PA1182	1.15921	0.436067		PA1182	0.741516	0.784451		PA1182	0.883095	0.593272		IHMA87_04035	0.979191	0.167064		IHMA87_04035	0.56168	0.628106		IHMA87_04035	0.917117	0.124244
PA14_49130	IHMA87_04034	PA1183	dctA	Energy production and conversion						PA14_49130	2.65891	0.000342517		PA14_49130	2.27722	2.23869e-07		PA14_49130	1.94375	0.00262957		PA1183	1.27697	0.0800164		PA1183	2.0584	0.0232898		PA1183	2.03888	0.0514694		IHMA87_04034	1.3783	0.0993299		IHMA87_04034	1.86443	0.0347094		IHMA87_04034	3.59975	0.00325863
PA14_49110	IHMA87_04033	PA1184		Transcription						PA14_49110	0.436754	0.709593		PA14_49110	0.51528	0.591626		PA14_49110	0.24989	0.769284		PA1184	0.167387	0.999709		PA1184	-0.378059	0.897908		PA1184	0.331127	0.923927		IHMA87_04033	0.124451	0.918359		IHMA87_04033	-0.0391553	0.981789		IHMA87_04033	-0.118317	0.908567
PA14_49100	IHMA87_04032	PA1185		Posttranslational modification, protein turnover, chaperones						PA14_49100	0.710029	NA		PA14_49100	1.55065	NA		PA14_49100	1.34679	NA		PA1185	0.412718	NA		PA1185	-1.5103	NA		PA1185	0.894751	0.87372		IHMA87_04032	0.203748	0.91086		IHMA87_04032	0.381717	NA		IHMA87_04032	1.07365	NA
PA14_49090	IHMA87_04031	PA1186		Energy production and conversion						PA14_49090	-0.111974	NA		PA14_49090	0.295239	NA		PA14_49090	0.666464	NA		PA1186	-0.401611	NA		PA1186	0.23973	NA		PA1186	-2.16823	0.381457		IHMA87_04031	-0.278852	0.853365		IHMA87_04031	-0.230401	0.923883		IHMA87_04031	-0.644901	NA
PA14_49080	IHMA87_04030	PA1187		Lipid transport and metabolism						PA14_49080	-0.399318	NA		PA14_49080	-0.200383	0.870421		PA14_49080	-0.521237	0.672892		PA1187	-0.205131	0.999709		PA1187	1.87521	NA		PA1187	-0.143193	0.986379		IHMA87_04030	0.753647	NA		IHMA87_04030	-0.0942133	NA		IHMA87_04030	-0.485508	NA
PA14_49070	IHMA87_04029	PA1188		Energy production and conversion						PA14_49070	0.295045	0.744548		PA14_49070	0.595388	0.307796		PA14_49070	-0.14221	0.831916		PA1188	-0.314001	0.999709		PA1188	0.00410639	0.997634		PA1188	-0.0539126	0.99313		IHMA87_04029	-0.380041	0.717489		IHMA87_04029	-0.936012	0.442263		IHMA87_04029	-0.489362	0.481096
PA14_49060	IHMA87_04028	PA1189		Function unknown						PA14_49060	0.0014049	NA		PA14_49060	-3.11349	0.0101269		PA14_49060	0.0233803	NA		PA1189	-0.106262	NA		PA1189	-0.375122	NA		PA1189	-0.767979	0.898425		IHMA87_04028	-0.00339424	NA		IHMA87_04028	0.204946	NA		IHMA87_04028	-0.058701	NA
PA14_49050	IHMA87_04027	PA1190		Function unknown						PA14_49050	1.42378	0.0322572		PA14_49050	1.79436	9.73899e-07		PA14_49050	2.00015	1.95201e-10		PA1190	-0.447868	0.993542		PA1190	0.705904	0.0679609		PA1190	1.40596	0.00153819		IHMA87_04027	-0.0860288	0.947733		IHMA87_04027	1.50707	0.00073051		IHMA87_04027	1.76359	2.58579e-09
PA14_49040	IHMA87_04026	PA1191		Posttranslational modification, protein turnover, chaperones						PA14_49040	0.811539	0.47077		PA14_49040	0.11456	0.902287		PA14_49040	-0.14871	0.878598		PA1191	0.398094	NA		PA1191	-0.625203	0.851924		PA1191	0.0675465	0.998019		IHMA87_04026	0.0826286	0.951131		IHMA87_04026	0.795919	0.592367		IHMA87_04026	0.054625	0.961731
PA14_48870	IHMA87_04024	PA1192		Cell cycle control, cell division, chromosome partitioning						PA14_48870	-0.6232	0.475401		PA14_48870	-0.674791	0.272416		PA14_48870	-0.293622	0.679152		PA1192	0.102536	0.999709		PA1192	-0.0814983	0.988247		PA1192	0.256407	0.955629		IHMA87_04024	0.970157	0.119446		IHMA87_04024	0.0814789	0.94993		IHMA87_04024	-0.171003	0.837234
PA14_48860	IHMA87_04023	PA1193		Replication, recombination and repair						PA14_48860	-0.28755	0.819437		PA14_48860	-0.550058	0.47139		PA14_48860	-0.506787	0.48613		PA1193	0.355536	0.999709		PA1193	0.763677	NA		PA1193	0.503572	0.922503		IHMA87_04023	0.904605	0.195982		IHMA87_04023	0.717397	0.63496		IHMA87_04023	-0.219556	0.823821
PA14_48850	IHMA87_04022	PA1194		Amino acid transport and metabolism						PA14_48850	-0.501008	NA		PA14_48850	-1.34292	NA		PA14_48850	0.17868	NA		PA1194	-0.105824	NA		PA1194	-0.264023	NA		PA1194	-0.0823679	0.998019		IHMA87_04022	-0.726408	0.545474		IHMA87_04022	-0.533974	0.788075		IHMA87_04022	-0.569808	NA
PA14_48840	IHMA87_04021	PA1195		Amino acid transport and metabolism						PA14_48840	1.0043	NA		PA14_48840	-1.18022	0.382148		PA14_48840	1.07512	NA		PA1195	-0.570004	NA		PA1195	-1.34843	NA		PA1195	-1.74924	0.590993		IHMA87_04021	0.108076	0.949576		IHMA87_04021	-1.57837	NA		IHMA87_04021	-0.353276	NA
PA14_48830	IHMA87_04020	PA1196		Signal transduction mechanisms	Transcription					PA14_48830	-0.147086	0.906786		PA14_48830	0.411749	0.557902		PA14_48830	0.226573	0.703423		PA1196	-0.726993	0.482854		PA1196	-1.10116	0.0192519		PA1196	-0.064692	0.979882		IHMA87_04020	-0.361301	0.587433		IHMA87_04020	-0.392716	0.749852		IHMA87_04020	-0.391875	0.477056
PA14_48810	IHMA87_04019	PA1197		Transcription						PA14_48810	0.0263707	0.981886		PA14_48810	0.544801	0.519094		PA14_48810	-0.580807	0.344173		PA1197	-0.672363	0.9087		PA1197	-0.878752	0.53548		PA1197	-0.128009	0.978984		IHMA87_04019	-0.583494	0.416558		IHMA87_04019	-0.833294	0.518128		IHMA87_04019	-0.25033	0.786518
PA14_48800	IHMA87_04018	PA1198		Cell wall/membrane/envelope biogenesis						PA14_48800	4.39207	1.57008e-39		PA14_48800	4.9085	2.92156e-42		PA14_48800	3.09798	3.46493e-33		PA1198	5.04768	7.93211e-39		PA1198	3.47803	9.87745e-34		PA1198	3.58732	1.15099e-20		IHMA87_04018	5.10912	3.40269e-43		IHMA87_04018	4.61585	3.2215e-29		IHMA87_04018	4.10362	3.37926e-47
PA14_48790	IHMA87_04017	PA1199		Cell wall/membrane/envelope biogenesis						PA14_48790	-0.0910334	0.913633		PA14_48790	-0.0285238	0.974181		PA14_48790	-1.2558	0.00611903		PA1199	-0.0120236	0.999709		PA1199	-0.818943	0.185203		PA1199	-0.3836	0.813246		IHMA87_04017	0.0119662	0.987977		IHMA87_04017	-0.116459	0.911462		IHMA87_04017	-0.632915	0.156655
PA14_48780	IHMA87_04016	PA1200		General function prediction only						PA14_48780	1.52788	0.00192837		PA14_48780	0.472322	0.497595		PA14_48780	0.624893	0.352939		PA1200	0.392897	0.999709		PA1200	-0.0266145	0.99258		PA1200	-0.254137	0.91432		IHMA87_04016	-0.269059	0.738255		IHMA87_04016	-0.68563	0.432843		IHMA87_04016	-0.970607	0.0542997
PA14_48770	IHMA87_04015	PA1201		Transcription						PA14_48770	-0.445211	NA		PA14_48770	-0.236784	0.829512		PA14_48770	0.118996	0.909097		PA1201	0.0361497	0.999709		PA1201	-0.945511	0.559366		PA1201	-1.26526	0.510704		IHMA87_04015	-0.874406	0.308115		IHMA87_04015	0.119029	0.94428		IHMA87_04015	1.51574	0.0205577
PA14_48760	IHMA87_04014	PA1202		Secondary metabolites biosynthesis, transport and catabolism						PA14_48760	-0.503115	0.390598		PA14_48760	-0.687405	0.138519		PA14_48760	-1.46915	8.16258e-05		PA1202	-2.18127	0.000451889		PA1202	-1.04775	0.0153315		PA1202	-0.979802	0.080185		IHMA87_04014	-0.156569	0.864551		IHMA87_04014	-0.563338	0.493408		IHMA87_04014	-0.173985	0.727542
PA14_48750	IHMA87_04013	PA1203		Posttranslational modification, protein turnover, chaperones						PA14_48750	0.624626	0.646036		PA14_48750	1.28805	0.227564		PA14_48750	1.58019	0.107025		PA1203	-0.570386	0.999709		PA1203	-1.13215	NA		PA1203	-0.673817	0.858181		IHMA87_04013	-0.346559	0.785201		IHMA87_04013	-0.69461	0.722143		IHMA87_04013	0.398945	0.772923
PA14_48740	IHMA87_04012	PA1204		General function prediction only						PA14_48740	2.45613	3.21603e-06		PA14_48740	2.83895	1.57106e-09		PA14_48740	2.87297	5.46708e-09		PA1204	-0.0889254	0.999709		PA1204	0.0920591	0.971832		PA1204	0.84666	0.535241		IHMA87_04012	0.104607	0.927364		IHMA87_04012	0.191726	0.901633		IHMA87_04012	1.8757	0.000158613
PA14_48730	IHMA87_04011	PA1205		General function prediction only						PA14_48730	0.414328	0.543502		PA14_48730	1.58479	0.0069818		PA14_48730	1.64135	0.00163845		PA1205	-0.44692	0.981316		PA1205	-0.452744	0.758617		PA1205	0.441312	0.813594		IHMA87_04011	-0.567092	0.416558		IHMA87_04011	-0.218239	0.874638		IHMA87_04011	0.96287	0.0717039
PA14_48710	IHMA87_04010	PA1206		Function unknown						PA14_48710	-0.344964	0.782861		PA14_48710	-0.112895	0.932896		PA14_48710	-0.536416	0.618817		PA1206	0.620939	0.999596		PA1206	-0.9787	0.656496		PA1206	-0.928485	0.77474		IHMA87_04010	-0.445791	0.651719		IHMA87_04010	0.153317	0.933864		IHMA87_04010	-0.326604	0.736763
PA14_48700	IHMA87_04009	PA1207	kefB	Inorganic ion transport and metabolism						PA14_48700	0.387006	0.594363		PA14_48700	-0.661136	0.390538		PA14_48700	-0.415619	0.6188		PA1207	-0.174957	0.999709		PA1207	-0.330649	0.883286		PA1207	-0.530842	0.785516		IHMA87_04009	-0.244579	0.761819		IHMA87_04009	-0.587551	0.603567		IHMA87_04009	-0.827149	0.192203
PA14_48680	IHMA87_04008	PA1208		Inorganic ion transport and metabolism						PA14_48680	-0.122778	0.893998		PA14_48680	-0.489895	0.374011		PA14_48680	-0.971458	0.0638322		PA1208	-0.0050379	0.999709		PA1208	-0.526501	0.816635		PA1208	-0.754229	0.533275		IHMA87_04008	-0.430299	0.609146		IHMA87_04008	-0.903199	0.204751		IHMA87_04008	-1.04141	0.0124983
PA14_48660	IHMA87_04007	PA1209		Function unknown	Inorganic ion transport and metabolism					PA14_48660	5.4296	1.86311e-29		PA14_48660	3.09977	2.13679e-15		PA14_48660	2.6514	1.84116e-11		PA1209	2.2998	0.103369		PA1209	3.16543	2.40812e-08		PA1209	2.79721	2.2599e-08		IHMA87_04007	0.55351	0.599434		IHMA87_04007	0.723688	0.590387		IHMA87_04007	0.102941	0.910392
PA14_48650	IHMA87_04006	PA1210		General function prediction only						PA14_48650	-0.153363	0.894924		PA14_48650	-1.01062	0.108855		PA14_48650	-1.52743	0.0245852		PA1210	0.203209	0.999709		PA1210	-0.0769366	0.988247		PA1210	0.13533	0.977824		IHMA87_04006	0.600474	0.616838		IHMA87_04006	1.14428	NA		IHMA87_04006	0.30721	0.825993
PA14_48640		PA1211		General function prediction only						PA14_48640	-0.182794	0.864656		PA14_48640	-0.383842	0.727908		PA14_48640	-0.441245	NA		PA1211	-0.435281	NA		PA1211	-1.05268	NA		PA1211	0.10688	0.99529
PA14_48630		PA1212		Carbohydrate transport and metabolism						PA14_48630	0.254213	NA		PA14_48630	-1.71879	0.0590388		PA14_48630	-0.566949	NA		PA1212	-0.193218	NA		PA1212	0.180505	NA		PA1212	-1.19987	0.655574
PA14_48620		PA1213		Function unknown						PA14_48620	0.44598	0.661402		PA14_48620	-0.51594	0.695897		PA14_48620	0.463952	NA		PA1213	-0.137189	NA		PA1213	0.657274	NA		PA1213	0.27012	0.959868
PA14_48610		PA1214		Amino acid transport and metabolism						PA14_48610	0.158733	0.828085		PA14_48610	-0.504727	0.471657		PA14_48610	0.0647895	NA		PA1214	0.59041	NA		PA1214	0.0511951	0.992319		PA1214	0.217815	0.971432
PA14_48600		PA1215		Lipid transport and metabolism	Secondary metabolites biosynthesis, transport and catabolism					PA14_48600	0.0410933	0.958423		PA14_48600	-0.508573	0.465805		PA14_48600	-0.118988	NA		PA1215	-0.198968	0.999709		PA1215	-0.118458	0.968218		PA1215	-0.267828	0.955629
PA14_48590		PA1216		General function prediction only						PA14_48590	-0.0286241	0.975011		PA14_48590	-0.218733	0.804456		PA14_48590	0.859791	0.502638		PA1216	-0.618741	0.999709		PA1216	-0.198482	0.920412		PA1216	-1.07591	0.573003
PA14_48570		PA1217		Amino acid transport and metabolism						PA14_48570	0.322683	0.621744		PA14_48570	0.0103658	0.989887		PA14_48570	0.64634	0.598874		PA1217	-0.0934889	0.999709		PA1217	-0.179303	0.938641		PA1217	-0.011651	0.998061
PA14_48560		PA1218		Secondary metabolites biosynthesis, transport and catabolism						PA14_48560	0.589489	0.404432		PA14_48560	0.0377378	0.974379		PA14_48560	1.47388	NA		PA1218	0.519199	NA		PA1218	-0.102853	0.980754		PA1218	-0.411965	0.928097
PA14_48550		PA1219		Secondary metabolites biosynthesis, transport and catabolism						PA14_48550	0.444245	0.730105		PA14_48550	-0.923369	0.421205		PA14_48550	1.24913	NA		PA1219	-0.54697	NA		PA1219	0.285624	NA		PA1219	0.651042	0.885614
PA14_48540		PA1220		Secondary metabolites biosynthesis, transport and catabolism						PA14_48540	0.0666007	0.94804		PA14_48540	-0.879313	0.321665		PA14_48540	0.528644	NA		PA1220	-0.657607	0.999709		PA1220	0.845176	0.707554		PA1220	0.022366	0.998019
PA14_48530		PA1221		Secondary metabolites biosynthesis, transport and catabolism						PA14_48530	0.361554	0.702856		PA14_48530	0.657511	0.449597		PA14_48530	1.13864	0.280261		PA1221	-0.0128879	0.999709		PA1221	0.114467	0.967215		PA1221	-0.425349	0.885669
PA14_48520	IHMA87_04005	PA1222		Cell wall/membrane/envelope biogenesis						PA14_48520	0.568966	NA		PA14_48520	-0.573724	0.494952		PA14_48520	-0.443989	0.671817		PA1222	0.10581	0.999709		PA1222	0.107521	0.982479		PA1222	0.158329	0.972792		IHMA87_04005	0.218101	0.805695		IHMA87_04005	-0.180843	0.911462		IHMA87_04005	-0.362349	0.634003
	IHMA87_04004	PA1223		Transcription																		PA1223	-0.104695	0.999709		PA1223	0.850413	0.757432		PA1223	0.283322	0.955629		IHMA87_04004	-0.270302	NA		IHMA87_04004	-1.68883	NA		IHMA87_04004	-0.360831	NA
		PA1224		General function prediction only																		PA1224	-0.0515425	0.999709		PA1224	0.0946323	NA		PA1224	-1.25185	0.65933
PA14_48440	IHMA87_04002	PA1225		General function prediction only						PA14_48440	-0.147197	NA		PA14_48440	0.559458	NA		PA14_48440	0.143919	NA		PA1225	-0.892005	0.898883		PA1225	0.068843	0.988247		PA1225	0.468351	0.927562		IHMA87_04002	-1.08723	0.26005		IHMA87_04002	-0.634041	0.724781		IHMA87_04002	-0.631666	0.611174
PA14_48420	IHMA87_04001	PA1226		Transcription						PA14_48420	0.148259	0.917883		PA14_48420	-0.462204	0.699999		PA14_48420	-1.62581	0.0163855		PA1226	0.261961	0.999709		PA1226	-0.187171	0.951018		PA1226	0.0742477	0.991272		IHMA87_04001	0.117301	0.920656		IHMA87_04001	0.192975	0.911462		IHMA87_04001	-0.0357852	0.975275
PA14_48410		PA1227		General function prediction only						PA14_48410	0.270665	0.826263		PA14_48410	-0.203179	0.851343		PA14_48410	-0.46676	0.651838		PA1227	-0.301733	0.999709		PA1227	-0.241945	0.942878		PA1227	-0.901257	0.718478
PA14_48400	IHMA87_03999	PA1228		Function unknown						PA14_48400	-1.24324	NA		PA14_48400	0.31274	NA		PA14_48400	0.39232	NA		PA1228	0.445624	NA		PA1228	0.0884353	NA		PA1228	-0.205504	0.979917		IHMA87_03999	0.553188	0.6223		IHMA87_03999	-0.610591	NA		IHMA87_03999	-0.0532609	NA
PA14_48390	IHMA87_03998	PA1229		Transcription	Function unknown					PA14_48390	-0.446249	NA		PA14_48390	-0.277298	0.864237		PA14_48390	0.314318	0.809682		PA1229	-0.332317	0.999709		PA1229	1.05058	NA		PA1229	-0.962162	0.840644		IHMA87_03998	0.388604	0.74214		IHMA87_03998	0.173587	0.934538		IHMA87_03998	0.150026	NA
PA14_48380	IHMA87_03997	PA1230		Function unknown						PA14_48380	-0.0182051	NA		PA14_48380	-0.145277	NA		PA14_48380	-0.207789	NA		PA1230	0.733194	NA		PA1230	0.510331	NA		PA1230	0.34329	0.955629		IHMA87_03997	-0.13653	NA		IHMA87_03997	0	NA		IHMA87_03997	0.157752	NA
PA14_48350	IHMA87_03996	PA1231		Defense mechanisms						PA14_48350	0.18822	NA		PA14_48350	0.150873	NA		PA14_48350	1.09066	NA		PA1231	0.972379	NA		PA1231	0.0377589	NA		PA1231	-0.350028	0.959868		IHMA87_03996	-0.845255	NA		IHMA87_03996	-0.461598	NA		IHMA87_03996	0	NA
PA14_48340	IHMA87_03995	PA1232		Function unknown						PA14_48340	-0.558446	NA		PA14_48340	-0.628768	0.599536		PA14_48340	-0.369575	0.772409		PA1232	0.205902	NA		PA1232	-0.670446	NA		PA1232	-0.443443	0.936233		IHMA87_03995	-0.289029	NA		IHMA87_03995	-0.837013	NA		IHMA87_03995	-1.98428	NA
PA14_48330		PA1233		Function unknown						PA14_48330	-0.225542	NA		PA14_48330	-0.586833	NA		PA14_48330	0	NA		PA1233	-0.654512	NA		PA1233	0	NA		PA1233	0	NA
PA14_48320	IHMA87_03993	PA1234		Function unknown						PA14_48320	0.87241	NA		PA14_48320	-0.476091	0.721821		PA14_48320	-1.39205	0.0736246		PA1234	-0.45718	0.999709		PA1234	-1.08965	0.637193		PA1234	-0.738948	0.820261		IHMA87_03993	-0.989408	0.113804		IHMA87_03993	-0.32805	0.828745		IHMA87_03993	-1.12003	0.213763
PA14_48310		PA1235		Transcription	Function unknown					PA14_48310	-0.498058	0.631735		PA14_48310	-0.471196	0.620679		PA14_48310	-1.48487	0.0252515		PA1235	-0.193648	0.999709		PA1235	0.244028	0.907193		PA1235	-0.891348	0.605471
PA14_48300	IHMA87_01922	PA1236		Carbohydrate transport and metabolism						PA14_48300	0.696054	NA		PA14_48300	0.0654777	NA		PA14_48300	1.49196	NA		PA1236	-0.502941	NA		PA1236	0.0451218	NA		PA1236	0.550058	0.942621		IHMA87_01922	0.177768	NA		IHMA87_01922	-0.305008	NA		IHMA87_01922	1.1885	NA
PA14_48280	IHMA87_01923	PA1237		Defense mechanisms						PA14_48280	-0.779392	NA		PA14_48280	-0.801264	NA		PA14_48280	-0.611745	0.662153		PA1237	-0.0597478	NA		PA1237	0.133279	NA		PA1237	-0.389909	0.955629		IHMA87_01923	0.393513	NA		IHMA87_01923	0.66327	NA		IHMA87_01923	-0.627218	NA
PA14_48240		PA1238		Cell wall/membrane/envelope biogenesis	Intracellular trafficking, secretion, and vesicular transport					PA14_48240	-1.79251	NA		PA14_48240	0.170206	NA		PA14_48240	0.643864	NA		PA1238	0.0465382	NA		PA1238	0.929477	NA		PA1238	-0.765908	0.898425
PA14_48210		PA1239		General function prediction only						PA14_48210	-0.745724	NA		PA14_48210	-0.229741	NA		PA14_48210	-0.408967	NA		PA1239	0.422974	NA		PA1239	-0.380927	NA		PA1239	-2.62198	0.175835
PA14_48200		PA1240		Lipid transport and metabolism						PA14_48200	-1.22334	NA		PA14_48200	0.574866	NA		PA14_48200	-0.0519829	NA		PA1240	0.171442	0.999709		PA1240	-1.65957	NA		PA1240	-1.30571	0.698571
PA14_48190		PA1241		Transcription						PA14_48190	-0.00155969	NA		PA14_48190	-0.390453	0.625946		PA14_48190	-0.700631	0.410609		PA1241	0.371265	0.999709		PA1241	0.0379142	0.994667		PA1241	0.164853	0.972792
PA14_48170	IHMA87_03992	PA1242		Posttranslational modification, protein turnover, chaperones						PA14_48170	-0.364071	0.651796		PA14_48170	-0.190778	0.743713		PA14_48170	-0.218333	0.700224		PA1242	-0.690964	0.999709		PA1242	0.354104	0.904784		PA1242	-0.0703028	0.991272		IHMA87_03992	-0.738285	0.529405		IHMA87_03992	-0.539874	0.691414		IHMA87_03992	-0.993833	0.119545
PA14_48160		PA1243		Signal transduction mechanisms						PA14_48160	-0.851009	0.0715596		PA14_48160	-0.543012	0.161663		PA14_48160	-0.739708	0.0606613		PA1243	-0.0123556	0.999709		PA1243	0.365765	0.854306		PA1243	-0.809158	0.466609
PA14_48150		PA1244		Function unknown						PA14_48150	-0.509366	NA		PA14_48150	-1.04027	0.342775		PA14_48150	-1.27483	0.262335		PA1244	-0.387222	0.990025		PA1244	-0.830794	0.0422766		PA1244	-1.18952	0.0617791
PA14_48140	IHMA87_03988	PA1245		Function unknown						PA14_48140	2.55713	1.95029e-17		PA14_48140	2.48044	5.22919e-24		PA14_48140	1.83214	2.14671e-13		PA1245	1.07941	0.340854		PA1245	2.9618	9.65192e-12		PA1245	3.30756	3.19318e-10		IHMA87_03988	1.19062	0.0082605		IHMA87_03988	2.03088	2.01719e-06		IHMA87_03988	3.49526	3.99938e-29
PA14_48115	IHMA87_03987	PA1246	aprD	General function prediction only						PA14_48115	-0.286721	0.545999		PA14_48115	-0.0559127	0.921231		PA14_48115	-0.298454	0.391379		PA1246	0.337597	0.999709		PA1246	0.365304	0.854152		PA1246	1.05156	0.382265		IHMA87_03987	-0.284083	0.700977		IHMA87_03987	0.122096	0.910397		IHMA87_03987	0.527642	0.265637
PA14_48100	IHMA87_03986	PA1247	aprE	Cell wall/membrane/envelope biogenesis						PA14_48100	-0.411557	0.329498		PA14_48100	-0.495221	0.232492		PA14_48100	-1.4635	1.14333e-06		PA1247	-0.0998892	0.999709		PA1247	0.769104	0.687348		PA1247	0.325179	0.928612		IHMA87_03986	-0.357137	0.651719		IHMA87_03986	0.331561	0.742613		IHMA87_03986	-0.382855	0.495996
PA14_48090	IHMA87_03985	PA1248	aprF	Cell wall/membrane/envelope biogenesis	Intracellular trafficking, secretion, and vesicular transport					PA14_48090	0.523002	0.239478		PA14_48090	0.583271	0.141979		PA14_48090	-0.0639556	0.888405		PA1248	0.428493	0.999709		PA1248	1.8098	0.0274867		PA1248	1.48594	0.159423		IHMA87_03985	0.408612	0.574766		IHMA87_03985	2.68758	1.64615e-10		IHMA87_03985	1.86615	5.90051e-06
PA14_48060	IHMA87_03984	PA1249	aprA	Secondary metabolites biosynthesis, transport and catabolism						PA14_48060	-1.15234	0.0115678		PA14_48060	-1.52039	3.11641e-08		PA14_48060	-3.25087	5.17731e-41		PA1249	-1.24609	0.27432		PA1249	0.858092	0.162529		PA1249	0.858383	0.486716		IHMA87_03984	-0.207334	0.806118		IHMA87_03984	-0.929236	0.155043		IHMA87_03984	-0.91735	0.0276583
PA14_48040	IHMA87_03983	PA1250	aprI	Function unknown						PA14_48040	-0.645025	0.138483		PA14_48040	-1.01165	0.00328641		PA14_48040	-1.65163	1.67178e-06		PA1250	0.275943	0.999709		PA1250	0.636864	0.492448		PA1250	-0.064204	0.983564		IHMA87_03983	-0.182111	0.832783		IHMA87_03983	-0.42432	0.657061		IHMA87_03983	-0.576257	0.237618
PA14_48030	IHMA87_03982	PA1251		Signal transduction mechanisms	Cell motility					PA14_48030	1.23287	NA		PA14_48030	0.642069	NA		PA14_48030	0.0581536	NA		PA1251	-0.709047	NA		PA1251	-1.03846	NA		PA1251	1.17566	0.805102		IHMA87_03982	0.311704	NA		IHMA87_03982	0.210976	0.926519		IHMA87_03982	0.114759	0.934382
PA14_48020	IHMA87_03981	PA1252		Energy production and conversion						PA14_48020	-0.052325	0.956765		PA14_48020	0.0544454	0.954463		PA14_48020	-0.662972	0.318598		PA1252	-0.466208	0.999709		PA1252	-0.0133464	0.99474		PA1252	-0.881417	0.46957		IHMA87_03981	-0.628016	0.316525		IHMA87_03981	-1.05779	0.105888		IHMA87_03981	-0.551787	0.21555
PA14_48010	IHMA87_03980	PA1253		Energy production and conversion						PA14_48010	-0.356417	NA		PA14_48010	-0.4102	NA		PA14_48010	-1.01087	0.411218		PA1253	0.442263	NA		PA1253	0.695848	NA		PA1253	0.0593623	0.998019		IHMA87_03980	-0.606391	NA		IHMA87_03980	-1.51889	NA		IHMA87_03980	-1.10998	NA
PA14_48000	IHMA87_03979	PA1254		Cell wall/membrane/envelope biogenesis	Amino acid transport and metabolism					PA14_48000	0.14321	NA		PA14_48000	-1.54431	NA		PA14_48000	-1.16884	NA		PA1254	0.21805	NA		PA1254	-0.000215131	NA		PA1254	-0.721009	0.89424		IHMA87_03979	0.275159	NA		IHMA87_03979	0.519051	NA		IHMA87_03979	-0.235797	NA
PA14_47970	IHMA87_03978	PA1255		Amino acid transport and metabolism						PA14_47970	-0.830084	NA		PA14_47970	-0.158318	NA		PA14_47970	-0.368111	NA		PA1255	0.627207	0.999709		PA1255	-0.365	0.916503		PA1255	-0.575329	0.822391		IHMA87_03978	-0.76838	NA		IHMA87_03978	-0.943735	NA		IHMA87_03978	-0.665907	0.590157
[truncated: 6,442 more rows]
