# Supplementary material for: The core and accessory Hfq interactomes across Pseudomonas aeruginosa lineages
Source: Nat Commun. 2022 Mar 10;13:1258. doi: 10.1038/s41467-022-28849-w (PMC8913705; doi:10.1038/s41467-022-28849-w)
Supplement: Supplementary file 6 — Supplementary Data 2 [file 41467_2022_28849_MOESM6_ESM.xlsx]

## Sheet: Two-Component Systems
PAO1_exponential	PAO1_transition	PAO1_stationary	PA14_exponential	PA14_transition	PA14_stationary	IHMA_exponential	IHMA_transition	IHMA_stationary
PA0179	PA4133	PA4133	PA3348	PA4133	PA4133	PA1554	PA4133	PA4133
PA0408	PA1459	PA1459	PA1554	PA3348	PA1557	PA4462	PA1459	PA1557
PA0410	PA1554	PA1554	PA4462	PA1554	PA1554	PA3349	PA1554	PA1459
PA0652	PA4462	PA4462	PA3349	PA4462	PA3349	PA0410	PA4462	PA1554
PA0905	PA0410	PA0410	PA0410	PA3349	PA0410	PA1552	PA0410	PA4462
PA1554	PA0412	PA0411	PA0411	PA0410	PA0411	PA0411	PA3708	PA3349
PA2002	PA5369	PA0412	PA0412	PA0411	PA0412	PA0412	PA5369	PA0410
PA4785	PA4290	PA5369	PA5369	PA3708	PA4290	PA3708	PA4290	PA0411
PA5119	PA0178	PA0178	PA1097	PA0412	PA5369	PA5369	PA1455	PA3708
PA5125	PA0652	PA0652	PA1646	PA5369	PA1646	PA1097	PA0652	PA1930
PA5360	PA5082	PA5082	PA0178	PA1646	PA2528	PA1458	PA5082	PA4290
PA5369	PA0179	PA1337	PA0652	PA0178	PA0178	PA5360	PA0179	PA5369
	PA5119	PA0179	PA5082	PA1336	PA1336	PA0652	PA5119	PA5483
	PA3930	PA5119	PA1337	PA0652	PA0652	PA5082	PA3930	PA1097
	PA0958	PA4110	PA0179	PA5082	PA5082	PA1337	PA4633	PA1458
	PA0408	PA4633	PA5119	PA1337	PA1337	PA0179	PA0408	PA2528
	PA5167	PA0958	PA3540	PA0179	PA0179	PA5119	PA5167	PA1455
	PA0112	PA0408	PA3930	PA5119	PA5119	PA3540	PA5168	PA0766
	PA1464	PA5167	PA0958	PA3540	PA3540	PA1339	PA1183	PA0178
	PA1183	PA0112	PA0408	PA0001	PA0001	PA0408	PA2002	PA0176
	PA2002	PA1464	PA5167	PA3930	PA3930	PA5167	PA2652	PA5360
	PA0180	PA2002	PA0112	PA4307	PA4633	PA0119	PA4431	PA0652
	PA4431	PA0180	PA5168	PA1339	PA0958	PA4431	PA0905	PA5082
	PA0905	PA2001	PA1183	PA4633	PA0409	PA0905	PA5125	PA1337
	PA5125	PA4431	PA2002	PA0958	PA0408	PA5125	PA4520	PA0179
	PA4520	PA0905	PA0119	PA0409	PA5167	PA4520	PA1342	PA5119
	PA1342	PA5125	PA0180	PA0408	PA0112	PA1342	PA4785	PA3930
	PA4785	PA2040	PA0905	PA5167	PA5168	PA4785		PA4633
		PA1342	PA5125	PA0112	PA1183	PA1552.1		PA0408
		PA4785	PA4520	PA5168	PA2002			PA5167
			PA2040	PA1183	PA0119			PA0112
			PA1342	PA0119	PA0180			PA5168
			PA4785	PA2002	PA1736			PA1183
				PA2652	PA4431			PA1464
				PA0180	PA5072			PA2002
				PA4431	PA0905			PA0119
				PA5072	PA5125			PA2652
				PA0905	PA4520			PA2001
				PA5125	PA2040			PA4431
				PA4520	PA1342			PA0905
				PA4954	PA4785			PA5125
				PA2040	PA1341			PA4520
				PA1342				PA2809
				PA4785				PA1460
				PA1341				PA1342
								PA4785

## Sheet: Chemotaxis
PAO1_exponential	PAO1_transition	PAO1_stationary	PA14_exponential	PA14_transition	PA14_stationary	IHMA_exponential	IHMA_transition	IHMA_stationary
PA5313	PA0178	PA2250	PA5313	PA3348	PA5313	PA5313	PA1459	PA1459
PA4785	PA1459	PA1999	PA4785	PA0178	PA5072	PA4785	PA4500	PA3349
PA1999	PA4500	PA2000	PA4520	PA5072	PA4785	PA4520	PA4520	PA1930
PA1946	PA4520	PA5313	PA4500	PA3349	PA4633	PA4500	PA0179	PA1464
PA1457	PA0179	PA3312	PA4496	PA4500	PA4520	PA3349	PA4290	PA4290
PA0179	PA1464	PA2001	PA3349	PA4520	PA4500	PA2250	PA1946	PA2652
	PA4290	PA4785	PA3348	PA0179	PA4496	PA1946	PA2652	PA1457
	PA1946	PA1997	PA2250	PA4954	PA4290	PA1458	PA1457	PA1458
	PA0180	PA1821	PA1999	PA4307	PA3349	PA1457	PA4633	PA0178
	PA1457		PA1997	PA4496	PA2250	PA0179		PA0176
			PA1946	PA1946	PA2000			PA4500
			PA1821	PA0180	PA1999			PA4520
			PA1646	PA2652	PA1997			PA4502
			PA1464	PA1646	PA1946			PA0179
			PA1460	PA4633	PA1821			PA4496
			PA1459		PA1646			PA1460
			PA1458		PA1460			PA4633
			PA1457		PA1459
			PA0180		PA1458
			PA0179		PA1457
			PA0178		PA0180
					PA0179
					PA0178

## Sheet: Carbon Metabolism
PAO1_exponential	PAO1_transition	PAO1_stationary	PA14_exponential	PA14_transition	PA14_stationary	IHMA_exponential	IHMA_transition	IHMA_stationary
PA5435	PA2250	PA5435	PA2250	PA0430	PA3167	PA2250	PA5435	PA0607
PA5016	PA4812	PA5016	PA4732	PA0747	PA0887	PA0430	PA5020	PA0747
PA4812	PA5445	PA5015	PA4733	PA3570	PA0607	PA5020	PA5016	PA5445
PA4785	PA0747	PA4812	PA0887	PA2709	PA0747	PA5435	PA4785	PA4236
PA3193	PA4236	PA4785	PA4812	PA3001	PA5445	PA3001	PA4670	PA2709
PA3181	PA4748	PA4236	PA2555	PA4829	PA4236	PA1585	PA4613	PA3001
PA1581	PA5435	PA3193	PA0747	PA2623	PA3570	PA4602	PA4602	PA0331
	PA3001	PA3181	PA5435	PA2624	PA2709	PA1580	PA4236	PA3183
	PA1580	PA3001	PA1586	PA5015	PA3001	PA1581	PA3181	PA5015
	PA2443	PA2709	PA3001	PA3181	PA4829	PA1582	PA2555	PA3181
	PA2624	PA2250	PA1585	PA5016	PA0331	PA4333	PA2250	PA4613
	PA4785	PA2001	PA1580	PA2250	PA2623	PA3112	PA1582	PA5016
	PA3193	PA1588	PA1581	PA4733	PA2624	PA2950	PA1581	PA1562
	PA5015	PA1580	PA3014	PA4812	PA0836	PA4785	PA1580	PA0482
	PA3181		PA2444	PA1588	PA2147	PA3635	PA0747	PA2250
	PA5016		PA2443	PA2555	PA3183	PA3193		PA4733
	PA3182		PA5215	PA5020	PA5015	PA4670		PA1588
			PA3183	PA5435	PA4613	PA5015		PA2555
			PA4785	PA1586	PA3181	PA3181		PA5020
			PA3193	PA1585	PA5016	PA5016		PA2001
			PA5015	PA1580	PA1562	PA4960		PA5435
			PA3181	PA1581	PA2250			PA5436
			PA4626	PA3014	PA4733			PA4602
			PA5016	PA0130	PA4812			PA1580
				PA1582	PA1588			PA1581
				PA2443	PA2555			PA1582
				PA5215	PA5435			PA4333
				PA4785	PA1736			PA4785
				PA3193	PA1586			PA3193
				PA4670	PA0794			PA4670
				PA3194	PA1585			PA3194
				PA4626	PA1580
					PA4602
					PA1581
					PA1582
					PA3014
					PA2444
					PA2443
					PA4333
					PA4785
					PA3193
					PA4670
					PA3194
					PA4626
					PA3195

## Sheet: TCA Cycle
PAO1_exponential	PAO1_transition	PAO1_stationary	PA14_exponential	PA14_transition	PA14_stationary	IHMA_exponential	IHMA_transition	IHMA_stationary
PA5435	PA1580	PA1580	PA1580	PA2250	PA1562	PA1580	PA5435	PA1562
PA5016	PA2250	PA2250	PA1581	PA1588	PA2250	PA1581	PA5016	PA1580
PA1581	PA2624	PA4640	PA1585	PA5435	PA1588	PA2250	PA2250	PA1581
	PA5445	PA1588	PA1586	PA1586	PA5445	PA1582	PA1582	PA2250
	PA5435	PA5435	PA2250	PA4829	PA5435	PA4333	PA1581	PA1582
	PA5015	PA5015	PA5015	PA1585	PA0794	PA5435	PA1580	PA4333
	PA5016	PA5016	PA5016	PA1580	PA1586	PA5015		PA1588
			PA5435	PA1581	PA4829	PA1585		PA5445
				PA1582	PA1585	PA5016		PA5435
				PA2623	PA1580			PA5436
				PA2624	PA1581			PA5015
				PA5015	PA1582			PA5016
				PA5016	PA4333
					PA2623
					PA2624
					PA5015
					PA5016
