# Supplementary material for: The core and accessory Hfq interactomes across Pseudomonas aeruginosa lineages
Source: Nat Commun. 2022 Mar 10;13:1258. doi: 10.1038/s41467-022-28849-w (PMC8913705; doi:10.1038/s41467-022-28849-w)
Supplement: Supplementary file 7 — Supplementary Data 3 [file 41467_2022_28849_MOESM7_ESM.xlsx]

## Sheet: comp_ncRNAs
PA14	start	end	strand	length		PAO1 (128 new)	Subject chr	sstart	send	strand		IHMA87 (72 new)	Subject chr	sstart	send	strand
PA14sr_001a	79	221	+	143		PAO1sr_001a	refseq|NC_002516.2|chromosome	80	221	+		IHMA87sr_001a	gnl|PBRC|IHMA87_1	6526897	6527037	+
PA14sr_001b	40890	40946	-	57		PAO1sr_001b	refseq|NC_002516.2|chromosome	40870	40925	-		NA
PA14sr_002	54005	54381	+	377		NA						NA
PA14sr_003	63180	63396	-	217		PAO1sr_003	refseq|NC_002516.2|chromosome	64819	65034	-		NA
PA14sr_004	63961	64159	-	199		PAO1sr_004	refseq|NC_002516.2|chromosome	65600	65801	-		NA
PA14sr_005	159630	159725	-	96		PAO1sr_005	refseq|NC_002516.2|chromosome	161666	161753	-		IHMA87sr_005	gnl|PBRC|IHMA87_1	166208	166302	-
PA14sr_006	181430	181552	-	123		PAO1sr_006	refseq|NC_002516.2|chromosome	182571	182692	-		IHMA87sr_006	gnl|PBRC|IHMA87_1	186966	187086	-
PA14sr_007	182870	182995	-	126		PAO1sr_007	refseq|NC_002516.2|chromosome	184011	184135	-		NA
PA14sr_008	187590	187790	-	201		PAO1sr_008	refseq|NC_002516.2|chromosome	188731	188930	-		IHMA87sr_008	gnl|PBRC|IHMA87_1	193115	193314	-
PA14sr_009	220346	220520	+	175		PAO1sr_009	refseq|NC_002516.2|chromosome	223611	223784	+		IHMA87sr_009	gnl|PBRC|IHMA87_1	215086	215258	+
PA14sr_010	277945	278130	+	186		PAO1sr_010	refseq|NC_002516.2|chromosome	288131	288315	+		NA
PA14sr_011	278251	278398	+	148		NA						NA
PA14sr_012	341120	341309	+	190		PAO1sr_012	refseq|NC_002516.2|chromosome	326968	327156	+		IHMA87sr_012	gnl|PBRC|IHMA87_1	299806	299994	+
P1a	348674	348845	-	172		PA0296.1	refseq|NC_002516.2|chromosome	334550	334720	-		IHMA87_00274	gnl|PBRC|IHMA87_1	307257	307427	-
P2	370626	370763	+	138		P2	refseq|NC_002516.2|chromosome	356479	356615	+		IHMA87_00296	gnl|PBRC|IHMA87_1	329280	329416	+
PA14sr_013	384606	384720	+	115		PAO1sr_013	refseq|NC_002516.2|chromosome	370438	370551	+		NA
PA14sr_014	412109	412320	+	212		PAO1sr_014	refseq|NC_002516.2|chromosome	397949	398160	+		IHMA87sr_014	gnl|PBRC|IHMA87_1	366906	367114	+
PA14sr_015	425810	426072	-	263		PAO1sr_015	refseq|NC_002516.2|chromosome	411062	411324	-		IHMA87sr_015	gnl|PBRC|IHMA87_1	380024	380285	-
RsmY	596840	596963	+	124		PA0527.1	refseq|NC_002516.2|chromosome	586868	586990	+		IHMA87_00504	gnl|PBRC|IHMA87_1	548652	548774	+
PA14sr_016	640280	640360	+	81		NA						NA
PA14sr_017	642267	643339	-	1073		NA						IHMA87sr_017	gnl|PBRC|IHMA87_1	607270	608341	-
PA14sr_018	711361	711603	-	243		NA						NA
PA14sr_019	711471	712100	+	630		NA						NA
P27	744842	745034	-	193		PA4272.1	refseq|NC_002516.2|chromosome	4781786	4781977	+		IHMA87_00662	gnl|PBRC|IHMA87_1	700659	700850	-
P26	745955	746052	+	98		PA4270.1	refseq|NC_002516.2|chromosome	4780768	4780864	-		IHMA87_00665	gnl|PBRC|IHMA87_1	701772	701868	+
PA14sr_020	812942	813471	-	530		PAO1sr_020	refseq|NC_002516.2|chromosome	4713460	4713988	+		IHMA87sr_020	gnl|PBRC|IHMA87_1	767008	767534	-
PA14sr_021	839003	839080	+	78		PAO1sr_021	refseq|NC_002516.2|chromosome	4683610	4683686	-		NA
PA14sr_022	849661	849973	-	313		PAO1sr_022	refseq|NC_002516.2|chromosome	4672726	4673047	+		NA
PA14sr_023	866313	866340	+	28		NA						NA
PA14sr_024	869680	869715	-	36		NA						NA
PA14sr_025	879180	879277	-	98		PAO1sr_025	refseq|NC_002516.2|chromosome	4648579	4648675	+		IHMA87sr_025	gnl|PBRC|IHMA87_1	815280	815376	-
PA14sr_026	898509	898600	+	92		PAO1sr_026	refseq|NC_002516.2|chromosome	4629256	4629346	-		IHMA87sr_026	gnl|PBRC|IHMA87_1	833984	834074	+
PA14sr_027	1002180	1002407	-	228		PAO1sr_027	refseq|NC_002516.2|chromosome	4523842	4524068	+		NA
PA14sr_028	1007130	1007701	+	572		PAO1sr_028	refseq|NC_002516.2|chromosome	4518548	4519118	-		NA
PA14sr_029	1011564	1011620	+	57		PAO1sr_029	refseq|NC_002516.2|chromosome	4514629	4514684	-		NA
PA14sr_030	1011621	1011812	-	192		PAO1sr_030	refseq|NC_002516.2|chromosome	4514437	4514627	+		IHMA87sr_030	gnl|PBRC|IHMA87_1	956765	956955	-
PA14sr_031	1031144	1031160	+	17		NA						NA
P24	1080052	1080308	+	257		P24	refseq|NC_002516.2|chromosome	4444697	4444952	-		IHMA87_00963	gnl|PBRC|IHMA87_1	1024793	1025048	+
PA14sr_032	1113277	1114170	+	894		PAO1sr_032	refseq|NC_002516.2|chromosome	4410096	4410982	-		IHMA87sr_032	gnl|PBRC|IHMA87_1	1078129	1078944	+
PA14sr_033	1117680	1117782	-	103		PAO1sr_033	refseq|NC_002516.2|chromosome	4406485	4406586	+		IHMA87sr_033	gnl|PBRC|IHMA87_1	1082448	1082549	-
PA14sr_034	1151863	1152090	+	228		PAO1sr_034	refseq|NC_002516.2|chromosome	4373562	4373789	-		NA
PA14sr_035	1198080	1199053	-	974		PAO1sr_035	refseq|NC_002516.2|chromosome	4326584	4327540	+		NA
PA14sr_036	1229760	1229910	+	151		NA						NA
PA14sr_037	1230816	1231001	+	186		PAO1sr_037	refseq|NC_002516.2|chromosome	4294930	4295114	-		IHMA87sr_037	gnl|PBRC|IHMA87_1	1208611	1208795	+
PA14sr_038	1243770	1243921	-	152		NA						NA
PA14sr_039	1259361	1259572	-	212		PAO1sr_039	refseq|NC_002516.2|chromosome	4266919	4267129	+		IHMA87sr_039	gnl|PBRC|IHMA87_1	1235314	1235524	-
PtaRNA1	1315990	1316061	-	72		NA						NA
PA14sr_040	1320081	1320307	-	227		NA						NA
PA14sr_041	1368305	1368397	-	93		PAO1sr_041	refseq|NC_002516.2|chromosome	4189609	4189698	+		NA
t44	1462994	1463091	+	98		t44	refseq|NC_002516.2|chromosome	4094928	4095024	-		IHMA87_01312	gnl|PBRC|IHMA87_1	1421552	1421648	+
PrrB/RsmZ	1500284	1500469	+	186		PA3621.1	refseq|NC_002516.2|chromosome	4057541	4057725	-		IHMA87_01348	gnl|PBRC|IHMA87_1	1458865	1459043	+
PA14sr_042	1551809	1551893	-	85		PAO1sr_042	refseq|NC_002516.2|chromosome	4006237	4006317	+		NA
PA14sr_043	1599123	1599310	+	188		PAO1sr_043	refseq|NC_002516.2|chromosome	3958825	3959010	-		NA
PA14sr_044	1635358	1635441	+	84		PAO1sr_044	refseq|NC_002516.2|chromosome	3906183	3906265	-		NA
PA14sr_045	1655997	1656175	+	179		PAO1sr_045	refseq|NC_002516.2|chromosome	3885466	3885642	-		IHMA87sr_045	gnl|PBRC|IHMA87_1	1606782	1606958	+
PA14sr_046	1760720	1760918	-	199		NA						NA
PA14sr_047	1761672	1762060	+	389		NA						NA
PA14sr_048	1787380	1787441	-	62		PAO1sr_048	refseq|NC_002516.2|chromosome	3759794	3759854	+		NA
PA14sr_049	1817850	1817956	-	107		NA						NA
P18	1844065	1844199	+	135		PA3304.1	refseq|NC_002516.2|chromosome	3703023	3703156	-		IHMA87_01637	gnl|PBRC|IHMA87_1	1770113	1770246	+
PA14sr_050	1852160	1852206	-	47		PAO1sr_050	refseq|NC_002516.2|chromosome	3695018	3695062	+		NA
PA14sr_051	1862186	1862350	+	165		PAO1sr_051	refseq|NC_002516.2|chromosome	3684873	3685036	-		NA
PA14sr_052	1919782	1920900	+	1119		NA						NA
PA14sr_053	1922860	1923003	-	144		NA						NA
PA14sr_054	1924215	1924350	+	136		NA						NA
PA14sr_055	1968773	1968815	+	43		PAO1sr_055	refseq|NC_002516.2|chromosome	3605131	3605172	-		NA
PA14sr_056	1998110	1998229	-	120		PAO1sr_056	refseq|NC_002516.2|chromosome	3575723	3575841	+		NA
PA14sr_057	2041166	2041459	+	294		NA						NA
PA14sr_058	2128822	2128958	+	137		PAO1sr_058	refseq|NC_002516.2|chromosome	3442525	3442660	-		IHMA87sr_058	gnl|PBRC|IHMA87_1	2017368	2017503	+
PA14sr_059	2171419	2171470	-	52		PAO1sr_059	refseq|NC_002516.2|chromosome	3397887	3397937	+		IHMA87sr_059	gnl|PBRC|IHMA87_1	2059908	2059958	-
PA14sr_060	2236725	2236960	-	236		PAO1sr_060	refseq|NC_002516.2|chromosome	3332368	3332602	+		IHMA87sr_060	gnl|PBRC|IHMA87_1	2145327	2145560	-
P16	2250485	2250742	-	258		PA2958.1	refseq|NC_002516.2|chromosome	3318602	3318858	+		IHMA87_02011	gnl|PBRC|IHMA87_1	2159083	2159339	-
PA14sr_061	2256650	2256866	-	217		PAO1sr_061	refseq|NC_002516.2|chromosome	3312495	3312710	+		IHMA87sr_061	gnl|PBRC|IHMA87_1	2165251	2165466	-
P15	2270094	2270320	-	227		PA2942.1	refseq|NC_002516.2|chromosome	3299043	3299268	+		IHMA87_02031	gnl|PBRC|IHMA87_1	2178689	2178914	-
PA14sr_062	2451131	2451410	+	280		PAO1sr_062	refseq|NC_002516.2|chromosome	3122564	3122841	-		IHMA87sr_062	gnl|PBRC|IHMA87_1	2442734	2442997	+
PA14sr_063	2457400	2457621	-	222		PAO1sr_063	refseq|NC_002516.2|chromosome	3116352	3116572	+		IHMA87sr_063	gnl|PBRC|IHMA87_1	2448978	2449189	-
PA14sr_064	2461590	2462120	+	531		PAO1sr_064	refseq|NC_002516.2|chromosome	3111852	3112381	-		IHMA87sr_064	gnl|PBRC|IHMA87_1	2453123	2453647	+
PA14sr_065	2465067	2465518	+	452		PAO1sr_065	refseq|NC_002516.2|chromosome	3108453	3108903	-		NA
P13	2466977	2467052	+	76		PA2744.1	refseq|NC_002516.2|chromosome	3106919	3106993	-		NA
PA14sr_066	2568020	2568162	-	143		PAO1sr_066	refseq|NC_002516.2|chromosome	3013744	3013885	+		IHMA87sr_066	gnl|PBRC|IHMA87_1	2575755	2575896	-
PA14sr_067	2604164	2604521	+	358		PAO1sr_067	refseq|NC_002516.2|chromosome	2977388	2977744	-		IHMA87sr_067	gnl|PBRC|IHMA87_1	2618992	2619347	+
PA14sr_068	2660551	2661020	+	470		NA						NA
PA14sr_069	2666556	2666720	+	165		PAO1sr_069	refseq|NC_002516.2|chromosome	2916990	2917153	-		NA
PA14sr_070	2677582	2678301	+	720		NA						NA
PA14sr_071	2692009	2693260	+	1252		NA						NA
PA14sr_072	2708053	2708310	+	258		NA						NA
PA14sr_073	2714184	2714430	+	247		NA						NA
PA14sr_074	2790140	2790185	-	46		PAO1sr_074	refseq|NC_002516.2|chromosome	2837161	2837205	+		NA
PA14sr_075	2866051	2866340	+	290		NA						NA
PA14sr_076	2867353	2867490	+	138		NA						IHMA87sr_076	gnl|PBRC|IHMA87_1	2850154	2850286	+
PA14sr_077	2867990	2868119	-	130		PAO1sr_077	refseq|NC_002516.2|chromosome	55271	55402	-		NA
PA14sr_078	2924520	2925530	-	1011		PAO1sr_078	refseq|NC_002516.2|chromosome	2707264	2708272	+		NA
PA14sr_079	2942497	2942612	+	116		PAO1sr_079	refseq|NC_002516.2|chromosome	2701181	2701295	-		IHMA87sr_079	gnl|PBRC|IHMA87_1	2920598	2920711	+
PA14sr_080	3007300	3007441	-	142		PAO1sr_080	refseq|NC_002516.2|chromosome	2636352	2636492	+		IHMA87sr_080	gnl|PBRC|IHMA87_1	2984379	2984519	-
PA14sr_081	3190680	3190795	-	116		NA						NA
PA14sr_082	3209499	3209790	+	292		NA						NA
PA14sr_083	3281914	3282000	+	87		PAO1sr_083	refseq|NC_002516.2|chromosome	2361394	2361479	-		NA
PA14sr_084	3344624	3344700	+	77		PAO1sr_084	refseq|NC_002516.2|chromosome	2291686	2291761	-		NA
PA14sr_085	3400460	3400545	-	86		PAO1sr_085	refseq|NC_002516.2|chromosome	2233655	2233739	+		IHMA87sr_085	gnl|PBRC|IHMA87_1	3315170	3315254	-
P1b	3403673	3403783	-	111		P1b	refseq|NC_002516.2|chromosome	2230417	2230526	+		P1b	gnl|PBRC|IHMA87_1	3318375	3318484	-
PA14sr_086	3503371	3503540	+	170		PAO1sr_086	refseq|NC_002516.2|chromosome	2130671	2130839	-		IHMA87sr_086	gnl|PBRC|IHMA87_1	3427643	3427800	+
PA14sr_087	3543936	3543980	+	45		PAO1sr_087	refseq|NC_002516.2|chromosome	2088352	2088395	-		NA
PA14sr_088	3562021	3562640	+	620		PAO1sr_088	refseq|NC_002516.2|chromosome	2069777	2070395	-		NA
PA14sr_089	3562910	3563367	-	458		PAO1sr_089	refseq|NC_002516.2|chromosome	2069050	2069506	+		NA
PA14sr_090	3601260	3601463	-	204		PAO1sr_090	refseq|NC_002516.2|chromosome	2031706	2031907	+		NA
PA14sr_091	3691678	3691783	-	106		PAO1sr_091	refseq|NC_002516.2|chromosome	1942893	1942997	+		IHMA87sr_091	gnl|PBRC|IHMA87_1	3660253	3660357	-
P11	3705871	3706007	+	137		PA1781.1	refseq|NC_002516.2|chromosome	1928666	1928799	-		IHMA87_03423	gnl|PBRC|IHMA87_1	3674449	3674584	+
PA14sr_092	3735920	3736047	-	128		PAO1sr_092	refseq|NC_002516.2|chromosome	1898626	1898752	+		IHMA87sr_092	gnl|PBRC|IHMA87_1	3704497	3704620	-
PA14sr_093	3756122	3756300	+	179		PAO1sr_093	refseq|NC_002516.2|chromosome	1878504	1878681	-		IHMA87sr_093	gnl|PBRC|IHMA87_1	3721433	3721611	+
PA14sr_094	3798392	3798510	+	119		PAO1sr_094	refseq|NC_002516.2|chromosome	1836302	1836419	-		IHMA87sr_094	gnl|PBRC|IHMA87_1	3737893	3738007	+
P10	3827062	3827133	-	72		P10	refseq|NC_002516.2|chromosome	1807682	1807752	+		NA
lrs2	3831525	3831670	+	146		lrs2	refseq|NC_002516.2|chromosome	1803145	1803289	-		NA
PA14sr_095	3840656	3840960	+	305		NA						NA
PA14sr_096	3922862	3922900	+	39		PAO1sr_096	refseq|NC_002516.2|chromosome	1720609	1720646	-		IHMA87sr_096	gnl|PBRC|IHMA87_1	3851976	3852013	+
PA14sr_097	3947100	3947246	-	147		PAO1sr_097	refseq|NC_002516.2|chromosome	1696278	1696423	+		IHMA87sr_097	gnl|PBRC|IHMA87_1	3876201	3876345	-
large_SRP	3975617	3975841	-	225		large_SRP	refseq|NC_002516.2|chromosome	1668838	1669052	+		large_SRP	gnl|PBRC|IHMA87_1	3903608	3903810	-
small_SRP	3975640	3975744	-	105		small_SRP	refseq|NC_002516.2|chromosome	1668935	1669038	+		IHMA87_03644	gnl|PBRC|IHMA87_1	3903622	3903725	-
PA14sr_098	4133141	4133358	-	218		NA						NA
PA14sr_099	4160480	4160625	-	146		NA						NA
PA14sr_100	4171831	4171890	+	60		PAO1sr_100	refseq|NC_002516.2|chromosome	1462757	1462815	-		NA
P9	4198015	4198118	-	104		PA1324.1	refseq|NC_002516.2|chromosome	1436515	1436617	+		IHMA87_03907	gnl|PBRC|IHMA87_1	4184641	4184743	-
PA14sr_101	4207034	4207200	+	167		PAO1sr_101	refseq|NC_002516.2|chromosome	1427433	1427598	-		NA
C4	4286083	4286168	+	86		C4	refseq|NC_002516.2|chromosome	1348428	1348512	-		NA
PA14sr_102	4355212	4355660	+	449		NA						NA
PA14sr_103	4381912	4382080	+	169		NA						NA
PA14sr_104	4394112	4394140	+	29		PAO1sr_104	refseq|NC_002516.2|chromosome	1254872	1254899	-		NA
PA14sr_105	4394294	4394580	+	287		PAO1sr_105	refseq|NC_002516.2|chromosome	1254432	1254717	-		IHMA87sr_105	gnl|PBRC|IHMA87_1	4343293	4343577	+
PA14sr_106	4401250	4401481	-	232		NA						IHMA87sr_106	gnl|PBRC|IHMA87_1	4350267	4350496	-
PA14sr_107	4401680	4402601	-	922		NA						IHMA87sr_107	gnl|PBRC|IHMA87_1	4350717	4351548	-
PA14sr_108	4405592	4405718	+	127		NA						NA
PA14sr_109	4508643	4508686	+	44		PAO1sr_109	refseq|NC_002516.2|chromosome	1141243	1141285	-		NA
P8	4532320	4532397	-	78		PA1030.1	refseq|NC_002516.2|chromosome	1117532	1117608	+		IHMA87_04182	gnl|PBRC|IHMA87_1	4467234	4467303	-
PA14sr_110	4552677	4552900	+	224		PAO1sr_110	refseq|NC_002516.2|chromosome	1097031	1097253	-		NA
PA14sr_111	4562355	4562460	+	106		PAO1sr_111	refseq|NC_002516.2|chromosome	1087472	1087576	-		NA
lrs1	4571560	4571808	-	249		lrs1	refseq|NC_002516.2|chromosome	1078124	1078370	+		NA
PA14sr_112	4605904	4606040	+	137		PAO1sr_112	refseq|NC_002516.2|chromosome	1045494	1045629	-		NA
PA14sr_113	4608090	4608135	-	46		PAO1sr_113	refseq|NC_002516.2|chromosome	1043399	1043443	+		IHMA87sr_113	gnl|PBRC|IHMA87_1	4568575	4568619	-
PA14sr_114	4655649	4655819	-	171		PAO1sr_114	refseq|NC_002516.2|chromosome	995737	995906	+		IHMA87sr_114	gnl|PBRC|IHMA87_1	4616172	4616341	-
P6	4679437	4679946	+	510		P6	refseq|NC_002516.2|chromosome	971645	972153	-		IHMA87_04366	gnl|PBRC|IHMA87_1	4650614	4651119	+
P7	4679619	4679812	-	194		PA0887.1	refseq|NC_002516.2|chromosome	971779	971971	+		P7	gnl|PBRC|IHMA87_1	4650796	4650988	-
PA14sr_115	4700760	4700822	-	63		NA						NA
PA14sr_116	4738490	4738580	+	91		PAO1sr_116	refseq|NC_002516.2|chromosome	913023	913112	-		IHMA87sr_116	gnl|PBRC|IHMA87_1	4714168	4714257	+
tmRNA	4749731	4750083	+	353		tmRNA	refseq|NC_002516.2|chromosome	901520	901871	-		IHMA87_04432	gnl|PBRC|IHMA87_1	4725419	4725769	+
PA14sr_117	4750040	4750526	-	487		NA						NA
PA14sr_118	4772700	4773056	-	357		PAO1sr_118	refseq|NC_002516.2|chromosome	884331	884686	+		IHMA87sr_118	gnl|PBRC|IHMA87_1	4738268	4738622	-
PA14sr_119	4773793	4773960	+	168		PAO1sr_119	refseq|NC_002516.2|chromosome	883427	883593	-		IHMA87sr_119	gnl|PBRC|IHMA87_1	4739345	4739511	+
PA14sr_120	4774020	4774142	-	123		PAO1sr_120	refseq|NC_002516.2|chromosome	883245	883366	+		IHMA87sr_120	gnl|PBRC|IHMA87_1	4739572	4739687	-
PA14sr_121	4826660	4826750	+	91		PAO1sr_121	refseq|NC_002516.2|chromosome	831204	831293	-		IHMA87sr_121	gnl|PBRC|IHMA87_1	4791586	4791675	+
PA14sr_122	4858822	4858900	+	79		PAO1sr_122	refseq|NC_002516.2|chromosome	799037	799114	-		NA
P4	4931811	4932025	+	215		P4	refseq|NC_002516.2|chromosome	747255	747468	-		IHMA87_04557	gnl|PBRC|IHMA87_1	4861856	4862066	+
P3	4951686	4951800	-	115		P3	refseq|NC_002516.2|chromosome	727481	727594	+		P3	gnl|PBRC|IHMA87_1	4881671	4881776	-
PA14sr_123	4983309	4983380	+	72		PAO1sr_123	refseq|NC_002516.2|chromosome	4819864	4819934	+		NA
PA14sr_124	4998353	4998600	+	248		PAO1sr_124	refseq|NC_002516.2|chromosome	4834916	4835162	+		NA
rnpB	5119902	5120253	-	352		PA4421.1	refseq|NC_002516.2|chromosome	4956345	4956695	-		IHMA87_04740	gnl|PBRC|IHMA87_1	5065121	5065470	-
PA14sr_125	5132048	5132140	+	93		PAO1sr_125	refseq|NC_002516.2|chromosome	4968458	4968549	+		IHMA87sr_125	gnl|PBRC|IHMA87_1	5077179	5077270	+
P35	5149374	5149435	-	62		PA4451.1	refseq|NC_002516.2|chromosome	4985784	4985844	-		IHMA87_04773	gnl|PBRC|IHMA87_1	5094461	5094521	-
PA14sr_126	5225100	5225252	-	153		PAO1sr_126	refseq|NC_002516.2|chromosome	5061395	5061546	-		NA
PA14sr_127	5274580	5275193	-	614		NA						NA
PA14sr_128	5288159	5288380	+	222		NA						IHMA87sr_128	gnl|PBRC|IHMA87_1	5229669	5229889	-
PA14sr_129	5289620	5289765	-	146		NA						IHMA87sr_129	gnl|PBRC|IHMA87_1	5226886	5227030	+
PA14sr_130	5289980	5290078	-	99		NA						IHMA87sr_130	gnl|PBRC|IHMA87_1	5226570	5226667	+
PA14sr_131	5290034	5290160	+	127		NA						IHMA87_04910	gnl|PBRC|IHMA87_1	5226488	5226613	-
PA14sr_132	5307007	5307160	+	154		NA						NA
PA14sr_133	5346400	5346497	-	98		NA						IHMA87sr_133	gnl|PBRC|IHMA87_1	5302063	5302159	-
PA14sr_134	5355370	5355695	-	326		NA						NA
PA14sr_135	5358687	5358930	+	244		PAO1sr_135	refseq|NC_002516.2|chromosome	1060905	1061144	-		IHMA87sr_135	gnl|PBRC|IHMA87_1	5312066	5312302	+
PA14sr_136	5370280	5370451	-	172		NA						NA
PA14sr_137	5412953	5413090	+	138		PAO1sr_137	refseq|NC_002516.2|chromosome	5140486	5140622	+		NA
PA14sr_138	5444450	5444661	-	212		PAO1sr_138	refseq|NC_002516.2|chromosome	5171992	5172202	-		NA
PA14sr_139	5479845	5480040	+	196		PAO1sr_139	refseq|NC_002516.2|chromosome	5207889	5208083	+		IHMA87sr_139	gnl|PBRC|IHMA87_1	5434302	5434494	+
PA14sr_140	5480102	5480320	+	219		PAO1sr_140	refseq|NC_002516.2|chromosome	5208146	5208363	+		IHMA87sr_140	gnl|PBRC|IHMA87_1	5434557	5434773	+
PrrF1	5555927	5556043	+	117		PA4704.1	refseq|NC_002516.2|chromosome	5283996	5284111	+		IHMA87_05177	gnl|PBRC|IHMA87_1	5510946	5511061	+
PrrF2	5556138	5556252	+	115		PA4704.2	refseq|NC_002516.2|chromosome	5284207	5284320	+		IHMA87_05178	gnl|PBRC|IHMA87_1	5511159	5511272	+
P36	5580365	5580425	+	61		PA4726.1	refseq|NC_002516.2|chromosome	5308435	5308494	+		IHMA87_05202	gnl|PBRC|IHMA87_1	5535363	5535422	+
crcZ	5580520	5580860	+	341		PA4726.11	refseq|NC_002516.2|chromosome	5308590	5308929	+		IHMA87_05203	gnl|PBRC|IHMA87_1	5535518	5535856	+
PA14sr_141	5580968	5581060	+	93		PAO1sr_141	refseq|NC_002516.2|chromosome	5309039	5309130	+		IHMA87sr_141	gnl|PBRC|IHMA87_1	5535966	5536056	+
P31	5616886	5616910	+	25		NA						NA
PA14sr_142	5624080	5624221	-	142		PAO1sr_142	refseq|NC_002516.2|chromosome	5352152	5352292	-		IHMA87sr_142	gnl|PBRC|IHMA87_1	5579070	5579210	-
PA14sr_143	5745153	5745228	-	76		PAO1sr_143	refseq|NC_002516.2|chromosome	5473746	5473820	-		IHMA87sr_143	gnl|PBRC|IHMA87_1	5694115	5694184	-
PA14sr_144	5831261	5831332	+	72		PAO1sr_144	refseq|NC_002516.2|chromosome	5559872	5559942	+		IHMA87sr_144	gnl|PBRC|IHMA87_1	5779502	5779572	+
PA14sr_145	5834799	5835020	+	222		PAO1sr_145	refseq|NC_002516.2|chromosome	5563410	5563630	+		NA
PA14sr_146	5943549	5943627	+	79		PAO1sr_146	refseq|NC_002516.2|chromosome	5672148	5672225	+		IHMA87sr_146	gnl|PBRC|IHMA87_1	5877967	5878044	+
P37	5943683	5943765	-	83		P37	refseq|NC_002516.2|chromosome	5672282	5672363	-		IHMA87_05518	gnl|PBRC|IHMA87_1	5878101	5878182	-
PA14sr_147	5952181	5952557	-	377		PAO1sr_147	refseq|NC_002516.2|chromosome	5680792	5681167	-		IHMA87sr_147	gnl|PBRC|IHMA87_1	5886626	5887001	-
PA14sr_148	6050107	6050235	-	129		PAO1sr_148	refseq|NC_002516.2|chromosome	5777945	5778072	-		NA
PA14sr_149	6092690	6093021	-	332		PAO1sr_149	refseq|NC_002516.2|chromosome	5820521	5820845	-		NA
P34	6107444	6107696	+	253		PA5181.1	refseq|NC_002516.2|chromosome	5835231	5835481	+		IHMA87_05663	gnl|PBRC|IHMA87_1	6031372	6031622	+
PA14sr_150	6135897	6135946	+	50		PAO1sr_150	refseq|NC_002516.2|chromosome	5863685	5863733	+		NA
6S	6156533	6156711	+	179		PA5227.1	refseq|NC_002516.2|chromosome	5884321	5884498	+		IHMA87_05709	gnl|PBRC|IHMA87_1	6078739	6078916	+
PA14sr_151	6157150	6157677	-	528		PAO1sr_151	refseq|NC_002516.2|chromosome	5884938	5885464	-		IHMA87sr_151	gnl|PBRC|IHMA87_1	6079356	6079882	-
PA14sr_152	6173020	6173097	-	78		PAO1sr_152	refseq|NC_002516.2|chromosome	5900808	5900884	-		IHMA87sr_152	gnl|PBRC|IHMA87_1	6095245	6095320	-
PA14sr_153	6228347	6228380	-	34		PAO1sr_153	refseq|NC_002516.2|chromosome	5955134	5955166	-		NA
PA14sr_154	6259647	6259691	-	45		PAO1sr_154	refseq|NC_002516.2|chromosome	5986398	5986441	-		IHMA87sr_154	gnl|PBRC|IHMA87_1	6234255	6234298	-
PA14sr_155	6348194	6348234	-	41		PAO1sr_155	refseq|NC_002516.2|chromosome	6075278	6075317	-		NA
PA14sr_156	6408280	6408541	-	262		PAO1sr_156	refseq|NC_002516.2|chromosome	6135361	6135621	-		IHMA87sr_156	gnl|PBRC|IHMA87_1	6383201	6383459	-
PA14sr_157	6433627	6433910	-	284		PAO1sr_157	refseq|NC_002516.2|chromosome	6160711	6160993	-		IHMA87sr_157	gnl|PBRC|IHMA87_1	6418191	6418471	-
Pseudomon-1	6456433	6456570	-	138		PA5492.1	refseq|NC_002516.2|chromosome	6183523	6183659	-		IHMA87_06036	gnl|PBRC|IHMA87_1	6442018	6442154	-
PA14sr_158	6492970	6493030	+	61		PAO1sr_158	refseq|NC_002516.2|chromosome	6219737	6219796	+		NA
PA14sr_159	6496333	6496395	-	63		PAO1sr_159	refseq|NC_002516.2|chromosome	6223096	6223157	-		IHMA87sr_159	gnl|PBRC|IHMA87_1	6482730	6482791	-
