# Supplementary material for: The core and accessory Hfq interactomes across Pseudomonas aeruginosa lineages
Source: Nat Commun. 2022 Mar 10;13:1258. doi: 10.1038/s41467-022-28849-w (PMC8913705; doi:10.1038/s41467-022-28849-w)
Supplement: Supplementary file 8 — Supplementary Data 4 [file 41467_2022_28849_MOESM8_ESM.xlsx]

## Sheet: PAO1_exponential
replicon	peak_id	peak_start	peak_end	peak_strand	0.e	1.e	0.c	1.c	baseMean	log2FoldChange	lfcSE	stat	pvalue	padj
gi|110645304|ref|NC_002516|pseudocap|136	296	5513120	5513216	-	90.1846	114.208	0	0	51.0982	9.30602	1.58004	5.88975	1.93395e-09	7.96554e-08
gi|110645304|ref|NC_002516|pseudocap|136	137	2164626	2164773	-	153.803	22.8417	0	0	44.1612	9.10237	2.67619	3.40124	0.000335408	0.00409213
gi|110645304|ref|NC_002516|pseudocap|136	336	6051457	6051588	+	1776.43	1191.28	3.50233	0	742.803	9.10194	0.789618	11.527	4.82164e-31	3.77327e-28
gi|110645304|ref|NC_002516|pseudocap|136	199	3672989	3673117	-	1660.38	16277.3	20.3135	17.4934	4493.88	8.87558	0.820769	10.8137	1.4816e-27	6.7635e-25
gi|110645304|ref|NC_002516|pseudocap|136	8	124756	124834	+	411.074	65.0109	0.700467	0	119.196	8.62456	1.26715	6.80627	5.00798e-12	3.2991e-10
gi|110645304|ref|NC_002516|pseudocap|136	246	4488292	4488419	+	98.5739	117.722	0.350233	0	54.1616	8.19781	1.3272	6.17677	3.27135e-10	1.54487e-08
gi|110645304|ref|NC_002516|pseudocap|136	20	235983	236074	-	90.8837	312.755	0.350233	2.18667	101.544	8.18856	1.19628	6.84501	3.82366e-12	2.65139e-10
gi|110645304|ref|NC_002516|pseudocap|136	122	1857090	1857198	+	231.404	240.716	1.0507	0	118.293	8.07483	1.04253	7.74542	4.76342e-15	5.11648e-13
gi|110645304|ref|NC_002516|pseudocap|136	249	4548725	4548826	-	130.034	31.6269	0.350233	0	40.5027	7.79792	1.40839	5.53678	1.54045e-08	5.13932e-07
gi|110645304|ref|NC_002516|pseudocap|136	159	3119977	3120056	+	485.179	1493.49	1.75117	10.9334	497.839	7.75524	0.846827	9.158	2.64342e-20	6.29594e-18
gi|110645304|ref|NC_002516|pseudocap|136	129	2031723	2031846	+	17624.4	11431.4	64.0927	78.7203	7299.66	7.68177	0.534359	14.3757	3.67687e-47	2.01419e-43
gi|110645304|ref|NC_002516|pseudocap|136	76	1103919	1104039	+	176.874	89.6096	0.350233	2.18667	67.2551	7.62356	1.16905	6.52117	3.48805e-11	1.8551e-09
gi|110645304|ref|NC_002516|pseudocap|136	331	6038163	6038245	-	16305.9	45168.5	155.854	161.814	15448	7.59715	0.594988	12.7686	1.22808e-37	2.24247e-34
gi|110645304|ref|NC_002516|pseudocap|136	103	1646607	1646718	-	1416.39	1421.45	4.90327	13.12	713.966	7.57943	0.661309	11.4613	1.03238e-30	7.06921e-28
gi|110645304|ref|NC_002516|pseudocap|136	15	189026	189130	+	78.2998	214.36	1.0507	0	73.4277	7.39262	1.11985	6.60146	2.03563e-11	1.13787e-09
gi|110645304|ref|NC_002516|pseudocap|136	86	1299656	1299733	+	3638.14	3833.89	27.6684	17.4934	1879.3	7.30207	0.558627	13.0715	2.39635e-39	6.5636e-36
gi|110645304|ref|NC_002516|pseudocap|136	188	3570931	3571021	-	1936.52	305.727	10.507	2.18667	563.736	7.22994	0.854619	8.45983	1.3388e-17	1.78877e-15
gi|110645304|ref|NC_002516|pseudocap|136	135	2129253	2129361	+	502.657	36.8981	3.1521	0	135.677	7.17378	2.1633	3.31613	0.000456369	0.00534332
gi|110645304|ref|NC_002516|pseudocap|136	14	184497	184593	+	106.963	65.0109	0.350233	2.18667	43.6277	6.98449	1.18409	5.89861	1.83293e-09	7.66472e-08
gi|110645304|ref|NC_002516|pseudocap|136	337	6051610	6051708	+	257.97	270.586	2.1014	2.18667	133.211	6.96188	0.82037	8.48628	1.06682e-17	1.46101e-15
gi|110645304|ref|NC_002516|pseudocap|136	7	124657	124750	+	818.652	265.315	6.3042	0	272.568	6.94155	0.832516	8.33804	3.77673e-17	4.70202e-15
gi|110645304|ref|NC_002516|pseudocap|136	119	1758557	1758671	-	282.439	35.141	1.0507	2.18667	80.2042	6.93372	1.13148	6.12802	4.44908e-10	2.031e-08
gi|110645304|ref|NC_002516|pseudocap|136	48	855133	855248	+	891.359	1983.71	12.9586	13.12	725.287	6.78578	0.639482	10.6114	1.31934e-26	4.51708e-24
gi|110645304|ref|NC_002516|pseudocap|136	192	3611209	3611322	-	478.188	279.371	3.85257	2.18667	190.9	6.78547	0.758794	8.94244	1.90336e-19	3.36343e-17
gi|110645304|ref|NC_002516|pseudocap|136	349	6183541	6183618	-	36995.3	18593.1	257.071	247.094	14023.1	6.78409	0.545816	12.4293	9.06406e-36	1.24132e-32
gi|110645304|ref|NC_002516|pseudocap|136	46	706640	706784	-	2074.25	980.435	14.3596	13.12	770.54	6.78021	0.629577	10.7695	2.39882e-27	9.44348e-25
gi|110645304|ref|NC_002516|pseudocap|136	276	5116599	5116731	-	2762.86	2832.37	24.8666	32.8001	1413.22	6.63958	0.543632	12.2134	1.31884e-34	1.44492e-31
gi|110645304|ref|NC_002516|pseudocap|136	297	5513244	5513322	-	134.927	131.779	0.700467	4.37335	67.945	6.51535	0.97482	6.68365	1.16531e-11	7.09287e-10
gi|110645304|ref|NC_002516|pseudocap|136	289	5308813	5308929	+	71808.6	97493.5	460.207	1493.5	42814	6.44115	0.617635	10.4287	9.16621e-26	2.95368e-23
gi|110645304|ref|NC_002516|pseudocap|136	307	5636071	5636178	+	1051.45	697.549	11.9079	6.56002	441.868	6.43254	0.63281	10.165	1.42001e-24	4.0941e-22
gi|110645304|ref|NC_002516|pseudocap|136	123	1857230	1857316	+	127.936	137.05	1.40093	2.18667	67.1435	6.40827	0.91936	6.97037	1.58059e-12	1.17006e-10
gi|110645304|ref|NC_002516|pseudocap|136	210	3855401	3855481	-	1282.16	1138.57	14.3596	15.3067	612.599	6.36444	0.57649	11.04	1.22536e-28	6.10228e-26
gi|110645304|ref|NC_002516|pseudocap|136	51	884507	884628	+	15944.5	7237.3	164.61	118.08	5866.12	6.34837	0.572807	11.0829	7.5921e-29	4.15895e-26
gi|110645304|ref|NC_002516|pseudocap|136	223	4206572	4206672	+	1878.5	1119.24	17.8619	19.6801	758.82	6.33703	0.588456	10.7689	2.41345e-27	9.44348e-25
gi|110645304|ref|NC_002516|pseudocap|136	111	1708006	1708110	-	109.76	47.4404	0.700467	2.18667	40.0218	6.32598	1.1172	5.66235	7.46583e-09	2.78217e-07
gi|110645304|ref|NC_002516|pseudocap|136	9	127285	127406	+	5913.73	1284.4	48.3322	41.5468	1822	6.31509	0.690929	9.14	3.1227e-20	7.12756e-18
gi|110645304|ref|NC_002516|pseudocap|136	315	5767836	5767917	+	2934.15	2317.55	31.8712	34.9868	1329.64	6.30741	0.539688	11.6871	7.41581e-32	6.77063e-29
gi|110645304|ref|NC_002516|pseudocap|136	104	1646730	1646811	-	111.158	107.18	1.75117	0	55.0223	6.28534	0.968225	6.49161	4.24622e-11	2.19441e-09
gi|110645304|ref|NC_002516|pseudocap|136	200	3673119	3673232	-	163.591	876.769	9.10607	2.18667	262.913	6.27805	0.844713	7.43217	5.34164e-14	4.87692e-12
gi|110645304|ref|NC_002516|pseudocap|136	259	4714226	4714355	+	365.632	145.835	2.45163	6.56002	130.12	6.17436	0.819663	7.53281	2.48302e-14	2.34517e-12
gi|110645304|ref|NC_002516|pseudocap|136	253	4577286	4577403	-	1429.67	376.009	13.6591	10.9334	457.568	6.16304	0.718281	8.58026	4.73281e-18	7.62538e-16
gi|110645304|ref|NC_002516|pseudocap|136	102	1637666	1637769	-	317.394	108.937	1.75117	6.56002	108.661	6.14344	0.878077	6.99646	1.31253e-12	9.8494e-11
gi|110645304|ref|NC_002516|pseudocap|136	236	4303308	4303416	-	275.448	562.256	4.90327	8.7467	212.839	6.10884	0.712855	8.56953	5.19534e-18	7.90558e-16
gi|110645304|ref|NC_002516|pseudocap|136	193	3636555	3636658	+	44.7427	145.835	1.75117	0	48.0823	6.10443	1.06167	5.74984	4.4664e-09	1.72302e-07
gi|110645304|ref|NC_002516|pseudocap|136	215	3893101	3893191	-	1338.09	479.675	16.1107	8.7467	460.655	6.09309	0.684168	8.90583	2.64941e-19	4.53546e-17
gi|110645304|ref|NC_002516|pseudocap|136	288	5308686	5308805	+	12404.2	15994.4	127.135	295.201	7205.25	6.08719	0.569937	10.6805	6.28156e-27	2.29403e-24
gi|110645304|ref|NC_002516|pseudocap|136	216	4029657	4029782	+	83.8927	100.152	1.75117	0	46.4489	6.04008	0.984799	6.13331	4.3035e-10	1.98106e-08
gi|110645304|ref|NC_002516|pseudocap|136	91	1427710	1427811	+	699.805	131.779	7.3549	4.37335	210.828	6.0393	0.826333	7.30856	1.35011e-13	1.13783e-11
gi|110645304|ref|NC_002516|pseudocap|136	287	5283987	5284083	+	213.227	203.818	2.80187	4.37335	106.055	6.03683	0.764885	7.89247	1.48135e-15	1.69059e-13
gi|110645304|ref|NC_002516|pseudocap|136	352	6223112	6223251	+	83.1935	261.801	2.80187	2.18667	87.4957	6.01569	0.883866	6.80611	5.01364e-12	3.2991e-10
gi|110645304|ref|NC_002516|pseudocap|136	88	1349190	1349298	+	199.245	40.4122	1.0507	4.37335	61.2703	6.01073	1.03676	5.7976	3.36344e-09	1.34474e-07
gi|110645304|ref|NC_002516|pseudocap|136	39	450869	450971	+	522.232	1145.6	15.7605	8.7467	423.084	5.98111	0.655137	9.12956	3.43899e-20	7.53551e-18
gi|110645304|ref|NC_002516|pseudocap|136	50	884419	884503	+	4093.96	1370.5	50.0834	34.9868	1387.38	5.98036	0.635401	9.41195	2.43507e-21	6.35206e-19
gi|110645304|ref|NC_002516|pseudocap|136	130	2069132	2069260	+	362.137	198.547	3.85257	6.56002	142.774	5.93545	0.738313	8.03921	4.52106e-16	5.38399e-14
gi|110645304|ref|NC_002516|pseudocap|136	174	3377000	3377139	+	439.737	432.235	5.60373	10.9334	222.127	5.91844	0.658674	8.98538	1.28923e-19	2.35413e-17
gi|110645304|ref|NC_002516|pseudocap|136	343	6116468	6116587	-	2541.25	2895.62	42.7285	48.1068	1381.93	5.91502	0.526114	11.2429	1.25564e-29	7.64264e-27
gi|110645304|ref|NC_002516|pseudocap|136	69	1039599	1039718	-	105.565	89.6096	2.1014	0	49.319	5.88502	0.944479	6.23097	2.31775e-10	1.10405e-08
gi|110645304|ref|NC_002516|pseudocap|136	23	253052	253155	-	172.679	73.7962	2.80187	0	62.3193	5.8608	0.928795	6.31011	1.39415e-10	6.69924e-09
gi|110645304|ref|NC_002516|pseudocap|136	310	5672122	5672232	-	88.7864	70.2821	1.75117	0	40.2049	5.84316	1.0008	5.83852	2.63337e-09	1.07654e-07
gi|110645304|ref|NC_002516|pseudocap|136	316	5774753	5774829	+	1145.13	184.49	12.6084	10.9334	338.292	5.80116	0.790475	7.33883	1.07733e-13	9.36764e-12
gi|110645304|ref|NC_002516|pseudocap|136	22	252895	253033	-	292.226	117.722	5.2535	0	103.801	5.77292	0.845691	6.82628	4.35726e-12	2.9468e-10
gi|110645304|ref|NC_002516|pseudocap|136	285	5207952	5208067	+	1442.25	658.894	14.7098	26.2401	535.525	5.76908	0.63494	9.08603	5.13626e-20	1.07787e-17
gi|110645304|ref|NC_002516|pseudocap|136	214	3892969	3893094	-	487.976	500.76	7.3549	13.12	252.303	5.74715	0.632998	9.07926	5.4658e-20	1.07787e-17
gi|110645304|ref|NC_002516|pseudocap|136	348	6182682	6182768	-	68.5123	93.1237	1.40093	2.18667	41.3059	5.68282	0.96113	5.91264	1.68332e-09	7.09323e-08
gi|110645304|ref|NC_002516|pseudocap|136	19	204435	204554	-	1641.5	412.907	16.1107	26.2401	524.189	5.6602	0.706772	8.00853	5.80456e-16	6.7654e-14
gi|110645304|ref|NC_002516|pseudocap|136	13	184318	184421	+	559.284	393.58	10.8572	6.56002	242.57	5.65679	0.639532	8.8452	4.56837e-19	7.5835e-17
gi|110645304|ref|NC_002516|pseudocap|136	43	674972	675070	+	2971.9	1486.47	57.4383	32.8001	1137.15	5.58553	0.593242	9.41526	2.35948e-21	6.35206e-19
gi|110645304|ref|NC_002516|pseudocap|136	25	309897	310020	-	99.273	49.1974	1.40093	2.18667	38.0145	5.57579	0.991957	5.621	9.49282e-09	3.3988e-07
gi|110645304|ref|NC_002516|pseudocap|136	67	1037573	1037697	+	209.732	82.5814	3.50233	2.18667	74.5005	5.54223	0.842677	6.57694	2.4011e-11	1.32861e-09
gi|110645304|ref|NC_002516|pseudocap|136	258	4713243	4713334	-	204.838	40.4122	2.1014	4.37335	62.9312	5.50721	0.957184	5.75355	4.3693e-09	1.69752e-07
gi|110645304|ref|NC_002516|pseudocap|136	105	1650245	1650346	+	332.075	182.733	6.3042	4.37335	131.371	5.49216	0.713766	7.69462	7.09597e-15	7.47534e-13
gi|110645304|ref|NC_002516|pseudocap|136	201	3705341	3705426	-	28132	17317.5	573.682	457.015	11620	5.46045	0.524279	10.4152	1.05699e-25	3.21678e-23
gi|110645304|ref|NC_002516|pseudocap|136	5	114099	114205	-	163.591	131.779	4.55303	0	74.9806	5.45928	0.819125	6.66478	1.32534e-11	7.89153e-10
gi|110645304|ref|NC_002516|pseudocap|136	41	627684	627818	-	332.774	152.863	7.00467	2.18667	123.707	5.45827	0.756978	7.21061	2.7851e-13	2.21113e-11
gi|110645304|ref|NC_002516|pseudocap|136	295	5401716	5401797	-	203.44	94.8808	3.1521	4.37335	76.4615	5.43402	0.809438	6.71333	9.51164e-12	6.05869e-10
gi|110645304|ref|NC_002516|pseudocap|136	75	1087299	1087432	-	324.385	397.094	7.70513	10.9334	185.029	5.36792	0.639078	8.39948	2.24228e-17	2.92458e-15
gi|110645304|ref|NC_002516|pseudocap|136	286	5208070	5208151	+	488.675	305.727	9.10607	10.9334	203.61	5.3574	0.641723	8.34846	3.45806e-17	4.40541e-15
gi|110645304|ref|NC_002516|pseudocap|136	182	3483383	3483492	-	185.962	140.564	3.1521	6.56002	84.0596	5.33399	0.759889	7.01944	1.11382e-12	8.47429e-11
gi|110645304|ref|NC_002516|pseudocap|136	279	5140422	5140574	-	111.158	100.152	2.1014	4.37335	54.4461	5.3227	0.840441	6.33323	1.20044e-10	5.87142e-09
gi|110645304|ref|NC_002516|pseudocap|136	226	4229044	4229164	+	146.812	65.0109	2.1014	4.37335	54.5744	5.32101	0.88112	6.03891	7.75791e-10	3.37284e-08
gi|110645304|ref|NC_002516|pseudocap|136	160	3120081	3120169	+	185.263	244.23	4.90327	6.56002	110.239	5.31895	0.702559	7.57083	1.85427e-14	1.78205e-12
gi|110645304|ref|NC_002516|pseudocap|136	85	1299541	1299654	+	394.295	367.224	9.10607	10.9334	195.39	5.29593	0.622637	8.50566	9.02862e-18	1.33672e-15
gi|110645304|ref|NC_002516|pseudocap|136	248	4501889	4502002	-	211.829	59.7398	3.1521	4.37335	69.7735	5.29302	0.868565	6.09398	5.50683e-10	2.47266e-08
gi|110645304|ref|NC_002516|pseudocap|136	170	3318742	3318854	+	447.427	98.3949	6.65443	8.7467	140.306	5.21578	0.796798	6.54593	2.9564e-11	1.61951e-09
gi|110645304|ref|NC_002516|pseudocap|136	224	4206686	4206820	+	397.791	196.79	7.70513	8.7467	152.758	5.21329	0.685961	7.59998	1.48086e-14	1.47493e-12
gi|110645304|ref|NC_002516|pseudocap|136	228	4247635	4247739	-	174.776	54.4686	3.50233	2.18667	58.7335	5.20144	0.882985	5.89075	1.92226e-09	7.96554e-08
gi|110645304|ref|NC_002516|pseudocap|136	252	4577152	4577260	-	1362.56	332.083	26.968	19.6801	435.322	5.15328	0.702423	7.33643	1.0968e-13	9.38789e-12
gi|110645304|ref|NC_002516|pseudocap|136	124	1898776	1898899	+	884.368	477.918	20.3135	17.4934	350.023	5.14961	0.605809	8.50038	9.44844e-18	1.36158e-15
gi|110645304|ref|NC_002516|pseudocap|136	53	923999	924129	-	644.575	254.772	8.75583	19.6801	231.946	5.1306	0.695386	7.37805	8.03105e-14	7.21215e-12
gi|110645304|ref|NC_002516|pseudocap|136	314	5756247	5756346	-	1143.74	848.656	25.2168	34.9868	513.149	5.092	0.560893	9.0784	5.50935e-20	1.07787e-17
gi|110645304|ref|NC_002516|pseudocap|136	245	4445546	4445680	+	342.562	188.005	9.80653	4.37335	136.187	5.05052	0.697198	7.24402	2.17782e-13	1.75443e-11
gi|110645304|ref|NC_002516|pseudocap|136	175	3391132	3391252	+	209.732	140.564	6.65443	2.18667	89.7842	5.03841	0.740418	6.80482	5.05886e-12	3.2991e-10
gi|110645304|ref|NC_002516|pseudocap|136	180	3459923	3460032	-	381.012	163.406	10.8572	4.37335	139.912	4.98379	0.720564	6.91652	2.31439e-12	1.64652e-10
gi|110645304|ref|NC_002516|pseudocap|136	113	1718302	1718415	+	356.544	179.219	9.4563	6.56002	137.945	4.98335	0.687676	7.24666	2.13593e-13	1.74636e-11
gi|110645304|ref|NC_002516|pseudocap|136	10	127424	127528	+	972.456	228.417	18.9126	19.6801	309.866	4.96809	0.714959	6.94877	1.84236e-12	1.32795e-10
gi|110645304|ref|NC_002516|pseudocap|136	342	6110674	6110769	+	546.001	614.968	17.5117	21.8667	300.087	4.92071	0.573944	8.5735	5.01943e-18	7.85612e-16
gi|110645304|ref|NC_002516|pseudocap|136	117	1724136	1724249	+	3424.92	2187.53	79.8532	111.52	1450.96	4.89044	0.540478	9.04835	7.25718e-20	1.37086e-17
gi|110645304|ref|NC_002516|pseudocap|136	77	1117700	1117808	+	109.76	89.6096	3.1521	4.37335	51.7237	4.84946	0.798596	6.07249	6.29714e-10	2.78191e-08
gi|110645304|ref|NC_002516|pseudocap|136	36	409247	409343	-	98.5739	63.2539	3.85257	0	41.4201	4.83909	0.89644	5.39812	3.36723e-08	1.09796e-06
gi|110645304|ref|NC_002516|pseudocap|136	27	317662	317750	-	400.587	430.478	15.4103	13.12	214.899	4.83123	0.593958	8.13395	2.07754e-16	2.52906e-14
gi|110645304|ref|NC_002516|pseudocap|136	143	2195394	2195502	-	2889.4	908.396	62.3415	72.1603	983.075	4.82783	0.630647	7.65536	9.63851e-15	9.77773e-13
gi|110645304|ref|NC_002516|pseudocap|136	323	5983849	5983985	+	567.674	140.564	12.2582	13.12	183.404	4.8197	0.737092	6.53881	3.1006e-11	1.66521e-09
gi|110645304|ref|NC_002516|pseudocap|136	185	3522881	3523024	+	210.431	79.0673	5.60373	4.37335	74.8688	4.80176	0.785708	6.11138	4.9387e-10	2.23588e-08
gi|110645304|ref|NC_002516|pseudocap|136	332	6038338	6038459	-	2392.34	3312.04	98.7658	107.147	1477.57	4.79549	0.51947	9.2315	1.33428e-20	3.32237e-18
gi|110645304|ref|NC_002516|pseudocap|136	78	1119612	1119700	-	886.466	170.434	17.1614	21.8667	273.982	4.79101	0.746393	6.41888	6.864e-11	3.43864e-09
gi|110645304|ref|NC_002516|pseudocap|136	202	3751752	3751857	-	278.244	77.3103	7.70513	4.37335	91.9082	4.76374	0.796995	5.97712	1.13557e-09	4.86726e-08
gi|110645304|ref|NC_002516|pseudocap|136	244	4407504	4407640	+	283.138	442.777	12.2582	15.3067	188.37	4.76202	0.621549	7.66154	9.18578e-15	9.49429e-13
gi|110645304|ref|NC_002516|pseudocap|136	142	2188351	2188469	+	1615.63	641.324	40.2768	43.7335	585.242	4.75616	0.609486	7.80355	3.00947e-15	3.29718e-13
gi|110645304|ref|NC_002516|pseudocap|136	327	6005733	6005852	+	186.661	175.705	7.00467	6.56002	93.9827	4.72165	0.677867	6.96545	1.6368e-12	1.19552e-10
gi|110645304|ref|NC_002516|pseudocap|136	109	1689311	1689409	-	425.056	133.536	10.507	10.9334	145.008	4.7181	0.721109	6.54284	3.0181e-11	1.63695e-09
gi|110645304|ref|NC_002516|pseudocap|136	110	1692559	1692660	-	180.369	732.691	19.9633	15.3067	237.082	4.65619	0.719453	6.47184	4.84072e-11	2.47827e-09
gi|110645304|ref|NC_002516|pseudocap|136	165	3183790	3183878	+	2697.15	1535.66	80.5537	89.6537	1100.75	4.64252	0.546345	8.49741	9.6936e-18	1.36158e-15
gi|110645304|ref|NC_002516|pseudocap|136	3	60095	60173	+	90.1846	66.768	3.50233	2.18667	40.6604	4.6399	0.838844	5.5313	1.5893e-08	5.2447e-07
gi|110645304|ref|NC_002516|pseudocap|136	179	3456254	3456358	-	299.217	151.106	10.507	6.56002	116.848	4.62445	0.690528	6.69698	1.06383e-11	6.69848e-10
gi|110645304|ref|NC_002516|pseudocap|136	18	204307	204417	-	1037.47	265.315	22.7652	32.8001	339.588	4.58939	0.694291	6.61017	1.91937e-11	1.08395e-09
gi|110645304|ref|NC_002516|pseudocap|136	240	4317803	4317905	-	790.688	328.569	29.0694	15.3067	290.908	4.58589	0.649712	7.05834	8.4249e-13	6.59308e-11
gi|110645304|ref|NC_002516|pseudocap|136	235	4303195	4303303	-	151.706	240.716	7.00467	10.9334	102.59	4.56122	0.682373	6.68435	1.15979e-11	7.09287e-10
gi|110645304|ref|NC_002516|pseudocap|136	155	3013920	3014032	+	185.962	65.0109	4.90327	6.56002	65.6091	4.54603	0.797556	5.69996	5.99195e-09	2.26372e-07
gi|110645304|ref|NC_002516|pseudocap|136	261	4764076	4764187	-	52.4329	367.224	7.70513	10.9334	109.574	4.54469	0.850782	5.34178	4.60181e-08	1.45715e-06
gi|110645304|ref|NC_002516|pseudocap|136	37	409349	409477	-	171.98	66.768	2.45163	10.9334	63.0332	4.53528	0.853173	5.31578	5.31004e-08	1.67175e-06
gi|110645304|ref|NC_002516|pseudocap|136	325	5985503	5985610	+	433.445	103.666	9.4563	15.3067	140.469	4.52774	0.759223	5.96365	1.23336e-09	5.23748e-08
gi|110645304|ref|NC_002516|pseudocap|136	194	3636688	3636819	+	25.1678	172.191	4.2028	4.37335	51.4837	4.51647	0.945882	4.77487	8.99098e-07	2.20511e-05
gi|110645304|ref|NC_002516|pseudocap|136	158	3116423	3116504	+	113.954	84.3385	5.2535	2.18667	51.4332	4.5036	0.785671	5.73217	4.95766e-09	1.88598e-07
gi|110645304|ref|NC_002516|pseudocap|136	6	120746	120858	+	176.175	57.9827	5.60373	4.37335	61.0336	4.50105	0.81293	5.53682	1.5401e-08	5.13932e-07
gi|110645304|ref|NC_002516|pseudocap|136	90	1397189	1397319	+	144.016	12.2994	3.1521	4.37335	40.9601	4.48262	1.03443	4.3334	7.34105e-06	0.000141103
gi|110645304|ref|NC_002516|pseudocap|136	28	317771	317905	-	320.889	606.183	23.4656	17.4934	242.008	4.45503	0.613767	7.25851	1.95682e-13	1.62416e-11
gi|110645304|ref|NC_002516|pseudocap|136	89	1349314	1349413	+	258.669	75.5532	7.3549	8.7467	87.581	4.42538	0.770618	5.74263	4.66085e-09	1.78546e-07
gi|110645304|ref|NC_002516|pseudocap|136	65	1028143	1028275	+	1057.05	219.631	31.521	28.4268	334.157	4.40754	0.716121	6.15474	3.75994e-10	1.7455e-08
gi|110645304|ref|NC_002516|pseudocap|136	294	5401555	5401676	-	1270.97	390.065	47.2815	30.6134	434.734	4.38564	0.659431	6.65064	1.45915e-11	8.50345e-10
gi|110645304|ref|NC_002516|pseudocap|136	209	3777976	3778069	-	106.963	93.1237	7.00467	0	51.7729	4.36601	0.824643	5.29443	5.9695e-08	1.85801e-06
gi|110645304|ref|NC_002516|pseudocap|136	131	2123616	2123759	-	510.347	184.49	12.2582	24.0534	182.787	4.36049	0.690069	6.31892	1.31703e-10	6.38467e-09
gi|110645304|ref|NC_002516|pseudocap|136	298	5537721	5537826	-	226.51	462.105	22.0647	8.7467	179.857	4.35102	0.668325	6.51033	3.74919e-11	1.95601e-09
gi|110645304|ref|NC_002516|pseudocap|136	2	59959	60051	+	139.122	94.8808	4.55303	8.7467	61.8256	4.33434	0.744351	5.82298	2.89039e-09	1.17286e-07
gi|110645304|ref|NC_002516|pseudocap|136	57	947044	947151	+	864.094	860.955	35.0233	54.6669	453.685	4.30788	0.548385	7.85557	1.98972e-15	2.22443e-13
gi|110645304|ref|NC_002516|pseudocap|136	247	4501793	4501883	-	145.414	50.9545	6.3042	2.18667	51.2148	4.30725	0.840203	5.12644	1.4764e-07	4.19052e-06
gi|110645304|ref|NC_002516|pseudocap|136	68	1037792	1037926	+	131.432	26.3558	4.90327	2.18667	41.2194	4.30442	0.935023	4.60355	2.07675e-06	4.58727e-05
gi|110645304|ref|NC_002516|pseudocap|136	243	4403701	4403781	-	248.882	36.8981	3.85257	13.12	75.6881	4.30224	0.905191	4.75286	1.0028e-06	2.40935e-05
gi|110645304|ref|NC_002516|pseudocap|136	269	4996026	4996157	+	992.73	397.094	22.0647	52.4802	366.092	4.29174	0.658581	6.51665	3.5948e-11	1.89349e-09
gi|110645304|ref|NC_002516|pseudocap|136	305	5600897	5601008	-	92.2819	82.5814	4.55303	4.37335	45.9474	4.28178	0.772603	5.54202	1.49504e-08	5.11864e-07
gi|110645304|ref|NC_002516|pseudocap|136	241	4317912	4318047	-	482.383	170.434	21.014	10.9334	171.191	4.27048	0.692713	6.16487	3.52716e-10	1.65143e-08
gi|110645304|ref|NC_002516|pseudocap|136	328	6017404	6017519	-	583.054	572.799	25.2168	37.1735	304.561	4.26086	0.56091	7.59633	1.5232e-14	1.49001e-12
gi|110645304|ref|NC_002516|pseudocap|136	207	3773916	3774035	-	139.122	73.7962	7.3549	2.18667	55.6149	4.22569	0.786873	5.37023	3.93184e-08	1.26698e-06
gi|110645304|ref|NC_002516|pseudocap|136	101	1586078	1586190	+	199.245	258.287	15.4103	6.56002	119.875	4.22258	0.655871	6.43814	6.04739e-11	3.06737e-09
gi|110645304|ref|NC_002516|pseudocap|136	148	2282321	2282454	+	215.324	198.547	11.5577	10.9334	109.091	4.19021	0.631849	6.63166	1.65963e-11	9.56995e-10
gi|110645304|ref|NC_002516|pseudocap|136	70	1045266	1045394	-	505.453	456.833	26.6177	26.2401	253.786	4.18487	0.560249	7.46966	4.02023e-14	3.73268e-12
gi|110645304|ref|NC_002516|pseudocap|136	60	969647	969757	+	160.794	57.9827	5.95397	6.56002	57.8227	4.16694	0.788423	5.28516	6.27974e-08	1.94353e-06
gi|110645304|ref|NC_002516|pseudocap|136	260	4763956	4764040	-	48.9374	321.54	9.80653	10.9334	97.8044	4.16572	0.835148	4.988	3.0504e-07	8.39702e-06
gi|110645304|ref|NC_002516|pseudocap|136	108	1689173	1689292	-	466.303	321.54	19.2628	26.2401	208.337	4.16336	0.590836	7.04656	9.16953e-13	7.07475e-11
gi|110645304|ref|NC_002516|pseudocap|136	334	6038711	6038843	-	968.96	2718.16	105.77	100.587	973.369	4.15636	0.605587	6.86336	3.36305e-12	2.36189e-10
gi|110645304|ref|NC_002516|pseudocap|136	251	4576948	4577081	-	216.024	35.141	7.70513	6.56002	66.3574	4.12123	0.863212	4.7743	9.01686e-07	2.20511e-05
gi|110645304|ref|NC_002516|pseudocap|136	21	245748	245831	-	200.643	94.8808	10.8572	4.37335	77.6887	4.10943	0.736212	5.58186	1.18979e-08	4.20494e-07
gi|110645304|ref|NC_002516|pseudocap|136	274	5063717	5063843	-	66.415	103.666	4.2028	6.56002	45.211	4.10895	0.783293	5.24575	7.78257e-08	2.34247e-06
gi|110645304|ref|NC_002516|pseudocap|136	35	367253	367358	-	92.981	119.48	5.95397	6.56002	56.2436	4.10845	0.726591	5.65443	7.81842e-09	2.89387e-07
gi|110645304|ref|NC_002516|pseudocap|136	12	184226	184299	+	99.9721	121.237	7.3549	4.37335	58.2342	4.1	0.725691	5.64979	8.03198e-09	2.95297e-07
gi|110645304|ref|NC_002516|pseudocap|136	205	3754897	3754975	-	110.459	115.965	6.65443	6.56002	59.9096	4.09394	0.709603	5.76935	3.97893e-09	1.5569e-07
gi|110645304|ref|NC_002516|pseudocap|136	212	3889788	3889862	-	160.095	100.152	7.3549	8.7467	69.0872	4.06643	0.70351	5.7802	3.73053e-09	1.47021e-07
gi|110645304|ref|NC_002516|pseudocap|136	354	6239208	6239345	-	336.27	296.942	21.014	17.4934	167.93	4.01027	0.587082	6.83085	4.22079e-12	2.89019e-10
gi|110645304|ref|NC_002516|pseudocap|136	26	317450	317530	-	322.288	263.558	19.6131	17.4934	155.738	3.96323	0.592873	6.68478	1.15639e-11	7.09287e-10
gi|110645304|ref|NC_002516|pseudocap|136	318	5801371	5801479	+	2610.46	1533.91	129.586	137.761	1102.93	3.9572	0.536557	7.37518	8.2064e-14	7.25075e-12
gi|110645304|ref|NC_002516|pseudocap|136	171	3318857	3318957	-	104.866	158.135	11.9079	2.18667	69.2738	3.94254	0.748925	5.26426	7.03757e-08	2.16583e-06
gi|110645304|ref|NC_002516|pseudocap|136	198	3637327	3637418	+	37.7517	251.258	7.00467	13.12	77.2837	3.93424	0.862201	4.56302	2.52116e-06	5.45887e-05
gi|110645304|ref|NC_002516|pseudocap|136	255	4619164	4619317	-	359.34	166.92	20.3135	13.12	139.923	3.91752	0.655447	5.97688	1.13729e-09	4.86726e-08
gi|110645304|ref|NC_002516|pseudocap|136	134	2125684	2125778	-	108.361	66.768	5.60373	6.56002	46.8233	3.90168	0.759359	5.13813	1.38743e-07	3.97923e-06
gi|110645304|ref|NC_002516|pseudocap|136	147	2233995	2234119	+	99.273	75.5532	5.60373	6.56002	46.7475	3.89605	0.748074	5.20811	9.53875e-08	2.8245e-06
gi|110645304|ref|NC_002516|pseudocap|136	87	1310310	1310430	-	199.245	36.8981	11.5577	2.18667	62.4719	3.89351	0.88829	4.38315	5.84881e-06	0.000114838
gi|110645304|ref|NC_002516|pseudocap|136	38	449527	449656	+	176.175	202.061	10.1568	17.4934	101.471	3.88429	0.642493	6.04566	7.4402e-10	3.26059e-08
gi|110645304|ref|NC_002516|pseudocap|136	177	3400664	3400758	+	388.004	124.751	14.7098	21.8667	137.333	3.87169	0.697938	5.54733	1.45031e-08	4.99672e-07
gi|110645304|ref|NC_002516|pseudocap|136	339	6056408	6056510	-	105.565	68.525	9.10607	0	45.799	3.85529	0.843057	4.57299	2.40403e-06	5.22591e-05
gi|110645304|ref|NC_002516|pseudocap|136	151	2453530	2453646	+	144.715	65.0109	5.60373	10.9334	56.5657	3.83687	0.764975	5.01568	2.64232e-07	7.34752e-06
gi|110645304|ref|NC_002516|pseudocap|136	282	5165790	5165860	-	372.623	142.321	12.6084	26.2401	138.448	3.83409	0.692252	5.53857	1.52474e-08	5.13932e-07
gi|110645304|ref|NC_002516|pseudocap|136	283	5182234	5182341	-	132.83	29.8699	7.70513	2.18667	43.1479	3.82975	0.898148	4.26405	1.00377e-05	0.000185141
gi|110645304|ref|NC_002516|pseudocap|136	96	1456689	1456822	-	318.093	235.445	18.5624	21.8667	148.492	3.80473	0.596866	6.37452	9.1771e-11	4.52902e-09
gi|110645304|ref|NC_002516|pseudocap|136	153	2632582	2632683	-	174.077	38.6551	5.95397	10.9334	57.4049	3.79373	0.836794	4.53365	2.89869e-06	6.13089e-05
gi|110645304|ref|NC_002516|pseudocap|136	333	6038476	6038588	-	1212.95	2282.41	107.872	146.507	937.434	3.78985	0.557095	6.80288	5.12732e-12	3.30441e-10
gi|110645304|ref|NC_002516|pseudocap|136	281	5165640	5165756	-	906.041	428.721	52.1848	43.7335	357.67	3.78795	0.590209	6.41798	6.90491e-11	3.43864e-09
gi|110645304|ref|NC_002516|pseudocap|136	306	5618415	5618521	-	160.095	107.18	9.10607	10.9334	71.8287	3.78611	0.679729	5.57003	1.2735e-08	4.47194e-07
gi|110645304|ref|NC_002516|pseudocap|136	195	3636882	3636964	+	29.3624	147.592	6.3042	6.56002	47.4547	3.77069	0.873935	4.31461	7.99438e-06	0.00015259
gi|110645304|ref|NC_002516|pseudocap|136	83	1251164	1251282	-	162.192	59.7398	8.05537	8.7467	59.6836	3.7556	0.75895	4.94841	3.7411e-07	1.00459e-05
gi|110645304|ref|NC_002516|pseudocap|136	186	3532207	3532333	-	153.803	119.48	9.80653	10.9334	73.5057	3.74899	0.666257	5.62695	9.17115e-09	3.32712e-07
gi|110645304|ref|NC_002516|pseudocap|136	154	2954677	2954790	-	183.865	135.293	8.75583	17.4934	86.3517	3.74867	0.670695	5.58924	1.14036e-08	4.05643e-07
gi|110645304|ref|NC_002516|pseudocap|136	231	4266628	4266728	-	418.764	381.28	27.6684	32.8001	215.128	3.74837	0.561184	6.6794	1.19964e-11	7.22157e-10
gi|110645304|ref|NC_002516|pseudocap|136	213	3892845	3892965	-	167.785	203.818	16.8112	8.7467	99.2903	3.7443	0.64597	5.7964	3.38764e-09	1.34474e-07
gi|110645304|ref|NC_002516|pseudocap|136	237	4303427	4303534	-	121.644	65.0109	5.2535	10.9334	50.7105	3.71872	0.764114	4.8667	5.67378e-07	1.48713e-05
gi|110645304|ref|NC_002516|pseudocap|136	176	3391265	3391360	+	118.149	66.768	6.3042	8.7467	49.9919	3.71355	0.745823	4.97913	3.19358e-07	8.70369e-06
gi|110645304|ref|NC_002516|pseudocap|136	321	5969881	5969971	-	129.335	36.8981	5.2535	8.7467	45.0582	3.70723	0.835944	4.43479	4.60821e-06	9.37e-05
gi|110645304|ref|NC_002516|pseudocap|136	344	6116588	6116688	-	551.594	618.482	36.7745	56.8535	315.926	3.68214	0.55348	6.65272	1.43867e-11	8.47423e-10
gi|110645304|ref|NC_002516|pseudocap|136	234	4298212	4298334	+	250.28	235.445	15.7605	24.0534	131.385	3.67986	0.60398	6.09267	5.55201e-10	2.47267e-08
gi|110645304|ref|NC_002516|pseudocap|136	293	5376430	5376549	-	906.74	595.64	57.4383	65.6002	406.355	3.621	0.546652	6.62397	1.74844e-11	9.97705e-10
gi|110645304|ref|NC_002516|pseudocap|136	169	3318707	3318796	-	223.015	161.649	19.9633	8.7467	103.343	3.62097	0.65379	5.53842	1.52605e-08	5.13932e-07
gi|110645304|ref|NC_002516|pseudocap|136	49	855254	855367	+	82.4944	65.0109	5.95397	6.56002	40.0048	3.59137	0.758218	4.7366	1.08668e-06	2.57699e-05
gi|110645304|ref|NC_002516|pseudocap|136	184	3498193	3498308	-	262.864	103.666	12.6084	19.6801	99.7045	3.58424	0.692253	5.17764	1.12356e-07	3.29137e-06
gi|110645304|ref|NC_002516|pseudocap|136	173	3357313	3357418	-	62.2204	203.818	11.5577	10.9334	72.1324	3.54098	0.750942	4.71538	1.2063e-06	2.82399e-05
gi|110645304|ref|NC_002516|pseudocap|136	74	1087198	1087270	-	134.927	117.722	10.8572	10.9334	68.6101	3.53931	0.662245	5.3444	4.53573e-08	1.44458e-06
gi|110645304|ref|NC_002516|pseudocap|136	256	4641241	4641364	-	354.446	165.163	21.7145	24.0534	141.344	3.52472	0.633912	5.56027	1.3468e-08	4.66946e-07
gi|110645304|ref|NC_002516|pseudocap|136	227	4237680	4237820	+	139.821	80.8244	12.6084	4.37335	59.4068	3.52199	0.736738	4.78052	8.74216e-07	2.15719e-05
gi|110645304|ref|NC_002516|pseudocap|136	125	1898942	1899077	+	304.81	122.994	15.4103	24.0534	116.817	3.508	0.673935	5.20526	9.68649e-08	2.85283e-06
gi|110645304|ref|NC_002516|pseudocap|136	197	3637170	3637287	+	38.4508	200.304	8.75583	13.12	65.1576	3.49829	0.826175	4.23432	1.1462e-05	0.000209296
gi|110645304|ref|NC_002516|pseudocap|136	257	4713096	4713214	-	127.936	61.4968	3.1521	17.4934	52.5196	3.49072	0.840907	4.15113	1.65418e-05	0.000291609
gi|110645304|ref|NC_002516|pseudocap|136	100	1571719	1571799	+	215.324	130.022	14.3596	17.4934	94.2998	3.47985	0.643316	5.40923	3.16481e-08	1.03813e-06
gi|110645304|ref|NC_002516|pseudocap|136	335	6050569	6050687	-	148.909	77.3103	12.2582	6.56002	61.2595	3.47974	0.721202	4.82492	7.00307e-07	1.79724e-05
gi|110645304|ref|NC_002516|pseudocap|136	221	4170470	4170617	-	330.677	323.297	19.6131	43.7335	179.33	3.45557	0.607834	5.68505	6.53866e-09	2.45334e-07
gi|110645304|ref|NC_002516|pseudocap|136	196	3637008	3637097	+	28.6633	158.135	5.60373	13.12	51.3804	3.44653	0.87807	3.92511	4.33442e-05	0.000678399
gi|110645304|ref|NC_002516|pseudocap|136	133	2125562	2125671	-	122.343	72.0391	9.4563	8.7467	53.1464	3.40956	0.714542	4.77168	9.135e-07	2.21579e-05
gi|110645304|ref|NC_002516|pseudocap|136	189	3571025	3571143	-	223.714	31.6269	10.1568	15.3067	70.201	3.39643	0.846666	4.01154	3.0162e-05	0.000490289
gi|110645304|ref|NC_002516|pseudocap|136	302	5548589	5548728	-	292.925	117.722	15.4103	26.2401	113.074	3.37955	0.677873	4.98552	3.08978e-07	8.46291e-06
gi|110645304|ref|NC_002516|pseudocap|136	94	1453250	1453364	-	407.578	115.965	23.1154	28.4268	143.772	3.37323	0.693673	4.86286	5.78512e-07	1.50909e-05
gi|110645304|ref|NC_002516|pseudocap|136	150	2341559	2341672	-	88.0873	79.0673	6.65443	10.9334	46.1856	3.37218	0.725489	4.64815	1.67461e-06	3.79071e-05
gi|110645304|ref|NC_002516|pseudocap|136	156	3104217	3104340	-	1481.4	2806.01	99.4662	332.375	1179.81	3.32745	0.647938	5.13544	1.4074e-07	4.01549e-06
gi|110645304|ref|NC_002516|pseudocap|136	324	5983989	5984108	+	290.129	54.4686	14.0093	21.8667	95.1184	3.32649	0.782956	4.24863	1.0754e-05	0.000197685
gi|110645304|ref|NC_002516|pseudocap|136	309	5640474	5640597	+	1501.68	725.662	124.683	100.587	613.153	3.29942	0.569094	5.79767	3.36223e-09	1.34474e-07
gi|110645304|ref|NC_002516|pseudocap|136	34	354669	354782	+	139.122	38.6551	9.4563	8.7467	48.995	3.29167	0.798778	4.12088	1.88715e-05	0.000328184
gi|110645304|ref|NC_002516|pseudocap|136	340	6058584	6058699	+	133.529	84.3385	12.9586	8.7467	59.8932	3.26028	0.691981	4.71151	1.22944e-06	2.8659e-05
gi|110645304|ref|NC_002516|pseudocap|136	341	6110539	6110670	+	131.432	175.705	17.8619	13.12	84.5297	3.25282	0.636894	5.10731	1.63391e-07	4.5666e-06
gi|110645304|ref|NC_002516|pseudocap|136	29	327028	327156	+	123.043	57.9827	8.05537	13.12	50.5502	3.2085	0.741309	4.32816	7.51812e-06	0.000144001
gi|110645304|ref|NC_002516|pseudocap|136	191	3585320	3585421	-	127.936	33.384	6.3042	13.12	45.1861	3.2077	0.831292	3.85869	5.69991e-05	0.000853117
gi|110645304|ref|NC_002516|pseudocap|136	112	1712506	1712583	-	137.025	89.6096	14.7098	8.7467	62.5227	3.18688	0.685937	4.64603	1.69193e-06	3.81415e-05
gi|110645304|ref|NC_002516|pseudocap|136	268	4968637	4968770	+	65.7159	84.3385	8.05537	8.7467	41.7141	3.17196	0.728599	4.35351	6.69884e-06	0.000130129
gi|110645304|ref|NC_002516|pseudocap|136	145	2198694	2198796	-	323.686	115.965	26.6177	21.8667	122.034	3.16741	0.670144	4.72647	1.14231e-06	2.69723e-05
gi|110645304|ref|NC_002516|pseudocap|136	168	3295853	3295931	+	174.077	108.937	10.8572	24.0534	79.4813	3.14951	0.679126	4.63759	1.76246e-06	3.94071e-05
gi|110645304|ref|NC_002516|pseudocap|136	204	3754728	3754875	-	239.793	216.117	28.3689	21.8667	126.537	3.14874	0.588046	5.35459	4.28764e-08	1.37355e-06
gi|110645304|ref|NC_002516|pseudocap|136	264	4874454	4874595	-	230.705	47.4404	19.6131	10.9334	77.1729	3.13238	0.789565	3.96723	3.63568e-05	0.000581374
gi|110645304|ref|NC_002516|pseudocap|136	280	5148926	5149034	+	111.158	147.592	15.7605	13.12	71.9077	3.12579	0.64794	4.8242	7.02823e-07	1.79724e-05
gi|110645304|ref|NC_002516|pseudocap|136	219	4133673	4133791	+	990.632	578.07	97.7151	83.0936	437.378	3.11116	0.551635	5.63989	8.50794e-09	3.1071e-07
gi|110645304|ref|NC_002516|pseudocap|136	40	451008	451112	+	91.5828	86.0955	11.2075	8.7467	49.4081	3.10408	0.694542	4.46925	3.92464e-06	8.0824e-05
gi|110645304|ref|NC_002516|pseudocap|136	312	5701574	5701676	-	325.084	281.128	25.9173	48.1068	170.059	3.09691	0.589537	5.25312	7.47719e-08	2.26299e-06
gi|110645304|ref|NC_002516|pseudocap|136	206	3767831	3767973	-	137.025	128.265	14.3596	17.4934	74.2856	3.09493	0.635776	4.86796	5.63788e-07	1.48482e-05
gi|110645304|ref|NC_002516|pseudocap|136	267	4938260	4938373	-	448.127	790.673	58.8392	89.6537	346.823	3.08109	0.572657	5.38034	3.7173e-08	1.20493e-06
gi|110645304|ref|NC_002516|pseudocap|136	54	924172	924308	-	136.326	43.9263	8.05537	15.3067	50.9035	3.07573	0.781754	3.93439	4.17035e-05	0.000656471
gi|110645304|ref|NC_002516|pseudocap|136	139	2184251	2184341	-	123.742	40.4122	11.9079	6.56002	45.6555	3.06898	0.792648	3.8718	5.40165e-05	0.000821951
gi|110645304|ref|NC_002516|pseudocap|136	116	1720670	1720787	+	215.324	47.4404	21.014	8.7467	73.1314	3.05941	0.796628	3.84045	6.14048e-05	0.000914063
gi|110645304|ref|NC_002516|pseudocap|136	178	3455238	3455352	-	160.794	86.0955	14.7098	15.3067	69.2266	3.05668	0.672436	4.54569	2.7378e-06	5.81304e-05
gi|110645304|ref|NC_002516|pseudocap|136	272	5036986	5037101	+	694.212	574.556	60.2401	96.2137	356.305	3.04683	0.547377	5.56622	1.30159e-08	4.54146e-07
gi|110645304|ref|NC_002516|pseudocap|136	17	204153	204298	-	443.932	84.3385	22.7652	43.7335	148.692	3.04216	0.757002	4.01869	2.9261e-05	0.000479418
gi|110645304|ref|NC_002516|pseudocap|136	42	654631	654739	-	180.369	115.965	18.5624	17.4934	83.0976	3.03615	0.636305	4.77153	9.14146e-07	2.21579e-05
gi|110645304|ref|NC_002516|pseudocap|136	232	4285562	4285642	-	135.626	87.8526	10.1568	19.6801	63.329	3.02794	0.688593	4.39728	5.48076e-06	0.000109977
gi|110645304|ref|NC_002516|pseudocap|136	33	346546	346659	-	120.246	40.4122	9.80653	10.9334	45.3496	2.99232	0.775374	3.8592	5.68803e-05	0.000853117
gi|110645304|ref|NC_002516|pseudocap|136	120	1853770	1853882	+	83.8927	84.3385	10.507	10.9334	47.4179	2.9803	0.692848	4.30153	8.4812e-06	0.000160207
gi|110645304|ref|NC_002516|pseudocap|136	347	6171728	6171877	-	155.201	54.4686	15.06	10.9334	58.9159	2.97758	0.738828	4.03013	2.78724e-05	0.000461284
gi|110645304|ref|NC_002516|pseudocap|136	141	2185849	2185972	+	490.772	172.191	47.2815	37.1735	186.855	2.9613	0.645384	4.58843	2.23298e-06	4.89291e-05
gi|110645304|ref|NC_002516|pseudocap|136	166	3219618	3219761	+	898.35	144.078	78.4523	54.6669	293.887	2.96045	0.743026	3.98431	3.38381e-05	0.000545191
gi|110645304|ref|NC_002516|pseudocap|136	233	4297337	4297447	+	399.189	242.473	43.0787	39.3601	181.025	2.95612	0.57873	5.10795	1.62838e-07	4.5666e-06
gi|110645304|ref|NC_002516|pseudocap|136	355	6239350	6239440	-	104.866	79.0673	12.6084	10.9334	51.8687	2.9444	0.684877	4.29916	8.57233e-06	0.000160851
gi|110645304|ref|NC_002516|pseudocap|136	97	1558733	1558849	-	103.468	166.92	17.5117	17.4934	76.3481	2.94157	0.645441	4.55745	2.58889e-06	5.56154e-05
gi|110645304|ref|NC_002516|pseudocap|136	351	6219839	6219965	-	578.16	499.003	70.7471	69.9736	304.471	2.93642	0.530431	5.53592	1.54799e-08	5.13932e-07
gi|110645304|ref|NC_002516|pseudocap|136	164	3183619	3183748	+	945.89	499.003	97.3648	91.8403	408.524	2.93258	0.561073	5.22674	8.62603e-08	2.58215e-06
gi|110645304|ref|NC_002516|pseudocap|136	95	1453367	1453482	-	180.369	68.525	15.7605	17.4934	70.537	2.93216	0.703012	4.17085	1.51735e-05	0.000269871
gi|110645304|ref|NC_002516|pseudocap|136	162	3137330	3137457	-	125.839	100.152	9.10607	24.0534	64.7876	2.92373	0.698933	4.18314	1.43755e-05	0.00025735
gi|110645304|ref|NC_002516|pseudocap|136	157	3104378	3104529	-	614.514	621.996	57.7885	109.334	350.908	2.91933	0.559458	5.21814	9.03629e-08	2.69026e-06
gi|110645304|ref|NC_002516|pseudocap|136	230	4266409	4266535	-	278.244	305.727	42.3782	34.9868	165.334	2.89609	0.561674	5.15617	1.26028e-07	3.67223e-06
gi|110645304|ref|NC_002516|pseudocap|136	11	127549	127655	+	288.731	35.141	25.567	17.4934	91.733	2.89166	0.83004	3.48375	0.000247218	0.003194
gi|110645304|ref|NC_002516|pseudocap|136	262	4780916	4781030	-	92.981	205.575	18.9126	21.8667	84.8338	2.88148	0.664655	4.3353	7.27793e-06	0.000140382
gi|110645304|ref|NC_002516|pseudocap|136	61	975635	975753	+	116.751	119.48	12.6084	21.8667	67.6763	2.86834	0.654307	4.38378	5.83178e-06	0.000114838
gi|110645304|ref|NC_002516|pseudocap|136	138	2171505	2171614	+	126.538	42.1692	18.2121	2.18667	47.2765	2.85743	0.850352	3.36029	0.0003893	0.00467672
gi|110645304|ref|NC_002516|pseudocap|136	222	4196974	4197102	-	353.048	119.48	34.6731	30.6134	134.454	2.85275	0.663566	4.29912	8.57403e-06	0.000160851
gi|110645304|ref|NC_002516|pseudocap|136	346	6144055	6144197	-	95.7774	56.2256	8.05537	15.3067	43.8413	2.83666	0.73862	3.84049	6.13935e-05	0.000914063
gi|110645304|ref|NC_002516|pseudocap|136	16	204043	204143	-	178.272	36.8981	10.8572	21.8667	61.9735	2.8176	0.806107	3.49532	0.000236744	0.00307319
gi|110645304|ref|NC_002516|pseudocap|136	290	5332080	5332182	-	200.643	254.772	28.3689	39.3601	130.786	2.78274	0.584377	4.76189	9.58927e-07	2.3141e-05
gi|110645304|ref|NC_002516|pseudocap|136	338	6053121	6053235	+	120.246	35.141	11.9079	10.9334	44.5571	2.7727	0.785845	3.52831	0.000209114	0.0027804
gi|110645304|ref|NC_002516|pseudocap|136	183	3483685	3483785	+	145.414	86.0955	14.0093	21.8667	66.8464	2.76763	0.668881	4.1377	1.75406e-05	0.000306989
gi|110645304|ref|NC_002516|pseudocap|136	311	5680596	5680720	-	185.962	119.48	18.5624	28.4268	88.1077	2.76372	0.633208	4.36463	6.36702e-06	0.000124123
gi|110645304|ref|NC_002516|pseudocap|136	63	991163	991287	+	437.64	381.28	49.0327	74.3469	235.575	2.76049	0.553376	4.98845	3.04324e-07	8.39702e-06
gi|110645304|ref|NC_002516|pseudocap|136	270	5004724	5004851	-	123.742	36.8981	12.9586	10.9334	46.1329	2.7424	0.778533	3.52252	0.000213734	0.00282678
gi|110645304|ref|NC_002516|pseudocap|136	31	338490	338584	+	520.834	353.167	61.9913	69.9736	251.491	2.73782	0.550714	4.9714	3.32362e-07	9.01326e-06
gi|110645304|ref|NC_002516|pseudocap|136	146	2212818	2212901	+	98.5739	59.7398	10.507	15.3067	46.0318	2.69687	0.711673	3.78948	7.54829e-05	0.0011056
gi|110645304|ref|NC_002516|pseudocap|136	271	5035919	5036053	-	113.954	121.237	13.3089	26.2401	68.6849	2.67156	0.657136	4.06546	2.39689e-05	0.000397883
gi|110645304|ref|NC_002516|pseudocap|136	225	4206824	4206953	+	110.459	61.4968	11.2075	17.4934	50.1641	2.67082	0.707296	3.7761	7.96511e-05	0.00116354
gi|110645304|ref|NC_002516|pseudocap|136	239	4317696	4317797	-	117.45	35.141	14.3596	8.7467	43.9243	2.67013	0.790645	3.37716	0.000366194	0.00442828
gi|110645304|ref|NC_002516|pseudocap|136	59	953316	953450	-	164.989	277.614	31.1708	39.3601	128.283	2.66764	0.599837	4.44727	4.3484e-06	8.88826e-05
gi|110645304|ref|NC_002516|pseudocap|136	106	1682103	1682191	+	102.768	45.6833	8.75583	17.4934	43.6753	2.63077	0.758224	3.46965	0.000260571	0.00331956
gi|110645304|ref|NC_002516|pseudocap|136	92	1451624	1451750	-	170.582	28.1128	20.3135	10.9334	57.4854	2.62223	0.833036	3.1478	0.000822517	0.0089286
gi|110645304|ref|NC_002516|pseudocap|136	313	5756098	5756221	-	268.456	202.061	36.074	41.5468	137.035	2.61687	0.57452	4.55488	2.62077e-06	5.60805e-05
gi|110645304|ref|NC_002516|pseudocap|136	32	341115	341218	+	118.149	43.9263	9.4563	19.6801	47.8029	2.60181	0.764954	3.40126	0.000335379	0.00409213
gi|110645304|ref|NC_002516|pseudocap|136	292	5376333	5376409	-	106.963	40.4122	14.7098	8.7467	42.708	2.59079	0.767412	3.37602	0.000367717	0.0044369
gi|110645304|ref|NC_002516|pseudocap|136	45	690573	690678	+	7114.1	3992.02	1135.11	743.469	3246.17	2.56188	0.546689	4.68617	1.39181e-06	3.21702e-05
gi|110645304|ref|NC_002516|pseudocap|136	84	1257681	1257773	+	203.44	312.755	42.028	45.9202	151.036	2.55673	0.576588	4.43424	4.61995e-06	9.37e-05
gi|110645304|ref|NC_002516|pseudocap|136	136	2130827	2130952	+	206.935	175.705	36.074	30.6134	112.332	2.50501	0.582862	4.29778	8.62577e-06	0.000161269
gi|110645304|ref|NC_002516|pseudocap|136	301	5548508	5548588	-	185.263	56.2256	24.8666	17.4934	70.9621	2.48809	0.72408	3.43621	0.000294955	0.0036974
gi|110645304|ref|NC_002516|pseudocap|136	1	59752	59896	+	77.6007	79.0673	9.10607	21.8667	46.9102	2.47813	0.716254	3.45985	0.000270243	0.00341891
gi|110645304|ref|NC_002516|pseudocap|136	24	302422	302523	+	546.001	310.998	85.1067	67.7869	252.473	2.47808	0.56765	4.36551	6.34123e-06	0.000124062
gi|110645304|ref|NC_002516|pseudocap|136	80	1162945	1163075	-	143.317	94.8808	22.7652	19.6801	70.1607	2.47604	0.638753	3.87636	5.30146e-05	0.000813484
gi|110645304|ref|NC_002516|pseudocap|136	126	1904371	1904468	+	148.21	75.5532	16.461	26.2401	66.6162	2.46148	0.675702	3.64284	0.000134821	0.0018786
gi|110645304|ref|NC_002516|pseudocap|136	64	1002472	1002605	-	99.9721	96.6378	22.7652	10.9334	57.5771	2.44634	0.673024	3.63485	0.000139069	0.00191412
gi|110645304|ref|NC_002516|pseudocap|136	350	6216904	6217038	-	260.766	114.208	31.8712	39.3601	111.552	2.42376	0.636794	3.8062	7.05593e-05	0.00104466
gi|110645304|ref|NC_002516|pseudocap|136	132	2123803	2123909	-	110.459	75.5532	16.1107	19.6801	55.4507	2.41671	0.663967	3.63981	0.000136422	0.00189194
gi|110645304|ref|NC_002516|pseudocap|136	93	1453166	1453234	-	230.006	93.1237	28.7191	32.8001	96.1622	2.41619	0.655351	3.68687	0.000113517	0.00160683
gi|110645304|ref|NC_002516|pseudocap|136	152	2478091	2478210	+	1254.89	265.315	136.241	153.067	452.379	2.39886	0.685081	3.50157	0.000231265	0.00300919
gi|110645304|ref|NC_002516|pseudocap|136	353	6224395	6224498	+	181.767	223.146	36.074	41.5468	120.633	2.39447	0.575897	4.15781	1.60655e-05	0.000284812
gi|110645304|ref|NC_002516|pseudocap|136	250	4576744	4576872	-	164.29	52.7115	18.5624	24.0534	64.9043	2.39362	0.720213	3.32349	0.000444487	0.00525897
gi|110645304|ref|NC_002516|pseudocap|136	81	1245679	1245787	+	113.255	180.976	14.0093	45.9202	88.5402	2.3929	0.698013	3.42816	0.000303844	0.00378286
gi|110645304|ref|NC_002516|pseudocap|136	187	3538951	3539090	-	81.0962	84.3385	12.2582	21.8667	49.8899	2.36817	0.682173	3.4715	0.000258777	0.00330438
gi|110645304|ref|NC_002516|pseudocap|136	114	1718438	1718589	+	215.324	128.265	36.074	30.6134	102.569	2.35561	0.609356	3.86574	5.53753e-05	0.000835022
gi|110645304|ref|NC_002516|pseudocap|136	345	6116698	6116776	-	290.129	244.23	40.6271	67.7869	160.693	2.34043	0.575197	4.06892	2.36155e-05	0.000393208
gi|110645304|ref|NC_002516|pseudocap|136	273	5037102	5037247	+	1159.82	539.415	158.305	179.307	509.211	2.33667	0.569211	4.1051	2.02068e-05	0.000345915
gi|110645304|ref|NC_002516|pseudocap|136	58	950947	951038	-	685.123	354.924	94.9132	113.707	312.167	2.32798	0.568103	4.09782	2.08532e-05	0.000354118
gi|110645304|ref|NC_002516|pseudocap|136	254	4603774	4603894	+	233.501	68.525	30.8205	30.6134	90.865	2.30942	0.69788	3.30919	0.000467825	0.00542955
gi|110645304|ref|NC_002516|pseudocap|136	190	3585116	3585214	-	97.8748	59.7398	21.014	8.7467	46.8438	2.30209	0.722566	3.18599	0.000721303	0.00799857
gi|110645304|ref|NC_002516|pseudocap|136	181	3483213	3483338	-	109.76	54.4686	12.2582	24.0534	50.1349	2.28284	0.719505	3.1728	0.000754892	0.00835414
gi|110645304|ref|NC_002516|pseudocap|136	203	3754493	3754608	-	127.936	42.1692	24.1661	8.7467	50.7546	2.28181	0.777272	2.93566	0.00166417	0.016008
gi|110645304|ref|NC_002516|pseudocap|136	211	3885605	3885748	+	67.8132	79.0673	16.461	13.12	44.1154	2.27125	0.684852	3.3164	0.000455922	0.00534332
gi|110645304|ref|NC_002516|pseudocap|136	107	1682410	1682523	+	130.034	43.9263	10.8572	28.4268	53.311	2.26901	0.771377	2.94151	0.00163308	0.0158057
gi|110645304|ref|NC_002516|pseudocap|136	30	338352	338489	+	1435.26	867.983	267.578	209.921	695.186	2.26656	0.537454	4.21722	1.23667e-05	0.000224342
gi|110645304|ref|NC_002516|pseudocap|136	167	3219796	3219904	+	611.018	124.751	80.2034	74.3469	222.58	2.2544	0.704524	3.19989	0.000687394	0.00766913
gi|110645304|ref|NC_002516|pseudocap|136	300	5546790	5546897	-	148.21	52.7115	16.1107	28.4268	61.3648	2.25208	0.722925	3.11523	0.000919004	0.00985186
gi|110645304|ref|NC_002516|pseudocap|136	304	5600765	5600882	-	135.626	82.5814	22.4149	24.0534	66.1691	2.24967	0.6448	3.48895	0.000242459	0.00313994
gi|110645304|ref|NC_002516|pseudocap|136	208	3777793	3777931	-	162.892	57.9827	28.0187	17.4934	66.5966	2.24534	0.710352	3.16089	0.000786446	0.00863357
gi|110645304|ref|NC_002516|pseudocap|136	330	6032379	6032470	-	48.2383	110.694	11.5577	24.0534	48.6359	2.23862	0.739686	3.02645	0.00123723	0.0126447
gi|110645304|ref|NC_002516|pseudocap|136	44	690395	690532	+	3772.37	1969.65	759.306	465.762	1741.77	2.22587	0.561847	3.9617	3.72095e-05	0.000592539
gi|110645304|ref|NC_002516|pseudocap|136	266	4893736	4893842	+	222.316	158.135	43.7792	37.1735	115.351	2.22218	0.584789	3.79996	7.23593e-05	0.00106555
gi|110645304|ref|NC_002516|pseudocap|136	329	6027128	6027263	+	117.45	346.139	57.088	41.5468	140.556	2.20546	0.657821	3.35268	0.000400171	0.0047968
gi|110645304|ref|NC_002516|pseudocap|136	82	1245796	1245931	+	469.799	597.398	96.3142	137.761	325.318	2.20167	0.538141	4.09126	2.14518e-05	0.000361579
gi|110645304|ref|NC_002516|pseudocap|136	317	5800559	5800676	+	171.281	298.699	49.7331	52.4802	143.048	2.19932	0.586126	3.7523	8.76094e-05	0.00127301
gi|110645304|ref|NC_002516|pseudocap|136	303	5583674	5583813	-	146.113	52.7115	30.4703	10.9334	60.0571	2.18514	0.749804	2.91429	0.0017825	0.0169818
gi|110645304|ref|NC_002516|pseudocap|136	229	4266285	4266401	-	138.423	251.258	42.7285	43.7335	119.036	2.16708	0.601086	3.60527	0.000155916	0.00213527
gi|110645304|ref|NC_002516|pseudocap|136	115	1720301	1720440	-	718.68	263.558	117.678	102.774	300.673	2.15531	0.612225	3.52045	0.000215404	0.00283636
gi|110645304|ref|NC_002516|pseudocap|136	99	1571540	1571662	+	141.219	75.5532	23.8159	26.2401	66.7071	2.13718	0.652801	3.27386	0.00053045	0.00607909
gi|110645304|ref|NC_002516|pseudocap|136	118	1724261	1724352	+	215.324	147.592	32.9219	52.4802	112.08	2.13168	0.601354	3.54479	0.000196461	0.00263778
gi|110645304|ref|NC_002516|pseudocap|136	98	1571427	1571538	+	113.255	47.4404	21.014	15.3067	49.254	2.12288	0.71749	2.95877	0.00154437	0.0151343
gi|110645304|ref|NC_002516|pseudocap|136	284	5197095	5197199	+	60.8222	131.779	28.7191	13.12	58.6101	2.10857	0.710832	2.96634	0.00150682	0.0148517
gi|110645304|ref|NC_002516|pseudocap|136	217	4058750	4058881	-	467.702	376.009	78.8025	122.454	261.242	2.08852	0.54926	3.80242	7.16451e-05	0.00105788
gi|110645304|ref|NC_002516|pseudocap|136	322	5971848	5971969	-	391.499	346.139	88.9593	85.2803	227.969	2.08056	0.532843	3.90464	4.71821e-05	0.000732191
gi|110645304|ref|NC_002516|pseudocap|136	56	946885	947036	+	778.104	509.545	141.144	172.747	400.385	2.04426	0.536675	3.80913	6.97289e-05	0.00103516
gi|110645304|ref|NC_002516|pseudocap|136	52	905792	905915	+	111.857	59.7398	22.0647	19.6801	53.3353	2.03815	0.67735	3.009	0.00131054	0.0132701
gi|110645304|ref|NC_002516|pseudocap|136	62	975806	975902	+	147.511	66.768	24.8666	28.4268	66.8931	2.03514	0.667655	3.04819	0.00115112	0.0118754
gi|110645304|ref|NC_002516|pseudocap|136	265	4893587	4893713	+	464.206	595.64	135.54	122.454	329.46	2.03327	0.526038	3.86526	5.54852e-05	0.000835022
gi|110645304|ref|NC_002516|pseudocap|136	278	5124466	5124583	-	120.246	75.5532	21.3642	28.4268	61.3976	2.01943	0.650417	3.10482	0.000951989	0.0101066
gi|110645304|ref|NC_002516|pseudocap|136	4	64846	64971	-	298.518	251.258	66.1941	69.9736	171.486	2.01878	0.546971	3.69083	0.000111764	0.00159024
gi|110645304|ref|NC_002516|pseudocap|136	79	1161930	1162063	-	600.532	321.54	106.821	122.454	287.837	2.01621	0.563503	3.57799	0.000173126	0.00234749
gi|110645304|ref|NC_002516|pseudocap|136	149	2326018	2326120	-	164.29	103.666	37.1247	28.4268	83.3768	2.01273	0.619361	3.24968	0.00057767	0.00657895
gi|110645304|ref|NC_002516|pseudocap|136	47	815791	815899	-	126.538	36.8981	25.2168	15.3067	50.9899	1.98121	0.757525	2.61537	0.0044566	0.0373863
gi|110645304|ref|NC_002516|pseudocap|136	277	5118471	5118613	+	95.7774	84.3385	24.1661	21.8667	56.5372	1.95831	0.639205	3.06367	0.00109319	0.0114067
gi|110645304|ref|NC_002516|pseudocap|136	55	928731	928853	+	89.4855	57.9827	18.9126	19.6801	46.5152	1.95038	0.677896	2.87711	0.00200667	0.0187907
gi|110645304|ref|NC_002516|pseudocap|136	66	1028299	1028383	+	125.839	45.6833	17.8619	30.6134	54.9994	1.89591	0.723859	2.61918	0.00440712	0.0370279
gi|110645304|ref|NC_002516|pseudocap|136	263	4781447	4781538	-	115.352	291.671	59.5397	50.2935	129.214	1.87101	0.633816	2.95197	0.00157876	0.0153613
gi|110645304|ref|NC_002516|pseudocap|136	242	4327243	4327350	-	72.0079	75.5532	17.5117	24.0534	47.2815	1.8703	0.665124	2.81196	0.00246203	0.0224409
gi|110645304|ref|NC_002516|pseudocap|136	140	2185658	2185806	+	142.618	61.4968	33.2722	21.8667	64.8133	1.86286	0.682555	2.72925	0.00317392	0.0278413
gi|110645304|ref|NC_002516|pseudocap|136	163	3183326	3183463	+	267.058	126.508	59.8899	50.2935	125.937	1.83371	0.612031	2.99611	0.00136723	0.0136673
gi|110645304|ref|NC_002516|pseudocap|136	127	1953970	1954070	+	66.415	130.022	24.8666	30.6134	62.9792	1.83307	0.660186	2.77659	0.00274661	0.024706
gi|110645304|ref|NC_002516|pseudocap|136	238	4304203	4304347	-	124.441	89.6096	23.4656	39.3601	69.219	1.82777	0.637872	2.86542	0.00208227	0.0194653
gi|110645304|ref|NC_002516|pseudocap|136	128	1989402	1989526	-	175.475	98.3949	33.6224	48.1068	88.8999	1.78303	0.623762	2.8585	0.00212821	0.0198609
gi|110645304|ref|NC_002516|pseudocap|136	291	5332208	5332320	-	134.927	189.762	42.028	54.6669	105.346	1.76319	0.58795	2.99889	0.00135484	0.0135682
gi|110645304|ref|NC_002516|pseudocap|136	220	4168835	4168967	-	132.131	50.9545	23.1154	32.8001	59.7502	1.76139	0.697479	2.52537	0.00577881	0.0461007
gi|110645304|ref|NC_002516|pseudocap|136	320	5801959	5802071	+	306.907	237.202	64.4429	100.587	177.285	1.74626	0.564115	3.09557	0.000982186	0.0103869
gi|110645304|ref|NC_002516|pseudocap|136	308	5640236	5640372	+	527.825	240.716	123.983	104.96	249.371	1.74606	0.586587	2.97665	0.00145709	0.0144339
gi|110645304|ref|NC_002516|pseudocap|136	299	5546661	5546775	-	133.529	54.4686	28.3689	28.4268	61.1984	1.74306	0.682142	2.55527	0.0053053	0.0428649
gi|110645304|ref|NC_002516|pseudocap|136	319	5801510	5801647	+	340.464	226.66	69.3462	107.147	185.904	1.70789	0.570535	2.99348	0.00137907	0.0137605
gi|110645304|ref|NC_002516|pseudocap|136	71	1049366	1049508	+	97.1757	70.2821	23.1154	30.6134	55.2966	1.67992	0.647779	2.59335	0.00475233	0.0393252
gi|110645304|ref|NC_002516|pseudocap|136	275	5109020	5109145	-	176.175	152.863	52.535	52.4802	108.513	1.64978	0.570237	2.89315	0.00190702	0.0179804
gi|110645304|ref|NC_002516|pseudocap|136	172	3335240	3335368	+	105.565	138.807	44.8299	32.8001	80.5005	1.62217	0.607113	2.67194	0.00377067	0.0320345
gi|110645304|ref|NC_002516|pseudocap|136	218	4111807	4111939	-	101.37	112.451	28.7191	43.7335	71.5686	1.59923	0.617244	2.59093	0.00478589	0.0394242
gi|110645304|ref|NC_002516|pseudocap|136	121	1856501	1856633	+	167.086	137.05	51.8345	52.4802	102.113	1.54796	0.575583	2.68938	0.00357925	0.0308235
gi|110645304|ref|NC_002516|pseudocap|136	326	5985873	5986013	-	377.517	525.358	162.158	157.441	305.618	1.49528	0.529695	2.82291	0.00237949	0.0219073
gi|110645304|ref|NC_002516|pseudocap|136	144	2195552	2195690	-	961.969	618.482	291.744	271.148	535.836	1.48972	0.527589	2.82364	0.00237411	0.0218946
gi|110645304|ref|NC_002516|pseudocap|136	161	3120260	3120366	+	172.679	144.078	51.1341	65.6002	108.373	1.46018	0.574686	2.54083	0.00552943	0.0443488
gi|110645304|ref|NC_002516|pseudocap|136	73	1057491	1057628	+	606.124	330.326	170.213	181.494	322.039	1.41773	0.554504	2.55675	0.00528277	0.042802
gi|110645304|ref|NC_002516|pseudocap|136	72	1057276	1057392	+	269.855	279.371	104.72	111.52	191.367	1.34715	0.533696	2.52419	0.00579825	0.0461669

## Sheet: PAO1_transition
replicon	peak_id	peak_start	peak_end	peak_strand	0.e	1.e	0.c	1.c	baseMean	log2FoldChange	lfcSE	stat	pvalue	padj
gi|110645304|ref|NC_002516|pseudocap|136	11	124756	124850	+	368.532	277.509	0	0	161.51	10.1079	1.49777	6.74863	7.46251e-12	2.5997e-10
gi|110645304|ref|NC_002516|pseudocap|136	520	5742801	5742920	-	394.475	252.752	0	1.30342	162.133	8.68572	1.43588	6.04906	7.28482e-10	1.92297e-08
gi|110645304|ref|NC_002516|pseudocap|136	203	2069263	2069376	+	109.096	85.7859	0	0	48.7205	8.37848	1.51659	5.52457	1.65145e-08	3.39642e-07
gi|110645304|ref|NC_002516|pseudocap|136	521	5742927	5743044	-	977.207	867.646	0	5.21369	462.517	8.23453	0.819646	10.0464	4.7621e-24	8.40921e-22
gi|110645304|ref|NC_002516|pseudocap|136	26	243342	243469	+	97.122	58.1501	0	0	38.818	8.04981	1.53091	5.2582	7.27377e-08	1.28889e-06
gi|110645304|ref|NC_002516|pseudocap|136	99	1104014	1104142	+	71.1785	73.1195	0	0	36.0745	7.94577	1.52434	5.21259	9.31125e-08	1.6217e-06
gi|110645304|ref|NC_002516|pseudocap|136	519	5739801	5739935	-	306.001	347.174	0	2.60685	163.945	7.72544	1.09887	7.03034	1.03016e-12	4.02704e-11
gi|110645304|ref|NC_002516|pseudocap|136	197	2031734	2031846	+	5631.08	8005.15	34.9554	29.9787	3425.29	7.72386	0.430467	17.943	2.72262e-72	6.97127e-69
gi|110645304|ref|NC_002516|pseudocap|136	47	627683	627811	-	170.296	142.209	0	1.30342	78.4521	7.63557	1.43873	5.30715	5.56762e-08	1.02193e-06
gi|110645304|ref|NC_002516|pseudocap|136	28	252893	253011	-	144.353	102.482	1.94197	0	62.1943	7.28268	1.4441	5.04308	2.29054e-07	3.77166e-06
gi|110645304|ref|NC_002516|pseudocap|136	353	3751750	3751857	-	518.206	296.508	1.94197	3.91027	205.142	7.04075	0.840385	8.378	2.69164e-17	1.66071e-15
gi|110645304|ref|NC_002516|pseudocap|136	363	3855402	3855483	-	79.8263	93.2705	0	1.30342	43.6001	6.78505	1.45307	4.66947	1.5099e-06	2.14783e-05
gi|110645304|ref|NC_002516|pseudocap|136	164	1758554	1758667	-	90.4698	73.6952	0	1.30342	41.3671	6.70754	1.45552	4.60835	2.02943e-06	2.80884e-05
gi|110645304|ref|NC_002516|pseudocap|136	315	3456253	3456349	-	625.971	407.627	5.8259	5.21369	261.159	6.56109	0.676864	9.69337	1.6087e-22	2.05954e-20
gi|110645304|ref|NC_002516|pseudocap|136	431	4713049	4713192	-	333.94	375.385	0	6.51711	178.961	6.54272	0.765344	8.54873	6.22258e-18	4.03365e-16
gi|110645304|ref|NC_002516|pseudocap|136	331	3570930	3571022	-	246.796	174.45	1.94197	2.60685	106.449	6.49582	0.935294	6.94521	1.88944e-12	6.96101e-11
gi|110645304|ref|NC_002516|pseudocap|136	391	4303224	4303345	-	772.985	670.166	13.5938	3.91027	365.164	6.48645	0.593484	10.9294	4.16855e-28	1.3342e-25
gi|110645304|ref|NC_002516|pseudocap|136	389	4302896	4303013	-	289.37	262.539	1.94197	3.91027	139.44	6.47771	0.825531	7.84672	2.13522e-15	1.12726e-13
gi|110645304|ref|NC_002516|pseudocap|136	475	5308683	5308815	+	22199	22998.1	322.367	187.693	11426.8	6.47593	0.383348	16.8931	2.53034e-64	4.31929e-61
gi|110645304|ref|NC_002516|pseudocap|136	369	3915787	3915880	-	76.5002	60.4531	0	1.30342	34.5642	6.44632	1.4628	4.40685	5.24434e-06	6.66408e-05
gi|110645304|ref|NC_002516|pseudocap|136	285	3129516	3129586	+	76.5002	58.7259	0	1.30342	34.1324	6.42797	1.46386	4.39111	5.63863e-06	7.07731e-05
gi|110645304|ref|NC_002516|pseudocap|136	147	1646531	1646656	-	437.049	333.356	0	7.82054	194.556	6.40617	0.724709	8.83964	4.80124e-19	3.56336e-17
gi|110645304|ref|NC_002516|pseudocap|136	202	2069134	2069259	+	196.905	195.177	1.94197	2.60685	99.1577	6.39265	0.929262	6.87928	3.0078e-12	1.08472e-10
gi|110645304|ref|NC_002516|pseudocap|136	406	4407505	4407602	+	131.048	119.755	0	2.60685	63.3525	6.34746	1.11781	5.67847	6.79505e-09	1.49146e-07
gi|110645304|ref|NC_002516|pseudocap|136	476	5308819	5308928	+	117855	121576	1637.08	1363.38	60607.8	6.31878	0.340961	18.5323	5.66974e-77	2.90347e-73
gi|110645304|ref|NC_002516|pseudocap|136	505	5618413	5618521	-	150.34	94.9978	1.94197	1.30342	62.1457	6.29096	1.11958	5.61904	9.60087e-09	2.08331e-07
gi|110645304|ref|NC_002516|pseudocap|136	489	5498435	5498559	-	156.992	88.0888	1.94197	1.30342	62.0815	6.28897	1.12516	5.5894	1.13925e-08	2.42078e-07
gi|110645304|ref|NC_002516|pseudocap|136	20	184317	184421	+	711.785	500.322	7.76787	7.82054	306.924	6.27993	0.599683	10.4721	5.80381e-26	1.35097e-23
gi|110645304|ref|NC_002516|pseudocap|136	181	1857169	1857261	+	307.997	267.721	0	6.51711	145.559	6.24244	0.769761	8.10958	2.53969e-16	1.47792e-14
gi|110645304|ref|NC_002516|pseudocap|136	182	1857268	1857381	+	202.227	156.027	3.88393	1.30342	90.8602	6.24092	0.931178	6.70218	1.02667e-11	3.50507e-10
gi|110645304|ref|NC_002516|pseudocap|136	582	6183541	6183619	-	13419.5	15181.2	163.125	235.92	7249.93	6.15732	0.368622	16.7036	6.16755e-63	7.89601e-60
gi|110645304|ref|NC_002516|pseudocap|136	89	1037783	1037894	+	177.614	142.785	1.94197	2.60685	81.2367	6.10119	0.93718	6.51015	3.75367e-11	1.17238e-09
gi|110645304|ref|NC_002516|pseudocap|136	462	5146257	5146372	-	244.801	173.875	0	5.21369	105.972	6.1011	0.847364	7.2001	3.00852e-13	1.28389e-11
gi|110645304|ref|NC_002516|pseudocap|136	415	4548759	4548825	-	57.2089	50.0897	0	1.30342	27.1505	6.09514	1.47256	4.13913	1.7431e-05	0.000195755
gi|110645304|ref|NC_002516|pseudocap|136	90	1039541	1039667	-	69.1828	37.4234	0	1.30342	26.9774	6.08488	1.4855	4.09617	2.10023e-05	0.0002308
gi|110645304|ref|NC_002516|pseudocap|136	10	124647	124748	+	340.592	293.629	5.8259	3.91027	160.989	6.07227	0.705776	8.60367	3.86026e-18	2.56732e-16
gi|110645304|ref|NC_002516|pseudocap|136	474	5284197	5284293	+	199.566	219.934	3.88393	2.60685	106.498	6.06378	0.826688	7.33503	1.10833e-13	5.06764e-12
gi|110645304|ref|NC_002516|pseudocap|136	214	2164680	2164788	-	107.766	87.5131	0	2.60685	49.4714	5.98793	1.12848	5.30618	5.59742e-08	1.02373e-06
gi|110645304|ref|NC_002516|pseudocap|136	69	924000	924129	-	706.463	505.503	7.76787	11.7308	307.866	5.91803	0.559377	10.5797	1.8512e-26	4.73692e-24
gi|110645304|ref|NC_002516|pseudocap|136	347	3705341	3705426	-	137255	60408.8	1289.47	2011.18	50241	5.90351	0.442272	13.3481	6.07208e-41	4.44216e-38
gi|110645304|ref|NC_002516|pseudocap|136	169	1853797	1853925	+	119.739	154.875	1.94197	2.60685	69.7909	5.88008	0.942704	6.23747	2.22358e-10	6.39715e-09
gi|110645304|ref|NC_002516|pseudocap|136	388	4302810	4302895	-	145.018	123.785	0	3.91027	68.1783	5.87055	0.949391	6.18349	3.13499e-10	8.77284e-09
gi|110645304|ref|NC_002516|pseudocap|136	13	127284	127399	+	7166.41	5587.6	118.46	100.364	3243.21	5.86971	0.373815	15.7022	7.30741e-56	7.48424e-53
gi|110645304|ref|NC_002516|pseudocap|136	544	5831911	5832057	+	147.013	119.755	1.94197	2.60685	67.8293	5.83706	0.942123	6.19564	2.90244e-10	8.16669e-09
gi|110645304|ref|NC_002516|pseudocap|136	473	5283988	5284083	+	396.471	382.87	7.76787	6.51711	198.406	5.78898	0.612334	9.45396	1.6313e-21	1.81606e-19
gi|110645304|ref|NC_002516|pseudocap|136	432	4713246	4713333	-	199.566	213.601	5.8259	2.60685	105.4	5.70887	0.760277	7.50894	2.98042e-14	1.38752e-12
gi|110645304|ref|NC_002516|pseudocap|136	390	4303031	4303154	-	449.023	430.081	5.8259	10.4274	223.839	5.69897	0.579795	9.82929	4.21052e-23	5.98947e-21
gi|110645304|ref|NC_002516|pseudocap|136	12	124862	124977	+	150.34	91.5433	3.88393	1.30342	61.7676	5.67031	0.951953	5.95651	1.28844e-09	3.2664e-08
gi|110645304|ref|NC_002516|pseudocap|136	167	1853569	1853674	+	184.931	191.147	0	6.51711	95.6488	5.63071	0.779026	7.22789	2.45287e-13	1.05556e-11
gi|110645304|ref|NC_002516|pseudocap|136	300	3293720	3293804	-	176.948	112.846	0	5.21369	73.752	5.57389	0.864099	6.45052	5.57323e-11	1.69884e-09
gi|110645304|ref|NC_002516|pseudocap|136	522	5743142	5743280	-	397.801	335.659	5.8259	9.12396	187.102	5.57012	0.600395	9.27743	8.68064e-21	8.89071e-19
gi|110645304|ref|NC_002516|pseudocap|136	524	5743562	5743688	-	133.709	80.6042	0	3.91027	54.5559	5.54768	0.971972	5.70765	5.72725e-09	1.29204e-07
gi|110645304|ref|NC_002516|pseudocap|136	381	4206572	4206688	+	505.567	435.838	9.70984	10.4274	240.386	5.5396	0.550047	10.0711	3.70563e-24	6.77733e-22
gi|110645304|ref|NC_002516|pseudocap|136	66	884506	884626	+	4340.56	5622.72	135.938	82.1156	2545.33	5.52657	0.397206	13.9136	2.61781e-44	2.2343e-41
gi|110645304|ref|NC_002516|pseudocap|136	392	4303360	4303482	-	345.914	351.204	9.70984	6.51711	178.336	5.46741	0.594668	9.19405	1.89167e-20	1.82778e-18
gi|110645304|ref|NC_002516|pseudocap|136	319	3483345	3483493	-	1003.15	540.624	11.6518	22.1582	394.396	5.46731	0.522918	10.4554	6.92154e-26	1.5411e-23
gi|110645304|ref|NC_002516|pseudocap|136	25	204454	204559	-	1483.44	888.949	23.3036	29.9787	606.418	5.46052	0.46569	11.7257	4.70736e-32	2.19149e-29
gi|110645304|ref|NC_002516|pseudocap|136	306	3295853	3295931	+	860.129	1086.43	21.3616	23.4616	497.845	5.43361	0.454463	11.9561	3.01663e-33	1.71646e-30
gi|110645304|ref|NC_002516|pseudocap|136	427	4632808	4632915	+	149.009	180.784	1.94197	5.21369	84.2371	5.42231	0.776332	6.98452	1.42919e-12	5.38152e-11
gi|110645304|ref|NC_002516|pseudocap|136	173	1854452	1854565	+	67.1872	66.7863	1.94197	1.30342	34.3047	5.41869	1.13281	4.78342	8.61704e-07	1.2608e-05
gi|110645304|ref|NC_002516|pseudocap|136	60	787698	787805	+	107.766	90.9676	1.94197	2.60685	50.8205	5.41266	0.951931	5.68598	6.5034e-09	1.43551e-07
gi|110645304|ref|NC_002516|pseudocap|136	65	884420	884503	+	896.716	1000.07	29.1295	18.2479	486.04	5.35772	0.453671	11.8097	1.7386e-32	8.90337e-30
gi|110645304|ref|NC_002516|pseudocap|136	479	5372543	5372625	-	244.136	191.723	1.94197	7.82054	111.405	5.35116	0.692263	7.72995	5.37939e-15	2.67455e-13
gi|110645304|ref|NC_002516|pseudocap|136	329	3532310	3532402	-	66.5219	58.7259	0	2.60685	31.9637	5.35077	1.14851	4.65886	1.58983e-06	2.25526e-05
gi|110645304|ref|NC_002516|pseudocap|136	216	2183613	2183735	+	407.779	266.569	5.8259	10.4274	172.651	5.31849	0.6019	8.83617	4.95266e-19	3.62323e-17
gi|110645304|ref|NC_002516|pseudocap|136	88	1037643	1037776	+	145.683	104.21	3.88393	2.60685	64.0959	5.314	0.848321	6.26414	1.87443e-10	5.42313e-09
gi|110645304|ref|NC_002516|pseudocap|136	224	2195271	2195386	-	159.653	137.027	0	6.51711	75.7992	5.29073	0.789062	6.7051	1.00638e-11	3.45882e-10
gi|110645304|ref|NC_002516|pseudocap|136	307	3318747	3318858	+	1647.08	1108.88	40.7813	31.2821	707.007	5.27202	0.43563	12.102	5.15049e-34	3.29696e-31
gi|110645304|ref|NC_002516|pseudocap|136	21	184489	184601	+	38.5827	78.3012	0	2.60685	29.8727	5.25881	1.1752	4.47481	3.82388e-06	4.99544e-05
gi|110645304|ref|NC_002516|pseudocap|136	581	6182584	6182721	-	184.931	177.905	7.76787	2.60685	93.3027	5.24686	0.717362	7.31411	1.29547e-13	5.87088e-12
gi|110645304|ref|NC_002516|pseudocap|136	490	5498586	5498655	-	66.5219	51.817	3.88393	0	30.5557	5.20559	1.13674	4.57941	2.33142e-06	3.17533e-05
gi|110645304|ref|NC_002516|pseudocap|136	96	1066299	1066420	+	75.1698	40.3021	1.94197	1.30342	29.6793	5.20085	1.15784	4.49185	3.53036e-06	4.65953e-05
gi|110645304|ref|NC_002516|pseudocap|136	311	3377001	3377138	+	132.379	90.9676	0	5.21369	57.14	5.19944	0.870274	5.97449	1.15405e-09	2.94023e-08
gi|110645304|ref|NC_002516|pseudocap|136	27	245738	245836	-	81.1568	84.6344	1.94197	2.60685	42.585	5.15211	0.958487	5.37526	3.82363e-08	7.33364e-07
gi|110645304|ref|NC_002516|pseudocap|136	236	2282296	2282443	+	319.305	280.387	7.76787	9.12396	154.146	5.13312	0.584394	8.78367	7.91161e-19	5.70639e-17
gi|110645304|ref|NC_002516|pseudocap|136	523	5743297	5743418	-	308.662	283.842	7.76787	9.12396	152.349	5.11576	0.583641	8.76526	9.31765e-19	6.62718e-17
gi|110645304|ref|NC_002516|pseudocap|136	305	3295730	3295843	+	653.245	595.319	19.4197	16.9445	321.232	5.11292	0.473596	10.7959	1.79884e-27	5.11771e-25
gi|110645304|ref|NC_002516|pseudocap|136	230	2220641	2220756	-	569.428	362.143	9.70984	16.9445	239.556	5.08127	0.533297	9.52803	8.01488e-22	9.77242e-20
gi|110645304|ref|NC_002516|pseudocap|136	494	5513137	5513259	-	347.91	265.994	5.8259	11.7308	157.865	5.06221	0.581708	8.70231	1.62602e-18	1.11025e-16
gi|110645304|ref|NC_002516|pseudocap|136	59	706632	706756	-	562.776	409.354	17.4777	13.0342	250.66	5.01861	0.508808	9.86347	2.99714e-23	4.51423e-21
gi|110645304|ref|NC_002516|pseudocap|136	297	3237541	3237671	-	88.4742	64.4833	5.8259	0	39.6959	4.97736	0.96334	5.16677	1.19086e-07	2.04388e-06
gi|110645304|ref|NC_002516|pseudocap|136	338	3577078	3577217	-	457.006	423.172	15.5357	13.0342	227.187	4.96102	0.50506	9.82264	4.49794e-23	6.22539e-21
gi|110645304|ref|NC_002516|pseudocap|136	316	3459906	3460035	-	95.1264	96.1493	1.94197	3.91027	49.282	4.952	0.857299	5.77628	3.81849e-09	8.88232e-08
gi|110645304|ref|NC_002516|pseudocap|136	148	1650244	1650343	+	156.992	127.815	3.88393	5.21369	73.4761	4.93489	0.730749	6.75319	7.23128e-12	2.5364e-10
gi|110645304|ref|NC_002516|pseudocap|136	54	674971	675051	+	1305.83	1967.32	25.2456	79.5088	844.474	4.93108	0.482761	10.2143	8.5519e-25	1.75177e-22
gi|110645304|ref|NC_002516|pseudocap|136	17	164816	164954	-	166.305	115.725	3.88393	5.21369	72.7818	4.92076	0.737866	6.66891	1.28857e-11	4.37003e-10
gi|110645304|ref|NC_002516|pseudocap|136	213	2164554	2164668	-	122.4	106.513	0	6.51711	58.8575	4.91931	0.799968	6.14938	3.88934e-10	1.0651e-08
gi|110645304|ref|NC_002516|pseudocap|136	459	5116583	5116726	-	842.168	833.102	17.4777	36.4958	432.311	4.91086	0.451298	10.8816	7.05187e-28	2.12427e-25
gi|110645304|ref|NC_002516|pseudocap|136	570	6056402	6056510	-	176.948	146.239	3.88393	6.51711	83.3971	4.90185	0.692098	7.08259	7.07427e-13	2.80832e-11
gi|110645304|ref|NC_002516|pseudocap|136	536	5801342	5801477	+	561.445	449.08	13.5938	19.5513	260.918	4.90043	0.490543	9.98981	8.44521e-24	1.39509e-21
gi|110645304|ref|NC_002516|pseudocap|136	486	5401699	5401801	-	404.453	305.144	3.88393	18.2479	182.932	4.89312	0.561799	8.70972	1.52307e-18	1.05401e-16
gi|110645304|ref|NC_002516|pseudocap|136	84	1002457	1002587	-	105.77	77.7254	1.94197	3.91027	47.3369	4.89185	0.86554	5.65179	7.93927e-09	1.73009e-07
gi|110645304|ref|NC_002516|pseudocap|136	154	1689152	1689295	-	2632.94	807.193	50.4911	65.1711	888.948	4.88734	0.520707	9.38597	3.11687e-21	3.25745e-19
gi|110645304|ref|NC_002516|pseudocap|136	168	1853678	1853779	+	152.335	165.814	5.8259	5.21369	82.2973	4.86158	0.686339	7.08335	7.03575e-13	2.80832e-11
gi|110645304|ref|NC_002516|pseudocap|136	188	1898796	1898938	+	1603.84	673.621	29.1295	48.2266	588.705	4.859	0.498703	9.74327	9.85547e-23	1.2941e-20
gi|110645304|ref|NC_002516|pseudocap|136	270	2828914	2829062	-	3829	2017.41	100.982	101.667	1512.26	4.85024	0.419994	11.5483	3.76275e-31	1.48223e-28
gi|110645304|ref|NC_002516|pseudocap|136	554	5985505	5985610	+	756.354	491.685	21.3616	22.1582	322.89	4.83891	0.476776	10.1492	1.66993e-24	3.28912e-22
gi|110645304|ref|NC_002516|pseudocap|136	525	5749488	5749647	+	191.583	157.178	3.88393	7.82054	90.1164	4.82558	0.663729	7.27041	1.79201e-13	7.97989e-12
gi|110645304|ref|NC_002516|pseudocap|136	18	164979	165075	-	77.1654	52.3927	0	3.91027	33.3671	4.82543	0.992304	4.86286	5.78514e-07	8.92341e-06
gi|110645304|ref|NC_002516|pseudocap|136	171	1854043	1854155	+	67.8524	59.3016	0	3.91027	32.7661	4.79787	0.985786	4.86705	5.6639e-07	8.7628e-06
gi|110645304|ref|NC_002516|pseudocap|136	193	1905804	1905913	+	113.087	61.0289	3.88393	2.60685	45.1517	4.78996	0.87876	5.45082	2.50693e-08	4.97596e-07
gi|110645304|ref|NC_002516|pseudocap|136	358	3773886	3774016	-	89.1394	81.7557	1.94197	3.91027	44.1868	4.78967	0.863423	5.5473	1.45058e-08	3.01969e-07
gi|110645304|ref|NC_002516|pseudocap|136	365	3885660	3885772	+	353.231	237.782	7.76787	13.0342	152.954	4.78153	0.566433	8.44147	1.56692e-17	9.78558e-16
gi|110645304|ref|NC_002516|pseudocap|136	418	4577124	4577260	-	487.606	302.266	19.4197	10.4274	204.93	4.77589	0.535328	8.92143	2.30161e-19	1.87088e-17
gi|110645304|ref|NC_002516|pseudocap|136	98	1087237	1087360	-	270.744	186.541	3.88393	11.7308	118.225	4.77571	0.614695	7.76923	3.94833e-15	2.02194e-13
gi|110645304|ref|NC_002516|pseudocap|136	352	3751605	3751730	-	145.018	66.7863	3.88393	3.91027	54.8996	4.76164	0.821567	5.79581	3.39971e-09	8.02299e-08
gi|110645304|ref|NC_002516|pseudocap|136	419	4577262	4577403	-	233.492	191.723	9.70984	6.51711	110.36	4.75255	0.60978	7.79389	3.2489e-15	1.69772e-13
gi|110645304|ref|NC_002516|pseudocap|136	301	3293820	3293942	-	77.8307	47.7868	1.94197	2.60685	32.5416	4.75086	0.986527	4.81575	7.33252e-07	1.09795e-05
gi|110645304|ref|NC_002516|pseudocap|136	118	1299656	1299734	+	1229.33	1068.58	40.7813	44.3164	595.751	4.75042	0.405433	11.7169	5.21967e-32	2.22749e-29
gi|110645304|ref|NC_002516|pseudocap|136	79	975626	975763	+	135.705	69.665	1.94197	5.21369	53.1314	4.74285	0.821443	5.7738	3.87524e-09	8.93924e-08
gi|110645304|ref|NC_002516|pseudocap|136	312	3377141	3377221	+	69.848	53.5442	1.94197	2.60685	31.9853	4.72551	0.978772	4.82801	6.89536e-07	1.05406e-05
gi|110645304|ref|NC_002516|pseudocap|136	222	2188586	2188676	+	111.757	51.2412	1.94197	3.91027	42.2126	4.72303	0.9003	5.24607	7.76903e-08	1.36251e-06
gi|110645304|ref|NC_002516|pseudocap|136	24	204285	204444	-	3583.54	1857.93	100.982	106.881	1412.33	4.70885	0.42219	11.1534	3.44694e-29	1.26084e-26
gi|110645304|ref|NC_002516|pseudocap|136	332	3571035	3571147	-	81.1568	40.3021	1.94197	2.60685	31.5019	4.70225	1.00087	4.69816	1.31259e-06	1.87236e-05
gi|110645304|ref|NC_002516|pseudocap|136	221	2188372	2188506	+	405.784	179.632	15.5357	7.82054	152.193	4.70224	0.605395	7.76722	4.01127e-15	2.03383e-13
gi|110645304|ref|NC_002516|pseudocap|136	133	1487120	1487251	-	95.1264	64.4833	1.94197	3.91027	41.3655	4.69129	0.876224	5.35399	4.30185e-08	8.12906e-07
gi|110645304|ref|NC_002516|pseudocap|136	151	1682411	1682523	+	1666.37	906.797	38.8393	59.9574	667.992	4.68559	0.451281	10.3829	1.48385e-25	3.16617e-23
gi|110645304|ref|NC_002516|pseudocap|136	410	4503997	4504102	+	139.031	89.8161	1.94197	6.51711	59.3265	4.64193	0.757947	6.12435	4.55284e-10	1.22711e-08
gi|110645304|ref|NC_002516|pseudocap|136	190	1904371	1904521	+	394.475	310.902	15.5357	13.0342	183.487	4.64101	0.514882	9.01372	9.95915e-20	8.54287e-18
gi|110645304|ref|NC_002516|pseudocap|136	333	3575883	3575976	-	351.236	385.173	15.5357	14.3376	191.57	4.63076	0.502215	9.22068	1.47616e-20	1.48224e-18
gi|110645304|ref|NC_002516|pseudocap|136	343	3611212	3611301	-	51.2219	65.6348	3.88393	1.30342	30.511	4.61957	0.97621	4.73214	1.1108e-06	1.60237e-05
gi|110645304|ref|NC_002516|pseudocap|136	61	787819	787950	+	181.605	153.724	3.88393	9.12396	87.0841	4.60549	0.643598	7.15585	4.15774e-13	1.68983e-11
gi|110645304|ref|NC_002516|pseudocap|136	436	4830984	4831097	+	246.796	172.723	9.70984	7.82054	109.262	4.60167	0.602189	7.64158	1.07285e-14	5.18307e-13
gi|110645304|ref|NC_002516|pseudocap|136	313	3391214	3391336	+	108.431	83.4829	5.8259	2.60685	50.0866	4.59738	0.791871	5.80572	3.20447e-09	7.66827e-08
gi|110645304|ref|NC_002516|pseudocap|136	318	3483212	3483338	-	280.057	168.693	7.76787	10.4274	116.736	4.59602	0.60096	7.6478	1.02227e-14	4.98576e-13
gi|110645304|ref|NC_002516|pseudocap|136	364	3885519	3885659	+	503.571	306.296	13.5938	19.5513	210.753	4.58275	0.515437	8.89099	3.02844e-19	2.42322e-17
gi|110645304|ref|NC_002516|pseudocap|136	575	6116470	6116629	-	414.432	325.871	13.5938	16.9445	192.71	4.58059	0.5043	9.08305	5.2787e-20	4.82719e-18
gi|110645304|ref|NC_002516|pseudocap|136	534	5774753	5774829	+	436.384	313.781	17.4777	14.3376	195.495	4.57557	0.507654	9.01317	1.00092e-19	8.54287e-18
gi|110645304|ref|NC_002516|pseudocap|136	395	4304352	4304467	-	69.848	77.1497	1.94197	3.91027	38.2125	4.57379	0.872028	5.24501	7.81389e-08	1.3657e-06
gi|110645304|ref|NC_002516|pseudocap|136	327	3532075	3532170	-	57.2089	50.6655	0	3.91027	27.9462	4.563	0.997528	4.5743	2.38905e-06	3.24518e-05
gi|110645304|ref|NC_002516|pseudocap|136	113	1275646	1275790	-	453.68	416.839	15.5357	20.8548	226.727	4.55668	0.477959	9.53363	7.59368e-22	9.48469e-20
gi|110645304|ref|NC_002516|pseudocap|136	342	3605618	3605758	+	121.07	100.755	5.8259	3.91027	57.8903	4.55416	0.73716	6.17798	3.24625e-10	8.98598e-09
gi|110645304|ref|NC_002516|pseudocap|136	100	1119618	1119700	-	666.55	537.745	29.1295	23.4616	314.221	4.53206	0.448192	10.1119	2.44698e-24	4.6411e-22
gi|110645304|ref|NC_002516|pseudocap|136	254	2521441	2521521	-	55.2132	50.0897	0	3.91027	27.3033	4.5286	0.999117	4.5326	2.9131e-06	3.92578e-05
gi|110645304|ref|NC_002516|pseudocap|136	463	5146380	5146527	-	464.323	342.568	11.6518	22.1582	210.175	4.52851	0.501962	9.02162	9.26636e-20	8.18155e-18
gi|110645304|ref|NC_002516|pseudocap|136	542	5820452	5820540	-	111.092	139.33	5.8259	5.21369	65.3653	4.5164	0.698939	6.46179	5.17348e-11	1.58643e-09
gi|110645304|ref|NC_002516|pseudocap|136	259	2632582	2632678	-	83.8176	59.8774	3.88393	2.60685	37.5465	4.51384	0.873696	5.16638	1.19336e-07	2.04388e-06
gi|110645304|ref|NC_002516|pseudocap|136	382	4206694	4206821	+	271.41	178.481	5.8259	13.0342	117.188	4.506	0.589947	7.63798	1.10325e-14	5.28015e-13
gi|110645304|ref|NC_002516|pseudocap|136	34	346536	346642	-	119.739	86.9374	3.88393	5.21369	53.9436	4.47268	0.748608	5.97467	1.15282e-09	2.94023e-08
gi|110645304|ref|NC_002516|pseudocap|136	299	3293581	3293702	-	61.8654	41.4536	1.94197	2.60685	26.9669	4.46934	0.995446	4.48979	3.56465e-06	4.69269e-05
gi|110645304|ref|NC_002516|pseudocap|136	414	4548605	4548750	-	372.523	242.964	15.5357	13.0342	161.014	4.44346	0.530824	8.37087	2.85978e-17	1.74344e-15
gi|110645304|ref|NC_002516|pseudocap|136	437	4831102	4831206	+	501.575	420.869	27.1875	16.9445	241.644	4.42023	0.470678	9.39119	2.96628e-21	3.16465e-19
gi|110645304|ref|NC_002516|pseudocap|136	150	1682264	1682403	+	792.276	423.748	17.4777	37.7993	317.825	4.41935	0.499364	8.84996	4.37751e-19	3.39655e-17
gi|110645304|ref|NC_002516|pseudocap|136	157	1712773	1712853	-	77.8307	56.4229	3.88393	2.60685	35.1861	4.4156	0.877158	5.03399	2.40192e-07	3.94239e-06
gi|110645304|ref|NC_002516|pseudocap|136	357	3773725	3773867	-	95.1264	66.2106	1.94197	5.21369	42.1231	4.39404	0.814237	5.39651	3.39755e-08	6.61554e-07
gi|110645304|ref|NC_002516|pseudocap|136	172	1854226	1854356	+	80.4915	84.0586	5.8259	2.60685	43.2457	4.37605	0.795285	5.50249	1.87228e-08	3.7897e-07
gi|110645304|ref|NC_002516|pseudocap|136	122	1349314	1349451	+	417.093	218.207	13.5938	16.9445	166.459	4.3613	0.542732	8.03582	4.64785e-16	2.61556e-14
gi|110645304|ref|NC_002516|pseudocap|136	209	2129253	2129358	+	238.814	142.209	9.70984	9.12396	99.9641	4.34339	0.60387	7.19258	3.17884e-13	1.34384e-11
gi|110645304|ref|NC_002516|pseudocap|136	106	1219353	1219459	-	83.8176	46.6353	5.8259	1.30342	34.3956	4.34181	0.891865	4.86824	5.62986e-07	8.73651e-06
gi|110645304|ref|NC_002516|pseudocap|136	257	2623931	2624041	+	59.2045	65.0591	1.94197	3.91027	32.529	4.33234	0.882733	4.90788	4.60336e-07	7.29839e-06
gi|110645304|ref|NC_002516|pseudocap|136	292	3219646	3219722	+	1096.28	548.684	48.5492	35.1924	432.177	4.30994	0.468264	9.20407	1.72314e-20	1.69696e-18
gi|110645304|ref|NC_002516|pseudocap|136	370	3936828	3936942	-	64.5263	56.4229	1.94197	3.91027	31.7004	4.2926	0.885165	4.84949	6.18887e-07	9.51747e-06
gi|110645304|ref|NC_002516|pseudocap|136	284	3120097	3120230	+	153.666	151.421	7.76787	7.82054	80.1687	4.28994	0.617615	6.94598	1.87924e-12	6.96101e-11
gi|110645304|ref|NC_002516|pseudocap|136	573	6110674	6110754	+	1295.18	1078.94	62.1429	59.9574	624.057	4.28274	0.390723	10.9611	2.94001e-28	1.00372e-25
gi|110645304|ref|NC_002516|pseudocap|136	178	1856642	1856748	+	76.5002	74.8467	3.88393	3.91027	39.7853	4.27846	0.801973	5.33492	4.77938e-08	8.90007e-07
gi|110645304|ref|NC_002516|pseudocap|136	533	5767837	5767917	+	528.184	554.442	19.4197	35.1924	284.309	4.27209	0.450202	9.48927	1.16325e-21	1.38536e-19
gi|110645304|ref|NC_002516|pseudocap|136	356	3754897	3754992	-	100.448	74.271	1.94197	6.51711	45.7945	4.25365	0.764625	5.56306	1.32545e-08	2.79643e-07
gi|110645304|ref|NC_002516|pseudocap|136	68	897133	897288	+	523.528	388.627	13.5938	32.5856	239.584	4.25089	0.485549	8.75482	1.02218e-18	7.17069e-17
gi|110645304|ref|NC_002516|pseudocap|136	210	2129365	2129468	+	99.1177	52.9685	7.76787	1.30342	40.2894	4.22665	0.827721	5.10638	1.64197e-07	2.77509e-06
gi|110645304|ref|NC_002516|pseudocap|136	493	5513033	5513125	-	178.279	144.512	9.70984	7.82054	85.0802	4.22369	0.602956	7.00497	1.2352e-12	4.7205e-11
gi|110645304|ref|NC_002516|pseudocap|136	196	2031623	2031710	+	368.532	366.173	15.5357	23.4616	193.426	4.2046	0.475613	8.84039	4.76942e-19	3.56336e-17
gi|110645304|ref|NC_002516|pseudocap|136	495	5537680	5537824	-	57.2089	55.8472	1.94197	3.91027	29.7271	4.19601	0.88896	4.72013	1.17845e-06	1.68571e-05
gi|110645304|ref|NC_002516|pseudocap|136	153	1689017	1689118	-	453.68	113.422	9.70984	20.8548	149.416	4.19588	1.08368	3.87188	5.39998e-05	0.000530773
gi|110645304|ref|NC_002516|pseudocap|136	328	3532183	3532308	-	131.048	119.755	3.88393	9.12396	65.9527	4.18793	0.653698	6.40653	7.44368e-11	2.2423e-09
gi|110645304|ref|NC_002516|pseudocap|136	385	4237727	4237835	+	90.4698	74.271	1.94197	6.51711	43.3	4.169	0.764268	5.4549	2.45001e-08	4.90098e-07
gi|110645304|ref|NC_002516|pseudocap|136	105	1162867	1163021	-	472.306	276.357	19.4197	22.1582	197.56	4.16074	0.498766	8.34207	3.65014e-17	2.1991e-15
gi|110645304|ref|NC_002516|pseudocap|136	191	1904544	1904671	+	196.24	146.815	13.5938	6.51711	90.7913	4.1597	0.594355	6.99869	1.29187e-12	4.9005e-11
gi|110645304|ref|NC_002516|pseudocap|136	112	1275549	1275638	-	301.344	268.297	21.3616	11.7308	150.683	4.15402	0.50838	8.17109	1.52804e-16	8.99437e-15
gi|110645304|ref|NC_002516|pseudocap|136	320	3483689	3483830	+	939.29	674.772	46.6072	44.3164	426.246	4.15222	0.417704	9.94059	1.38587e-23	2.21783e-21
gi|110645304|ref|NC_002516|pseudocap|136	588	6239155	6239286	-	310.657	238.358	13.5938	16.9445	144.888	4.14956	0.5122	8.10145	2.71545e-16	1.56245e-14
gi|110645304|ref|NC_002516|pseudocap|136	114	1275792	1275912	-	110.426	104.21	1.94197	9.12396	56.4255	4.14797	0.690978	6.00304	9.68284e-10	2.50433e-08
gi|110645304|ref|NC_002516|pseudocap|136	204	2071169	2071306	+	83.8176	82.3314	5.8259	3.91027	43.9713	4.1369	0.74926	5.52132	1.68231e-08	3.43231e-07
gi|110645304|ref|NC_002516|pseudocap|136	485	5401541	5401677	-	1162.14	673.621	46.6072	57.3506	484.929	4.13355	0.435868	9.48349	1.22953e-21	1.43101e-19
gi|110645304|ref|NC_002516|pseudocap|136	2	59751	59895	+	57.2089	81.7557	5.8259	2.60685	36.8493	4.13099	0.813526	5.07788	1.90836e-07	3.17643e-06
gi|110645304|ref|NC_002516|pseudocap|136	174	1854574	1854697	+	89.1394	104.785	7.76787	3.91027	51.4007	4.12647	0.708481	5.82439	2.86601e-09	6.89053e-08
gi|110645304|ref|NC_002516|pseudocap|136	461	5138590	5138732	-	97.7872	64.4833	3.88393	5.21369	42.8421	4.12407	0.766164	5.38276	3.66762e-08	7.0875e-07
gi|110645304|ref|NC_002516|pseudocap|136	36	409248	409390	-	270.744	184.238	11.6518	14.3376	120.243	4.11149	0.543275	7.56798	1.89534e-14	8.90462e-13
gi|110645304|ref|NC_002516|pseudocap|136	407	4445550	4445680	+	106.435	76.574	1.94197	7.82054	48.1929	4.10584	0.732312	5.60668	1.03122e-08	2.21886e-07
gi|110645304|ref|NC_002516|pseudocap|136	500	5548566	5548699	-	841.503	546.381	38.8393	41.7095	367.108	4.10294	0.435034	9.43132	2.02489e-21	2.20627e-19
gi|110645304|ref|NC_002516|pseudocap|136	269	2828785	2828896	-	1401.62	763.437	64.0849	62.5643	572.926	4.09612	0.432886	9.46235	1.5055e-21	1.71326e-19
gi|110645304|ref|NC_002516|pseudocap|136	16	164678	164804	-	69.1828	37.4234	3.88393	2.60685	28.2742	4.07999	0.907484	4.49593	3.46331e-06	4.58284e-05
gi|110645304|ref|NC_002516|pseudocap|136	120	1310307	1310430	-	87.809	43.1808	3.88393	3.91027	34.696	4.06782	0.841265	4.83536	6.64512e-07	1.01885e-05
gi|110645304|ref|NC_002516|pseudocap|136	304	3295589	3295729	+	460.332	455.989	33.0134	24.765	243.525	4.00631	0.441072	9.08312	5.27543e-20	4.82719e-18
gi|110645304|ref|NC_002516|pseudocap|136	58	706505	706615	-	256.775	139.33	13.5938	11.7308	105.357	3.97847	0.572581	6.94831	1.84845e-12	6.90944e-11
gi|110645304|ref|NC_002516|pseudocap|136	170	1853930	1854033	+	61.8654	61.0289	3.88393	3.91027	32.6721	3.97806	0.815477	4.8782	5.35295e-07	8.33205e-06
gi|110645304|ref|NC_002516|pseudocap|136	470	5208032	5208154	+	147.013	118.603	5.8259	10.4274	70.4675	3.97572	0.617359	6.43987	5.97871e-11	1.81166e-09
gi|110645304|ref|NC_002516|pseudocap|136	537	5801524	5801656	+	209.544	176.178	9.70984	14.3376	102.442	3.96924	0.546239	7.26649	1.84474e-13	8.10704e-12
gi|110645304|ref|NC_002516|pseudocap|136	14	127403	127531	+	2442.69	1503.27	120.402	131.646	1049.5	3.96651	0.396602	10.0012	7.52589e-24	1.28467e-21
gi|110645304|ref|NC_002516|pseudocap|136	233	2221020	2221132	-	132.379	94.422	11.6518	3.91027	60.5907	3.9655	0.663385	5.97767	1.13176e-09	2.91244e-08
gi|110645304|ref|NC_002516|pseudocap|136	283	3116421	3116505	+	122.4	77.7254	9.70984	3.91027	53.4365	3.96366	0.69517	5.7017	5.93083e-09	1.33148e-07
gi|110645304|ref|NC_002516|pseudocap|136	355	3754744	3754877	-	475.632	284.418	13.5938	33.889	201.883	3.94999	0.508385	7.76968	3.93419e-15	2.02194e-13
gi|110645304|ref|NC_002516|pseudocap|136	121	1349194	1349298	+	111.092	60.4531	7.76787	3.91027	45.8057	3.94341	0.738968	5.33637	4.74126e-08	8.86132e-07
gi|110645304|ref|NC_002516|pseudocap|136	141	1586080	1586190	+	184.931	184.814	5.8259	16.9445	98.1288	3.93813	0.559893	7.03371	1.00556e-12	3.96114e-11
gi|110645304|ref|NC_002516|pseudocap|136	455	5063716	5063844	-	73.8393	45.4838	3.88393	3.91027	31.7793	3.9337	0.832208	4.72682	1.1403e-06	1.63571e-05
gi|110645304|ref|NC_002516|pseudocap|136	405	4406416	4406549	-	62.5306	56.4229	3.88393	3.91027	31.6869	3.93066	0.81848	4.80238	7.83938e-07	1.1649e-05
gi|110645304|ref|NC_002516|pseudocap|136	529	5756135	5756253	-	208.879	119.179	9.70984	11.7308	87.3746	3.91806	0.592399	6.61389	1.87177e-11	6.22425e-10
gi|110645304|ref|NC_002516|pseudocap|136	504	5618263	5618383	-	280.057	156.602	9.70984	18.2479	116.154	3.91768	0.557969	7.02132	1.09889e-12	4.23113e-11
gi|110645304|ref|NC_002516|pseudocap|136	580	6182472	6182561	-	121.735	119.755	11.6518	5.21369	64.5888	3.9171	0.629727	6.2203	2.48099e-10	7.09784e-09
gi|110645304|ref|NC_002516|pseudocap|136	553	5985328	5985463	+	246.796	119.755	7.76787	15.6411	97.49	3.91517	0.597875	6.54848	2.90624e-11	9.41953e-10
gi|110645304|ref|NC_002516|pseudocap|136	232	2220884	2221006	-	229.501	165.239	11.6518	14.3376	105.182	3.90659	0.543589	7.18666	3.31975e-13	1.38215e-11
gi|110645304|ref|NC_002516|pseudocap|136	70	924146	924282	-	188.257	115.149	9.70984	10.4274	80.8858	3.90582	0.598326	6.52792	3.33454e-11	1.05409e-09
gi|110645304|ref|NC_002516|pseudocap|136	231	2220766	2220883	-	288.705	183.662	11.6518	19.5513	125.893	3.8808	0.530873	7.31023	1.3334e-13	5.98977e-12
gi|110645304|ref|NC_002516|pseudocap|136	480	5372646	5372762	-	93.1307	65.0591	3.88393	6.51711	42.1477	3.87362	0.732548	5.28788	6.1872e-08	1.11174e-06
gi|110645304|ref|NC_002516|pseudocap|136	86	1028167	1028301	+	430.397	382.87	33.0134	23.4616	217.435	3.87042	0.448177	8.63591	2.91307e-18	1.96287e-16
gi|110645304|ref|NC_002516|pseudocap|136	263	2761695	2761790	-	81.822	54.1199	3.88393	5.21369	36.2599	3.86899	0.776891	4.98009	3.17772e-07	5.14972e-06
gi|110645304|ref|NC_002516|pseudocap|136	321	3483838	3483951	+	705.133	492.261	38.8393	43.0129	319.811	3.86517	0.429059	9.00848	1.04468e-19	8.7702e-18
gi|110645304|ref|NC_002516|pseudocap|136	578	6171741	6171842	-	112.422	92.6948	7.76787	6.51711	54.8505	3.86111	0.656566	5.88076	2.04189e-09	5.01081e-08
gi|110645304|ref|NC_002516|pseudocap|136	569	6056276	6056383	-	91.1351	67.3621	5.8259	5.21369	42.3842	3.85429	0.724873	5.31719	5.26897e-08	9.77622e-07
gi|110645304|ref|NC_002516|pseudocap|136	394	4304212	4304346	-	165.64	188.844	9.70984	14.3376	94.6328	3.84816	0.547817	7.02452	1.07398e-12	4.16657e-11
gi|110645304|ref|NC_002516|pseudocap|136	408	4445690	4445788	+	81.1568	51.817	3.88393	5.21369	35.5178	3.83716	0.780342	4.91729	4.3876e-07	6.97792e-06
gi|110645304|ref|NC_002516|pseudocap|136	108	1245781	1245932	+	1375.67	1561.99	79.6207	126.432	785.93	3.82126	0.390838	9.77708	7.06101e-23	9.51564e-21
gi|110645304|ref|NC_002516|pseudocap|136	368	3893020	3893156	-	3502.38	2935.72	225.268	230.706	1723.52	3.8192	0.354515	10.773	2.30729e-27	6.21875e-25
gi|110645304|ref|NC_002516|pseudocap|136	166	1799082	1799187	-	73.8393	33.9689	1.94197	5.21369	28.741	3.81767	0.868938	4.39349	5.57716e-06	7.01736e-05
gi|110645304|ref|NC_002516|pseudocap|136	393	4304096	4304201	-	79.8263	92.6948	3.88393	7.82054	46.0564	3.81442	0.694492	5.49239	1.98271e-08	3.99742e-07
gi|110645304|ref|NC_002516|pseudocap|136	159	1718378	1718484	+	184.931	120.906	11.6518	10.4274	81.9791	3.80094	0.58163	6.53498	3.18084e-11	1.01174e-09
gi|110645304|ref|NC_002516|pseudocap|136	4	60062	60173	+	53.2175	55.2714	3.88393	3.91027	29.0708	3.79843	0.824788	4.60534	2.05894e-06	2.83595e-05
gi|110645304|ref|NC_002516|pseudocap|136	289	3183790	3183878	+	782.298	571.138	38.8393	57.3506	362.407	3.79679	0.424196	8.95057	1.7683e-19	1.46056e-17
gi|110645304|ref|NC_002516|pseudocap|136	341	3592885	3593010	-	85.8133	45.4838	5.8259	3.91027	35.2583	3.79237	0.789678	4.80243	7.83749e-07	1.1649e-05
gi|110645304|ref|NC_002516|pseudocap|136	416	4576755	4576873	-	55.8784	54.1199	5.8259	2.60685	29.6078	3.79138	0.821671	4.61423	1.97276e-06	2.73781e-05
gi|110645304|ref|NC_002516|pseudocap|136	564	6038163	6038244	-	2278.38	2160.19	157.299	168.142	1191	3.76818	0.356324	10.5752	1.9425e-26	4.73692e-24
gi|110645304|ref|NC_002516|pseudocap|136	293	3219724	3219830	+	1867.94	846.344	104.866	95.1499	728.574	3.76434	0.44584	8.44326	1.54298e-17	9.75506e-16
gi|110645304|ref|NC_002516|pseudocap|136	360	3777975	3778079	-	93.1307	55.8472	5.8259	5.21369	40.0044	3.76396	0.740344	5.08407	1.84716e-07	3.09127e-06
gi|110645304|ref|NC_002516|pseudocap|136	397	4317789	4317938	-	446.362	293.629	34.9554	20.8548	198.95	3.75956	0.476651	7.88745	1.54215e-15	8.22639e-14
gi|110645304|ref|NC_002516|pseudocap|136	19	183923	184023	+	67.8524	55.8472	1.94197	6.51711	33.0397	3.75848	0.783961	4.79422	8.16565e-07	1.20508e-05
gi|110645304|ref|NC_002516|pseudocap|136	180	1856946	1857057	+	59.8697	43.1808	1.94197	5.21369	27.5516	3.7507	0.844176	4.44303	4.43508e-06	5.73537e-05
gi|110645304|ref|NC_002516|pseudocap|136	189	1898976	1899099	+	331.944	143.36	7.76787	26.0685	127.285	3.74613	0.58732	6.37834	8.95116e-11	2.66505e-09
gi|110645304|ref|NC_002516|pseudocap|136	325	3522878	3523009	+	170.961	116.3	7.76787	13.0342	77.0159	3.7423	0.587849	6.36609	9.69558e-11	2.87e-09
gi|110645304|ref|NC_002516|pseudocap|136	23	204166	204281	-	1074.33	573.441	62.1429	61.2609	442.794	3.73926	0.438522	8.52697	7.51181e-18	4.8085e-16
gi|110645304|ref|NC_002516|pseudocap|136	140	1571706	1571796	+	202.892	154.875	15.5357	11.7308	96.2584	3.73727	0.541662	6.89963	2.60697e-12	9.53592e-11
gi|110645304|ref|NC_002516|pseudocap|136	237	2282451	2282543	+	77.8307	50.6655	7.76787	2.60685	34.7177	3.73619	0.779723	4.79169	8.26913e-07	1.21336e-05
gi|110645304|ref|NC_002516|pseudocap|136	467	5182237	5182340	-	70.5133	35.6961	5.8259	2.60685	28.6605	3.73453	0.851118	4.38779	5.72539e-06	7.16864e-05
gi|110645304|ref|NC_002516|pseudocap|136	126	1427696	1427837	+	111.757	67.9378	1.94197	10.4274	48.016	3.73396	0.703487	5.30778	5.5485e-08	1.02193e-06
gi|110645304|ref|NC_002516|pseudocap|136	317	3483111	3483207	-	131.048	73.6952	5.8259	9.12396	54.9233	3.73313	0.666032	5.60503	1.04111e-08	2.23076e-07
gi|110645304|ref|NC_002516|pseudocap|136	162	1724136	1724250	+	792.276	594.744	58.259	46.9232	373.051	3.73067	0.412112	9.05256	6.98264e-20	6.27335e-18
gi|110645304|ref|NC_002516|pseudocap|136	225	2195394	2195506	-	394.475	427.202	31.0715	31.2821	221.008	3.71969	0.434225	8.56629	5.34368e-18	3.50833e-16
gi|110645304|ref|NC_002516|pseudocap|136	543	5820542	5820646	-	66.5219	99.028	7.76787	5.21369	44.6329	3.71412	0.699556	5.30926	5.50347e-08	1.01745e-06
gi|110645304|ref|NC_002516|pseudocap|136	206	2123607	2123757	-	156.992	82.9071	5.8259	11.7308	64.3639	3.7127	0.640796	5.79389	3.43871e-09	8.07781e-08
gi|110645304|ref|NC_002516|pseudocap|136	40	450869	450971	+	136.37	88.0888	9.70984	7.82054	60.4973	3.69764	0.630606	5.86362	2.26438e-09	5.49568e-08
gi|110645304|ref|NC_002516|pseudocap|136	215	2171503	2171615	+	104.439	92.6948	3.88393	10.4274	52.8614	3.69686	0.651089	5.67797	6.81513e-09	1.49146e-07
gi|110645304|ref|NC_002516|pseudocap|136	192	1904680	1904796	+	69.848	69.665	3.88393	6.51711	37.4785	3.69343	0.731181	5.05132	2.1938e-07	3.62401e-06
gi|110645304|ref|NC_002516|pseudocap|136	310	3376620	3376733	-	78.4959	58.7259	1.94197	7.82054	36.7461	3.69325	0.749384	4.92839	4.14557e-07	6.61353e-06
gi|110645304|ref|NC_002516|pseudocap|136	15	143337	143429	-	68.5176	48.9382	1.94197	6.51711	31.4787	3.68462	0.793269	4.64486	1.70155e-06	2.40709e-05
gi|110645304|ref|NC_002516|pseudocap|136	579	6182352	6182467	-	130.383	130.694	11.6518	9.12396	70.4632	3.67437	0.581771	6.31584	1.34348e-10	3.90906e-09
gi|110645304|ref|NC_002516|pseudocap|136	526	5749671	5749830	+	80.4915	56.4229	3.88393	6.51711	36.8289	3.66584	0.741723	4.94233	3.85965e-07	6.19601e-06
gi|110645304|ref|NC_002516|pseudocap|136	484	5401389	5401537	-	679.854	356.961	36.8974	44.3164	279.507	3.66549	0.464331	7.89412	1.4618e-15	7.8799e-14
gi|110645304|ref|NC_002516|pseudocap|136	482	5376432	5376550	-	660.563	520.473	46.6072	46.9232	318.641	3.65794	0.412446	8.86889	3.6938e-19	2.91015e-17
gi|110645304|ref|NC_002516|pseudocap|136	366	3889788	3889886	-	394.475	287.872	11.6518	40.4061	183.601	3.65245	0.509649	7.1666	3.84415e-13	1.57487e-11
gi|110645304|ref|NC_002516|pseudocap|136	469	5207951	5208024	+	61.8654	52.3927	1.94197	6.51711	30.6793	3.64483	0.789561	4.61628	1.95344e-06	2.71835e-05
gi|110645304|ref|NC_002516|pseudocap|136	256	2522239	2522386	-	87.1437	66.2106	3.88393	7.82054	41.2647	3.64425	0.7061	5.16109	1.22755e-07	2.08846e-06
gi|110645304|ref|NC_002516|pseudocap|136	337	3576935	3577074	-	250.788	227.995	25.2456	14.3376	129.591	3.63825	0.494996	7.35005	9.90632e-14	4.5703e-12
gi|110645304|ref|NC_002516|pseudocap|136	279	3029195	3029304	+	1859.95	1775.02	126.228	165.535	981.684	3.63305	0.367426	9.88783	2.35049e-23	3.64753e-21
gi|110645304|ref|NC_002516|pseudocap|136	451	5037028	5037146	+	675.863	393.233	34.9554	50.8335	288.721	3.62242	0.454057	7.97791	7.44164e-16	4.0977e-14
gi|110645304|ref|NC_002516|pseudocap|136	35	409114	409223	-	78.4959	55.8472	5.8259	5.21369	36.3457	3.61529	0.737131	4.90453	4.68247e-07	7.4009e-06
gi|110645304|ref|NC_002516|pseudocap|136	111	1275447	1275546	-	112.422	93.8463	5.8259	10.4274	55.6304	3.61197	0.6285	5.74697	4.54274e-09	1.03213e-07
gi|110645304|ref|NC_002516|pseudocap|136	488	5498287	5498423	-	72.5089	56.9987	1.94197	7.82054	34.8175	3.6103	0.751806	4.80217	7.84786e-07	1.1649e-05
gi|110645304|ref|NC_002516|pseudocap|136	439	4893637	4893773	+	1450.18	1325.36	118.46	109.488	750.872	3.60818	0.366969	9.83239	4.08276e-23	5.97366e-21
gi|110645304|ref|NC_002516|pseudocap|136	326	3523039	3523149	+	105.77	75.4225	1.94197	11.7308	48.7163	3.599	0.678925	5.30104	5.75738e-08	1.04924e-06
gi|110645304|ref|NC_002516|pseudocap|136	447	4994217	4994347	+	153.666	90.9676	9.70984	10.4274	66.1926	3.5951	0.609693	5.89657	1.85569e-09	4.6356e-08
gi|110645304|ref|NC_002516|pseudocap|136	513	5680674	5680785	-	119.739	59.8774	1.94197	11.7308	48.3224	3.59195	0.707401	5.07767	1.91045e-07	3.17643e-06
gi|110645304|ref|NC_002516|pseudocap|136	413	4548473	4548579	-	218.192	146.239	19.4197	11.7308	98.8954	3.58693	0.539961	6.64293	1.5375e-11	5.14611e-10
gi|110645304|ref|NC_002516|pseudocap|136	264	2801180	2801288	-	87.809	38.5749	1.94197	7.82054	34.0366	3.58082	0.793724	4.51142	3.21978e-06	4.29388e-05
gi|110645304|ref|NC_002516|pseudocap|136	183	1858230	1858353	+	107.1	79.4527	7.76787	7.82054	50.5354	3.5794	0.648025	5.52354	1.66114e-08	3.40269e-07
gi|110645304|ref|NC_002516|pseudocap|136	429	4641205	4641363	-	350.571	347.174	40.7813	19.5513	189.519	3.57453	0.464817	7.69021	7.34496e-15	3.61669e-13
gi|110645304|ref|NC_002516|pseudocap|136	253	2521319	2521440	-	166.97	155.451	7.76787	18.2479	87.1092	3.56574	0.547723	6.51012	3.75455e-11	1.17238e-09
gi|110645304|ref|NC_002516|pseudocap|136	63	855141	855258	+	77.1654	85.7859	5.8259	7.82054	44.1494	3.54938	0.670413	5.29432	5.97286e-08	1.07701e-06
gi|110645304|ref|NC_002516|pseudocap|136	219	2185874	2185973	+	151.005	76.574	3.88393	14.3376	61.4501	3.54907	0.65077	5.45364	2.46747e-08	4.9167e-07
gi|110645304|ref|NC_002516|pseudocap|136	296	3237458	3237538	-	69.1828	39.1506	3.88393	5.21369	29.3578	3.54188	0.802676	4.41259	5.10702e-06	6.55464e-05
gi|110645304|ref|NC_002516|pseudocap|136	530	5756275	5756350	-	59.8697	48.3625	3.88393	5.21369	29.3325	3.54104	0.785179	4.50985	3.2437e-06	4.31454e-05
gi|110645304|ref|NC_002516|pseudocap|136	51	666981	667080	+	73.8393	89.8161	7.76787	6.51711	44.4851	3.53626	0.669258	5.28385	6.32493e-08	1.12903e-06
gi|110645304|ref|NC_002516|pseudocap|136	510	5640476	5640597	+	665.885	601.077	56.317	54.7438	344.506	3.51317	0.397141	8.84616	4.52906e-19	3.46169e-17
gi|110645304|ref|NC_002516|pseudocap|136	80	975799	975920	+	107.766	55.8472	9.70984	5.21369	44.6341	3.50959	0.698516	5.02435	2.52573e-07	4.13235e-06
gi|110645304|ref|NC_002516|pseudocap|136	179	1856755	1856856	+	63.1958	61.0289	5.8259	5.21369	33.8161	3.50356	0.734482	4.77011	9.20614e-07	1.33934e-05
gi|110645304|ref|NC_002516|pseudocap|136	345	3623340	3623444	-	422.414	245.843	13.5938	44.3164	181.542	3.47732	0.522906	6.64999	1.46556e-11	4.9376e-10
gi|110645304|ref|NC_002516|pseudocap|136	512	5680534	5680669	-	358.553	154.875	21.3616	24.765	139.889	3.46702	0.534609	6.48515	4.43211e-11	1.37557e-09
gi|110645304|ref|NC_002516|pseudocap|136	3	59963	60050	+	49.8915	56.4229	7.76787	2.60685	29.1723	3.4646	0.782884	4.42543	4.81258e-06	6.20787e-05
gi|110645304|ref|NC_002516|pseudocap|136	208	2125646	2125778	-	135.04	68.5135	7.76787	10.4274	55.4371	3.45689	0.645764	5.35318	4.32108e-08	8.13539e-07
gi|110645304|ref|NC_002516|pseudocap|136	532	5767744	5767833	+	180.274	151.421	13.5938	16.9445	90.5583	3.42304	0.523367	6.54041	3.06747e-11	9.87956e-10
gi|110645304|ref|NC_002516|pseudocap|136	177	1856529	1856641	+	154.331	154.299	9.70984	18.2479	84.147	3.41526	0.537091	6.35882	1.01654e-10	2.99179e-09
gi|110645304|ref|NC_002516|pseudocap|136	258	2624124	2624250	+	68.5176	62.1804	3.88393	7.82054	35.6006	3.41479	0.712151	4.79504	8.13222e-07	1.20362e-05
gi|110645304|ref|NC_002516|pseudocap|136	518	5701573	5701676	-	705.798	501.473	42.7233	69.0814	329.769	3.41374	0.427529	7.98481	7.03702e-16	3.91702e-14
gi|110645304|ref|NC_002516|pseudocap|136	334	3575994	3576094	-	160.318	125.512	15.5357	11.7308	78.2742	3.41296	0.548829	6.21863	2.50763e-10	7.13422e-09
gi|110645304|ref|NC_002516|pseudocap|136	81	991061	991214	+	1124.89	666.136	83.5046	84.7225	489.812	3.41162	0.414742	8.22589	9.68751e-17	5.76857e-15
gi|110645304|ref|NC_002516|pseudocap|136	129	1453211	1453333	-	142.357	102.482	9.70984	13.0342	66.8959	3.4023	0.578572	5.88051	2.04503e-09	5.01081e-08
gi|110645304|ref|NC_002516|pseudocap|136	37	409397	409542	-	171.627	124.936	7.76787	19.5513	80.9706	3.37359	0.558282	6.04281	7.57259e-10	1.98868e-08
gi|110645304|ref|NC_002516|pseudocap|136	252	2478090	2478215	+	1766.82	1357.6	149.531	153.804	856.941	3.36391	0.369818	9.09612	4.68066e-20	4.43882e-18
gi|110645304|ref|NC_002516|pseudocap|136	93	1045262	1045368	-	232.162	128.967	13.5938	20.8548	98.8942	3.35958	0.541488	6.20435	2.74609e-10	7.76945e-09
gi|110645304|ref|NC_002516|pseudocap|136	430	4712840	4712973	-	53.2175	56.9987	3.88393	6.51711	30.1543	3.35508	0.749376	4.47717	3.78195e-06	4.95329e-05
gi|110645304|ref|NC_002516|pseudocap|136	22	204011	204144	-	390.484	223.964	21.3616	37.7993	168.402	3.34635	0.49036	6.82427	4.41854e-12	1.57134e-10
gi|110645304|ref|NC_002516|pseudocap|136	142	1586206	1586287	+	199.566	143.36	13.5938	19.5513	94.0178	3.34316	0.523384	6.38758	8.42646e-11	2.5235e-09
gi|110645304|ref|NC_002516|pseudocap|136	268	2828670	2828782	-	590.05	400.718	56.317	43.0129	272.524	3.32993	0.42933	7.75611	4.37877e-15	2.1984e-13
gi|110645304|ref|NC_002516|pseudocap|136	291	3216801	3216915	-	103.109	81.7557	9.70984	9.12396	50.9246	3.3	0.616043	5.35676	4.2363e-08	8.06472e-07
gi|110645304|ref|NC_002516|pseudocap|136	450	5035890	5036024	-	101.779	47.211	3.88393	10.4274	40.8252	3.29991	0.711008	4.64117	1.73222e-06	2.44372e-05
gi|110645304|ref|NC_002516|pseudocap|136	503	5618130	5618254	-	135.705	90.9676	9.70984	13.0342	62.3541	3.29131	0.586907	5.6079	1.02401e-08	2.21264e-07
gi|110645304|ref|NC_002516|pseudocap|136	511	5671998	5672114	-	123.731	54.1199	7.76787	10.4274	49.0115	3.26284	0.667622	4.88726	5.11235e-07	8.00622e-06
gi|110645304|ref|NC_002516|pseudocap|136	403	4403702	4403779	-	298.018	198.632	27.1875	24.765	137.151	3.26224	0.477838	6.82708	4.33298e-12	1.55169e-10
gi|110645304|ref|NC_002516|pseudocap|136	409	4503855	4503985	+	101.113	90.3918	7.76787	11.7308	52.751	3.25927	0.60342	5.40134	3.30734e-08	6.48922e-07
gi|110645304|ref|NC_002516|pseudocap|136	276	2934259	2934365	-	230.831	131.27	31.0715	9.12396	100.574	3.23884	0.568115	5.70104	5.95408e-09	1.33148e-07
gi|110645304|ref|NC_002516|pseudocap|136	552	5983988	5984125	+	260.101	148.542	13.5938	28.6753	112.728	3.22863	0.527807	6.11707	4.76566e-10	1.27775e-08
gi|110645304|ref|NC_002516|pseudocap|136	487	5476917	5477039	+	98.4525	65.6348	11.6518	6.51711	45.5641	3.22531	0.646828	4.98635	3.07651e-07	5.01745e-06
gi|110645304|ref|NC_002516|pseudocap|136	417	4576977	4577059	-	67.1872	45.4838	3.88393	7.82054	31.0939	3.20176	0.734208	4.36084	6.47827e-06	7.99403e-05
gi|110645304|ref|NC_002516|pseudocap|136	576	6116661	6116792	-	73.1741	69.0893	9.70984	6.51711	39.6226	3.16953	0.657142	4.82321	7.06332e-07	1.07056e-05
gi|110645304|ref|NC_002516|pseudocap|136	73	947026	947169	+	539.493	345.446	44.6652	56.0472	246.413	3.12528	0.434573	7.19161	3.20149e-13	1.34384e-11
gi|110645304|ref|NC_002516|pseudocap|136	53	674837	674968	+	610.671	888.373	69.9108	101.667	417.656	3.11641	0.410319	7.59508	1.53802e-14	7.29277e-13
gi|110645304|ref|NC_002516|pseudocap|136	336	3576730	3576886	-	153	137.603	23.3036	11.7308	81.4094	3.10253	0.528442	5.87109	2.16475e-09	5.2789e-08
gi|110645304|ref|NC_002516|pseudocap|136	589	6239291	6239377	-	168.301	149.693	17.4777	19.5513	88.7557	3.09357	0.503294	6.14664	3.95705e-10	1.07788e-08
gi|110645304|ref|NC_002516|pseudocap|136	502	5600775	5600886	-	77.8307	69.0893	9.70984	7.82054	41.1126	3.08665	0.639967	4.82313	7.066e-07	1.07056e-05
gi|110645304|ref|NC_002516|pseudocap|136	156	1712629	1712738	-	415.097	225.116	34.9554	40.4061	178.894	3.07907	0.471087	6.53608	3.15751e-11	1.0106e-09
gi|110645304|ref|NC_002516|pseudocap|136	547	5969868	5970002	-	127.722	100.179	7.76787	18.2479	63.4793	3.06786	0.569623	5.38576	3.60689e-08	6.99654e-07
gi|110645304|ref|NC_002516|pseudocap|136	551	5983868	5983986	+	248.127	141.057	21.3616	24.765	108.828	3.06657	0.509031	6.02433	8.49036e-10	2.20706e-08
gi|110645304|ref|NC_002516|pseudocap|136	528	5756021	5756127	-	125.061	67.3621	9.70984	13.0342	53.7918	3.05578	0.613253	4.9829	3.13187e-07	5.09152e-06
gi|110645304|ref|NC_002516|pseudocap|136	44	521478	521594	-	72.5089	46.6353	9.70984	5.21369	33.5169	3.05188	0.703358	4.33902	7.15599e-06	8.78797e-05
gi|110645304|ref|NC_002516|pseudocap|136	572	6110538	6110673	+	667.215	435.838	60.201	74.2951	309.387	3.02808	0.418255	7.23979	2.24694e-13	9.75135e-12
gi|110645304|ref|NC_002516|pseudocap|136	559	6019169	6019282	-	69.848	52.9685	3.88393	10.4274	34.282	3.01888	0.688841	4.38255	5.86496e-06	7.30765e-05
gi|110645304|ref|NC_002516|pseudocap|136	351	3751456	3751597	-	121.07	61.0289	15.5357	7.82054	51.3638	3.01341	0.632448	4.76468	9.45791e-07	1.36819e-05
gi|110645304|ref|NC_002516|pseudocap|136	175	1855909	1856053	+	89.8046	113.997	15.5357	10.4274	57.4413	3.00624	0.572711	5.24914	7.64064e-08	1.34923e-06
gi|110645304|ref|NC_002516|pseudocap|136	271	2836869	2836991	-	135.04	71.3923	7.76787	16.9445	57.786	3.00609	0.608339	4.94147	3.87684e-07	6.20415e-06
gi|110645304|ref|NC_002516|pseudocap|136	387	4297334	4297455	+	68.5176	52.9685	3.88393	10.4274	33.9493	3.00323	0.68892	4.35933	6.52301e-06	8.02989e-05
gi|110645304|ref|NC_002516|pseudocap|136	76	958235	958330	+	66.5219	44.908	5.8259	7.82054	31.2691	3.00082	0.708141	4.23761	1.12958e-05	0.000133286
gi|110645304|ref|NC_002516|pseudocap|136	223	2192226	2192363	-	80.4915	32.8174	7.76787	6.51711	31.8985	2.99986	0.743305	4.03584	2.72036e-05	0.000292667
gi|110645304|ref|NC_002516|pseudocap|136	280	3029314	3029435	+	1693.65	1274.7	161.183	209.851	834.845	2.99546	0.376869	7.94828	9.45609e-16	5.15156e-14
gi|110645304|ref|NC_002516|pseudocap|136	38	449554	449670	+	255.444	114.573	21.3616	24.765	104.036	2.99423	0.538254	5.56286	1.32695e-08	2.79643e-07
gi|110645304|ref|NC_002516|pseudocap|136	359	3777825	3777961	-	225.509	128.391	27.1875	18.2479	99.8339	2.98525	0.519292	5.74869	4.49682e-09	1.02805e-07
gi|110645304|ref|NC_002516|pseudocap|136	165	1760751	1760837	+	146.348	61.6046	11.6518	14.3376	58.4856	2.9835	0.61951	4.8159	7.32677e-07	1.09795e-05
gi|110645304|ref|NC_002516|pseudocap|136	574	6110775	6110908	+	173.622	122.633	19.4197	18.2479	83.4808	2.97909	0.516322	5.76982	3.96776e-09	9.11162e-08
gi|110645304|ref|NC_002516|pseudocap|136	149	1682149	1682263	+	152.335	100.179	21.3616	11.7308	71.4018	2.974	0.552743	5.38044	3.7153e-08	7.15264e-07
gi|110645304|ref|NC_002516|pseudocap|136	428	4641050	4641192	-	196.905	183.662	33.0134	16.9445	107.631	2.97128	0.489099	6.07501	6.19882e-10	1.64478e-08
gi|110645304|ref|NC_002516|pseudocap|136	354	3754520	3754639	-	69.848	46.6353	13.5938	2.60685	33.171	2.96745	0.721378	4.11359	1.94778e-05	0.0002159
gi|110645304|ref|NC_002516|pseudocap|136	294	3219843	3219956	+	687.172	287.296	73.7947	52.1369	275.1	2.96158	0.48471	6.11	4.98145e-10	1.32865e-08
gi|110645304|ref|NC_002516|pseudocap|136	444	4938260	4938359	-	194.244	279.812	33.0134	28.6753	133.936	2.9508	0.464329	6.35498	1.04226e-10	3.04995e-09
gi|110645304|ref|NC_002516|pseudocap|136	42	471658	471760	+	77.1654	63.9076	5.8259	11.7308	39.6574	2.94722	0.641896	4.59143	2.20109e-06	3.00581e-05
gi|110645304|ref|NC_002516|pseudocap|136	74	947178	947297	+	220.188	115.149	13.5938	28.6753	94.4014	2.94501	0.543787	5.41574	3.05184e-08	6.01095e-07
gi|110645304|ref|NC_002516|pseudocap|136	346	3672992	3673076	-	107.1	85.2101	13.5938	11.7308	54.4088	2.9363	0.573992	5.11559	1.56385e-07	2.65181e-06
gi|110645304|ref|NC_002516|pseudocap|136	155	1712505	1712617	-	617.989	461.747	60.201	80.8122	305.187	2.92612	0.407657	7.1779	3.53945e-13	1.46173e-11
gi|110645304|ref|NC_002516|pseudocap|136	402	4397908	4398035	-	117.079	97.8765	15.5357	13.0342	60.8813	2.92506	0.552059	5.29845	5.83934e-08	1.0604e-06
gi|110645304|ref|NC_002516|pseudocap|136	506	5636080	5636216	+	127.057	116.3	11.6518	19.5513	68.6401	2.92465	0.535621	5.46029	2.37672e-08	4.77302e-07
gi|110645304|ref|NC_002516|pseudocap|136	83	1002332	1002446	-	69.848	57.5744	5.8259	10.4274	35.9189	2.91979	0.6601	4.42325	4.86138e-06	6.25506e-05
gi|110645304|ref|NC_002516|pseudocap|136	255	2522153	2522236	-	59.2045	46.0595	5.8259	7.82054	29.7276	2.91911	0.706216	4.13345	1.78677e-05	0.000199489
gi|110645304|ref|NC_002516|pseudocap|136	538	5801960	5802071	+	97.122	90.3918	11.6518	13.0342	53.05	2.9156	0.572222	5.09523	1.74156e-07	2.93373e-06
gi|110645304|ref|NC_002516|pseudocap|136	577	6135462	6135572	-	107.766	77.7254	9.70984	14.3376	52.3846	2.91518	0.586332	4.9719	3.315e-07	5.35524e-06
gi|110645304|ref|NC_002516|pseudocap|136	448	4996025	4996172	+	290.036	207.844	23.3036	41.7095	140.723	2.90652	0.4702	6.18144	3.17588e-10	8.83897e-09
gi|110645304|ref|NC_002516|pseudocap|136	477	5332041	5332119	-	88.4742	60.4531	7.76787	11.7308	42.1065	2.89742	0.630343	4.59658	2.14744e-06	2.94827e-05
gi|110645304|ref|NC_002516|pseudocap|136	398	4317944	4318063	-	125.726	97.3007	17.4777	13.0342	63.3848	2.89188	0.548108	5.2761	6.59797e-08	1.1732e-06
gi|110645304|ref|NC_002516|pseudocap|136	367	3892840	3892959	-	2385.48	1881.53	285.469	290.663	1210.79	2.88847	0.357468	8.08035	3.22895e-16	1.83727e-14
gi|110645304|ref|NC_002516|pseudocap|136	561	6025996	6026110	-	205.553	140.482	23.3036	23.4616	98.1999	2.88614	0.493946	5.84303	2.56302e-09	6.19113e-08
gi|110645304|ref|NC_002516|pseudocap|136	373	4133672	4133777	+	274.07	253.903	38.8393	33.889	150.175	2.86745	0.43548	6.58458	2.28085e-11	7.43965e-10
gi|110645304|ref|NC_002516|pseudocap|136	440	4893782	4893878	+	492.262	340.265	54.3751	59.9574	236.715	2.85988	0.420056	6.80834	4.93672e-12	1.74351e-10
gi|110645304|ref|NC_002516|pseudocap|136	420	4612517	4612637	+	57.2089	59.8774	13.5938	3.91027	33.6476	2.84259	0.684016	4.15574	1.62119e-05	0.000182866
gi|110645304|ref|NC_002516|pseudocap|136	176	1856271	1856414	+	95.7916	113.997	13.5938	15.6411	59.7559	2.83272	0.548444	5.16501	1.20213e-07	2.05204e-06
gi|110645304|ref|NC_002516|pseudocap|136	412	4548324	4548471	-	105.77	77.1497	17.4777	9.12396	52.3803	2.83119	0.586664	4.82592	6.96802e-07	1.062e-05
gi|110645304|ref|NC_002516|pseudocap|136	565	6038259	6038339	-	405.119	350.628	64.0849	44.3164	216.037	2.81736	0.417855	6.74244	7.78733e-12	2.69452e-10
gi|110645304|ref|NC_002516|pseudocap|136	452	5037153	5037251	+	212.205	166.39	31.0715	23.4616	108.282	2.81247	0.473859	5.93525	1.46696e-09	3.68251e-08
gi|110645304|ref|NC_002516|pseudocap|136	558	6017371	6017507	-	220.853	149.693	27.1875	26.0685	105.951	2.80042	0.482613	5.80262	3.26438e-09	7.77529e-08
gi|110645304|ref|NC_002516|pseudocap|136	41	451015	451115	+	59.8697	43.1808	1.94197	11.7308	29.1808	2.79351	0.724025	3.85831	5.7087e-05	0.000558973
gi|110645304|ref|NC_002516|pseudocap|136	124	1400997	1401106	-	97.122	77.7254	15.5357	10.4274	50.2026	2.78303	0.580605	4.79333	8.20195e-07	1.20696e-05
gi|110645304|ref|NC_002516|pseudocap|136	260	2740980	2741089	-	76.5002	39.1506	5.8259	10.4274	32.976	2.78174	0.697279	3.98942	3.3117e-05	0.000348955
gi|110645304|ref|NC_002516|pseudocap|136	539	5817102	5817236	+	162.314	120.331	17.4777	23.4616	80.8958	2.76677	0.508777	5.43808	2.69288e-08	5.32441e-07
gi|110645304|ref|NC_002516|pseudocap|136	303	3295432	3295577	+	337.266	299.387	44.6652	49.5301	182.712	2.75158	0.417394	6.59229	2.1654e-11	7.1542e-10
gi|110645304|ref|NC_002516|pseudocap|136	404	4406291	4406379	-	57.2089	48.3625	9.70984	6.51711	30.4496	2.73693	0.681619	4.01533	2.96808e-05	0.000315998
gi|110645304|ref|NC_002516|pseudocap|136	57	690591	690678	+	670.541	1179.7	114.576	164.231	532.262	2.72414	0.42025	6.48221	4.51958e-11	1.39426e-09
gi|110645304|ref|NC_002516|pseudocap|136	117	1276664	1276778	-	386.492	210.722	34.9554	54.7438	171.728	2.7165	0.472722	5.74652	4.55502e-09	1.03213e-07
gi|110645304|ref|NC_002516|pseudocap|136	110	1275259	1275385	-	100.448	72.5437	21.3616	6.51711	50.2177	2.71315	0.608569	4.45824	4.13171e-06	5.35657e-05
gi|110645304|ref|NC_002516|pseudocap|136	272	2837036	2837123	-	75.835	36.2719	9.70984	7.82054	32.4093	2.69201	0.69661	3.86445	5.56698e-05	0.00054614
gi|110645304|ref|NC_002516|pseudocap|136	422	4619164	4619280	-	126.392	82.9071	25.2456	9.12396	60.9171	2.67001	0.577652	4.62217	1.89872e-06	2.65665e-05
gi|110645304|ref|NC_002516|pseudocap|136	267	2828493	2828599	-	350.571	215.328	50.4911	39.1027	163.873	2.66978	0.45366	5.88499	1.99041e-09	4.9241e-08
gi|110645304|ref|NC_002516|pseudocap|136	383	4206827	4206933	+	63.8611	44.3323	7.76787	9.12396	31.2713	2.66364	0.673892	3.95263	3.86491e-05	0.000397434
gi|110645304|ref|NC_002516|pseudocap|136	239	2325985	2326101	-	379.175	257.933	48.5492	52.1369	184.449	2.65806	0.431526	6.15967	3.64489e-10	1.00352e-08
gi|110645304|ref|NC_002516|pseudocap|136	139	1571541	1571673	+	151.005	156.602	27.1875	22.1582	89.2382	2.65372	0.480343	5.52463	1.65094e-08	3.39642e-07
gi|110645304|ref|NC_002516|pseudocap|136	425	4632549	4632668	+	296.688	219.934	40.7813	41.7095	149.778	2.64517	0.438398	6.03373	8.01111e-10	2.09311e-08
gi|110645304|ref|NC_002516|pseudocap|136	423	4619632	4619775	+	65.1915	50.6655	7.76787	10.4274	33.5131	2.64457	0.651511	4.05913	2.46278e-05	0.000267202
gi|110645304|ref|NC_002516|pseudocap|136	207	2125528	2125633	-	81.822	34.5446	9.70984	9.12396	33.8001	2.62917	0.693684	3.79016	7.52748e-05	0.000715181
gi|110645304|ref|NC_002516|pseudocap|136	125	1401109	1401226	-	64.5263	55.2714	3.88393	14.3376	34.5048	2.62501	0.659239	3.98188	3.41862e-05	0.000358745
gi|110645304|ref|NC_002516|pseudocap|136	48	648629	648766	-	1798.75	1401.36	310.715	209.851	930.17	2.62465	0.380543	6.89712	2.6534e-12	9.63693e-11
gi|110645304|ref|NC_002516|pseudocap|136	229	2198637	2198748	-	117.079	93.2705	17.4777	16.9445	61.1928	2.61291	0.533383	4.89876	4.82225e-07	7.57507e-06
gi|110645304|ref|NC_002516|pseudocap|136	378	4170444	4170577	-	2722.74	2204.52	448.594	359.745	1433.9	2.60967	0.359165	7.26594	1.85222e-13	8.10704e-12
gi|110645304|ref|NC_002516|pseudocap|136	371	4000972	4001098	-	349.905	214.177	36.8974	54.7438	163.931	2.60476	0.457529	5.6931	6.23751e-09	1.38278e-07
gi|110645304|ref|NC_002516|pseudocap|136	499	5548388	5548473	-	310.657	204.965	40.7813	44.3164	150.18	2.59455	0.447208	5.80165	3.28328e-09	7.78412e-08
gi|110645304|ref|NC_002516|pseudocap|136	535	5786568	5786720	-	116.413	74.8467	9.70984	20.8548	55.4562	2.59402	0.574376	4.51624	3.14734e-06	4.21038e-05
gi|110645304|ref|NC_002516|pseudocap|136	335	3576448	3576563	-	61.2002	84.6344	7.76787	15.6411	42.3109	2.58862	0.608777	4.25216	1.0586e-05	0.000126072
gi|110645304|ref|NC_002516|pseudocap|136	563	6031127	6031218	-	99.1177	74.271	11.6518	16.9445	50.4962	2.57128	0.56815	4.52571	3.00969e-06	4.0453e-05
gi|110645304|ref|NC_002516|pseudocap|136	288	3183637	3183777	+	185.596	138.754	21.3616	32.5856	94.5744	2.56273	0.485019	5.28377	6.3275e-08	1.12903e-06
gi|110645304|ref|NC_002516|pseudocap|136	199	2033554	2033689	+	484.28	595.895	99.0403	84.7225	315.984	2.56039	0.388722	6.58669	2.24871e-11	7.38181e-10
gi|110645304|ref|NC_002516|pseudocap|136	158	1716838	1716964	+	76.5002	59.8774	9.70984	13.0342	39.7804	2.55944	0.6081	4.20891	1.28306e-05	0.000148654
gi|110645304|ref|NC_002516|pseudocap|136	130	1453336	1453478	-	73.8393	48.3625	13.5938	7.82054	35.904	2.55526	0.643427	3.97134	3.57354e-05	0.000371199
gi|110645304|ref|NC_002516|pseudocap|136	278	2965401	2965484	+	478.293	288.448	54.3751	76.9019	224.504	2.53416	0.438417	5.78025	3.72943e-09	8.72073e-08
gi|110645304|ref|NC_002516|pseudocap|136	384	4229114	4229257	+	105.105	66.7863	23.3036	7.82054	50.7538	2.53383	0.603003	4.20202	1.32271e-05	0.000152216
gi|110645304|ref|NC_002516|pseudocap|136	262	2761607	2761694	-	89.8046	62.1804	11.6518	14.3376	44.4936	2.53062	0.590312	4.28692	9.05817e-06	0.000109662
gi|110645304|ref|NC_002516|pseudocap|136	466	5165619	5165732	-	620.65	324.72	62.1429	100.364	276.969	2.52778	0.454495	5.56173	1.33557e-08	2.80306e-07
gi|110645304|ref|NC_002516|pseudocap|136	128	1445520	1445622	-	168.966	68.5135	17.4777	23.4616	69.6046	2.51797	0.576762	4.3657	6.33575e-06	7.83705e-05
gi|110645304|ref|NC_002516|pseudocap|136	1	40256	40390	+	212.87	164.087	40.7813	27.3719	111.278	2.48849	0.464621	5.35595	4.25535e-08	8.07098e-07
gi|110645304|ref|NC_002516|pseudocap|136	152	1682547	1682652	+	109.096	55.8472	13.5938	15.6411	48.5445	2.48435	0.597136	4.16045	1.58812e-05	0.000179531
gi|110645304|ref|NC_002516|pseudocap|136	496	5546781	5546891	-	123.066	61.0289	17.4777	15.6411	54.3033	2.48013	0.582637	4.25673	1.03721e-05	0.000123813
gi|110645304|ref|NC_002516|pseudocap|136	145	1594505	1594616	+	307.331	166.966	46.6072	39.1027	140.002	2.47495	0.471735	5.24649	7.75102e-08	1.36251e-06
gi|110645304|ref|NC_002516|pseudocap|136	220	2188277	2188368	+	132.379	66.2106	17.4777	18.2479	58.5787	2.47008	0.569867	4.33448	7.30516e-06	8.92833e-05
gi|110645304|ref|NC_002516|pseudocap|136	200	2033709	2033799	+	355.892	350.628	58.259	69.0814	208.465	2.46519	0.401508	6.13984	4.13025e-10	1.1191e-08
gi|110645304|ref|NC_002516|pseudocap|136	116	1276502	1276640	-	769.659	443.899	120.402	100.364	358.581	2.46248	0.417755	5.89455	1.87853e-09	4.66987e-08
gi|110645304|ref|NC_002516|pseudocap|136	374	4168982	4169116	-	2491.91	2753.78	462.188	492.694	1550.14	2.45724	0.345112	7.12011	5.39186e-13	2.17415e-11
gi|110645304|ref|NC_002516|pseudocap|136	85	1023066	1023167	+	108.431	61.0289	13.5938	16.9445	49.9995	2.45508	0.58222	4.21677	1.23915e-05	0.00014422
gi|110645304|ref|NC_002516|pseudocap|136	517	5701445	5701568	-	474.967	340.84	83.5046	67.778	241.772	2.43764	0.409742	5.94921	1.34723e-09	3.39861e-08
gi|110645304|ref|NC_002516|pseudocap|136	265	2801301	2801425	-	181.605	66.7863	19.4197	26.0685	73.4698	2.43223	0.579732	4.19543	1.36178e-05	0.00015636
gi|110645304|ref|NC_002516|pseudocap|136	75	950947	951038	-	208.214	241.812	38.8393	44.3164	133.295	2.42976	0.433937	5.59932	1.07594e-08	2.29579e-07
gi|110645304|ref|NC_002516|pseudocap|136	426	4632688	4632790	+	349.905	259.661	56.317	57.3506	180.808	2.42177	0.419308	5.77563	3.83322e-09	8.88232e-08
gi|110645304|ref|NC_002516|pseudocap|136	438	4866273	4866420	-	87.809	52.9685	11.6518	14.3376	41.6917	2.42015	0.605106	3.99955	3.17318e-05	0.00033574
gi|110645304|ref|NC_002516|pseudocap|136	184	1878448	1878551	-	180.274	108.816	25.2456	28.6753	85.7527	2.41418	0.501147	4.8173	7.27555e-07	1.09583e-05
gi|110645304|ref|NC_002516|pseudocap|136	67	897016	897124	+	67.8524	47.211	9.70984	11.7308	34.126	2.40731	0.633979	3.79715	7.31851e-05	0.000696619
gi|110645304|ref|NC_002516|pseudocap|136	348	3729250	3729368	-	68.5176	59.3016	7.76787	15.6411	37.807	2.39671	0.611067	3.92217	4.38775e-05	0.000445827
gi|110645304|ref|NC_002516|pseudocap|136	104	1162750	1162848	-	182.935	93.2705	25.2456	27.3719	82.2058	2.38626	0.522445	4.56748	2.46806e-06	3.34363e-05
gi|110645304|ref|NC_002516|pseudocap|136	492	5512893	5513005	-	115.083	86.3616	19.4197	19.5513	60.1039	2.36849	0.52626	4.50061	3.388e-06	4.4948e-05
gi|110645304|ref|NC_002516|pseudocap|136	261	2760785	2760884	-	77.8307	46.0595	15.5357	9.12396	37.1375	2.36642	0.630998	3.75028	8.83174e-05	0.000820822
gi|110645304|ref|NC_002516|pseudocap|136	290	3216702	3216800	-	90.4698	70.2408	15.5357	15.6411	47.9719	2.36444	0.55986	4.22327	1.20389e-05	0.000140756
gi|110645304|ref|NC_002516|pseudocap|136	478	5332140	5332242	-	254.114	162.36	33.0134	46.9232	124.103	2.36443	0.465052	5.08423	1.84559e-07	3.09127e-06
gi|110645304|ref|NC_002516|pseudocap|136	185	1886286	1886401	+	206.218	111.694	23.3036	37.7993	94.7538	2.35474	0.509595	4.6208	1.9113e-06	2.66697e-05
gi|110645304|ref|NC_002516|pseudocap|136	194	1955975	1956099	+	514.215	320.689	69.9108	92.543	249.339	2.35293	0.424131	5.54765	1.44766e-08	3.01969e-07
gi|110645304|ref|NC_002516|pseudocap|136	138	1571429	1571539	+	120.405	86.9374	21.3616	19.5513	62.0638	2.34626	0.523255	4.48396	3.66353e-06	4.8105e-05
gi|110645304|ref|NC_002516|pseudocap|136	211	2130840	2130966	+	327.953	212.45	48.5492	58.654	161.901	2.32551	0.439005	5.29721	5.87914e-08	1.06385e-06
gi|110645304|ref|NC_002516|pseudocap|136	340	3581434	3581591	-	131.713	126.664	19.4197	31.2821	77.2697	2.32086	0.490967	4.72711	1.13869e-06	1.63571e-05
gi|110645304|ref|NC_002516|pseudocap|136	571	6058580	6058696	+	77.1654	69.665	13.5938	15.6411	44.0163	2.31741	0.567606	4.08277	2.22506e-05	0.000243994
gi|110645304|ref|NC_002516|pseudocap|136	509	5640272	5640379	+	286.044	215.904	56.317	45.6198	150.971	2.30859	0.430453	5.36316	4.089e-08	7.81335e-07
gi|110645304|ref|NC_002516|pseudocap|136	97	1087121	1087228	-	69.1828	35.1204	5.8259	14.3376	31.1167	2.30726	0.682247	3.38185	0.000359992	0.00284934
gi|110645304|ref|NC_002516|pseudocap|136	491	5512761	5512861	-	79.8263	77.1497	21.3616	11.7308	47.5171	2.28833	0.561959	4.07207	2.3299e-05	0.00025386
gi|110645304|ref|NC_002516|pseudocap|136	449	4996213	4996321	+	71.8437	37.9991	5.8259	15.6411	32.8274	2.28809	0.669371	3.41827	0.000315105	0.0025332
gi|110645304|ref|NC_002516|pseudocap|136	562	6026123	6026234	-	156.327	137.603	27.1875	33.889	88.7515	2.25384	0.467506	4.82098	7.14261e-07	1.07898e-05
gi|110645304|ref|NC_002516|pseudocap|136	549	5971848	5971962	-	247.462	160.633	50.4911	36.4958	123.77	2.24375	0.459871	4.87908	5.32901e-07	8.32007e-06
gi|110645304|ref|NC_002516|pseudocap|136	251	2477895	2478040	+	1022.44	694.347	209.732	156.411	520.733	2.23375	0.392134	5.69639	6.11839e-09	1.36227e-07
gi|110645304|ref|NC_002516|pseudocap|136	123	1400335	1400466	-	93.1307	65.0591	13.5938	19.5513	47.8337	2.22875	0.562406	3.96288	3.70252e-05	0.000383818
gi|110645304|ref|NC_002516|pseudocap|136	87	1028331	1028437	+	106.435	97.8765	25.2456	19.5513	62.2771	2.20579	0.508519	4.33767	7.19995e-06	8.8208e-05
gi|110645304|ref|NC_002516|pseudocap|136	31	338507	338619	+	156.327	92.6948	25.2456	28.6753	75.7356	2.1989	0.508651	4.32301	7.69581e-06	9.3834e-05
gi|110645304|ref|NC_002516|pseudocap|136	46	586876	586968	+	1076.99	909.1	275.759	160.321	605.543	2.19434	0.395947	5.54201	1.49511e-08	3.09978e-07
gi|110645304|ref|NC_002516|pseudocap|136	586	6224395	6224498	+	78.4959	82.3314	13.5938	20.8548	48.819	2.19393	0.546863	4.01184	3.01236e-05	0.000320047
gi|110645304|ref|NC_002516|pseudocap|136	323	3498148	3498269	-	390.484	200.359	69.9108	61.2609	180.504	2.1747	0.45611	4.76792	9.30666e-07	1.35013e-05
gi|110645304|ref|NC_002516|pseudocap|136	161	1720260	1720409	-	874.763	575.168	143.706	177.265	442.726	2.17144	0.394383	5.50592	1.83627e-08	3.73157e-07
gi|110645304|ref|NC_002516|pseudocap|136	379	4196982	4197105	-	53.8828	59.8774	5.8259	18.2479	34.4585	2.1677	0.628898	3.44682	0.00028361	0.00232008
gi|110645304|ref|NC_002516|pseudocap|136	92	1045107	1045254	-	460.332	299.963	77.6787	91.2396	232.303	2.165	0.41539	5.21198	9.34194e-08	1.6217e-06
gi|110645304|ref|NC_002516|pseudocap|136	308	3325163	3325301	-	83.1524	116.876	13.5938	29.9787	60.9002	2.15584	0.538741	4.00163	3.14544e-05	0.000333495
gi|110645304|ref|NC_002516|pseudocap|136	135	1558712	1558832	-	241.475	185.965	52.4331	44.3164	131.047	2.15045	0.434515	4.94907	3.72839e-07	6.00412e-06
gi|110645304|ref|NC_002516|pseudocap|136	560	6025827	6025972	-	115.748	75.9982	19.4197	23.4616	58.6569	2.14762	0.529918	4.05275	2.53099e-05	0.000273443
gi|110645304|ref|NC_002516|pseudocap|136	144	1594395	1594488	+	115.083	89.8161	34.9554	13.0342	63.2222	2.14634	0.54455	3.94148	4.04896e-05	0.000415525
gi|110645304|ref|NC_002516|pseudocap|136	217	2185628	2185732	+	93.1307	25.3327	21.3616	6.51711	36.5856	2.14419	0.72887	2.9418	0.00163153	0.0106014
gi|110645304|ref|NC_002516|pseudocap|136	481	5376297	5376407	-	127.057	87.5131	25.2456	23.4616	65.8193	2.14254	0.509783	4.20284	1.31793e-05	0.000152216
gi|110645304|ref|NC_002516|pseudocap|136	446	4964715	4964837	-	64.5263	43.1808	9.70984	14.3376	32.9386	2.13282	0.627739	3.39763	0.000339866	0.00270677
gi|110645304|ref|NC_002516|pseudocap|136	238	2325823	2325958	-	522.197	380.567	99.0403	106.881	277.171	2.12985	0.394532	5.39843	3.36137e-08	6.57007e-07
gi|110645304|ref|NC_002516|pseudocap|136	250	2477742	2477871	+	496.919	367.9	118.46	82.1156	266.349	2.11761	0.406757	5.20608	9.64342e-08	1.66838e-06
gi|110645304|ref|NC_002516|pseudocap|136	454	5038652	5038758	+	123.066	113.997	21.3616	32.5856	72.7525	2.1111	0.489277	4.31473	7.98998e-06	9.71892e-05
gi|110645304|ref|NC_002516|pseudocap|136	32	339910	340032	+	56.5436	46.6353	5.8259	16.9445	31.4873	2.10889	0.642821	3.28069	0.000517775	0.0038993
gi|110645304|ref|NC_002516|pseudocap|136	49	654482	654618	-	122.4	85.2101	23.3036	24.765	63.9198	2.10584	0.511208	4.11934	1.89977e-05	0.000211035
gi|110645304|ref|NC_002516|pseudocap|136	287	3183434	3183541	+	121.07	74.271	23.3036	22.1582	60.2007	2.10477	0.529328	3.97631	3.49961e-05	0.000365
gi|110645304|ref|NC_002516|pseudocap|136	249	2477529	2477655	+	596.702	440.444	145.648	99.0601	320.463	2.09186	0.401987	5.20381	9.76229e-08	1.68326e-06
gi|110645304|ref|NC_002516|pseudocap|136	82	991226	991365	+	182.935	94.422	48.5492	18.2479	86.0386	2.09158	0.548276	3.81482	6.81408e-05	0.000653462
gi|110645304|ref|NC_002516|pseudocap|136	468	5197090	5197205	+	76.5002	77.7254	11.6518	23.4616	47.3348	2.09061	0.555276	3.76499	8.32795e-05	0.00077966
gi|110645304|ref|NC_002516|pseudocap|136	540	5817238	5817345	+	103.774	78.8769	25.2456	18.2479	56.5362	2.08999	0.525681	3.97577	3.50759e-05	0.000365088
gi|110645304|ref|NC_002516|pseudocap|136	281	3029439	3029566	+	621.98	457.141	118.46	136.859	333.61	2.07589	0.387944	5.35101	4.3733e-08	8.20355e-07
gi|110645304|ref|NC_002516|pseudocap|136	501	5572130	5572254	-	79.1611	71.3923	17.4777	18.2479	46.5697	2.07181	0.544315	3.80626	7.05422e-05	0.000673968
gi|110645304|ref|NC_002516|pseudocap|136	127	1445379	1445513	-	218.857	91.5433	40.7813	33.889	96.2677	2.06156	0.523542	3.93772	4.11296e-05	0.000421249
gi|110645304|ref|NC_002516|pseudocap|136	132	1479555	1479660	-	78.4959	60.4531	11.6518	20.8548	42.8639	2.05655	0.571896	3.59603	0.000161554	0.00139986
gi|110645304|ref|NC_002516|pseudocap|136	339	3581262	3581377	-	64.5263	55.2714	9.70984	18.2479	36.9389	2.05533	0.595122	3.45363	0.000276546	0.00227318
gi|110645304|ref|NC_002516|pseudocap|136	435	4820570	4820680	+	85.8133	40.3021	19.4197	11.7308	39.3165	2.0467	0.623991	3.28001	0.000519017	0.00390292
gi|110645304|ref|NC_002516|pseudocap|136	309	3359920	3360059	-	111.757	78.3012	19.4197	26.0685	58.8865	2.04391	0.522165	3.9143	4.53337e-05	0.000457897
gi|110645304|ref|NC_002516|pseudocap|136	350	3730086	3730201	-	63.8611	42.0293	9.70984	15.6411	32.8103	2.02712	0.625009	3.24335	0.000590668	0.00434599
gi|110645304|ref|NC_002516|pseudocap|136	298	3291967	3292085	+	153.666	108.816	34.9554	29.9787	81.8539	2.02243	0.478986	4.22232	1.20899e-05	0.000141031
gi|110645304|ref|NC_002516|pseudocap|136	587	6239045	6239147	-	84.4829	73.6952	19.4197	19.5513	49.2873	2.02006	0.533471	3.78664	7.63487e-05	0.00072404
gi|110645304|ref|NC_002516|pseudocap|136	101	1161825	1161927	-	98.4525	73.6952	15.5357	26.0685	53.438	2.01653	0.536392	3.75943	8.51504e-05	0.000794272
gi|110645304|ref|NC_002516|pseudocap|136	286	3137278	3137420	-	178.279	120.331	31.0715	43.0129	93.1734	1.99461	0.473536	4.21216	1.26468e-05	0.000146857
gi|110645304|ref|NC_002516|pseudocap|136	62	815749	815899	-	108.431	56.9987	25.2456	16.9445	51.9049	1.99242	0.565367	3.52411	0.000212453	0.001791
gi|110645304|ref|NC_002516|pseudocap|136	275	2919245	2919398	-	55.8784	54.6957	13.5938	14.3376	34.6264	1.98101	0.592415	3.34395	0.000412966	0.00322378
gi|110645304|ref|NC_002516|pseudocap|136	531	5767570	5767703	+	105.105	122.633	11.6518	44.3164	70.9266	1.97153	0.547795	3.59903	0.000159704	0.00138617
gi|110645304|ref|NC_002516|pseudocap|136	226	2195522	2195614	-	162.979	146.815	44.6652	35.1924	97.4128	1.96749	0.449553	4.37654	6.02882e-06	7.47544e-05
gi|110645304|ref|NC_002516|pseudocap|136	458	5116366	5116483	-	129.718	131.27	27.1875	39.1027	81.8194	1.95799	0.469018	4.17466	1.49217e-05	0.000169809
gi|110645304|ref|NC_002516|pseudocap|136	344	3623171	3623291	-	188.922	108.816	33.0134	43.0129	93.4411	1.95638	0.485801	4.02711	2.82328e-05	0.000301837
gi|110645304|ref|NC_002516|pseudocap|136	566	6038340	6038448	-	396.471	388.627	112.634	91.2396	247.243	1.95122	0.386208	5.05225	2.18317e-07	3.61812e-06
gi|110645304|ref|NC_002516|pseudocap|136	497	5548093	5548211	-	117.079	86.3616	25.2456	27.3719	64.0144	1.94524	0.501147	3.88156	5.18933e-05	0.00051501
gi|110645304|ref|NC_002516|pseudocap|136	187	1894206	1894327	+	69.1828	43.7565	13.5938	15.6411	35.5436	1.93804	0.60276	3.21528	0.000651592	0.00473977
gi|110645304|ref|NC_002516|pseudocap|136	107	1245575	1245667	+	82.4872	57.5744	13.5938	22.1582	43.9534	1.93778	0.56544	3.42703	0.000305111	0.00246447
gi|110645304|ref|NC_002516|pseudocap|136	205	2122345	2122491	-	109.096	73.1195	27.1875	20.8548	57.5644	1.93763	0.524078	3.69722	0.000108987	0.000984342
gi|110645304|ref|NC_002516|pseudocap|136	77	958372	958507	+	129.718	79.4527	21.3616	32.5856	65.7794	1.93144	0.51903	3.72125	9.91197e-05	0.000906415
gi|110645304|ref|NC_002516|pseudocap|136	95	1060183	1060324	-	183.601	101.331	25.2456	48.2266	89.6009	1.92774	0.510011	3.7798	7.84769e-05	0.000741477
gi|110645304|ref|NC_002516|pseudocap|136	131	1456579	1456721	-	108.431	75.9982	25.2456	23.4616	58.284	1.924	0.515913	3.72931	9.60037e-05	0.000882648
gi|110645304|ref|NC_002516|pseudocap|136	218	2185733	2185855	+	134.374	52.9685	29.1295	20.8548	59.3318	1.92016	0.577504	3.32494	0.000442195	0.0034051
gi|110645304|ref|NC_002516|pseudocap|136	295	3220002	3220117	+	158.322	82.3314	42.7233	22.1582	76.3838	1.91875	0.531579	3.60953	0.000153375	0.00133805
gi|110645304|ref|NC_002516|pseudocap|136	401	4397802	4397905	-	107.1	90.9676	25.2456	27.3719	62.6713	1.90698	0.495571	3.84804	5.95324e-05	0.000579592
gi|110645304|ref|NC_002516|pseudocap|136	109	1257683	1257811	+	210.209	152.572	31.0715	63.8677	114.43	1.90683	0.472796	4.03309	2.75242e-05	0.000295495
gi|110645304|ref|NC_002516|pseudocap|136	243	2328411	2328570	+	203.557	198.632	58.259	49.5301	127.494	1.90662	0.42218	4.51613	3.14895e-06	4.21038e-05
gi|110645304|ref|NC_002516|pseudocap|136	78	972817	972927	+	139.696	138.179	38.8393	36.4958	88.3025	1.88624	0.45237	4.16968	1.52511e-05	0.000172789
gi|110645304|ref|NC_002516|pseudocap|136	400	4394979	4395093	-	96.4568	70.2408	15.5357	28.6753	52.7272	1.8789	0.538543	3.48886	0.000242538	0.0020163
gi|110645304|ref|NC_002516|pseudocap|136	227	2195618	2195727	-	117.744	101.907	25.2456	33.889	69.6963	1.87637	0.484418	3.87346	5.36498e-05	0.000529365
gi|110645304|ref|NC_002516|pseudocap|136	585	6219882	6219966	-	196.24	135.3	29.1295	59.9574	105.157	1.86789	0.481564	3.8788	5.24874e-05	0.0005199
gi|110645304|ref|NC_002516|pseudocap|136	50	666848	666978	+	66.5219	67.9378	17.4777	19.5513	42.8722	1.85301	0.547119	3.38685	0.000353498	0.00280227
gi|110645304|ref|NC_002516|pseudocap|136	324	3502631	3502743	-	94.4612	80.6042	33.0134	16.9445	56.2558	1.84631	0.526227	3.50857	0.000225258	0.00189416
gi|110645304|ref|NC_002516|pseudocap|136	314	3400727	3400842	+	96.4568	58.1501	19.4197	23.4616	49.3721	1.83713	0.548601	3.34876	0.000405875	0.00317811
gi|110645304|ref|NC_002516|pseudocap|136	443	4909317	4909389	-	69.1828	51.2412	13.5938	19.5513	38.3923	1.83599	0.576987	3.18203	0.000731226	0.00522192
gi|110645304|ref|NC_002516|pseudocap|136	248	2477327	2477450	+	301.344	257.358	85.4466	71.6882	178.959	1.83573	0.402704	4.55851	2.57595e-06	3.48059e-05
gi|110645304|ref|NC_002516|pseudocap|136	137	1571124	1571250	+	64.5263	46.0595	23.3036	9.12396	35.7533	1.82618	0.61382	2.9751	0.00146445	0.00961466
gi|110645304|ref|NC_002516|pseudocap|136	372	4058749	4058865	-	469.645	343.719	106.808	122.522	260.673	1.82273	0.394236	4.62346	1.88696e-06	2.64743e-05
gi|110645304|ref|NC_002516|pseudocap|136	362	3791585	3791689	+	593.376	511.836	159.241	155.107	354.89	1.81429	0.369993	4.90359	4.70509e-07	7.41378e-06
gi|110645304|ref|NC_002516|pseudocap|136	302	3294468	3294578	+	79.8263	93.8463	23.3036	26.0685	55.7612	1.80848	0.507769	3.56161	0.000184291	0.00157031
gi|110645304|ref|NC_002516|pseudocap|136	424	4622888	4623013	+	98.4525	65.6348	25.2456	22.1582	52.8728	1.79759	0.528551	3.40098	0.000335726	0.00268633
gi|110645304|ref|NC_002516|pseudocap|136	434	4753610	4753717	-	85.1481	67.9378	36.8974	9.12396	49.7768	1.79667	0.59521	3.01856	0.00126991	0.0085544
gi|110645304|ref|NC_002516|pseudocap|136	43	471882	471975	+	97.7872	58.7259	15.5357	28.6753	50.181	1.78905	0.556625	3.2141	0.000654274	0.0047458
gi|110645304|ref|NC_002516|pseudocap|136	29	302432	302523	+	369.862	275.206	83.5046	102.97	207.886	1.78412	0.404382	4.41196	5.12194e-06	6.55737e-05
gi|110645304|ref|NC_002516|pseudocap|136	33	341204	341330	+	101.113	51.2412	17.4777	26.0685	48.9752	1.78293	0.568846	3.1343	0.000861337	0.00605063
gi|110645304|ref|NC_002516|pseudocap|136	396	4307564	4307680	-	108.431	80.6042	29.1295	26.0685	61.0582	1.78123	0.501236	3.55367	0.000189949	0.00161315
gi|110645304|ref|NC_002516|pseudocap|136	556	6017000	6017144	-	59.2045	56.4229	13.5938	19.5513	37.1931	1.77814	0.572133	3.10792	0.000942055	0.00654581
gi|110645304|ref|NC_002516|pseudocap|136	441	4893884	4894012	+	410.44	328.75	85.4466	129.039	238.419	1.77471	0.405256	4.37924	5.95479e-06	7.40157e-05
gi|110645304|ref|NC_002516|pseudocap|136	186	1894071	1894205	+	76.5002	54.1199	23.3036	15.6411	42.3912	1.76955	0.561753	3.15004	0.000816234	0.00576806
gi|110645304|ref|NC_002516|pseudocap|136	160	1718518	1718643	+	150.34	88.0888	40.7813	29.9787	77.2971	1.76552	0.498102	3.5445	0.000196679	0.00166754
gi|110645304|ref|NC_002516|pseudocap|136	460	5136320	5136462	+	79.1611	48.3625	19.4197	18.2479	41.2978	1.76122	0.570554	3.08685	0.00101144	0.00697115
gi|110645304|ref|NC_002516|pseudocap|136	235	2274719	2274807	+	65.1915	54.6957	23.3036	13.0342	39.0563	1.75872	0.572991	3.06937	0.00107254	0.00735269
gi|110645304|ref|NC_002516|pseudocap|136	94	1057282	1057403	+	136.37	139.906	42.7233	40.4061	89.8513	1.73549	0.446652	3.88555	5.10497e-05	0.000507623
gi|110645304|ref|NC_002516|pseudocap|136	386	4267122	4267192	-	87.809	35.1204	11.6518	24.765	39.8365	1.71445	0.633414	2.70668	0.00339798	0.0196845
gi|110645304|ref|NC_002516|pseudocap|136	115	1276327	1276482	-	196.24	127.239	69.9108	31.2821	106.168	1.70295	0.492967	3.4545	0.00027566	0.00226954
gi|110645304|ref|NC_002516|pseudocap|136	242	2328293	2328402	+	268.749	255.055	77.6787	83.4191	171.225	1.6986	0.397578	4.27237	9.67032e-06	0.000116088
gi|110645304|ref|NC_002516|pseudocap|136	146	1594637	1594748	+	101.113	54.6957	29.1295	19.5513	51.1225	1.69767	0.553998	3.0644	0.00109053	0.00746604
gi|110645304|ref|NC_002516|pseudocap|136	330	3546669	3546825	-	107.1	68.5135	25.2456	28.6753	57.3837	1.69498	0.517396	3.27597	0.000526493	0.00394177
gi|110645304|ref|NC_002516|pseudocap|136	102	1161955	1162080	-	188.257	152.572	56.317	49.5301	111.669	1.69196	0.433002	3.9075	4.6628e-05	0.00046912
gi|110645304|ref|NC_002516|pseudocap|136	471	5242243	5242352	-	94.4612	80.6042	19.4197	33.889	57.0935	1.68515	0.512734	3.2866	0.000507023	0.00383525
gi|110645304|ref|NC_002516|pseudocap|136	584	6217032	6217139	-	73.1741	39.1506	13.5938	20.8548	36.6933	1.67721	0.603447	2.77939	0.00272305	0.0163671
gi|110645304|ref|NC_002516|pseudocap|136	201	2033824	2033947	+	397.801	344.295	102.924	129.039	243.515	1.67185	0.387622	4.31309	8.04945e-06	9.76807e-05
gi|110645304|ref|NC_002516|pseudocap|136	282	3029575	3029666	+	237.483	220.51	69.9108	75.5985	150.876	1.65128	0.404948	4.07776	2.27354e-05	0.000248778
gi|110645304|ref|NC_002516|pseudocap|136	483	5401109	5401255	-	154.996	74.271	36.8974	36.4958	75.6651	1.64194	0.515032	3.18804	0.000716191	0.00513547
gi|110645304|ref|NC_002516|pseudocap|136	163	1724266	1724353	+	145.683	89.2403	31.0715	44.3164	77.5778	1.62277	0.491333	3.3028	0.000478631	0.00363121
gi|110645304|ref|NC_002516|pseudocap|136	274	2919009	2919161	-	151.005	73.1195	36.8974	36.4958	74.3794	1.60919	0.514576	3.12722	0.000882337	0.00618118
gi|110645304|ref|NC_002516|pseudocap|136	56	690399	690532	+	177.614	332.204	73.7947	93.8464	169.365	1.59926	0.448375	3.56679	0.000180692	0.00154478
gi|110645304|ref|NC_002516|pseudocap|136	453	5037273	5037390	+	66.5219	52.9685	29.1295	11.7308	40.0877	1.59791	0.582109	2.74504	0.0030252	0.0179306
gi|110645304|ref|NC_002516|pseudocap|136	545	5877787	5877891	+	63.8611	44.3323	9.70984	24.765	35.6671	1.59708	0.603706	2.64546	0.00407901	0.0230304
gi|110645304|ref|NC_002516|pseudocap|136	143	1589177	1589291	+	113.087	81.1799	40.7813	24.765	64.9534	1.5909	0.502314	3.16714	0.000769729	0.00548124
gi|110645304|ref|NC_002516|pseudocap|136	64	883130	883244	-	198.901	109.391	25.2456	76.9019	102.61	1.56339	0.53491	2.92272	0.00173496	0.0111758
gi|110645304|ref|NC_002516|pseudocap|136	136	1558838	1558975	-	229.501	176.178	58.259	78.2054	135.536	1.56125	0.425679	3.66766	0.00012239	0.00109765
gi|110645304|ref|NC_002516|pseudocap|136	45	534323	534444	+	76.5002	46.6353	19.4197	22.1582	41.1783	1.55648	0.563368	2.76281	0.00286532	0.017071
gi|110645304|ref|NC_002516|pseudocap|136	273	2888855	2888992	-	65.1915	43.1808	15.5357	20.8548	36.1907	1.55434	0.580511	2.67755	0.00370818	0.0212412
gi|110645304|ref|NC_002516|pseudocap|136	9	64817	64954	-	1251.28	973.583	349.554	410.578	746.248	1.54778	0.36267	4.26774	9.87302e-06	0.00011813
gi|110645304|ref|NC_002516|pseudocap|136	399	4394258	4394362	-	69.1828	50.0897	21.3616	19.5513	40.0464	1.54758	0.555185	2.7875	0.00265583	0.0160763
gi|110645304|ref|NC_002516|pseudocap|136	246	2341564	2341669	-	95.1264	58.1501	23.3036	28.6753	51.3139	1.5472	0.532167	2.90736	0.00182244	0.0116659
gi|110645304|ref|NC_002516|pseudocap|136	71	928733	928856	+	265.423	198.632	60.201	97.7567	155.503	1.54035	0.431267	3.57169	0.000177341	0.00152121
gi|110645304|ref|NC_002516|pseudocap|136	247	2473060	2473208	+	2364.85	1148.61	518.505	697.331	1182.33	1.52952	0.422796	3.61762	0.000148661	0.00130136
gi|110645304|ref|NC_002516|pseudocap|136	241	2328071	2328209	+	204.888	206.692	75.7367	67.778	138.774	1.52397	0.408049	3.73477	9.39445e-05	0.000869964
gi|110645304|ref|NC_002516|pseudocap|136	508	5640069	5640208	+	85.1481	77.7254	33.0134	24.765	55.163	1.51067	0.500946	3.01563	0.00128221	0.00857418
gi|110645304|ref|NC_002516|pseudocap|136	472	5242360	5242495	-	71.8437	59.8774	21.3616	24.765	44.4619	1.50419	0.530912	2.83322	0.0023041	0.0142504
gi|110645304|ref|NC_002516|pseudocap|136	39	449691	449828	+	211.54	99.6037	23.3036	84.7225	104.792	1.49698	0.566794	2.64114	0.00413141	0.0232188
gi|110645304|ref|NC_002516|pseudocap|136	349	3729954	3730061	-	76.5002	32.2417	17.4777	20.8548	36.7686	1.4914	0.615971	2.42122	0.00773425	0.038526
gi|110645304|ref|NC_002516|pseudocap|136	244	2328573	2328699	+	99.1177	89.2403	34.9554	32.5856	63.9747	1.48291	0.477915	3.10287	0.000958257	0.00664896
gi|110645304|ref|NC_002516|pseudocap|136	421	4619060	4619156	-	133.044	64.4833	34.9554	36.4958	67.2446	1.46313	0.5209	2.80885	0.00248597	0.0152396
gi|110645304|ref|NC_002516|pseudocap|136	198	2033429	2033543	+	131.048	149.118	48.5492	53.4403	95.5389	1.45416	0.437159	3.32638	0.00043991	0.00339786
gi|110645304|ref|NC_002516|pseudocap|136	103	1162622	1162731	-	70.5133	46.6353	17.4777	24.765	39.8478	1.44977	0.56217	2.57888	0.004956	0.0270948
gi|110645304|ref|NC_002516|pseudocap|136	234	2274468	2274570	+	94.4612	51.2412	21.3616	31.2821	49.5865	1.44761	0.548952	2.63704	0.00418168	0.0234293
gi|110645304|ref|NC_002516|pseudocap|136	30	338351	338495	+	278.062	261.388	112.634	87.3293	184.853	1.43876	0.396224	3.63119	0.000141058	0.00124545
gi|110645304|ref|NC_002516|pseudocap|136	527	5755863	5755989	-	75.835	47.7868	25.2456	20.8548	42.4305	1.43188	0.552631	2.59103	0.00478447	0.0263738
gi|110645304|ref|NC_002516|pseudocap|136	245	2329049	2329177	+	57.8741	68.5135	25.2456	22.1582	43.4478	1.42329	0.531152	2.67963	0.00368515	0.0211803
gi|110645304|ref|NC_002516|pseudocap|136	119	1299834	1299928	+	89.1394	71.968	17.4777	41.7095	55.0737	1.40533	0.531043	2.64635	0.00406823	0.0229949
gi|110645304|ref|NC_002516|pseudocap|136	442	4909186	4909301	-	440.375	385.749	141.764	169.445	284.333	1.40471	0.37699	3.72611	9.72271e-05	0.000892294
gi|110645304|ref|NC_002516|pseudocap|136	498	5548262	5548380	-	182.27	124.936	42.7233	74.2951	106.056	1.37346	0.462957	2.9667	0.00150506	0.00985601
gi|110645304|ref|NC_002516|pseudocap|136	377	4170202	4170351	-	790.946	742.71	287.411	311.518	533.146	1.35549	0.354718	3.82131	6.63732e-05	0.000638904
gi|110645304|ref|NC_002516|pseudocap|136	557	6017244	6017348	-	580.737	422.596	176.719	217.672	349.431	1.34356	0.384335	3.4958	0.000236323	0.0019807
gi|110645304|ref|NC_002516|pseudocap|136	568	6038642	6038771	-	167.635	182.511	77.6787	61.2609	122.271	1.34209	0.418636	3.20587	0.000673266	0.0048629
gi|110645304|ref|NC_002516|pseudocap|136	445	4940292	4940424	-	137.7	123.209	46.6072	56.0472	90.891	1.33774	0.440519	3.03674	0.00119575	0.00813203
gi|110645304|ref|NC_002516|pseudocap|136	380	4205053	4205195	-	81.1568	43.1808	21.3616	27.3719	43.2678	1.33599	0.56283	2.37371	0.00880527	0.0430265
gi|110645304|ref|NC_002516|pseudocap|136	134	1558208	1558344	+	262.096	130.118	75.7367	79.5088	136.865	1.33461	0.461669	2.89085	0.00192102	0.0121451
gi|110645304|ref|NC_002516|pseudocap|136	376	4169834	4169980	-	746.376	920.039	345.67	316.732	582.204	1.33205	0.359918	3.70098	0.000107386	0.000973314
gi|110645304|ref|NC_002516|pseudocap|136	555	5985871	5986013	-	347.245	390.354	161.183	135.556	258.585	1.31746	0.378739	3.47854	0.000252079	0.00208883
gi|110645304|ref|NC_002516|pseudocap|136	507	5639895	5640023	+	75.835	65.0591	36.8974	20.8548	49.6616	1.3153	0.522812	2.51581	0.00593799	0.0315196
gi|110645304|ref|NC_002516|pseudocap|136	411	4508416	4508549	+	77.1654	66.2106	19.4197	37.7993	50.1487	1.29257	0.524779	2.46307	0.00688768	0.0351663
gi|110645304|ref|NC_002516|pseudocap|136	464	5148933	5149056	+	183.601	81.7557	40.7813	66.4746	93.153	1.29069	0.51335	2.51426	0.00596417	0.0315522
gi|110645304|ref|NC_002516|pseudocap|136	212	2130990	2131109	+	149.674	97.8765	38.8393	61.2609	86.9128	1.28846	0.473849	2.71913	0.00327267	0.0190447
gi|110645304|ref|NC_002516|pseudocap|136	72	945836	945951	+	125.061	71.3923	33.0134	46.9232	69.0975	1.28125	0.502035	2.55211	0.00535369	0.0289201
gi|110645304|ref|NC_002516|pseudocap|136	465	5163534	5163608	-	94.4612	91.5433	38.8393	37.7993	65.6608	1.28039	0.46841	2.73349	0.00313339	0.0183594
gi|110645304|ref|NC_002516|pseudocap|136	583	6216906	6217029	-	184.931	95.5735	52.4331	62.5643	98.8755	1.27917	0.478081	2.67562	0.00372952	0.0212919
gi|110645304|ref|NC_002516|pseudocap|136	548	5970391	5970526	-	325.957	172.147	67.9688	138.163	176.059	1.25916	0.477213	2.63857	0.00416278	0.0233489
gi|110645304|ref|NC_002516|pseudocap|136	266	2828148	2828261	-	208.214	160.633	81.5626	72.9917	130.85	1.25789	0.417133	3.01556	0.00128253	0.00857418
gi|110645304|ref|NC_002516|pseudocap|136	52	674533	674656	+	355.227	531.987	165.067	208.548	315.207	1.24452	0.396263	3.14065	0.000842881	0.00593727
gi|110645304|ref|NC_002516|pseudocap|136	457	5116251	5116363	-	135.705	115.149	40.7813	63.8677	88.8756	1.24378	0.454111	2.73893	0.00308198	0.0181803
gi|110645304|ref|NC_002516|pseudocap|136	567	6038464	6038580	-	328.618	270.024	126.228	129.039	213.477	1.22885	0.385953	3.18395	0.000726403	0.0051954
gi|110645304|ref|NC_002516|pseudocap|136	361	3791451	3791572	+	398.466	275.781	133.996	157.714	241.489	1.20508	0.397509	3.03158	0.00121639	0.00823961
gi|110645304|ref|NC_002516|pseudocap|136	322	3497936	3498074	-	162.979	86.3616	52.4331	56.0472	89.4552	1.19677	0.479479	2.49598	0.00628057	0.0327857
gi|110645304|ref|NC_002516|pseudocap|136	91	1044973	1045097	-	131.048	140.482	67.9688	52.1369	97.9089	1.18705	0.433617	2.73756	0.00309488	0.0182171
gi|110645304|ref|NC_002516|pseudocap|136	541	5817365	5817504	+	67.8524	62.1804	33.0134	24.765	46.9528	1.18519	0.513734	2.307	0.0105273	0.0499169
gi|110645304|ref|NC_002516|pseudocap|136	228	2195753	2195840	-	92.4655	67.3621	31.0715	39.1027	57.5004	1.17538	0.494913	2.37493	0.00877619	0.0429664
gi|110645304|ref|NC_002516|pseudocap|136	8	64548	64689	-	313.984	531.412	196.139	179.872	305.352	1.17065	0.405951	2.88373	0.00196499	0.0123469
gi|110645304|ref|NC_002516|pseudocap|136	195	1997095	1997217	+	429.066	230.298	133.996	159.018	238.094	1.16651	0.428138	2.72462	0.00321874	0.0187735
gi|110645304|ref|NC_002516|pseudocap|136	375	4169197	4169344	-	764.337	884.343	380.626	358.441	596.937	1.15823	0.354493	3.26729	0.000542903	0.00404217
gi|110645304|ref|NC_002516|pseudocap|136	55	690274	690390	+	100.448	168.117	44.6652	75.5985	97.2073	1.1442	0.476709	2.40021	0.0081929	0.0405744
gi|110645304|ref|NC_002516|pseudocap|136	550	5971994	5972138	-	269.414	143.36	104.866	86.0259	150.917	1.11615	0.447801	2.49252	0.00634201	0.0329386
gi|110645304|ref|NC_002516|pseudocap|136	5	62974	63105	-	180.274	291.326	135.938	83.4191	172.739	1.11524	0.440623	2.53106	0.00568585	0.0304573
gi|110645304|ref|NC_002516|pseudocap|136	456	5116114	5116243	-	183.601	133.573	54.3751	91.2396	115.697	1.10742	0.447666	2.47377	0.00668473	0.0343355
gi|110645304|ref|NC_002516|pseudocap|136	240	2327855	2327991	+	228.17	230.873	95.1564	117.308	167.877	1.10591	0.39508	2.7992	0.00256148	0.0156159
gi|110645304|ref|NC_002516|pseudocap|136	7	64427	64531	-	250.122	345.446	139.822	143.376	219.692	1.07244	0.392923	2.72939	0.00317261	0.0185467
gi|110645304|ref|NC_002516|pseudocap|136	546	5877905	5878041	+	190.918	147.39	85.4466	76.9019	125.164	1.06185	0.417343	2.54432	0.00547456	0.0294488
gi|110645304|ref|NC_002516|pseudocap|136	277	2965221	2965361	+	222.183	151.421	83.5046	95.1499	138.065	1.0599	0.422092	2.51107	0.00601828	0.0317996
gi|110645304|ref|NC_002516|pseudocap|136	6	63229	63383	-	219.522	372.506	128.17	156.411	219.152	1.05394	0.419137	2.51456	0.0059591	0.0315522
gi|110645304|ref|NC_002516|pseudocap|136	515	5700878	5700977	-	176.283	161.784	73.7947	88.6327	125.124	1.05154	0.411427	2.55583	0.00529672	0.0286728
gi|110645304|ref|NC_002516|pseudocap|136	514	5700744	5700860	-	231.496	252.752	126.228	108.184	179.665	1.05073	0.390151	2.69313	0.00353924	0.0204229
gi|110645304|ref|NC_002516|pseudocap|136	516	5701263	5701407	-	192.248	141.057	91.2725	74.2951	124.718	1.01476	0.42348	2.39624	0.00828218	0.0409392
gi|110645304|ref|NC_002516|pseudocap|136	433	4752246	4752326	-	150.34	174.45	85.4466	76.9019	121.785	1.00414	0.412546	2.43402	0.00746611	0.0374476

## Sheet: PAO1_stationary
replicon	peak_id	peak_start	peak_end	peak_strand	0.e	1.e	0.c	1.c	baseMean	log2FoldChange	lfcSE	stat	pvalue	padj
gi|110645304|ref|NC_002516|pseudocap|136	30	252886	253003	-	423.39	156.693	0	0	145.021	10.2447	1.58221	6.4749	4.7436e-11	1.97831e-09
gi|110645304|ref|NC_002516|pseudocap|136	367	3855402	3855474	-	98.4628	72.0905	0	0	42.6383	8.47833	1.57658	5.37766	3.77299e-08	8.68641e-07
gi|110645304|ref|NC_002516|pseudocap|136	130	1349196	1349298	+	157.541	256.785	1.11942	0	103.861	8.33379	1.51319	5.50741	1.82073e-08	4.47531e-07
gi|110645304|ref|NC_002516|pseudocap|136	15	124676	124809	+	2283.44	781.08	5.59709	4.5162	768.659	8.22982	0.808589	10.178	1.24303e-24	1.05409e-21
gi|110645304|ref|NC_002516|pseudocap|136	210	2031723	2031846	+	92362.6	21168.4	305.601	185.164	28505.4	7.8526	0.68289	11.4991	6.66767e-31	1.69626e-27
gi|110645304|ref|NC_002516|pseudocap|136	192	1857160	1857259	+	112.785	348.537	1.11942	1.5054	115.987	7.48575	1.21651	6.15348	3.79014e-10	1.28561e-08
gi|110645304|ref|NC_002516|pseudocap|136	320	3456253	3456354	-	2478.58	680.987	13.433	4.5162	794.378	7.41848	0.777364	9.54312	6.92985e-22	2.93825e-19
gi|110645304|ref|NC_002516|pseudocap|136	375	3936825	3936942	-	64.4484	117.966	1.11942	0	45.8835	7.15316	1.53535	4.65899	1.58882e-06	2.51053e-05
gi|110645304|ref|NC_002516|pseudocap|136	444	4632808	4632915	+	392.956	302.661	4.47767	0	175.024	7.12412	0.931829	7.64531	1.04221e-14	1.01836e-12
gi|110645304|ref|NC_002516|pseudocap|136	214	2069148	2069286	+	967.621	396.796	5.59709	4.5162	343.632	7.06169	0.792967	8.9054	2.65964e-19	6.15101e-17
gi|110645304|ref|NC_002516|pseudocap|136	432	4548753	4548830	-	102.043	51.8337	1.11942	0	38.7491	6.90054	1.54432	4.46834	3.9414e-06	5.64898e-05
gi|110645304|ref|NC_002516|pseudocap|136	16	124811	124952	+	879.9	461.141	5.59709	6.0216	338.165	6.85471	0.747863	9.16574	2.46049e-20	7.36409e-18
gi|110645304|ref|NC_002516|pseudocap|136	486	5283997	5284083	+	2832.15	1088.51	23.5078	10.5378	988.675	6.82394	0.681719	10.0099	6.89447e-24	5.01129e-21
gi|110645304|ref|NC_002516|pseudocap|136	77	923999	924105	-	2343.42	604.726	14.5524	12.0432	743.684	6.78567	0.732539	9.26321	9.91844e-21	3.36433e-18
gi|110645304|ref|NC_002516|pseudocap|136	594	6161802	6161878	-	102.043	39.9179	1.11942	0	35.7701	6.78372	1.56068	4.34665	6.91165e-06	9.45336e-05
gi|110645304|ref|NC_002516|pseudocap|136	237	2188527	2188613	+	468.146	219.25	3.35825	3.0108	173.441	6.74446	0.882432	7.64304	1.06079e-14	1.01836e-12
gi|110645304|ref|NC_002516|pseudocap|136	451	4713240	4713334	-	307.92	367.602	4.47767	1.5054	170.376	6.74352	0.857278	7.86619	1.82802e-15	1.97893e-13
gi|110645304|ref|NC_002516|pseudocap|136	335	3570931	3571022	-	482.468	175.162	3.35825	3.0108	166	6.6806	0.906274	7.3715	8.43582e-14	6.2205e-12
gi|110645304|ref|NC_002516|pseudocap|136	313	3318750	3318857	+	86965.9	23086.8	761.204	326.672	27785.2	6.65963	0.68535	9.71711	1.27451e-22	6.4847e-20
gi|110645304|ref|NC_002516|pseudocap|136	487	5284208	5284291	+	2276.28	840.063	21.2689	10.5378	787.038	6.59241	0.686507	9.60283	3.88876e-22	1.79873e-19
gi|110645304|ref|NC_002516|pseudocap|136	236	2188369	2188502	+	1697.14	597.577	6.7165	18.0648	579.875	6.56718	0.725559	9.05121	7.06947e-20	1.9983e-17
gi|110645304|ref|NC_002516|pseudocap|136	137	1427697	1427823	+	146.799	101.284	0	3.0108	62.7735	6.55485	1.18169	5.54702	1.45288e-08	3.7147e-07
gi|110645304|ref|NC_002516|pseudocap|136	40	346535	346659	-	256.898	102.476	1.11942	3.0108	90.8761	6.51763	1.04928	6.2115	2.624e-10	9.46873e-09
gi|110645304|ref|NC_002516|pseudocap|136	599	6183541	6183618	-	53716.8	18527.3	497.021	308.607	18262.4	6.48574	0.621179	10.441	8.05302e-26	8.19475e-23
gi|110645304|ref|NC_002516|pseudocap|136	23	184312	184420	+	301.654	249.636	2.23883	4.5162	139.511	6.40349	0.850857	7.52594	2.6172e-14	2.3362e-12
gi|110645304|ref|NC_002516|pseudocap|136	406	4303357	4303494	-	131.582	510.591	3.35825	4.5162	162.512	6.37034	0.90097	7.07053	7.71689e-13	5.03378e-11
gi|110645304|ref|NC_002516|pseudocap|136	354	3705341	3705426	-	205905	158870	2261.22	2169.28	92301.5	6.36337	0.505792	12.581	1.34309e-36	6.83365e-33
gi|110645304|ref|NC_002516|pseudocap|136	402	4302752	4302840	-	98.4628	107.838	0	3.0108	52.3279	6.29119	1.1814	5.32518	5.04268e-08	1.12531e-06
gi|110645304|ref|NC_002516|pseudocap|136	405	4303225	4303351	-	238.101	995.564	4.47767	12.0432	312.546	6.26395	0.810353	7.72989	5.38182e-15	5.36915e-13
gi|110645304|ref|NC_002516|pseudocap|136	528	5600892	5601003	-	367.893	106.05	4.47767	1.5054	119.982	6.23812	0.945627	6.59681	2.10052e-11	9.71585e-10
gi|110645304|ref|NC_002516|pseudocap|136	359	3751751	3751860	-	263.164	215.08	3.35825	3.0108	121.153	6.22144	0.85495	7.27697	1.70698e-13	1.20627e-11
gi|110645304|ref|NC_002516|pseudocap|136	17	127284	127400	+	29294.5	9318.14	295.526	233.337	9785.37	6.18935	0.622798	9.93796	1.42295e-23	9.04994e-21
gi|110645304|ref|NC_002516|pseudocap|136	478	5138590	5138731	-	95.7775	82.2189	1.11942	1.5054	45.1553	6.10933	1.18979	5.1348	1.41226e-07	2.8974e-06
gi|110645304|ref|NC_002516|pseudocap|136	325	3483379	3483504	-	537.965	831.126	5.59709	15.054	347.436	6.09607	0.681514	8.9449	1.86142e-19	4.73545e-17
gi|110645304|ref|NC_002516|pseudocap|136	59	627698	627834	-	213.038	137.627	2.23883	3.0108	88.9787	6.08396	0.929335	6.54658	2.94353e-11	1.32537e-09
gi|110645304|ref|NC_002516|pseudocap|136	403	4302874	4303014	-	309.71	393.817	2.23883	9.0324	178.7	6.04437	0.764284	7.90854	1.30214e-15	1.44028e-13
gi|110645304|ref|NC_002516|pseudocap|136	22	184229	184304	+	148.589	108.434	1.11942	3.0108	65.2883	6.03785	1.02171	5.90954	1.71536e-09	5.16435e-08
gi|110645304|ref|NC_002516|pseudocap|136	552	5774753	5774829	+	2200.2	711.372	27.9854	16.5594	739.028	6.0174	0.679874	8.85076	4.34637e-19	9.61493e-17
gi|110645304|ref|NC_002516|pseudocap|136	181	1799058	1799178	-	82.3507	80.4315	2.23883	0	41.2553	6.01392	1.20667	4.9839	3.11575e-07	5.89329e-06
gi|110645304|ref|NC_002516|pseudocap|136	185	1853679	1853783	+	454.719	326.492	8.95534	3.0108	198.294	5.96844	0.733681	8.13493	2.06094e-16	2.75949e-14
gi|110645304|ref|NC_002516|pseudocap|136	573	5985503	5985612	+	1539.6	1095.66	14.5524	28.6026	669.603	5.95282	0.605521	9.83091	4.14332e-23	2.34236e-20
gi|110645304|ref|NC_002516|pseudocap|136	505	5401699	5401807	-	1368.63	516.549	16.7913	13.5486	478.881	5.94933	0.675425	8.80828	6.35395e-19	1.29316e-16
gi|110645304|ref|NC_002516|pseudocap|136	513	5513220	5513320	-	264.954	300.278	8.95534	0	143.547	5.93875	1.64705	3.60569	0.000155663	0.00140928
gi|110645304|ref|NC_002516|pseudocap|136	539	5672122	5672229	-	109.204	45.28	1.11942	1.5054	39.2773	5.89991	1.22755	4.80626	7.68885e-07	1.349e-05
gi|110645304|ref|NC_002516|pseudocap|136	378	4029712	4029819	+	117.26	36.9389	1.11942	1.5054	39.206	5.89602	1.24715	4.72759	1.13602e-06	1.87664e-05
gi|110645304|ref|NC_002516|pseudocap|136	404	4303031	4303161	-	296.284	772.143	7.83592	10.5378	271.7	5.87665	0.723824	8.11889	2.35225e-16	3.06878e-14
gi|110645304|ref|NC_002516|pseudocap|136	27	204433	204557	-	8479.44	4962.33	116.419	112.905	3417.77	5.87288	0.544115	10.7934	1.8483e-27	2.35104e-24
gi|110645304|ref|NC_002516|pseudocap|136	142	1487119	1487244	-	40.2802	112.604	0	3.0108	38.9738	5.85252	1.23596	4.73519	1.09423e-06	1.81942e-05
gi|110645304|ref|NC_002516|pseudocap|136	316	3377003	3377141	+	372.368	155.501	3.35825	6.0216	134.312	5.84986	0.82495	7.09117	6.64892e-13	4.45128e-11
gi|110645304|ref|NC_002516|pseudocap|136	317	3391140	3391251	+	168.282	63.7494	0	4.5162	59.1369	5.84562	1.07341	5.44584	2.57802e-08	6.10092e-07
gi|110645304|ref|NC_002516|pseudocap|136	425	4418168	4418270	+	93.0921	53.621	1.11942	1.5054	37.3345	5.82716	1.21082	4.81258	7.44974e-07	1.31157e-05
gi|110645304|ref|NC_002516|pseudocap|136	465	4918950	4919055	+	100.253	45.28	1.11942	1.5054	37.0395	5.81397	1.22459	4.74769	1.02877e-06	1.72622e-05
gi|110645304|ref|NC_002516|pseudocap|136	220	2129253	2129407	+	829.773	645.836	16.7913	9.0324	375.358	5.81003	0.630478	9.21528	1.55234e-20	4.93643e-18
gi|110645304|ref|NC_002516|pseudocap|136	352	3672992	3673116	-	65.3435	81.0273	0	3.0108	37.3454	5.7939	1.19766	4.8377	6.56763e-07	1.17662e-05
gi|110645304|ref|NC_002516|pseudocap|136	491	5308821	5308928	+	120080	129747	2618.32	1988.63	63608.4	5.76084	0.507255	11.3569	3.42712e-30	5.81239e-27
gi|110645304|ref|NC_002516|pseudocap|136	476	5116577	5116691	-	1127.85	745.332	17.9107	16.5594	476.912	5.7607	0.604851	9.52417	8.31816e-22	3.2556e-19
gi|110645304|ref|NC_002516|pseudocap|136	104	1087359	1087434	-	84.141	54.8126	1.11942	1.5054	35.3946	5.74945	1.20811	4.75904	9.72579e-07	1.64949e-05
gi|110645304|ref|NC_002516|pseudocap|136	75	884507	884626	+	13612.9	3541.97	177.987	141.508	4368.6	5.74567	0.655877	8.76028	9.73871e-19	1.83521e-16
gi|110645304|ref|NC_002516|pseudocap|136	228	2171539	2171618	+	204.087	65.5368	3.35825	1.5054	68.6218	5.73348	0.998686	5.74102	4.70535e-09	1.3258e-07
gi|110645304|ref|NC_002516|pseudocap|136	3	59241	59368	+	130.687	138.819	2.23883	3.0108	68.6889	5.70622	0.92536	6.16649	3.49122e-10	1.20022e-08
gi|110645304|ref|NC_002516|pseudocap|136	445	4632919	4633017	+	110.994	86.3894	2.23883	1.5054	50.282	5.68586	1.03364	5.5008	1.8904e-08	4.58016e-07
gi|110645304|ref|NC_002516|pseudocap|136	177	1758556	1758669	-	243.472	84.0063	3.35825	3.0108	83.4618	5.67344	0.924392	6.13748	4.19205e-10	1.41253e-08
gi|110645304|ref|NC_002516|pseudocap|136	62	654631	654739	-	494.999	209.122	5.59709	9.0324	179.688	5.61295	0.7485	7.49893	3.21707e-14	2.77432e-12
gi|110645304|ref|NC_002516|pseudocap|136	351	3611207	3611283	-	470.831	146.564	6.7165	6.0216	157.533	5.59136	0.796949	7.01596	1.14191e-12	7.17288e-11
gi|110645304|ref|NC_002516|pseudocap|136	37	339915	340033	+	155.75	157.884	2.23883	4.5162	80.0974	5.58954	0.861632	6.48715	4.37373e-11	1.87185e-09
gi|110645304|ref|NC_002516|pseudocap|136	349	3605615	3605759	+	1185.13	370.581	13.433	19.5702	397.18	5.56964	0.699343	7.9641	8.32156e-16	9.62276e-14
gi|110645304|ref|NC_002516|pseudocap|136	168	1718292	1718418	+	477.992	206.739	8.95534	6.0216	174.927	5.49283	0.738176	7.44108	4.99325e-14	3.96963e-12
gi|110645304|ref|NC_002516|pseudocap|136	74	884414	884503	+	2636.12	760.823	35.8214	40.6458	868.352	5.4749	0.664241	8.24234	8.44345e-17	1.26354e-14
gi|110645304|ref|NC_002516|pseudocap|136	215	2069300	2069395	+	134.267	146.564	3.35825	3.0108	71.8002	5.45455	0.866682	6.2936	1.55097e-10	5.80246e-09
gi|110645304|ref|NC_002516|pseudocap|136	343	3577107	3577221	-	444.873	542.168	14.5524	7.527	252.28	5.4526	0.646774	8.43046	1.72151e-17	2.7372e-15
gi|110645304|ref|NC_002516|pseudocap|136	153	1646609	1646717	-	248.842	288.362	1.11942	12.0432	137.592	5.44848	0.780912	6.97707	1.50696e-12	9.02046e-11
gi|110645304|ref|NC_002516|pseudocap|136	219	2125669	2125784	-	277.486	152.522	6.7165	3.0108	109.934	5.41632	0.79038	6.8528	3.62091e-12	2.02453e-10
gi|110645304|ref|NC_002516|pseudocap|136	131	1349313	1349451	+	204.982	846.021	16.7913	7.527	268.83	5.40937	0.767812	7.04517	9.26162e-13	5.89039e-11
gi|110645304|ref|NC_002516|pseudocap|136	441	4619633	4619783	+	254.213	61.3663	5.59709	1.5054	80.6705	5.40043	0.94138	5.73671	4.82661e-09	1.34196e-07
gi|110645304|ref|NC_002516|pseudocap|136	229	2183613	2183735	+	1644.33	400.966	20.1495	28.6026	523.512	5.39751	0.710859	7.59294	1.56368e-14	1.44655e-12
gi|110645304|ref|NC_002516|pseudocap|136	424	4407525	4407641	+	287.332	140.606	5.59709	4.5162	109.513	5.38759	0.791437	6.80735	4.97061e-12	2.71941e-10
gi|110645304|ref|NC_002516|pseudocap|136	155	1680147	1680261	-	128.897	81.6231	3.35825	1.5054	53.8459	5.37444	0.954217	5.6323	8.89097e-09	2.30802e-07
gi|110645304|ref|NC_002516|pseudocap|136	78	924118	924283	-	469.936	173.375	12.3136	3.0108	164.659	5.33441	0.778842	6.84915	3.71455e-12	2.05431e-10
gi|110645304|ref|NC_002516|pseudocap|136	253	2282468	2282548	+	62.6582	91.1557	2.23883	1.5054	39.3895	5.33072	1.04931	5.08024	1.88483e-07	3.74611e-06
gi|110645304|ref|NC_002516|pseudocap|136	289	3129515	3129589	+	267.64	75.6652	6.7165	1.5054	87.8817	5.30722	0.898603	5.90608	1.75173e-09	5.21218e-08
gi|110645304|ref|NC_002516|pseudocap|136	199	1898765	1898914	+	1367.74	1005.69	40.299	19.5702	608.325	5.29223	0.593455	8.91766	2.38127e-19	5.76947e-17
gi|110645304|ref|NC_002516|pseudocap|136	496	5372541	5372623	-	623.896	201.377	12.3136	9.0324	211.655	5.25901	0.731543	7.18893	3.26502e-13	2.24492e-11
gi|110645304|ref|NC_002516|pseudocap|136	122	1275642	1275787	-	1161.86	687.541	20.1495	28.6026	474.539	5.25506	0.599821	8.76105	9.67215e-19	1.83521e-16
gi|110645304|ref|NC_002516|pseudocap|136	105	1119618	1119700	-	2619.11	652.389	50.3738	36.1296	839.501	5.23631	0.686707	7.62524	1.21791e-14	1.14754e-12
gi|110645304|ref|NC_002516|pseudocap|136	5	59599	59701	+	57.2875	128.095	4.47767	0	47.465	5.23277	1.00506	5.2064	9.62711e-08	2.03248e-06
gi|110645304|ref|NC_002516|pseudocap|136	556	5801349	5801478	+	484.258	400.966	14.5524	9.0324	227.202	5.20811	0.636779	8.17884	1.43299e-16	2.02529e-14
gi|110645304|ref|NC_002516|pseudocap|136	186	1853805	1853925	+	276.591	252.615	5.59709	9.0324	135.959	5.20477	0.700619	7.42881	5.47888e-14	4.2887e-12
gi|110645304|ref|NC_002516|pseudocap|136	490	5308686	5308813	+	9637.72	21285.8	491.424	371.834	7946.68	5.16224	0.5724	9.01859	9.52638e-20	2.55106e-17
gi|110645304|ref|NC_002516|pseudocap|136	436	4577248	4577401	-	803.815	344.366	13.433	19.5702	295.296	5.13242	0.661921	7.75383	4.45814e-15	4.53661e-13
gi|110645304|ref|NC_002516|pseudocap|136	21	164894	165031	-	495.895	183.503	8.95534	10.5378	174.723	5.12895	0.725681	7.06778	7.87177e-13	5.06982e-11
gi|110645304|ref|NC_002516|pseudocap|136	49	450869	450971	+	172.757	140.606	4.47767	4.5162	80.5894	5.12245	0.790914	6.47663	4.68971e-11	1.97201e-09
gi|110645304|ref|NC_002516|pseudocap|136	184	1853568	1853675	+	332.983	209.122	6.7165	9.0324	139.464	5.12052	0.703456	7.27909	1.68036e-13	1.20418e-11
gi|110645304|ref|NC_002516|pseudocap|136	326	3483696	3483801	+	4286.71	979.477	81.7175	72.2592	1355.04	5.09478	0.682308	7.46698	4.10295e-14	3.36707e-12
gi|110645304|ref|NC_002516|pseudocap|136	252	2282339	2282457	+	538.86	393.817	14.5524	13.5486	240.194	5.04911	0.620397	8.13852	2.00067e-16	2.75119e-14
gi|110645304|ref|NC_002516|pseudocap|136	593	6161678	6161800	-	248.842	123.924	7.83592	3.0108	95.9033	5.04861	0.787685	6.40943	7.30311e-11	2.93138e-09
gi|110645304|ref|NC_002516|pseudocap|136	44	409254	409396	-	848.57	579.107	21.2689	22.581	367.882	5.02647	0.58905	8.53319	7.11847e-18	1.16835e-15
gi|110645304|ref|NC_002516|pseudocap|136	67	706615	706756	-	715.198	509.4	16.7913	21.0756	315.616	5.02291	0.599091	8.38422	2.55322e-17	3.93661e-15
gi|110645304|ref|NC_002516|pseudocap|136	450	4713049	4713192	-	147.694	497.484	5.59709	15.054	166.457	5.00364	0.771377	6.48663	4.38884e-11	1.87185e-09
gi|110645304|ref|NC_002516|pseudocap|136	397	4237616	4237754	+	285.542	106.05	10.0748	1.5054	100.793	5.00196	0.828094	6.04034	7.6897e-10	2.49205e-08
gi|110645304|ref|NC_002516|pseudocap|136	538	5672003	5672118	-	80.5605	112.008	5.59709	0	49.5415	4.96783	0.923047	5.38199	3.68339e-08	8.5335e-07
gi|110645304|ref|NC_002516|pseudocap|136	162	1689207	1689365	-	2372.95	2322.98	76.1204	76.7754	1212.21	4.9409	0.520922	9.48491	1.21299e-21	4.40837e-19
gi|110645304|ref|NC_002516|pseudocap|136	238	2188625	2188778	+	281.962	172.779	11.1942	3.0108	117.236	4.9389	0.740315	6.67136	1.26726e-11	6.18951e-10
gi|110645304|ref|NC_002516|pseudocap|136	581	6038163	6038243	-	1485.89	658.347	36.9408	34.6242	553.951	4.9033	0.608768	8.05446	3.99154e-16	4.83547e-14
gi|110645304|ref|NC_002516|pseudocap|136	440	4619163	4619280	-	564.819	274.063	14.5524	13.5486	216.746	4.89589	0.657406	7.44728	4.76414e-14	3.84761e-12
gi|110645304|ref|NC_002516|pseudocap|136	96	1037593	1037725	+	99.3579	51.2379	3.35825	1.5054	38.8649	4.89129	0.982742	4.97718	3.22582e-07	6.07887e-06
gi|110645304|ref|NC_002516|pseudocap|136	429	4501810	4501967	-	659.701	296.107	15.6718	16.5594	247.01	4.89109	0.654465	7.47342	3.90689e-14	3.25873e-12
gi|110645304|ref|NC_002516|pseudocap|136	590	6116469	6116590	-	625.686	540.977	25.7466	13.5486	301.49	4.87095	0.603443	8.07193	3.45979e-16	4.2948e-14
gi|110645304|ref|NC_002516|pseudocap|136	65	674972	675050	+	1072.35	828.147	33.5825	31.6134	491.423	4.86371	0.558915	8.70206	1.62962e-18	2.85914e-16
gi|110645304|ref|NC_002516|pseudocap|136	204	1905786	1905914	+	35.8047	113.2	2.23883	3.0108	38.5636	4.85436	1.01416	4.78659	8.48202e-07	1.47796e-05
gi|110645304|ref|NC_002516|pseudocap|136	8	60062	60173	+	164.701	227.591	10.0748	3.0108	101.345	4.84671	0.739835	6.55107	2.85625e-11	1.29755e-09
gi|110645304|ref|NC_002516|pseudocap|136	118	1254256	1254391	-	122.631	126.903	5.59709	3.0108	64.5355	4.81684	0.802737	6.00051	9.83473e-10	3.08883e-08
gi|110645304|ref|NC_002516|pseudocap|136	401	4297316	4297451	+	436.817	222.825	8.95534	15.054	170.913	4.80057	0.678533	7.07493	7.476e-13	4.93999e-11
gi|110645304|ref|NC_002516|pseudocap|136	394	4206573	4206708	+	861.997	439.692	26.866	19.5702	337.031	4.79948	0.618694	7.75744	4.33313e-15	4.49938e-13
gi|110645304|ref|NC_002516|pseudocap|136	272	2487851	2487940	+	115.47	63.1537	3.35825	3.0108	46.2482	4.79819	0.906698	5.29194	6.05114e-08	1.32708e-06
gi|110645304|ref|NC_002516|pseudocap|136	572	5985326	5985460	+	202.296	340.791	7.83592	12.0432	140.742	4.79397	0.683514	7.01371	1.16041e-12	7.2002e-11
gi|110645304|ref|NC_002516|pseudocap|136	33	309869	310014	-	236.311	106.646	8.95534	3.0108	88.7308	4.78442	0.78874	6.0659	6.5609e-10	2.19618e-08
gi|110645304|ref|NC_002516|pseudocap|136	259	2325982	2326102	-	1812.61	813.848	50.3738	45.162	680.499	4.77882	0.597341	8.00016	6.21289e-16	7.35144e-14
gi|110645304|ref|NC_002516|pseudocap|136	172	1724134	1724249	+	2309.4	932.41	54.8515	64.7322	840.349	4.76242	0.60636	7.85412	2.01302e-15	2.1338e-13
gi|110645304|ref|NC_002516|pseudocap|136	315	3376582	3376731	-	170.072	207.335	7.83592	6.0216	97.8161	4.75273	0.712119	6.67407	1.24406e-11	6.1454e-10
gi|110645304|ref|NC_002516|pseudocap|136	321	3459923	3460035	-	221.094	132.265	4.47767	9.0324	91.7173	4.74665	0.74741	6.3508	1.07098e-10	4.12815e-09
gi|110645304|ref|NC_002516|pseudocap|136	294	3183797	3183877	+	1791.13	544.551	36.9408	52.689	606.327	4.70812	0.659438	7.1396	4.68023e-13	3.17507e-11
gi|110645304|ref|NC_002516|pseudocap|136	154	1650242	1650347	+	165.597	107.838	3.35825	7.527	71.0799	4.69793	0.785471	5.98104	1.10861e-09	3.41855e-08
gi|110645304|ref|NC_002516|pseudocap|136	187	1853937	1854066	+	61.763	199.589	5.59709	4.5162	67.8664	4.68333	0.851373	5.50092	1.88913e-08	4.58016e-07
gi|110645304|ref|NC_002516|pseudocap|136	431	4548626	4548751	-	210.352	189.461	6.7165	9.0324	103.891	4.68243	0.694065	6.74638	7.57896e-12	3.97544e-10
gi|110645304|ref|NC_002516|pseudocap|136	242	2220641	2220756	-	1277.33	818.614	35.8214	46.6674	544.609	4.67217	0.567517	8.23266	9.15502e-17	1.33088e-14
gi|110645304|ref|NC_002516|pseudocap|136	386	4134026	4134146	+	179.023	327.088	11.1942	9.0324	131.585	4.63657	0.684357	6.77508	6.21679e-12	3.32958e-10
gi|110645304|ref|NC_002516|pseudocap|136	500	5376430	5376569	-	1727.57	630.941	52.6126	42.1512	613.32	4.63373	0.628176	7.37649	8.12595e-14	6.18218e-12
gi|110645304|ref|NC_002516|pseudocap|136	222	2130839	2130963	+	313.291	344.366	15.6718	10.5378	170.967	4.63223	0.627992	7.37624	8.14084e-14	6.18218e-12
gi|110645304|ref|NC_002516|pseudocap|136	217	2123613	2123775	-	265.85	148.947	6.7165	10.5378	108.013	4.60858	0.710571	6.48574	4.41474e-11	1.87185e-09
gi|110645304|ref|NC_002516|pseudocap|136	47	449556	449670	+	153.96	232.954	3.35825	13.5486	100.955	4.57931	0.7397	6.19077	2.99363e-10	1.04326e-08
gi|110645304|ref|NC_002516|pseudocap|136	398	4237779	4237912	+	204.087	163.842	6.7165	9.0324	95.9194	4.56188	0.699577	6.52091	3.49401e-11	1.53255e-09
gi|110645304|ref|NC_002516|pseudocap|136	26	204300	204418	-	4891.81	7676.15	258.585	280.005	3276.64	4.54478	0.528263	8.60325	3.87466e-18	6.57142e-16
gi|110645304|ref|NC_002516|pseudocap|136	504	5401540	5401677	-	3627.91	2737.06	138.808	135.486	1659.81	4.5361	0.520466	8.71546	1.44788e-18	2.631e-16
gi|110645304|ref|NC_002516|pseudocap|136	103	1087225	1087358	-	361.627	184.099	7.83592	16.5594	142.53	4.51182	0.689727	6.54146	3.04598e-11	1.34765e-09
gi|110645304|ref|NC_002516|pseudocap|136	129	1299656	1299734	+	1229.89	862.703	52.6126	39.1404	546.086	4.50571	0.558198	8.07189	3.46083e-16	4.2948e-14
gi|110645304|ref|NC_002516|pseudocap|136	4	59465	59598	+	54.6021	120.945	3.35825	4.5162	45.8554	4.50262	0.880345	5.11461	1.57194e-07	3.18647e-06
gi|110645304|ref|NC_002516|pseudocap|136	290	3133727	3133872	+	494.999	173.375	14.5524	15.054	174.495	4.49618	0.695595	6.4638	5.10528e-11	2.09481e-09
gi|110645304|ref|NC_002516|pseudocap|136	551	5767837	5767917	+	751.003	594.598	26.866	33.1188	351.396	4.49276	0.566753	7.92719	1.12081e-15	1.26726e-13
gi|110645304|ref|NC_002516|pseudocap|136	318	3391267	3391362	+	102.938	70.8989	3.35825	4.5162	45.4279	4.48253	0.852289	5.25941	7.2261e-08	1.54481e-06
gi|110645304|ref|NC_002516|pseudocap|136	245	2230274	2230374	-	130.687	42.301	3.35825	4.5162	45.2156	4.47066	0.912461	4.89956	4.80253e-07	8.88556e-06
gi|110645304|ref|NC_002516|pseudocap|136	132	1349536	1349642	+	59.9728	101.88	0	7.527	42.3449	4.47035	1.82874	2.4445	0.00725271	0.034993
gi|110645304|ref|NC_002516|pseudocap|136	373	3893020	3893156	-	8756.03	8790.87	436.573	356.78	4585.06	4.46654	0.506366	8.82078	5.68308e-19	1.20481e-16
gi|110645304|ref|NC_002516|pseudocap|136	263	2334000	2334134	+	247.947	59.5789	7.83592	6.0216	80.3459	4.45618	0.832189	5.35477	4.28331e-08	9.72924e-07
gi|110645304|ref|NC_002516|pseudocap|136	20	164698	164847	-	163.806	125.712	7.83592	6.0216	75.8438	4.36861	0.723155	6.04105	7.65596e-10	2.49205e-08
gi|110645304|ref|NC_002516|pseudocap|136	178	1760752	1760838	+	325.822	255.594	20.1495	7.527	152.273	4.35718	0.655859	6.64347	1.53195e-11	7.21719e-10
gi|110645304|ref|NC_002516|pseudocap|136	488	5292044	5292192	+	125.316	85.7936	4.47767	6.0216	55.4023	4.34625	0.788287	5.51354	1.75843e-08	4.36435e-07
gi|110645304|ref|NC_002516|pseudocap|136	374	3915783	3915883	-	125.316	81.6231	5.59709	4.5162	54.2632	4.33891	0.793927	5.46512	2.31292e-08	5.52494e-07
gi|110645304|ref|NC_002516|pseudocap|136	332	3522902	3523030	+	742.052	268.105	25.7466	24.0864	264.997	4.33863	0.655992	6.61384	1.87235e-11	8.73992e-10
gi|110645304|ref|NC_002516|pseudocap|136	140	1456671	1456798	-	113.68	92.3473	5.59709	4.5162	54.0351	4.33351	0.784359	5.5249	1.64836e-08	4.11121e-07
gi|110645304|ref|NC_002516|pseudocap|136	350	3605778	3605893	+	97.5677	107.242	5.59709	4.5162	53.7308	4.32675	0.782176	5.53168	1.58586e-08	3.99448e-07
gi|110645304|ref|NC_002516|pseudocap|136	179	1797066	1797223	+	881.69	215.676	33.5825	21.0756	288.006	4.31776	0.713694	6.04988	7.24758e-10	2.37908e-08
gi|110645304|ref|NC_002516|pseudocap|136	152	1646452	1646596	-	89.5117	277.042	6.7165	12.0432	96.3283	4.31572	0.766013	5.634	8.8038e-09	2.29712e-07
gi|110645304|ref|NC_002516|pseudocap|136	527	5600766	5600881	-	424.285	235.933	23.5078	9.0324	173.189	4.31233	0.667054	6.46474	5.07363e-11	2.09481e-09
gi|110645304|ref|NC_002516|pseudocap|136	469	4996166	4996284	+	125.316	210.909	6.7165	10.5378	88.37	4.30926	0.711609	6.05567	6.99185e-10	2.31133e-08
gi|110645304|ref|NC_002516|pseudocap|136	233	2185875	2185993	+	291.808	221.038	11.1942	15.054	134.773	4.30033	0.638597	6.73403	8.25117e-12	4.28387e-10
gi|110645304|ref|NC_002516|pseudocap|136	507	5476912	5477055	+	315.976	269.893	13.433	16.5594	153.965	4.29612	0.617891	6.95287	1.78965e-12	1.05881e-10
gi|110645304|ref|NC_002516|pseudocap|136	531	5618436	5618539	-	212.143	243.082	11.1942	12.0432	119.615	4.29595	0.644052	6.6702	1.27732e-11	6.18951e-10
gi|110645304|ref|NC_002516|pseudocap|136	468	4996031	4996156	+	547.811	501.059	27.9854	25.5918	275.612	4.28834	0.567511	7.5564	2.0719e-14	1.88247e-12
gi|110645304|ref|NC_002516|pseudocap|136	7	59945	60050	+	96.6726	196.61	8.95534	6.0216	77.065	4.27391	0.744835	5.73806	4.78847e-09	1.33867e-07
gi|110645304|ref|NC_002516|pseudocap|136	448	4641209	4641363	-	844.095	465.311	34.7019	33.1188	344.307	4.26936	0.588337	7.25666	1.98382e-13	1.38269e-11
gi|110645304|ref|NC_002516|pseudocap|136	147	1586075	1586198	+	196.031	274.063	17.9107	6.0216	123.506	4.25638	0.679705	6.2621	1.89915e-10	7.00207e-09
gi|110645304|ref|NC_002516|pseudocap|136	227	2164655	2164764	-	96.6726	48.2589	4.47767	3.0108	38.105	4.24397	0.887108	4.78405	8.58995e-07	1.48659e-05
gi|110645304|ref|NC_002516|pseudocap|136	512	5513089	5513217	-	103.834	558.254	15.6718	19.5702	174.333	4.23891	0.770495	5.50154	1.88241e-08	4.58016e-07
gi|110645304|ref|NC_002516|pseudocap|136	569	5983865	5983986	+	488.734	296.703	23.5078	18.0648	206.752	4.23063	0.611705	6.91613	2.3208e-12	1.34184e-10
gi|110645304|ref|NC_002516|pseudocap|136	519	5548560	5548699	-	667.757	1017.61	48.1349	43.6566	444.289	4.19715	0.559331	7.50387	3.09813e-14	2.71781e-12
gi|110645304|ref|NC_002516|pseudocap|136	369	3885673	3885749	+	81.4556	127.499	6.7165	4.5162	55.0468	4.19644	0.777771	5.39546	3.41737e-08	8.01271e-07
gi|110645304|ref|NC_002516|pseudocap|136	584	6056382	6056503	-	431.446	169.8	19.0301	13.5486	158.456	4.19335	0.679729	6.16916	3.43279e-10	1.18817e-08
gi|110645304|ref|NC_002516|pseudocap|136	368	3885520	3885662	+	174.548	197.802	11.1942	9.0324	98.1441	4.19223	0.663859	6.31493	1.35138e-10	5.0932e-09
gi|110645304|ref|NC_002516|pseudocap|136	247	2232147	2232267	+	117.26	93.5389	5.59709	6.0216	55.6045	4.1845	0.762042	5.49117	1.99636e-08	4.81397e-07
gi|110645304|ref|NC_002516|pseudocap|136	426	4445557	4445650	+	147.694	73.8779	10.0748	1.5054	58.2881	4.17827	0.819227	5.10027	1.69588e-07	3.41054e-06
gi|110645304|ref|NC_002516|pseudocap|136	327	3483824	3483951	+	2628.96	728.65	83.9563	102.367	885.983	4.17258	0.653453	6.38543	8.54575e-11	3.3706e-09
gi|110645304|ref|NC_002516|pseudocap|136	161	1689094	1689198	-	768.905	1283.93	50.3738	64.7322	541.984	4.16064	0.564309	7.37299	8.34237e-14	6.2205e-12
gi|110645304|ref|NC_002516|pseudocap|136	417	4397908	4398042	-	519.168	308.023	16.7913	30.108	218.522	4.15587	0.620511	6.69749	1.06016e-11	5.3407e-10
gi|110645304|ref|NC_002516|pseudocap|136	561	5820453	5820555	-	326.718	254.402	20.1495	12.0432	153.328	4.15453	0.623859	6.6594	1.3747e-11	6.59854e-10
gi|110645304|ref|NC_002516|pseudocap|136	480	5146379	5146534	-	520.958	342.579	23.5078	25.5918	228.159	4.13823	0.591547	6.99561	1.32051e-12	8.09487e-11
gi|110645304|ref|NC_002516|pseudocap|136	278	2632693	2632768	-	100.253	48.8547	7.83592	0	39.2359	4.13202	0.913826	4.52167	3.06772e-06	4.48522e-05
gi|110645304|ref|NC_002516|pseudocap|136	123	1275789	1275905	-	291.808	175.758	14.5524	12.0432	123.54	4.12668	0.652069	6.32859	1.23705e-10	4.73241e-09
gi|110645304|ref|NC_002516|pseudocap|136	435	4577049	4577210	-	373.264	399.179	16.7913	28.6026	204.459	4.10531	0.595662	6.89201	2.75052e-12	1.55496e-10
gi|110645304|ref|NC_002516|pseudocap|136	337	3575881	3575976	-	515.587	529.657	33.5825	27.0972	276.481	4.1009	0.563208	7.28132	1.6529e-13	1.20142e-11
gi|110645304|ref|NC_002516|pseudocap|136	362	3754896	3754996	-	250.633	118.562	12.3136	9.0324	97.6352	4.09666	0.702398	5.83239	2.732e-09	7.98874e-08
gi|110645304|ref|NC_002516|pseudocap|136	587	6110673	6110755	+	891.536	1329.8	68.2845	61.7214	587.836	4.09366	0.546544	7.49008	3.44154e-14	2.91843e-12
gi|110645304|ref|NC_002516|pseudocap|136	295	3214265	3214377	+	133.372	87.581	5.59709	7.527	58.5194	4.08824	0.753018	5.42914	2.83134e-08	6.66938e-07
gi|110645304|ref|NC_002516|pseudocap|136	492	5308841	5308952	-	111.89	140.606	8.95534	6.0216	66.8682	4.05516	0.717766	5.6497	8.03652e-09	2.11864e-07
gi|110645304|ref|NC_002516|pseudocap|136	304	3237537	3237673	-	247.052	196.61	17.9107	9.0324	117.651	4.01411	0.648386	6.19093	2.99057e-10	1.04326e-08
gi|110645304|ref|NC_002516|pseudocap|136	32	302426	302557	+	1083.09	585.065	54.8515	49.6782	443.171	3.9942	0.575167	6.94443	1.89996e-12	1.11115e-10
gi|110645304|ref|NC_002516|pseudocap|136	555	5786659	5786789	-	261.374	123.328	13.433	10.5378	102.168	3.99224	0.689924	5.7865	3.59342e-09	1.03296e-07
gi|110645304|ref|NC_002516|pseudocap|136	45	409398	409502	-	426.075	336.025	21.2689	27.0972	202.617	3.98474	0.585518	6.8055	5.03502e-12	2.72534e-10
gi|110645304|ref|NC_002516|pseudocap|136	342	3576972	3577082	-	184.394	285.979	13.433	16.5594	125.091	3.98062	0.637856	6.24062	2.17917e-10	7.91974e-09
gi|110645304|ref|NC_002516|pseudocap|136	548	5756273	5756345	-	108.309	50.6421	5.59709	4.5162	42.2661	3.95686	0.831848	4.75671	9.83856e-07	1.66308e-05
gi|110645304|ref|NC_002516|pseudocap|136	277	2632584	2632689	-	167.387	201.973	14.5524	9.0324	98.236	3.94899	0.65555	6.02394	8.51129e-10	2.74085e-08
gi|110645304|ref|NC_002516|pseudocap|136	29	245719	245831	-	108.309	54.2168	3.35825	7.527	43.3528	3.94159	0.827955	4.76063	9.64939e-07	1.64752e-05
gi|110645304|ref|NC_002516|pseudocap|136	479	5146256	5146372	-	227.36	194.227	16.7913	10.5378	112.229	3.92787	0.638177	6.15483	3.75781e-10	1.2832e-08
gi|110645304|ref|NC_002516|pseudocap|136	288	3120081	3120196	+	73.3996	138.819	7.83592	6.0216	56.519	3.92607	0.759664	5.16816	1.18204e-07	2.46484e-06
gi|110645304|ref|NC_002516|pseudocap|136	299	3216893	3216996	-	128.002	147.756	7.83592	10.5378	73.5328	3.92359	0.68816	5.70157	5.93533e-09	1.60633e-07
gi|110645304|ref|NC_002516|pseudocap|136	58	586876	586957	+	15298.4	5197.07	821.652	541.944	5464.78	3.90931	0.618832	6.31724	1.33139e-10	5.05532e-09
gi|110645304|ref|NC_002516|pseudocap|136	6	59748	59899	+	123.526	183.503	10.0748	10.5378	81.9104	3.90062	0.679477	5.74063	4.71638e-09	1.3258e-07
gi|110645304|ref|NC_002516|pseudocap|136	121	1275555	1275635	-	498.58	447.438	23.5078	40.6458	252.543	3.89504	0.579833	6.71751	9.24249e-12	4.75008e-10
gi|110645304|ref|NC_002516|pseudocap|136	72	855140	855259	+	196.031	120.349	6.7165	15.054	84.5376	3.89373	0.699976	5.56267	1.32842e-08	3.41363e-07
gi|110645304|ref|NC_002516|pseudocap|136	595	6171739	6171855	-	148.589	138.819	8.95534	10.5378	76.7253	3.88992	0.676351	5.75134	4.42696e-09	1.25835e-07
gi|110645304|ref|NC_002516|pseudocap|136	566	5969841	5969976	-	403.698	165.034	19.0301	19.5702	151.833	3.8801	0.661433	5.8662	2.2295e-09	6.59516e-08
gi|110645304|ref|NC_002516|pseudocap|136	273	2493206	2493321	+	85.0361	69.1115	3.35825	7.527	41.2582	3.8701	0.803097	4.81896	7.21538e-07	1.27916e-05
gi|110645304|ref|NC_002516|pseudocap|136	164	1707971	1708105	-	121.736	32.7684	3.35825	7.527	41.3474	3.86172	0.89198	4.32938	7.47643e-06	0.00010037
gi|110645304|ref|NC_002516|pseudocap|136	460	4866139	4866280	-	204.982	101.88	14.5524	6.0216	81.8589	3.86138	0.721935	5.34866	4.43044e-08	9.94893e-07
gi|110645304|ref|NC_002516|pseudocap|136	110	1162897	1163031	-	518.272	379.518	33.5825	28.6026	239.994	3.84718	0.572886	6.71544	9.37472e-12	4.76986e-10
gi|110645304|ref|NC_002516|pseudocap|136	600	6188693	6188817	-	51.0216	90.56	6.7165	3.0108	37.8272	3.82238	0.834083	4.58273	2.29469e-06	3.51668e-05
gi|110645304|ref|NC_002516|pseudocap|136	2	58970	59121	+	66.2386	79.8358	4.47767	6.0216	39.1434	3.81825	0.800429	4.77026	9.19963e-07	1.5867e-05
gi|110645304|ref|NC_002516|pseudocap|136	115	1245782	1245932	+	202.296	1279.76	48.1349	57.2052	396.848	3.81692	0.747349	5.10728	1.63414e-07	3.2994e-06
gi|110645304|ref|NC_002516|pseudocap|136	413	4394259	4394372	-	826.193	248.444	44.7767	31.6134	287.757	3.80786	0.670187	5.68178	6.665e-09	1.79426e-07
gi|110645304|ref|NC_002516|pseudocap|136	14	124563	124667	+	284.647	169.204	14.5524	18.0648	121.617	3.80485	0.639218	5.95235	1.32158e-09	4.05073e-08
gi|110645304|ref|NC_002516|pseudocap|136	113	1219343	1219460	-	72.5044	67.92	6.7165	3.0108	37.5379	3.80438	0.813247	4.67801	1.44836e-06	2.3029e-05
gi|110645304|ref|NC_002516|pseudocap|136	241	2192223	2192365	-	715.198	126.307	25.7466	34.6242	225.469	3.80426	0.753455	5.04909	2.21963e-07	4.36702e-06
gi|110645304|ref|NC_002516|pseudocap|136	443	4632708	4632799	+	234.521	274.659	14.5524	22.581	136.578	3.79318	0.612552	6.19242	2.96241e-10	1.04326e-08
gi|110645304|ref|NC_002516|pseudocap|136	157	1682264	1682405	+	524.538	1369.12	70.5233	66.2376	507.606	3.79137	0.611794	6.19713	2.87503e-10	1.03015e-08
gi|110645304|ref|NC_002516|pseudocap|136	244	2220965	2221109	-	545.126	437.905	33.5825	37.635	263.562	3.78922	0.56028	6.76307	6.75467e-12	3.57998e-10
gi|110645304|ref|NC_002516|pseudocap|136	580	6031127	6031222	-	776.066	225.208	43.6573	28.6026	268.384	3.78469	0.680153	5.56446	1.31481e-08	3.39583e-07
gi|110645304|ref|NC_002516|pseudocap|136	284	2934277	2934365	-	928.236	290.149	49.2544	39.1404	326.695	3.78065	0.656159	5.76179	4.16135e-09	1.18949e-07
gi|110645304|ref|NC_002516|pseudocap|136	312	3295853	3295931	+	733.996	806.699	62.6874	49.6782	413.265	3.77363	0.53978	6.99106	1.36412e-12	8.26264e-11
gi|110645304|ref|NC_002516|pseudocap|136	200	1898926	1899024	+	350.886	383.092	33.5825	19.5702	196.783	3.7734	0.589085	6.40553	7.4924e-11	2.97823e-09
gi|110645304|ref|NC_002516|pseudocap|136	356	3706754	3706899	-	185.289	150.735	8.95534	16.5594	90.3846	3.74403	0.66015	5.67148	7.07848e-09	1.8758e-07
gi|110645304|ref|NC_002516|pseudocap|136	202	1904373	1904489	+	395.642	399.775	32.4631	27.0972	213.744	3.73453	0.566949	6.58707	2.24296e-11	1.02813e-09
gi|110645304|ref|NC_002516|pseudocap|136	410	4317799	4317939	-	1996.11	694.69	114.181	88.8186	723.45	3.72627	0.621483	5.99577	1.01259e-09	3.16077e-08
gi|110645304|ref|NC_002516|pseudocap|136	148	1586207	1586321	+	104.729	293.724	17.9107	12.0432	107.102	3.72343	0.706969	5.26675	6.94312e-08	1.49689e-06
gi|110645304|ref|NC_002516|pseudocap|136	194	1858430	1858581	+	71.6093	130.478	7.83592	7.527	54.3625	3.71871	0.74491	4.99215	2.98548e-07	5.71056e-06
gi|110645304|ref|NC_002516|pseudocap|136	407	4303864	4303983	-	58.1826	114.392	4.47767	9.0324	46.521	3.71557	0.788894	4.70985	1.2395e-06	2.01487e-05
gi|110645304|ref|NC_002516|pseudocap|136	341	3576724	3576884	-	122.631	243.678	14.5524	13.5486	98.6024	3.70392	0.669772	5.53012	1.60004e-08	4.01034e-07
gi|110645304|ref|NC_002516|pseudocap|136	243	2220796	2220940	-	477.097	560.638	44.7767	34.6242	279.284	3.70298	0.556948	6.6487	1.4785e-11	7.03048e-10
gi|110645304|ref|NC_002516|pseudocap|136	558	5801940	5802070	+	102.938	91.7515	10.0748	4.5162	52.3202	3.69702	0.737621	5.01209	2.69213e-07	5.18848e-06
gi|110645304|ref|NC_002516|pseudocap|136	395	4206714	4206823	+	100.253	172.779	14.5524	6.0216	73.4015	3.69685	0.71244	5.18901	1.05709e-07	2.21336e-06
gi|110645304|ref|NC_002516|pseudocap|136	598	6182610	6182748	-	214.828	125.712	16.7913	9.0324	91.5908	3.69552	0.676136	5.46565	2.30605e-08	5.52494e-07
gi|110645304|ref|NC_002516|pseudocap|136	484	5197064	5197204	+	113.68	54.8126	5.59709	7.527	45.4041	3.69395	0.789363	4.67966	1.43675e-06	2.29447e-05
gi|110645304|ref|NC_002516|pseudocap|136	420	4403697	4403777	-	1683.71	568.383	83.9563	90.324	606.594	3.69186	0.624913	5.9078	1.73352e-09	5.18832e-08
gi|110645304|ref|NC_002516|pseudocap|136	559	5817162	5817302	+	89.5117	137.032	11.1942	6.0216	60.9397	3.69087	0.720012	5.12613	1.47881e-07	3.00967e-06
gi|110645304|ref|NC_002516|pseudocap|136	167	1716813	1716962	+	96.6726	113.796	10.0748	6.0216	56.6412	3.68362	0.716776	5.13916	1.37986e-07	2.84788e-06
gi|110645304|ref|NC_002516|pseudocap|136	353	3697125	3697262	-	81.4556	62.5579	7.83592	3.0108	38.715	3.67756	0.80179	4.58669	2.25163e-06	3.46111e-05
gi|110645304|ref|NC_002516|pseudocap|136	158	1682412	1682523	+	1022.22	2528.53	150.002	127.959	957.178	3.67457	0.593257	6.19389	2.93487e-10	1.04326e-08
gi|110645304|ref|NC_002516|pseudocap|136	532	5636095	5636236	+	270.325	148.352	19.0301	13.5486	112.814	3.67027	0.650542	5.64185	8.4114e-09	2.20604e-07
gi|110645304|ref|NC_002516|pseudocap|136	207	1956013	1956095	+	1271.96	603.534	78.3592	70.7538	506.152	3.65115	0.582113	6.27224	1.77944e-10	6.60861e-09
gi|110645304|ref|NC_002516|pseudocap|136	381	4130559	4130693	+	462.775	318.151	21.2689	42.1512	211.087	3.6365	0.605057	6.01018	9.26581e-10	2.94307e-08
gi|110645304|ref|NC_002516|pseudocap|136	411	4317945	4318069	-	603.309	190.653	42.5379	21.0756	214.394	3.62852	0.688736	5.26837	6.88195e-08	1.49002e-06
gi|110645304|ref|NC_002516|pseudocap|136	193	1858244	1858383	+	111.89	228.783	16.7913	10.5378	92.0004	3.62533	0.68351	5.30399	5.66486e-08	1.24774e-06
gi|110645304|ref|NC_002516|pseudocap|136	85	975620	975759	+	83.2458	219.25	11.1942	13.5486	81.8098	3.62229	0.718272	5.04306	2.2907e-07	4.48272e-06
gi|110645304|ref|NC_002516|pseudocap|136	319	3455200	3455336	-	116.365	70.3031	8.95534	6.0216	50.4113	3.61628	0.74652	4.84418	6.35682e-07	1.14288e-05
gi|110645304|ref|NC_002516|pseudocap|136	25	204162	204281	-	1099.2	3431.75	182.465	188.175	1225.4	3.61211	0.622159	5.80577	3.20349e-09	9.26099e-08
gi|110645304|ref|NC_002516|pseudocap|136	449	4712832	4712964	-	54.6021	105.455	4.47767	9.0324	43.3917	3.60694	0.791505	4.55707	2.59362e-06	3.9392e-05
gi|110645304|ref|NC_002516|pseudocap|136	42	409000	409137	-	185.289	163.246	12.3136	16.5594	94.3521	3.60505	0.635411	5.67358	6.99218e-09	1.86263e-07
gi|110645304|ref|NC_002516|pseudocap|136	428	4501664	4501787	-	140.533	174.566	11.1942	15.054	85.3369	3.59905	0.649628	5.54017	1.51088e-08	3.82455e-07
gi|110645304|ref|NC_002516|pseudocap|136	387	4155856	4156004	-	243.472	77.4526	14.5524	12.0432	86.88	3.58322	0.732025	4.89494	4.91683e-07	9.06407e-06
gi|110645304|ref|NC_002516|pseudocap|136	68	718996	719142	-	95.7775	147.16	4.47767	16.5594	65.9936	3.58109	0.736203	4.86427	5.74409e-07	1.04007e-05
gi|110645304|ref|NC_002516|pseudocap|136	379	4057409	4057487	+	148.589	49.4505	8.95534	7.527	53.6305	3.57414	0.78822	4.53445	2.88774e-06	4.28362e-05
gi|110645304|ref|NC_002516|pseudocap|136	56	496205	496338	-	83.2458	91.7515	11.1942	3.0108	47.3006	3.56513	0.761878	4.6794	1.43855e-06	2.29447e-05
gi|110645304|ref|NC_002516|pseudocap|136	462	4893636	4893782	+	1670.29	1919.04	141.047	162.583	973.239	3.56438	0.515913	6.90888	2.44247e-12	1.39633e-10
gi|110645304|ref|NC_002516|pseudocap|136	324	3483169	3483298	-	241.681	262.743	24.6272	18.0648	136.779	3.55296	0.597044	5.95092	1.33323e-09	4.06195e-08
gi|110645304|ref|NC_002516|pseudocap|136	281	2837034	2837120	-	92.197	53.0252	8.95534	3.0108	39.2971	3.54467	0.806893	4.39299	5.59012e-06	7.79247e-05
gi|110645304|ref|NC_002516|pseudocap|136	503	5401393	5401538	-	1017.75	1868.39	120.897	127.959	783.75	3.53648	0.554807	6.37425	9.19279e-11	3.57045e-09
gi|110645304|ref|NC_002516|pseudocap|136	361	3754727	3754877	-	942.558	594.598	69.4039	63.2268	417.447	3.53307	0.553874	6.37883	8.92212e-11	3.49198e-09
gi|110645304|ref|NC_002516|pseudocap|136	388	4168983	4169110	-	9467.65	5114.85	617.918	663.882	3966.07	3.50804	0.542838	6.46241	5.15257e-11	2.0973e-09
gi|110645304|ref|NC_002516|pseudocap|136	271	2478088	2478216	+	3969.84	1660.46	217.167	278.499	1531.49	3.50641	0.585947	5.98417	1.08745e-09	3.37374e-08
gi|110645304|ref|NC_002516|pseudocap|136	306	3293689	3293848	-	76.98	145.373	7.83592	12.0432	60.5579	3.50601	0.72033	4.86723	5.65863e-07	1.03565e-05
gi|110645304|ref|NC_002516|pseudocap|136	126	1276662	1276785	-	1459.04	653.581	107.464	79.7862	574.968	3.493	0.590884	5.91148	1.69528e-09	5.13427e-08
gi|110645304|ref|NC_002516|pseudocap|136	101	1057279	1057390	+	349.991	143.585	26.866	16.5594	134.25	3.49228	0.666751	5.23775	8.12739e-08	1.73022e-06
gi|110645304|ref|NC_002516|pseudocap|136	79	947067	947195	+	102.043	79.8358	11.1942	4.5162	49.3974	3.48931	0.739633	4.71763	1.19305e-06	1.95185e-05
gi|110645304|ref|NC_002516|pseudocap|136	274	2521320	2521440	-	72.5044	194.823	14.5524	9.0324	72.7281	3.48878	0.733019	4.75947	9.70503e-07	1.64949e-05
gi|110645304|ref|NC_002516|pseudocap|136	166	1712673	1712804	-	563.028	978.286	85.0757	52.689	419.77	3.47882	0.578901	6.00936	9.31279e-10	2.94307e-08
gi|110645304|ref|NC_002516|pseudocap|136	442	4632577	4632705	+	256.003	468.886	26.866	39.1404	197.724	3.46629	0.605755	5.72227	5.25558e-09	1.43766e-07
gi|110645304|ref|NC_002516|pseudocap|136	258	2325880	2325959	-	811.871	753.078	76.1204	66.2376	426.827	3.45656	0.53067	6.51357	3.66916e-11	1.59562e-09
gi|110645304|ref|NC_002516|pseudocap|136	218	2125540	2125657	-	150.38	147.756	12.3136	15.054	81.3757	3.45376	0.641764	5.38167	3.6898e-08	8.5335e-07
gi|110645304|ref|NC_002516|pseudocap|136	24	204047	204160	-	660.596	1455.51	82.8369	111.4	577.586	3.44845	0.588525	5.85949	2.32152e-09	6.82768e-08
gi|110645304|ref|NC_002516|pseudocap|136	392	4170429	4170578	-	5052.04	7763.13	485.827	698.506	3499.88	3.43637	0.536166	6.40914	7.31693e-11	2.93138e-09
gi|110645304|ref|NC_002516|pseudocap|136	300	3219644	3219805	+	1971.05	1721.83	171.271	173.121	1009.32	3.42262	0.512242	6.68166	1.18124e-11	5.8923e-10
gi|110645304|ref|NC_002516|pseudocap|136	408	4304208	4304339	-	136.953	181.716	13.433	16.5594	87.1652	3.4188	0.639229	5.34832	4.43869e-08	9.94893e-07
gi|110645304|ref|NC_002516|pseudocap|136	525	5600435	5600567	-	129.792	83.4105	13.433	6.0216	58.1642	3.41772	0.717252	4.76502	9.44193e-07	1.61762e-05
gi|110645304|ref|NC_002516|pseudocap|136	188	1854576	1854729	+	100.253	125.712	6.7165	15.054	61.9338	3.41145	0.698765	4.88212	5.24769e-07	9.63907e-06
gi|110645304|ref|NC_002516|pseudocap|136	578	6017370	6017509	-	213.933	784.654	54.8515	39.1404	273.145	3.40626	0.678614	5.01944	2.59118e-07	5.01291e-06
gi|110645304|ref|NC_002516|pseudocap|136	41	408840	408975	-	92.197	62.5579	4.47767	10.5378	42.4426	3.4052	0.766682	4.44147	4.46723e-06	6.31368e-05
gi|110645304|ref|NC_002516|pseudocap|136	81	958063	958181	+	150.38	123.924	17.9107	7.527	74.9354	3.39752	0.675371	5.0306	2.44474e-07	4.76584e-06
gi|110645304|ref|NC_002516|pseudocap|136	601	6197774	6197866	+	86.8263	66.7284	4.47767	10.5378	42.1425	3.39524	0.761438	4.45899	4.1174e-06	5.86816e-05
gi|110645304|ref|NC_002516|pseudocap|136	582	6038319	6038460	-	200.506	244.869	26.866	15.054	121.824	3.39257	0.615673	5.51034	1.79074e-08	4.42295e-07
gi|110645304|ref|NC_002516|pseudocap|136	608	6239178	6239286	-	477.992	371.177	45.8961	34.6242	232.422	3.39244	0.564015	6.01481	9.00497e-10	2.88159e-08
gi|110645304|ref|NC_002516|pseudocap|136	43	409146	409252	-	172.757	182.311	14.5524	19.5702	97.2979	3.39044	0.620885	5.46066	2.37185e-08	5.63923e-07
gi|110645304|ref|NC_002516|pseudocap|136	221	2129473	2129612	+	107.414	107.838	8.95534	12.0432	59.0626	3.37162	0.682311	4.94147	3.87677e-07	7.27861e-06
gi|110645304|ref|NC_002516|pseudocap|136	275	2522168	2522311	-	73.3996	136.436	11.1942	9.0324	57.5155	3.36876	0.713914	4.71872	1.18664e-06	1.95185e-05
gi|110645304|ref|NC_002516|pseudocap|136	141	1468338	1468444	-	141.428	71.4947	10.0748	10.5378	58.3839	3.36714	0.716588	4.69885	1.30816e-06	2.1063e-05
gi|110645304|ref|NC_002516|pseudocap|136	339	3576130	3576228	-	44.7558	103.072	5.59709	9.0324	40.6142	3.36563	0.795196	4.23246	1.15575e-05	0.00014775
gi|110645304|ref|NC_002516|pseudocap|136	485	5207978	5208065	+	110.994	145.968	15.6718	9.0324	70.4168	3.35782	0.670184	5.01029	2.71742e-07	5.21745e-06
gi|110645304|ref|NC_002516|pseudocap|136	69	798995	799103	-	302.549	93.5389	22.3883	16.5594	108.759	3.33565	0.707408	4.71532	1.20667e-06	1.96781e-05
gi|110645304|ref|NC_002516|pseudocap|136	323	3483059	3483156	-	116.365	104.859	10.0748	12.0432	60.8355	3.3298	0.674502	4.93667	3.9733e-07	7.43241e-06
gi|110645304|ref|NC_002516|pseudocap|136	128	1299565	1299637	+	80.5605	84.0063	10.0748	6.0216	45.1658	3.32855	0.728023	4.57204	2.41496e-06	3.67883e-05
gi|110645304|ref|NC_002516|pseudocap|136	114	1245674	1245770	+	22.3779	168.013	4.47767	15.054	52.4805	3.32443	0.91457	3.63496	0.000139012	0.00128833
gi|110645304|ref|NC_002516|pseudocap|136	191	1856730	1856860	+	151.275	173.97	13.433	19.5702	89.5621	3.31536	0.63016	5.26114	7.15836e-08	1.53678e-06
gi|110645304|ref|NC_002516|pseudocap|136	434	4576907	4577014	-	65.3435	129.286	7.83592	12.0432	53.6272	3.31404	0.730436	4.53707	2.85201e-06	4.24298e-05
gi|110645304|ref|NC_002516|pseudocap|136	18	127406	127530	+	3157.97	2891.37	310.079	301.08	1665.12	3.30702	0.505293	6.54476	2.97945e-11	1.32978e-09
gi|110645304|ref|NC_002516|pseudocap|136	190	1856526	1856653	+	349.095	256.785	26.866	34.6242	166.843	3.30612	0.582056	5.68008	6.73149e-09	1.80262e-07
gi|110645304|ref|NC_002516|pseudocap|136	86	975801	975938	+	79.6654	194.823	15.6718	12.0432	75.5509	3.30218	0.704025	4.69043	1.36316e-06	2.18793e-05
gi|110645304|ref|NC_002516|pseudocap|136	333	3523037	3523151	+	319.557	145.373	17.9107	30.108	128.237	3.28631	0.653419	5.0294	2.46004e-07	4.77735e-06
gi|110645304|ref|NC_002516|pseudocap|136	100	1047987	1048099	-	160.226	199.589	17.9107	19.5702	99.324	3.26699	0.614309	5.31815	5.24126e-08	1.16452e-06
gi|110645304|ref|NC_002516|pseudocap|136	545	5701571	5701676	-	357.151	1153.45	90.6728	66.2376	416.877	3.26525	0.646738	5.0488	2.22299e-07	4.36702e-06
gi|110645304|ref|NC_002516|pseudocap|136	322	3466014	3466156	-	110.099	97.1136	12.3136	9.0324	57.1397	3.26426	0.682224	4.78472	8.56108e-07	1.48659e-05
gi|110645304|ref|NC_002516|pseudocap|136	139	1453211	1453333	-	167.387	97.1136	16.7913	10.5378	72.9574	3.25497	0.676057	4.81465	7.37302e-07	1.30257e-05
gi|110645304|ref|NC_002516|pseudocap|136	136	1401147	1401248	-	184.394	76.8568	17.9107	9.0324	72.0485	3.25139	0.718015	4.52831	2.97292e-06	4.38441e-05
gi|110645304|ref|NC_002516|pseudocap|136	83	958398	958525	+	157.541	236.528	19.0301	22.581	108.92	3.25024	0.616691	5.27045	6.80466e-08	1.47958e-06
gi|110645304|ref|NC_002516|pseudocap|136	523	5583537	5583674	-	206.772	391.434	30.2243	33.1188	165.387	3.24285	0.606173	5.34971	4.40473e-08	9.94893e-07
gi|110645304|ref|NC_002516|pseudocap|136	90	1002456	1002594	-	357.151	151.33	27.9854	25.5918	140.515	3.24244	0.642203	5.04894	2.22136e-07	4.36702e-06
gi|110645304|ref|NC_002516|pseudocap|136	232	2185659	2185808	+	146.799	212.101	21.2689	16.5594	99.1821	3.23918	0.62386	5.19217	1.03931e-07	2.18513e-06
gi|110645304|ref|NC_002516|pseudocap|136	311	3295729	3295825	+	287.332	510.591	42.5379	42.1512	220.653	3.23685	0.583673	5.54566	1.46425e-08	3.72504e-07
gi|110645304|ref|NC_002516|pseudocap|136	276	2632495	2632572	-	37.5949	110.817	5.59709	10.5378	41.1366	3.23477	0.812474	3.98138	3.42582e-05	0.00039082
gi|110645304|ref|NC_002516|pseudocap|136	97	1037821	1037919	+	70.7142	82.2189	8.95534	7.527	42.3539	3.20627	0.726987	4.41035	5.16029e-06	7.23294e-05
gi|110645304|ref|NC_002516|pseudocap|136	60	648627	648778	-	5884.5	3643.85	531.723	505.815	2641.47	3.19888	0.528254	6.05558	6.99578e-10	2.31133e-08
gi|110645304|ref|NC_002516|pseudocap|136	89	999741	999854	-	123.526	72.0905	13.433	7.527	54.1441	3.19515	0.714239	4.47351	3.84739e-06	5.5298e-05
gi|110645304|ref|NC_002516|pseudocap|136	419	4401562	4401677	+	169.177	60.1747	15.6718	9.0324	63.514	3.19169	0.742691	4.29747	8.63802e-06	0.000113274
gi|110645304|ref|NC_002516|pseudocap|136	165	1712506	1712617	-	1562.87	1652.12	170.151	182.153	891.825	3.19037	0.511119	6.24193	2.16105e-10	7.91038e-09
gi|110645304|ref|NC_002516|pseudocap|136	526	5600599	5600745	-	205.877	169.8	25.7466	15.054	104.119	3.18571	0.619299	5.14405	1.34441e-07	2.79198e-06
gi|110645304|ref|NC_002516|pseudocap|136	430	4548474	4548603	-	99.3579	145.373	11.1942	16.5594	68.121	3.15771	0.665176	4.74717	1.03139e-06	1.72622e-05
gi|110645304|ref|NC_002516|pseudocap|136	447	4641050	4641192	-	219.304	287.766	32.4631	24.0864	140.905	3.1577	0.58874	5.36349	4.08141e-08	9.35414e-07
gi|110645304|ref|NC_002516|pseudocap|136	87	990983	991079	+	147.694	311.598	24.6272	27.0972	127.754	3.15487	0.632555	4.9875	3.05833e-07	5.80627e-06
gi|110645304|ref|NC_002516|pseudocap|136	82	958194	958334	+	167.387	304.448	23.5078	30.108	131.363	3.14546	0.617095	5.0972	1.72359e-07	3.45261e-06
gi|110645304|ref|NC_002516|pseudocap|136	591	6116636	6116781	-	57.2875	109.029	4.47767	15.054	46.4621	3.13987	0.770453	4.07536	2.29719e-05	0.000276173
gi|110645304|ref|NC_002516|pseudocap|136	305	3291933	3292063	+	1352.52	485.568	109.703	100.862	512.164	3.12465	0.614632	5.08377	1.85009e-07	3.69148e-06
gi|110645304|ref|NC_002516|pseudocap|136	63	666981	667081	+	100.253	79.24	8.95534	12.0432	50.1229	3.10748	0.69592	4.46529	3.99804e-06	5.71406e-05
gi|110645304|ref|NC_002516|pseudocap|136	76	897149	897270	+	87.7214	181.12	13.433	18.0648	75.0848	3.10657	0.678269	4.58014	2.32328e-06	3.5498e-05
gi|110645304|ref|NC_002516|pseudocap|136	156	1682138	1682253	+	200.506	202.568	25.7466	21.0756	112.474	3.0998	0.593954	5.21891	8.99878e-08	1.90774e-06
gi|110645304|ref|NC_002516|pseudocap|136	134	1400476	1400592	-	65.3435	74.4737	10.0748	6.0216	38.9784	3.09472	0.739453	4.18515	1.42492e-05	0.000178132
gi|110645304|ref|NC_002516|pseudocap|136	365	3777855	3778012	-	373.264	234.741	32.4631	39.1404	169.902	3.08888	0.585545	5.27523	6.62957e-08	1.44769e-06
gi|110645304|ref|NC_002516|pseudocap|136	586	6110538	6110662	+	357.151	598.768	68.2845	43.6566	266.965	3.08864	0.581821	5.30857	5.52457e-08	1.22213e-06
gi|110645304|ref|NC_002516|pseudocap|136	248	2233997	2234121	+	148.589	56.6	13.433	10.5378	57.29	3.08412	0.734824	4.19709	1.35184e-05	0.000170252
gi|110645304|ref|NC_002516|pseudocap|136	183	1840271	1840375	+	114.575	123.924	14.5524	13.5486	66.65	3.08286	0.646979	4.76501	9.44245e-07	1.61762e-05
gi|110645304|ref|NC_002516|pseudocap|136	169	1718438	1718592	+	272.115	305.64	27.9854	40.6458	161.597	3.08236	0.575327	5.35757	4.21735e-08	9.62237e-07
gi|110645304|ref|NC_002516|pseudocap|136	372	3892840	3892970	-	2758.75	4753.21	472.394	424.523	2102.22	3.06602	0.536949	5.71007	5.64661e-09	1.53636e-07
gi|110645304|ref|NC_002516|pseudocap|136	550	5767731	5767831	+	81.4556	197.802	22.3883	10.5378	78.0459	3.06598	0.707588	4.333	7.35458e-06	9.89949e-05
gi|110645304|ref|NC_002516|pseudocap|136	330	3498217	3498309	-	250.633	416.457	49.2544	30.108	186.613	3.06341	0.597405	5.12786	1.46529e-07	2.99413e-06
gi|110645304|ref|NC_002516|pseudocap|136	257	2325750	2325876	-	859.312	653.581	90.6728	91.8294	423.849	3.05116	0.532228	5.7328	4.93925e-09	1.35843e-07
gi|110645304|ref|NC_002516|pseudocap|136	466	4938260	4938358	-	258.689	118.562	19.0301	27.0972	105.845	3.03865	0.652556	4.65654	1.60787e-06	2.53277e-05
gi|110645304|ref|NC_002516|pseudocap|136	347	3592902	3593033	-	131.582	189.461	16.7913	22.581	90.1038	3.0386	0.626291	4.85174	6.119e-07	1.10402e-05
gi|110645304|ref|NC_002516|pseudocap|136	380	4058762	4058882	-	1126.95	857.341	118.658	126.454	557.351	3.01741	0.526161	5.73475	4.8827e-09	1.35017e-07
gi|110645304|ref|NC_002516|pseudocap|136	174	1730076	1730223	+	365.208	184.695	29.1049	39.1404	154.537	3.01485	0.614211	4.9085	4.5888e-07	8.5211e-06
gi|110645304|ref|NC_002516|pseudocap|136	536	5640475	5640624	+	651.645	407.52	68.2845	63.2268	297.669	3.00798	0.558061	5.39004	3.52201e-08	8.22017e-07
gi|110645304|ref|NC_002516|pseudocap|136	427	4482213	4482361	-	123.526	110.221	15.6718	13.5486	65.7419	2.99355	0.645668	4.63637	1.77292e-06	2.76706e-05
gi|110645304|ref|NC_002516|pseudocap|136	336	3571030	3571158	-	99.3579	62.5579	11.1942	9.0324	45.5356	2.98813	0.714734	4.18075	1.45272e-05	0.000181163
gi|110645304|ref|NC_002516|pseudocap|136	554	5786483	5786616	-	185.289	142.394	23.5078	18.0648	92.3138	2.96923	0.615209	4.82638	6.95179e-07	1.23674e-05
gi|110645304|ref|NC_002516|pseudocap|136	334	3558484	3558596	+	126.211	47.6631	15.6718	6.0216	48.892	2.96563	0.773165	3.8357	6.26025e-05	0.000640889
gi|110645304|ref|NC_002516|pseudocap|136	553	5786378	5786482	-	108.309	70.8989	12.3136	10.5378	50.5149	2.96186	0.693892	4.26847	9.84102e-06	0.000127084
gi|110645304|ref|NC_002516|pseudocap|136	223	2130990	2131098	+	77.8751	221.634	19.0301	19.5702	84.5273	2.96012	0.694863	4.26	1.02213e-05	0.000131661
gi|110645304|ref|NC_002516|pseudocap|136	196	1878572	1878652	-	489.629	568.383	90.6728	45.162	298.462	2.95351	0.574747	5.1388	1.38252e-07	2.84788e-06
gi|110645304|ref|NC_002516|pseudocap|136	541	5680592	5680715	-	64.4484	250.231	21.2689	19.5702	88.8797	2.94744	0.730977	4.03219	2.76299e-05	0.000328724
gi|110645304|ref|NC_002516|pseudocap|136	286	2965364	2965490	+	2765.01	2484.44	334.706	347.748	1482.98	2.94345	0.505548	5.82231	2.90201e-09	8.43738e-08
gi|110645304|ref|NC_002516|pseudocap|136	463	4893794	4893897	+	194.24	913.345	64.9262	79.7862	313.074	2.93888	0.701521	4.1893	1.39909e-05	0.000175767
gi|110645304|ref|NC_002516|pseudocap|136	588	6110777	6110865	+	125.316	78.6442	13.433	13.5486	57.7355	2.91579	0.674759	4.32123	7.7582e-06	0.000103334
gi|110645304|ref|NC_002516|pseudocap|136	346	3581544	3581633	-	115.47	122.137	17.9107	13.5486	67.2665	2.90704	0.640408	4.53935	2.82143e-06	4.2098e-05
gi|110645304|ref|NC_002516|pseudocap|136	146	1571707	1571798	+	127.107	95.9221	13.433	16.5594	63.2553	2.90085	0.652869	4.44323	4.43082e-06	6.27967e-05
gi|110645304|ref|NC_002516|pseudocap|136	433	4576743	4576873	-	66.2386	106.05	11.1942	12.0432	48.8816	2.89655	0.697443	4.1531	1.64001e-05	0.000201069
gi|110645304|ref|NC_002516|pseudocap|136	583	6038461	6038568	-	102.043	146.564	22.3883	10.5378	70.3834	2.89448	0.665195	4.35133	6.76582e-06	9.27884e-05
gi|110645304|ref|NC_002516|pseudocap|136	99	1045232	1045350	-	134.267	275.85	32.4631	22.581	116.291	2.89115	0.635391	4.55019	2.67989e-06	4.02569e-05
gi|110645304|ref|NC_002516|pseudocap|136	298	3216767	3216882	-	74.2947	261.551	25.7466	19.5702	95.2907	2.88683	0.713593	4.04548	2.61082e-05	0.000311828
gi|110645304|ref|NC_002516|pseudocap|136	71	815917	816016	-	182.604	112.604	19.0301	21.0756	83.8284	2.8809	0.632724	4.55317	2.64218e-06	3.98914e-05
gi|110645304|ref|NC_002516|pseudocap|136	246	2232042	2232143	+	379.529	193.036	38.0602	40.6458	162.818	2.86257	0.602638	4.75007	1.01674e-06	1.71297e-05
gi|110645304|ref|NC_002516|pseudocap|136	530	5618282	5618418	-	153.065	396.796	38.0602	37.635	156.389	2.86253	0.638505	4.48317	3.67705e-06	5.31501e-05
gi|110645304|ref|NC_002516|pseudocap|136	303	3237306	3237467	-	51.0216	161.459	15.6718	13.5486	60.4252	2.8625	0.738355	3.87685	5.29079e-05	0.00056435
gi|110645304|ref|NC_002516|pseudocap|136	19	164536	164657	-	84.141	63.7494	11.1942	9.0324	42.0292	2.85836	0.709939	4.02621	2.8342e-05	0.000333035
gi|110645304|ref|NC_002516|pseudocap|136	182	1829520	1829622	-	173.653	87.581	17.9107	18.0648	74.3023	2.85744	0.662095	4.31576	7.95266e-06	0.000105648
gi|110645304|ref|NC_002516|pseudocap|136	570	5984004	5984104	+	300.759	238.316	26.866	48.1728	153.528	2.85575	0.590872	4.83311	6.72066e-07	1.19981e-05
gi|110645304|ref|NC_002516|pseudocap|136	502	5401273	5401376	-	226.464	451.012	55.9709	37.635	192.771	2.85067	0.605676	4.7066	1.25944e-06	2.04077e-05
gi|110645304|ref|NC_002516|pseudocap|136	597	6182433	6182544	-	114.575	142.394	19.0301	16.5594	73.1395	2.84842	0.62978	4.52287	3.05027e-06	4.47256e-05
gi|110645304|ref|NC_002516|pseudocap|136	120	1275439	1275549	-	151.275	281.213	34.7019	25.5918	123.195	2.83759	0.617585	4.59466	2.16728e-06	3.34155e-05
gi|110645304|ref|NC_002516|pseudocap|136	437	4601520	4601629	-	239.891	74.4737	20.1495	24.0864	89.6502	2.82995	0.703702	4.02151	2.89129e-05	0.000338734
gi|110645304|ref|NC_002516|pseudocap|136	171	1720262	1720410	-	1314.93	498.08	139.927	115.916	517.212	2.82331	0.606831	4.65254	1.63935e-06	2.56646e-05
gi|110645304|ref|NC_002516|pseudocap|136	240	2192116	2192222	-	279.276	78.6442	15.6718	36.1296	102.43	2.80099	0.733158	3.82044	6.6606e-05	0.000675082
gi|110645304|ref|NC_002516|pseudocap|136	499	5376296	5376427	-	230.045	174.566	26.866	31.6134	115.773	2.79367	0.589286	4.74077	1.06453e-06	1.77585e-05
gi|110645304|ref|NC_002516|pseudocap|136	109	1162763	1162882	-	160.226	259.764	27.9854	33.1188	120.274	2.78656	0.60113	4.63554	1.78001e-06	2.76963e-05
gi|110645304|ref|NC_002516|pseudocap|136	557	5801536	5801654	+	49.2314	87.581	12.3136	7.527	39.1633	2.7695	0.739958	3.74278	9.09977e-05	0.000886967
gi|110645304|ref|NC_002516|pseudocap|136	216	2122347	2122476	-	51.9168	137.032	15.6718	12.0432	54.1658	2.76534	0.727014	3.80369	7.12784e-05	0.000719573
gi|110645304|ref|NC_002516|pseudocap|136	95	1028165	1028307	+	282.857	194.823	31.3437	39.1404	137.041	2.76438	0.584678	4.72805	1.13345e-06	1.87664e-05
gi|110645304|ref|NC_002516|pseudocap|136	234	2186070	2186203	+	169.177	108.434	21.2689	19.5702	79.6125	2.76036	0.630224	4.37997	5.93472e-06	8.25023e-05
gi|110645304|ref|NC_002516|pseudocap|136	377	4001056	4001185	-	980.153	529.061	107.464	115.916	433.148	2.75624	0.560981	4.91325	4.47896e-07	8.34761e-06
gi|110645304|ref|NC_002516|pseudocap|136	329	3498068	3498201	-	315.976	782.271	89.5534	73.7646	315.391	2.74865	0.607412	4.52518	3.01721e-06	4.43688e-05
gi|110645304|ref|NC_002516|pseudocap|136	338	3575992	3576094	-	60.8679	207.93	12.3136	28.6026	77.4286	2.73809	0.745192	3.67434	0.000119232	0.00112135
gi|110645304|ref|NC_002516|pseudocap|136	249	2272481	2272624	+	143.219	140.606	24.6272	18.0648	81.6292	2.72337	0.613391	4.43986	4.50094e-06	6.34371e-05
gi|110645304|ref|NC_002516|pseudocap|136	396	4229114	4229254	+	111.89	118.562	15.6718	19.5702	66.4234	2.7172	0.632764	4.29418	8.76683e-06	0.000114373
gi|110645304|ref|NC_002516|pseudocap|136	547	5756136	5756248	-	264.059	150.735	40.299	22.581	119.419	2.70808	0.624415	4.33699	7.22225e-06	9.77309e-05
gi|110645304|ref|NC_002516|pseudocap|136	117	1254135	1254243	-	32.2242	126.903	11.1942	13.5486	45.9675	2.69762	0.791024	3.41029	0.000324467	0.00262881
gi|110645304|ref|NC_002516|pseudocap|136	287	3116422	3116504	+	161.121	98.901	19.0301	21.0756	75.0319	2.6975	0.637531	4.23116	1.16243e-05	0.000148231
gi|110645304|ref|NC_002516|pseudocap|136	509	5512624	5512746	-	116.365	175.758	21.2689	24.0864	84.3696	2.69274	0.620341	4.34074	7.10009e-06	9.63341e-05
gi|110645304|ref|NC_002516|pseudocap|136	522	5583429	5583514	-	75.1898	170.992	20.1495	18.0648	71.0989	2.68799	0.675272	3.9806	3.43706e-05	0.000391225
gi|110645304|ref|NC_002516|pseudocap|136	567	5971848	5971973	-	577.35	453.991	83.9563	76.7754	298.018	2.68035	0.537051	4.99088	3.00531e-07	5.72698e-06
gi|110645304|ref|NC_002516|pseudocap|136	88	991085	991213	+	213.933	954.454	90.6728	91.8294	337.722	2.67968	0.687867	3.89563	4.89718e-05	0.000530146
gi|110645304|ref|NC_002516|pseudocap|136	73	883133	883280	-	72.5044	155.501	19.0301	16.5594	65.8987	2.67896	0.676591	3.9595	3.7554e-05	0.00042087
gi|110645304|ref|NC_002516|pseudocap|136	314	3359903	3360023	-	78.7703	81.0273	8.95534	16.5594	46.3281	2.67114	0.690014	3.87114	5.41628e-05	0.000574126
gi|110645304|ref|NC_002516|pseudocap|136	529	5618127	5618254	-	72.5044	192.44	16.7913	25.5918	76.8319	2.65843	0.692258	3.84022	6.14611e-05	0.000631746
gi|110645304|ref|NC_002516|pseudocap|136	310	3295589	3295706	+	366.103	456.375	67.165	64.7322	238.594	2.64048	0.542638	4.86601	5.69373e-07	1.03834e-05
gi|110645304|ref|NC_002516|pseudocap|136	50	471658	471762	+	269.43	177.545	36.9408	34.6242	129.635	2.64014	0.585897	4.50615	3.30066e-06	4.79822e-05
gi|110645304|ref|NC_002516|pseudocap|136	197	1886277	1886396	+	121.736	147.16	17.9107	25.5918	78.0996	2.6396	0.619835	4.25856	1.02876e-05	0.00013218
gi|110645304|ref|NC_002516|pseudocap|136	494	5332041	5332123	-	98.4628	43.4926	13.433	9.0324	41.1052	2.63921	0.745404	3.54064	0.00019958	0.00172112
gi|110645304|ref|NC_002516|pseudocap|136	607	6239059	6239177	-	128.002	165.629	24.6272	22.581	85.2098	2.63562	0.608046	4.33457	7.30237e-06	9.8553e-05
gi|110645304|ref|NC_002516|pseudocap|136	226	2133415	2133573	+	85.0361	70.3031	21.2689	3.0108	44.9047	2.62758	0.773245	3.39812	0.000339253	0.00270976
gi|110645304|ref|NC_002516|pseudocap|136	1	40255	40359	+	184.394	599.364	62.6874	64.7322	227.794	2.62265	0.651045	4.02837	2.80825e-05	0.000331169
gi|110645304|ref|NC_002516|pseudocap|136	125	1276505	1276641	-	2944.93	1372.7	405.229	302.586	1256.36	2.60785	0.572348	4.5564	2.6019e-06	3.94001e-05
gi|110645304|ref|NC_002516|pseudocap|136	609	6239291	6239383	-	335.669	220.442	44.7767	46.6674	161.889	2.60403	0.572571	4.54796	2.70837e-06	4.05299e-05
gi|110645304|ref|NC_002516|pseudocap|136	470	5035891	5036024	-	155.75	110.817	26.866	16.5594	77.4981	2.60254	0.631891	4.11865	1.90552e-05	0.000232501
gi|110645304|ref|NC_002516|pseudocap|136	61	654480	654621	-	55.4972	100.093	12.3136	13.5486	45.363	2.59661	0.702244	3.69759	0.000108827	0.00103691
gi|110645304|ref|NC_002516|pseudocap|136	291	3133899	3133974	+	92.197	84.6021	15.6718	13.5486	51.5049	2.59091	0.658611	3.9339	4.17889e-05	0.000461218
gi|110645304|ref|NC_002516|pseudocap|136	159	1682531	1682682	+	117.26	263.339	39.1796	24.0864	110.966	2.58169	0.647019	3.99013	3.30184e-05	0.000379227
gi|110645304|ref|NC_002516|pseudocap|136	474	5116246	5116405	-	188.87	367.006	44.7767	51.1836	162.959	2.53794	0.596261	4.25642	1.03862e-05	0.000133111
gi|110645304|ref|NC_002516|pseudocap|136	11	64815	64956	-	2785.6	1904.74	420.901	386.888	1374.53	2.53729	0.521541	4.86499	5.72327e-07	1.04e-05
gi|110645304|ref|NC_002516|pseudocap|136	493	5315526	5315648	+	177.233	139.415	19.0301	36.1296	92.9519	2.5356	0.619778	4.09115	2.14624e-05	0.000260622
gi|110645304|ref|NC_002516|pseudocap|136	563	5877781	5877892	+	148.589	86.9852	16.7913	24.0864	69.1131	2.53462	0.649926	3.89985	4.81256e-05	0.000522096
gi|110645304|ref|NC_002516|pseudocap|136	133	1400337	1400470	-	88.6165	130.478	15.6718	22.581	64.3368	2.5316	0.646092	3.91832	4.45836e-05	0.000489938
gi|110645304|ref|NC_002516|pseudocap|136	160	1688984	1689087	-	98.4628	205.547	20.1495	33.1188	89.3196	2.52685	0.652569	3.87215	5.39388e-05	0.000572945
gi|110645304|ref|NC_002516|pseudocap|136	471	5037029	5037163	+	566.609	1026.54	139.927	136.991	467.518	2.52476	0.554891	4.55001	2.68221e-06	4.02569e-05
gi|110645304|ref|NC_002516|pseudocap|136	175	1730252	1730378	+	141.428	241.295	33.5825	33.1188	112.356	2.52209	0.602477	4.18619	1.41836e-05	0.000177749
gi|110645304|ref|NC_002516|pseudocap|136	543	5701003	5701139	+	116.365	51.2379	15.6718	13.5486	49.2059	2.51017	0.71057	3.53261	0.000205739	0.00175933
gi|110645304|ref|NC_002516|pseudocap|136	38	341117	341244	+	83.2458	109.029	14.5524	19.5702	56.5995	2.5063	0.651341	3.8479	5.95672e-05	0.000617266
gi|110645304|ref|NC_002516|pseudocap|136	565	5917345	5917451	-	97.5677	73.2821	12.3136	18.0648	50.307	2.50338	0.669306	3.74027	9.19117e-05	0.000892456
gi|110645304|ref|NC_002516|pseudocap|136	596	6182297	6182429	-	59.0777	90.56	15.6718	10.5378	43.9618	2.50175	0.695762	3.5957	0.000161763	0.00145099
gi|110645304|ref|NC_002516|pseudocap|136	231	2184240	2184390	-	180.814	102.476	24.6272	25.5918	83.3771	2.49443	0.627904	3.97262	3.5543e-05	0.000400094
gi|110645304|ref|NC_002516|pseudocap|136	145	1558732	1558886	-	486.048	540.977	88.434	94.8402	302.575	2.48733	0.52899	4.70203	1.28793e-06	2.08031e-05
gi|110645304|ref|NC_002516|pseudocap|136	423	4406417	4406553	-	102.043	97.1136	19.0301	16.5594	58.6866	2.47931	0.636749	3.8937	4.93625e-05	0.000533241
gi|110645304|ref|NC_002516|pseudocap|136	477	5136327	5136462	+	122.631	148.352	24.6272	24.0864	79.924	2.47616	0.605853	4.08707	2.18427e-05	0.00026398
gi|110645304|ref|NC_002516|pseudocap|136	604	6217015	6217140	-	117.26	129.286	24.6272	19.5702	72.686	2.47352	0.61538	4.01949	2.91615e-05	0.000340307
gi|110645304|ref|NC_002516|pseudocap|136	562	5820589	5820721	-	110.994	168.013	21.2689	30.108	82.596	2.45208	0.62113	3.94777	3.94417e-05	0.000439124
gi|110645304|ref|NC_002516|pseudocap|136	592	6135455	6135581	-	37.5949	120.349	16.7913	12.0432	46.6947	2.44964	0.756128	3.23972	0.000598228	0.0044241
gi|110645304|ref|NC_002516|pseudocap|136	195	1878448	1878552	-	413.544	1360.19	179.107	146.024	524.715	2.4475	0.636718	3.84392	6.05411e-05	0.000624814
gi|110645304|ref|NC_002516|pseudocap|136	106	1161827	1161943	-	162.911	307.427	47.0155	39.1404	139.124	2.44729	0.600573	4.07493	2.30144e-05	0.000276173
gi|110645304|ref|NC_002516|pseudocap|136	439	4619009	4619135	-	255.108	270.488	41.4184	55.6998	155.679	2.44151	0.560666	4.35465	6.66384e-06	9.16369e-05
gi|110645304|ref|NC_002516|pseudocap|136	301	3219817	3219959	+	742.052	890.705	137.688	164.089	483.633	2.43714	0.522874	4.66105	1.57301e-06	2.4933e-05
gi|110645304|ref|NC_002516|pseudocap|136	224	2131104	2131253	+	90.4068	181.716	23.5078	27.0972	80.6819	2.43346	0.642826	3.78557	7.66795e-05	0.000760289
gi|110645304|ref|NC_002516|pseudocap|136	382	4130696	4130768	+	295.388	473.652	63.8068	79.7862	228.158	2.42466	0.563731	4.3011	8.49767e-06	0.000112004
gi|110645304|ref|NC_002516|pseudocap|136	340	3576448	3576570	-	59.0777	110.817	11.1942	21.0756	50.5411	2.4201	0.699246	3.46101	0.000269077	0.00222313
gi|110645304|ref|NC_002516|pseudocap|136	511	5512904	5513054	-	98.4628	343.77	33.5825	49.6782	131.373	2.41703	0.687448	3.51594	0.0002191	0.00184927
gi|110645304|ref|NC_002516|pseudocap|136	173	1724266	1724351	+	108.309	163.246	26.866	24.0864	80.6269	2.41314	0.615851	3.91839	4.45721e-05	0.000489938
gi|110645304|ref|NC_002516|pseudocap|136	279	2762029	2762168	-	41.1754	98.901	15.6718	10.5378	41.5715	2.41045	0.738454	3.26419	0.00054889	0.00411304
gi|110645304|ref|NC_002516|pseudocap|136	603	6216878	6217010	-	358.047	257.381	57.0903	58.7106	182.807	2.40954	0.556769	4.32772	7.53302e-06	0.000100863
gi|110645304|ref|NC_002516|pseudocap|136	497	5372648	5372764	-	126.211	79.24	24.6272	13.5486	60.9068	2.40823	0.663365	3.63032	0.000141537	0.00130283
gi|110645304|ref|NC_002516|pseudocap|136	544	5701445	5701570	-	98.4628	918.111	87.3146	105.378	302.317	2.40137	0.794766	3.02148	0.00125772	0.00827849
gi|110645304|ref|NC_002516|pseudocap|136	376	4000903	4001045	-	667.757	449.821	98.5087	114.41	332.624	2.39277	0.543271	4.40438	5.30431e-06	7.41437e-05
gi|110645304|ref|NC_002516|pseudocap|136	135	1400997	1401130	-	324.032	173.375	53.732	40.6458	147.946	2.39185	0.598575	3.9959	3.22241e-05	0.000371783
gi|110645304|ref|NC_002516|pseudocap|136	409	4317676	4317795	-	587.196	301.469	85.0757	84.3024	264.511	2.39028	0.575447	4.15377	1.63518e-05	0.000200961
gi|110645304|ref|NC_002516|pseudocap|136	571	5984149	5984290	+	123.526	148.352	27.9854	24.0864	80.9874	2.38129	0.602984	3.94917	3.92108e-05	0.00043751
gi|110645304|ref|NC_002516|pseudocap|136	345	3581405	3581523	-	287.332	280.617	54.8515	54.1944	169.249	2.38056	0.548255	4.34207	7.05735e-06	9.60101e-05
gi|110645304|ref|NC_002516|pseudocap|136	292	3137343	3137492	-	494.104	430.756	99.6281	78.2808	275.692	2.37527	0.536716	4.42556	4.80966e-06	6.7601e-05
gi|110645304|ref|NC_002516|pseudocap|136	518	5548388	5548509	-	216.618	874.023	91.7922	118.927	325.34	2.37442	0.675345	3.51586	0.000219165	0.00184927
gi|110645304|ref|NC_002516|pseudocap|136	265	2397812	2397951	+	113.68	132.265	23.5078	24.0864	73.3848	2.37104	0.609621	3.88936	5.02535e-05	0.00053943
gi|110645304|ref|NC_002516|pseudocap|136	116	1254010	1254133	-	31.3291	106.05	7.83592	19.5702	41.1964	2.35766	0.797381	2.95675	0.00155449	0.00981298
gi|110645304|ref|NC_002516|pseudocap|136	414	4394930	4395030	-	73.3996	218.655	25.7466	31.6134	87.3536	2.35579	0.683113	3.4486	0.000281746	0.00231213
gi|110645304|ref|NC_002516|pseudocap|136	416	4397799	4397904	-	125.316	253.806	27.9854	46.6674	113.444	2.35567	0.631376	3.73102	9.53547e-05	0.000917135
gi|110645304|ref|NC_002516|pseudocap|136	91	1006925	1007012	+	129.792	45.8758	23.5078	10.5378	52.4283	2.3419	0.744151	3.14707	0.00082457	0.00579477
gi|110645304|ref|NC_002516|pseudocap|136	203	1904491	1904628	+	128.897	252.019	39.1796	36.1296	114.056	2.33927	0.612024	3.82218	6.61391e-05	0.000673032
gi|110645304|ref|NC_002516|pseudocap|136	36	338511	338612	+	259.584	142.394	34.7019	45.162	120.46	2.33437	0.605231	3.85699	5.73966e-05	0.000599659
gi|110645304|ref|NC_002516|pseudocap|136	454	4820546	4820663	+	58.1826	184.099	25.7466	22.581	72.6523	2.32721	0.703074	3.31004	0.000466407	0.00358471
gi|110645304|ref|NC_002516|pseudocap|136	510	5512762	5512884	-	164.701	203.76	30.2243	43.6566	110.586	2.32671	0.585954	3.97081	3.58148e-05	0.000402264
gi|110645304|ref|NC_002516|pseudocap|136	524	5583684	5583801	-	206.772	231.166	53.732	33.1188	131.197	2.32585	0.579493	4.0136	2.98993e-05	0.000348118
gi|110645304|ref|NC_002516|pseudocap|136	344	3581235	3581378	-	167.387	215.676	40.299	36.1296	114.873	2.32411	0.576979	4.02807	2.81181e-05	0.000331169
gi|110645304|ref|NC_002516|pseudocap|136	521	5572127	5572257	-	339.249	137.032	50.3738	45.162	142.954	2.31396	0.628513	3.68163	0.000115872	0.00109583
gi|110645304|ref|NC_002516|pseudocap|136	201	1899070	1899175	+	91.3019	101.88	23.5078	15.054	57.9359	2.31175	0.641791	3.60204	0.000157867	0.00142347
gi|110645304|ref|NC_002516|pseudocap|136	331	3522797	3522879	+	88.6165	50.6421	20.1495	7.527	41.7338	2.29727	0.731152	3.14199	0.000839008	0.00585579
gi|110645304|ref|NC_002516|pseudocap|136	481	5148938	5149040	+	102.043	95.9221	17.9107	22.581	59.6143	2.2964	0.630223	3.64379	0.000134324	0.00124944
gi|110645304|ref|NC_002516|pseudocap|136	589	6110819	6110894	-	102.043	91.7515	21.2689	18.0648	58.2821	2.29479	0.632138	3.6302	0.000141601	0.00130283
gi|110645304|ref|NC_002516|pseudocap|136	506	5468132	5468272	-	66.2386	78.6442	14.5524	15.054	43.6223	2.29359	0.670057	3.42299	0.000309685	0.00252637
gi|110645304|ref|NC_002516|pseudocap|136	577	6017232	6017348	-	322.242	1904.14	223.883	233.337	670.901	2.2844	0.718375	3.17996	0.000736481	0.00530017
gi|110645304|ref|NC_002516|pseudocap|136	475	5116413	5116504	-	24.1681	227.591	19.0301	33.1188	75.9771	2.2834	0.85201	2.68001	0.00368096	0.0200093
gi|110645304|ref|NC_002516|pseudocap|136	461	4866290	4866396	-	128.002	71.4947	21.2689	19.5702	60.0839	2.28246	0.654695	3.4863	0.000244876	0.0020526
gi|110645304|ref|NC_002516|pseudocap|136	64	674839	674967	+	246.157	528.465	73.8815	85.8078	233.578	2.28097	0.591587	3.85568	5.77037e-05	0.000601632
gi|110645304|ref|NC_002516|pseudocap|136	514	5546776	5546893	-	160.226	148.947	27.9854	36.1296	93.3221	2.27535	0.588341	3.8674	5.50002e-05	0.000580583
gi|110645304|ref|NC_002516|pseudocap|136	293	3183652	3183777	+	317.766	172.183	55.9709	45.162	147.771	2.27147	0.593339	3.82829	6.45192e-05	0.000657863
gi|110645304|ref|NC_002516|pseudocap|136	151	1589298	1589393	+	73.3996	76.261	20.1495	10.5378	45.087	2.26481	0.678869	3.33615	0.000424733	0.00329427
gi|110645304|ref|NC_002516|pseudocap|136	53	494706	494809	-	94.8824	51.2379	16.7913	13.5486	44.115	2.25613	0.695635	3.24326	0.000590849	0.00437589
gi|110645304|ref|NC_002516|pseudocap|136	390	4169833	4169953	-	1462.62	1763.54	302.243	376.35	976.187	2.24999	0.515289	4.36647	6.31366e-06	8.75311e-05
gi|110645304|ref|NC_002516|pseudocap|136	575	6016990	6017126	-	194.24	183.503	40.299	39.1404	114.296	2.24865	0.568701	3.95401	3.84268e-05	0.000429704
gi|110645304|ref|NC_002516|pseudocap|136	385	4133673	4133791	+	679.393	277.042	106.345	94.8402	289.405	2.24714	0.602462	3.72993	9.57669e-05	0.000919362
gi|110645304|ref|NC_002516|pseudocap|136	54	494814	494888	-	156.645	84.0063	16.7913	34.6242	73.0168	2.24007	0.664393	3.3716	0.000373665	0.00292493
gi|110645304|ref|NC_002516|pseudocap|136	360	3754511	3754654	-	122.631	122.733	26.866	25.5918	74.4553	2.22438	0.601989	3.69506	0.000109919	0.00104536
gi|110645304|ref|NC_002516|pseudocap|136	84	972810	972928	+	191.555	149.543	42.5379	30.108	103.436	2.22307	0.589026	3.77415	8.02783e-05	0.000791581
gi|110645304|ref|NC_002516|pseudocap|136	517	5548238	5548379	-	501.265	656.56	107.464	141.508	351.699	2.21988	0.536845	4.13505	1.77442e-05	0.000217025
gi|110645304|ref|NC_002516|pseudocap|136	483	5165635	5165756	-	844.99	456.375	136.569	146.024	395.989	2.20298	0.5589	3.94163	4.04648e-05	0.000448551
gi|110645304|ref|NC_002516|pseudocap|136	251	2274707	2274807	+	226.464	178.737	39.1796	49.6782	123.515	2.19256	0.572294	3.83118	6.37642e-05	0.00065147
gi|110645304|ref|NC_002516|pseudocap|136	180	1797234	1797339	+	151.275	67.92	22.3883	25.5918	66.7937	2.191	0.664378	3.29782	0.000487196	0.0037276
gi|110645304|ref|NC_002516|pseudocap|136	143	1558223	1558361	+	449.349	734.012	143.285	115.916	360.641	2.18986	0.550882	3.97519	3.5162e-05	0.00039934
gi|110645304|ref|NC_002516|pseudocap|136	230	2184112	2184236	-	102.043	58.9831	14.5524	21.0756	49.1636	2.18383	0.677187	3.22485	0.000630187	0.00464694
gi|110645304|ref|NC_002516|pseudocap|136	412	4394141	4394247	-	117.26	54.8126	26.866	10.5378	52.3692	2.17474	0.718059	3.02864	0.00122829	0.00809529
gi|110645304|ref|NC_002516|pseudocap|136	206	1953900	1954004	+	252.423	104.263	36.9408	42.1512	108.944	2.17248	0.637882	3.40577	0.000329892	0.00266005
gi|110645304|ref|NC_002516|pseudocap|136	355	3706566	3706710	-	105.624	219.25	42.5379	30.108	99.38	2.15727	0.630649	3.42072	0.000312281	0.00253815
gi|110645304|ref|NC_002516|pseudocap|136	189	1855948	1856055	+	146.799	117.37	27.9854	31.6134	80.9421	2.1499	0.598147	3.59426	0.000162655	0.00145099
gi|110645304|ref|NC_002516|pseudocap|136	163	1692534	1692641	-	240.786	121.541	36.9408	45.162	111.108	2.14293	0.6137	3.49183	0.000239865	0.00201392
gi|110645304|ref|NC_002516|pseudocap|136	508	5477073	5477172	+	64.4484	98.901	19.0301	18.0648	50.1111	2.14017	0.658065	3.25221	0.000572553	0.00426263
gi|110645304|ref|NC_002516|pseudocap|136	302	3219991	3220116	+	230.045	215.676	51.4932	49.6782	136.723	2.13849	0.556087	3.84561	6.0127e-05	0.000621801
gi|110645304|ref|NC_002516|pseudocap|136	150	1589161	1589292	+	142.324	159.672	35.8214	33.1188	92.7338	2.12991	0.582614	3.65578	0.000128199	0.00119465
gi|110645304|ref|NC_002516|pseudocap|136	415	4395037	4395140	-	81.4556	154.309	21.2689	33.1188	72.5382	2.12925	0.647412	3.28887	0.000502961	0.00383668
gi|110645304|ref|NC_002516|pseudocap|136	458	4830932	4831057	+	447.558	713.16	133.211	132.475	356.601	2.1278	0.544142	3.91038	4.60762e-05	0.00050308
gi|110645304|ref|NC_002516|pseudocap|136	391	4170201	4170342	-	1138.59	2209.78	341.422	433.555	1030.84	2.11208	0.55749	3.78855	7.57642e-05	0.000752907
gi|110645304|ref|NC_002516|pseudocap|136	57	503748	503886	-	84.141	81.6231	19.0301	19.5702	51.0911	2.1031	0.639212	3.29015	0.000500663	0.00382489
gi|110645304|ref|NC_002516|pseudocap|136	149	1586328	1586435	+	37.5949	114.987	13.433	22.581	47.1491	2.10243	0.743603	2.82735	0.00234672	0.0137877
gi|110645304|ref|NC_002516|pseudocap|136	446	4640867	4640986	-	69.8191	92.9431	21.2689	16.5594	50.1476	2.09962	0.651419	3.22315	0.000633952	0.00466794
gi|110645304|ref|NC_002516|pseudocap|136	35	338352	338495	+	710.723	258.573	104.106	124.948	299.587	2.08126	0.61785	3.36855	0.000377824	0.00295295
gi|110645304|ref|NC_002516|pseudocap|136	285	2965216	2965336	+	993.579	1136.77	263.063	246.886	660.073	2.0625	0.511775	4.0301	2.78769e-05	0.000330167
gi|110645304|ref|NC_002516|pseudocap|136	107	1161955	1162089	-	192.45	414.074	80.5981	64.7322	187.963	2.06049	0.59875	3.44132	0.000289439	0.00236763
gi|110645304|ref|NC_002516|pseudocap|136	297	3216636	3216739	-	52.8119	142.394	25.7466	21.0756	60.5069	2.05998	0.693006	2.97254	0.00147676	0.00939407
gi|110645304|ref|NC_002516|pseudocap|136	489	5307527	5307660	+	105.624	115.583	30.2243	24.0864	68.8794	2.02084	0.607904	3.32428	0.000443235	0.00342212
gi|110645304|ref|NC_002516|pseudocap|136	198	1894128	1894252	+	48.3363	111.413	25.7466	13.5486	49.761	2.01234	0.709117	2.83782	0.00227117	0.0134057
gi|110645304|ref|NC_002516|pseudocap|136	39	341257	341373	+	60.8679	137.032	20.1495	30.108	62.0392	1.99084	0.67373	2.95494	0.00156362	0.00985839
gi|110645304|ref|NC_002516|pseudocap|136	495	5332140	5332251	-	161.121	137.627	39.1796	36.1296	93.5144	1.98557	0.580271	3.42179	0.000311052	0.00253221
gi|110645304|ref|NC_002516|pseudocap|136	540	5680484	5680573	-	42.0705	185.886	33.5825	24.0864	71.4064	1.98218	0.744893	2.66102	0.00389519	0.0209944
gi|110645304|ref|NC_002516|pseudocap|136	112	1215787	1215889	+	180.814	129.882	38.0602	40.6458	97.3504	1.98074	0.585322	3.38401	0.000357171	0.00282626
gi|110645304|ref|NC_002516|pseudocap|136	51	471773	471845	+	72.5044	89.3684	25.7466	15.054	50.6684	1.97464	0.654105	3.01884	0.00126871	0.00833224
gi|110645304|ref|NC_002516|pseudocap|136	585	6058582	6058699	+	51.9168	96.5179	15.6718	22.581	46.6719	1.97115	0.682432	2.88842	0.00193594	0.0117824
gi|110645304|ref|NC_002516|pseudocap|136	212	2033693	2033798	+	337.459	239.507	69.4039	78.2808	181.163	1.96652	0.553768	3.55117	0.000191764	0.00167071
gi|110645304|ref|NC_002516|pseudocap|136	542	5695410	5695557	+	66.2386	137.627	26.866	25.5918	64.0809	1.96127	0.653595	3.00074	0.00134663	0.0087617
gi|110645304|ref|NC_002516|pseudocap|136	93	1023065	1023166	+	121.736	94.1347	29.1049	27.0972	68.0182	1.93808	0.609657	3.17897	0.000739	0.00531078
gi|110645304|ref|NC_002516|pseudocap|136	138	1451528	1451667	-	69.8191	79.8358	16.7913	22.581	47.2568	1.93657	0.649429	2.98195	0.00143207	0.00921162
gi|110645304|ref|NC_002516|pseudocap|136	205	1932624	1932744	-	134.267	144.181	26.866	46.6674	87.9955	1.93217	0.601851	3.21039	0.000662781	0.00485213
gi|110645304|ref|NC_002516|pseudocap|136	393	4205220	4205340	-	119.946	63.7494	31.3437	16.5594	57.8995	1.92071	0.672414	2.85644	0.00214211	0.0128073
gi|110645304|ref|NC_002516|pseudocap|136	264	2395792	2395880	-	146.799	47.6631	31.3437	19.5702	61.344	1.91888	0.714028	2.6874	0.00360058	0.0196987
gi|110645304|ref|NC_002516|pseudocap|136	98	1045088	1045214	-	134.267	443.863	78.3592	75.27	182.94	1.91362	0.65333	2.92902	0.00170017	0.0105773
gi|110645304|ref|NC_002516|pseudocap|136	176	1747494	1747623	-	139.638	50.0463	27.9854	22.581	60.0627	1.8976	0.695067	2.7301	0.00316577	0.0177005
gi|110645304|ref|NC_002516|pseudocap|136	576	6017142	6017224	-	189.765	795.379	134.33	130.97	312.611	1.89384	0.67533	2.80432	0.00252113	0.0146099
gi|110645304|ref|NC_002516|pseudocap|136	418	4398235	4398337	-	91.3019	61.3663	20.1495	21.0756	48.4733	1.88698	0.652067	2.89385	0.00190278	0.0116362
gi|110645304|ref|NC_002516|pseudocap|136	70	815766	815900	-	200.506	191.248	50.3738	55.6998	124.457	1.88635	0.558074	3.3801	0.000362298	0.00285794
gi|110645304|ref|NC_002516|pseudocap|136	108	1162623	1162750	-	76.0849	113.2	25.7466	25.5918	60.1558	1.88495	0.627976	3.00163	0.00134271	0.00874739
gi|110645304|ref|NC_002516|pseudocap|136	473	5116128	5116242	-	111.89	324.109	61.568	57.2052	138.693	1.87782	0.644667	2.91285	0.00179072	0.0110573
gi|110645304|ref|NC_002516|pseudocap|136	389	4169162	4169297	-	1202.14	1957.17	413.065	447.104	1004.87	1.87735	0.5324	3.5262	0.000210786	0.00179645
gi|110645304|ref|NC_002516|pseudocap|136	256	2325538	2325684	-	308.815	184.695	71.6427	63.2268	157.095	1.86849	0.573233	3.25957	0.000557906	0.00416832
gi|110645304|ref|NC_002516|pseudocap|136	13	68409	68558	-	108.309	206.143	47.0155	39.1404	100.152	1.86731	0.610695	3.05768	0.00111527	0.00742735
gi|110645304|ref|NC_002516|pseudocap|136	520	5553029	5553176	-	290.018	131.669	58.2097	57.2052	134.276	1.86684	0.609803	3.06139	0.00110157	0.00736141
gi|110645304|ref|NC_002516|pseudocap|136	549	5767570	5767703	+	74.2947	133.457	31.3437	25.5918	66.1717	1.86623	0.63615	2.93363	0.00167511	0.0104704
gi|110645304|ref|NC_002516|pseudocap|136	309	3295456	3295576	+	241.681	294.916	78.3592	69.2484	171.051	1.86112	0.546926	3.40287	0.000333407	0.00268414
gi|110645304|ref|NC_002516|pseudocap|136	383	4130785	4130932	+	349.095	666.688	130.972	150.54	324.324	1.85308	0.565789	3.27522	0.000527896	0.00398507
gi|110645304|ref|NC_002516|pseudocap|136	211	2033556	2033686	+	435.027	307.427	87.3146	120.432	237.55	1.83959	0.551761	3.33404	0.000427968	0.00331431
gi|110645304|ref|NC_002516|pseudocap|136	438	4618876	4618976	-	73.3996	117.37	26.866	27.0972	61.1833	1.82505	0.630165	2.89614	0.00188891	0.0115792
gi|110645304|ref|NC_002516|pseudocap|136	225	2131293	2131435	+	78.7703	153.714	36.9408	28.6026	74.5068	1.82487	0.634967	2.87396	0.00202677	0.0122276
gi|110645304|ref|NC_002516|pseudocap|136	516	5548094	5548231	-	86.8263	238.911	47.0155	45.162	104.479	1.82389	0.650159	2.80529	0.00251353	0.0145943
gi|110645304|ref|NC_002516|pseudocap|136	498	5375454	5375566	-	484.258	126.903	98.5087	73.7646	195.859	1.82287	0.676509	2.69452	0.00352449	0.0193866
gi|110645304|ref|NC_002516|pseudocap|136	269	2477744	2477871	+	1041.02	729.246	235.078	266.456	567.95	1.81973	0.526773	3.4545	0.00027566	0.00226951
gi|110645304|ref|NC_002516|pseudocap|136	366	3791607	3791694	+	478.887	1172.51	212.689	255.918	530.002	1.81855	0.591307	3.07547	0.00105086	0.00711777
gi|110645304|ref|NC_002516|pseudocap|136	208	1980472	1980610	+	102.938	63.1537	25.7466	21.0756	53.2286	1.81798	0.648114	2.80503	0.00251557	0.0145943
gi|110645304|ref|NC_002516|pseudocap|136	170	1718603	1718710	+	57.2875	140.606	23.5078	33.1188	63.6301	1.81679	0.6755	2.68955	0.00357743	0.0195931
gi|110645304|ref|NC_002516|pseudocap|136	266	2473081	2473227	+	2994.16	1953.59	718.666	687.968	1588.6	1.81432	0.523183	3.46786	0.000262315	0.00218796
gi|110645304|ref|NC_002516|pseudocap|136	270	2477913	2478050	+	1932.56	1205.88	451.125	441.082	1007.66	1.8143	0.530056	3.42285	0.000309838	0.00252637
gi|110645304|ref|NC_002516|pseudocap|136	602	6212688	6212767	-	96.6726	60.7705	17.9107	27.0972	50.6127	1.81413	0.658335	2.75563	0.00292899	0.0165954
gi|110645304|ref|NC_002516|pseudocap|136	452	4752243	4752323	-	830.668	316.364	183.584	143.013	368.407	1.81018	0.608317	2.97573	0.00146147	0.00934166
gi|110645304|ref|NC_002516|pseudocap|136	348	3604859	3604981	-	85.9312	56.6	22.3883	18.0648	45.7461	1.80735	0.660356	2.73694	0.00310068	0.0173939
gi|110645304|ref|NC_002516|pseudocap|136	55	496065	496186	-	76.98	136.436	32.4631	28.6026	68.6204	1.80573	0.628984	2.87087	0.00204669	0.0123237
gi|110645304|ref|NC_002516|pseudocap|136	239	2190636	2190773	-	631.952	252.615	111.942	143.013	284.88	1.79499	0.606049	2.96179	0.0015293	0.00967798
gi|110645304|ref|NC_002516|pseudocap|136	535	5640236	5640381	+	233.625	229.379	71.6427	61.7214	149.092	1.79356	0.548562	3.26957	0.000538552	0.00404749
gi|110645304|ref|NC_002516|pseudocap|136	48	449684	449829	+	41.1754	184.099	33.5825	31.6134	72.6175	1.79285	0.737237	2.43185	0.00751091	0.0360184
gi|110645304|ref|NC_002516|pseudocap|136	568	5972008	5972153	-	163.806	315.768	69.4039	69.2484	154.557	1.79207	0.586835	3.05378	0.00112989	0.00750509
gi|110645304|ref|NC_002516|pseudocap|136	119	1257683	1257815	+	200.506	284.787	72.7621	67.743	156.45	1.78842	0.557836	3.206	0.000672964	0.0049196
gi|110645304|ref|NC_002516|pseudocap|136	127	1292349	1292495	-	554.077	400.37	175.749	102.367	308.141	1.77509	0.560485	3.16706	0.000769955	0.00549444
gi|110645304|ref|NC_002516|pseudocap|136	308	3295294	3295413	+	140.533	151.926	39.1796	46.6674	94.5766	1.77209	0.575534	3.07904	0.00103834	0.00704411
gi|110645304|ref|NC_002516|pseudocap|136	102	1060166	1060289	-	99.3579	160.267	41.4184	34.6242	83.917	1.77053	0.605107	2.92599	0.00171684	0.0106398
gi|110645304|ref|NC_002516|pseudocap|136	94	1024905	1025033	+	85.0361	66.7284	23.5078	21.0756	49.087	1.76219	0.639446	2.7558	0.00292741	0.0165954
gi|110645304|ref|NC_002516|pseudocap|136	80	950948	951038	-	110.994	47.0673	15.6718	31.6134	51.3368	1.75121	0.70698	2.47703	0.00662406	0.0326898
gi|110645304|ref|NC_002516|pseudocap|136	533	5636252	5636351	+	70.7142	76.8568	14.5524	30.108	48.0579	1.74372	0.663587	2.62772	0.00429802	0.0227321
gi|110645304|ref|NC_002516|pseudocap|136	31	302320	302403	+	221.989	218.059	57.0903	75.27	143.102	1.73685	0.554492	3.13232	0.00086716	0.00601105
gi|110645304|ref|NC_002516|pseudocap|136	283	2919248	2919378	-	38.49	107.838	17.9107	27.0972	47.8339	1.71656	0.717639	2.39195	0.0083795	0.0393674
gi|110645304|ref|NC_002516|pseudocap|136	422	4406277	4406396	-	80.5605	117.37	24.6272	36.1296	64.6719	1.71479	0.624597	2.74543	0.0030216	0.0170442
gi|110645304|ref|NC_002516|pseudocap|136	255	2325418	2325535	-	213.933	148.352	64.9262	45.162	118.093	1.71181	0.581582	2.94336	0.00162333	0.0101718
gi|110645304|ref|NC_002516|pseudocap|136	537	5657599	5657722	+	337.459	258.573	96.2699	85.8078	194.527	1.70894	0.543738	3.14295	0.000836264	0.00584465
gi|110645304|ref|NC_002516|pseudocap|136	606	6238894	6239051	-	196.926	192.44	45.8961	73.7646	127.257	1.70865	0.571944	2.98745	0.0014066	0.0091053
gi|110645304|ref|NC_002516|pseudocap|136	28	223674	223812	+	74.2947	89.3684	30.2243	19.5702	53.3644	1.70714	0.636299	2.68291	0.00364918	0.0199004
gi|110645304|ref|NC_002516|pseudocap|136	282	2888857	2888978	-	139.638	120.349	39.1796	40.6458	84.9533	1.70342	0.58163	2.92871	0.00170187	0.0105773
gi|110645304|ref|NC_002516|pseudocap|136	421	4403806	4403943	-	230.045	129.882	61.568	49.6782	117.793	1.68886	0.592697	2.84945	0.00218975	0.0130462
gi|110645304|ref|NC_002516|pseudocap|136	260	2327858	2327992	+	364.312	187.078	85.0757	85.8078	180.568	1.68853	0.581273	2.90488	0.00183697	0.0113017
gi|110645304|ref|NC_002516|pseudocap|136	534	5636363	5636495	+	68.924	87.581	24.6272	24.0864	51.3046	1.68516	0.631544	2.66831	0.00381169	0.0206538
gi|110645304|ref|NC_002516|pseudocap|136	384	4130955	4131062	+	255.108	296.107	85.0757	87.3132	180.901	1.67767	0.539619	3.10899	0.000938632	0.00645373
gi|110645304|ref|NC_002516|pseudocap|136	564	5885168	5885276	-	104.729	89.9642	33.5825	27.0972	63.8431	1.67588	0.608434	2.75441	0.0029399	0.0166387
gi|110645304|ref|NC_002516|pseudocap|136	92	1022969	1023062	+	114.575	58.3873	31.3437	22.581	56.7217	1.66982	0.658426	2.53608	0.005605	0.0285182
gi|110645304|ref|NC_002516|pseudocap|136	605	6219884	6219957	-	169.177	89.3684	38.0602	43.6566	85.0656	1.66105	0.616577	2.69399	0.00353015	0.0193968
gi|110645304|ref|NC_002516|pseudocap|136	328	3497947	3498050	-	104.729	297.895	66.0456	61.7214	132.598	1.65791	0.641638	2.58387	0.00488492	0.0253617
gi|110645304|ref|NC_002516|pseudocap|136	459	4831080	4831205	+	1186.92	2119.22	438.812	609.687	1088.66	1.65767	0.55148	3.00585	0.00132419	0.00865999
gi|110645304|ref|NC_002516|pseudocap|136	456	4829612	4829742	-	150.38	150.139	51.4932	43.6566	98.9171	1.6563	0.570006	2.90576	0.0018318	0.0112835
gi|110645304|ref|NC_002516|pseudocap|136	46	409510	409614	-	68.0289	129.286	31.3437	31.6134	65.0681	1.65205	0.636175	2.59685	0.00470409	0.0245998
gi|110645304|ref|NC_002516|pseudocap|136	358	3751628	3751733	-	58.1826	84.0063	17.9107	28.6026	47.1755	1.62712	0.657787	2.47363	0.00668748	0.032907
gi|110645304|ref|NC_002516|pseudocap|136	52	471852	471975	+	136.058	159.672	49.2544	46.6674	97.9128	1.62422	0.570924	2.84489	0.00222133	0.0131749
gi|110645304|ref|NC_002516|pseudocap|136	268	2477528	2477655	+	905.858	728.65	259.705	270.972	541.296	1.6229	0.516175	3.14408	0.000833052	0.00583022
gi|110645304|ref|NC_002516|pseudocap|136	464	4893902	4894028	+	362.522	680.987	156.718	188.175	347.101	1.59902	0.56259	2.84225	0.00223985	0.013267
gi|110645304|ref|NC_002516|pseudocap|136	213	2033843	2033954	+	403.698	263.339	111.942	111.4	222.594	1.5775	0.54894	2.87372	0.00202833	0.0122276
gi|110645304|ref|NC_002516|pseudocap|136	209	1997103	1997217	+	1415.18	785.846	351.497	389.899	735.605	1.56973	0.545807	2.87598	0.00201385	0.0121836
gi|110645304|ref|NC_002516|pseudocap|136	296	3216513	3216632	-	68.0289	122.733	35.8214	28.6026	63.7964	1.56516	0.634293	2.46757	0.00680175	0.0331805
gi|110645304|ref|NC_002516|pseudocap|136	34	337636	337731	+	86.8263	72.0905	16.7913	37.635	53.3358	1.56204	0.658703	2.37139	0.00886077	0.0412099
gi|110645304|ref|NC_002516|pseudocap|136	515	5547384	5547513	-	72.5044	68.5158	27.9854	19.5702	47.144	1.55837	0.640687	2.43234	0.00750076	0.0360036
gi|110645304|ref|NC_002516|pseudocap|136	307	3294469	3294595	+	85.0361	82.8147	31.3437	25.5918	56.1966	1.55468	0.616128	2.52331	0.00581278	0.0293407
gi|110645304|ref|NC_002516|pseudocap|136	457	4829752	4829836	-	78.7703	60.7705	23.5078	24.0864	46.7837	1.55019	0.63977	2.42304	0.00769565	0.0368349
gi|110645304|ref|NC_002516|pseudocap|136	267	2477349	2477495	+	699.086	428.372	183.584	203.229	378.568	1.54321	0.543431	2.83975	0.00225743	0.0133556
gi|110645304|ref|NC_002516|pseudocap|136	399	4243507	4243624	-	127.107	91.1557	33.5825	42.1512	73.499	1.52946	0.601834	2.54133	0.00552158	0.0281244
gi|110645304|ref|NC_002516|pseudocap|136	467	4994240	4994391	+	87.7214	228.783	55.9709	54.1944	106.667	1.52542	0.638216	2.39012	0.00842138	0.0395277
gi|110645304|ref|NC_002516|pseudocap|136	364	3777735	3777851	-	105.624	151.926	45.8961	43.6566	86.7757	1.52512	0.58803	2.59361	0.00474874	0.0247557
gi|110645304|ref|NC_002516|pseudocap|136	280	2801277	2801428	-	125.316	79.8358	32.4631	39.1404	69.1889	1.5195	0.613706	2.47594	0.00664435	0.0327265
gi|110645304|ref|NC_002516|pseudocap|136	66	690587	690678	+	398.327	421.223	126.494	161.078	276.78	1.51271	0.528936	2.85991	0.00211878	0.0127127
gi|110645304|ref|NC_002516|pseudocap|136	546	5756034	5756123	-	94.8824	93.5389	30.2243	36.1296	63.6938	1.50955	0.602286	2.50636	0.00609901	0.0305131
gi|110645304|ref|NC_002516|pseudocap|136	12	68245	68372	-	67.1337	106.646	32.4631	28.6026	58.7114	1.50931	0.627847	2.40395	0.00810946	0.038418
gi|110645304|ref|NC_002516|pseudocap|136	10	64578	64687	-	392.956	244.869	91.7922	133.981	215.9	1.50015	0.566037	2.65027	0.00402136	0.0216058
gi|110645304|ref|NC_002516|pseudocap|136	453	4753588	4753718	-	174.548	149.543	72.7621	43.6566	110.127	1.46949	0.581977	2.525	0.00578495	0.0292583
gi|110645304|ref|NC_002516|pseudocap|136	579	6026006	6026115	-	240.786	139.415	69.4039	67.743	129.337	1.46878	0.579747	2.53348	0.00564675	0.0286733
gi|110645304|ref|NC_002516|pseudocap|136	111	1215636	1215775	+	111.89	105.455	43.6573	34.6242	73.9064	1.46834	0.59071	2.48573	0.00646435	0.0320571
gi|110645304|ref|NC_002516|pseudocap|136	574	5985873	5986024	-	134.267	164.438	52.6126	55.6998	101.754	1.46542	0.567956	2.58016	0.00493771	0.0255836
gi|110645304|ref|NC_002516|pseudocap|136	400	4243634	4243740	-	138.743	107.838	41.4184	48.1728	84.043	1.46186	0.584313	2.50185	0.00617731	0.0308441
gi|110645304|ref|NC_002516|pseudocap|136	262	2328190	2328336	+	349.991	297.895	100.748	135.486	221.03	1.45753	0.540058	2.69885	0.00347901	0.0192195
gi|110645304|ref|NC_002516|pseudocap|136	560	5817367	5817505	+	63.5533	101.88	34.7019	25.5918	56.4317	1.45302	0.635856	2.28514	0.0111524	0.049385
gi|110645304|ref|NC_002516|pseudocap|136	455	4829466	4829601	-	107.414	107.838	47.0155	31.6134	73.4702	1.44547	0.597802	2.41798	0.00780346	0.0372109
gi|110645304|ref|NC_002516|pseudocap|136	501	5401109	5401254	-	191.555	431.351	113.061	118.927	213.724	1.42694	0.592393	2.40878	0.00800306	0.0380557
gi|110645304|ref|NC_002516|pseudocap|136	482	5163531	5163608	-	189.765	124.52	58.2097	58.7106	107.801	1.42478	0.577234	2.46828	0.00678811	0.0331776
gi|110645304|ref|NC_002516|pseudocap|136	357	3730085	3730216	-	89.5117	73.8779	32.4631	28.6026	56.1138	1.41546	0.615204	2.30079	0.0107017	0.0476796
gi|110645304|ref|NC_002516|pseudocap|136	472	5037202	5037311	+	232.73	225.804	79.4786	93.3348	157.837	1.40946	0.542783	2.59673	0.00470573	0.0245998
gi|110645304|ref|NC_002516|pseudocap|136	254	2325281	2325404	-	287.332	186.482	85.0757	93.3348	163.056	1.4087	0.559422	2.51814	0.00589876	0.0296277
gi|110645304|ref|NC_002516|pseudocap|136	235	2188163	2188279	+	296.284	154.309	96.2699	76.7754	155.91	1.37666	0.58653	2.34713	0.00945921	0.0434765
gi|110645304|ref|NC_002516|pseudocap|136	371	3892674	3892779	-	580.036	755.461	235.078	280.005	462.645	1.37554	0.523418	2.62799	0.00429457	0.0227321
gi|110645304|ref|NC_002516|pseudocap|136	370	3891257	3891347	-	453.824	223.421	120.897	141.508	234.912	1.36751	0.578472	2.36401	0.00903916	0.0418864
gi|110645304|ref|NC_002516|pseudocap|136	144	1558376	1558465	+	201.401	371.772	133.211	93.3348	199.93	1.338	0.579882	2.30736	0.0105174	0.047106
gi|110645304|ref|NC_002516|pseudocap|136	250	2274473	2274574	+	304.34	168.608	82.8369	106.883	165.667	1.31836	0.578213	2.28007	0.0113018	0.0498732
gi|110645304|ref|NC_002516|pseudocap|136	124	1276322	1276482	-	636.428	383.092	184.704	224.305	357.132	1.31784	0.548067	2.40453	0.00809658	0.0383927
gi|110645304|ref|NC_002516|pseudocap|136	9	63448	63574	-	221.989	153.118	71.6427	79.7862	131.634	1.30845	0.562977	2.32417	0.0100582	0.0456116
gi|110645304|ref|NC_002516|pseudocap|136	363	3761797	3761931	-	190.66	271.084	91.7922	96.3456	162.47	1.29693	0.551819	2.35028	0.00937964	0.0431888
gi|110645304|ref|NC_002516|pseudocap|136	261	2328068	2328182	+	241.681	180.524	86.1951	90.324	149.681	1.25755	0.550711	2.2835	0.0112004	0.0495543

## Sheet: PA14_exponential
replicon	peak_id	peak_start	peak_end	peak_strand	0.e	1.e	0.c	1.c	baseMean	log2FoldChange	lfcSE	stat	pvalue	padj
refseq|NC_008463.1|chromosome	NA	3469431	3469553	+	114.543	103.494	0	0	54.5092	8.21597	1.51661	5.41732	3.02493e-08	6.64019e-07
refseq|NC_008463.1|chromosome	545	2444368	2444458	-	44.6211	127.66	0	0	43.0703	7.87447	1.56352	5.03638	2.37208e-07	4.31808e-06
refseq|NC_008463.1|chromosome	622	2798284	2798434	+	218.046	230.103	0	1.9217	112.518	7.81386	1.48786	5.25173	7.53367e-08	1.51967e-06
refseq|NC_008463.1|chromosome	775	3563029	3563139	-	76.822	67.7701	0	0	36.148	7.6235	1.53187	4.97658	3.23586e-07	5.75828e-06
refseq|NC_008463.1|chromosome	1326	5769841	5769966	-	66.7017	59.3645	0	0	31.5166	7.42569	1.5383	4.8272	6.92327e-07	1.16812e-05
refseq|NC_008463.1|chromosome	742	3469323	3469428	+	54.7414	69.3462	0	0	31.0219	7.40194	1.54094	4.80354	7.79443e-07	1.29784e-05
refseq|NC_008463.1|chromosome	207	946378	946506	+	66.2417	57.2631	0	0	30.8762	7.39615	1.53969	4.80368	7.78892e-07	1.29784e-05
refseq|NC_008463.1|chromosome	50	233627	233710	+	62.1016	58.3138	0	0	30.1039	7.35939	1.54027	4.778	8.85233e-07	1.4663e-05
refseq|NC_008463.1|chromosome	1477	6359650	6359753	-	68.5418	44.6547	0	0	28.2991	7.27112	1.55117	4.68752	1.38267e-06	2.17929e-05
refseq|NC_008463.1|chromosome	56	243038	243180	-	218.966	372.998	0	3.8434	148.952	7.21892	1.11382	6.48122	4.54923e-11	1.48382e-09
refseq|NC_008463.1|chromosome	81	360650	360807	-	55.6614	53.5857	0	0	27.3118	7.2189	1.54558	4.67066	1.50116e-06	2.33701e-05
refseq|NC_008463.1|chromosome	1288	5555927	5556015	+	270.487	6315.76	8.27227	38.434	1658.24	7.13799	1.87521	3.8065	7.0473e-05	0.000764894
refseq|NC_008463.1|chromosome	931	4206791	4206938	-	4809.88	5703.72	12.4084	63.416	2647.36	7.1037	0.525322	13.5226	5.75494e-42	5.21562e-39
refseq|NC_008463.1|chromosome	1338	5820238	5820381	+	119.143	152.351	0	1.9217	68.3541	7.09063	1.49973	4.72793	1.13408e-06	1.83069e-05
refseq|NC_008463.1|chromosome	836	3884939	3885062	+	138.924	114.526	2.06807	0	63.8795	6.98975	1.49981	4.66042	1.57784e-06	2.43547e-05
refseq|NC_008463.1|chromosome	189	901015	901127	-	127.423	96.139	2.06807	0	56.4076	6.80882	1.50494	4.5243	3.02978e-06	4.42509e-05
refseq|NC_008463.1|chromosome	1335	5819929	5820037	+	109.023	107.697	2.06807	0	54.6969	6.76351	1.50231	4.50207	3.36468e-06	4.86231e-05
refseq|NC_008463.1|chromosome	1468	6324402	6324506	+	437.011	407.146	2.06807	5.7651	212.998	6.73011	0.818901	8.21846	1.03069e-16	6.57153e-15
refseq|NC_008463.1|chromosome	39	183172	183280	+	1675.82	1689	10.3403	21.1387	849.075	6.72802	0.514178	13.085	2.00554e-39	1.41368e-36
refseq|NC_008463.1|chromosome	1289	5556138	5556219	+	61.6416	3152.1	2.06807	28.8255	811.159	6.69852	2.31133	2.89812	0.00187702	0.013609
refseq|NC_008463.1|chromosome	29	125199	125339	+	3217.32	3068.04	24.8168	38.434	1587.15	6.62901	0.439066	15.098	8.34768e-52	2.11831e-48
refseq|NC_008463.1|chromosome	867	3963262	3963375	+	181.245	187.025	0	3.8434	93.0282	6.53419	1.10608	5.9075	1.73669e-09	4.5811e-08
refseq|NC_008463.1|chromosome	757	3504857	3504985	-	717.158	891.519	0	17.2953	406.493	6.53289	1.9178	3.40645	0.00032907	0.00301461
refseq|NC_008463.1|chromosome	387	1841796	1841880	+	13846.4	3411.1	68.2462	136.441	4365.53	6.39567	0.578877	11.0484	1.11567e-28	2.72224e-26
refseq|NC_008463.1|chromosome	1437	6257056	6257181	+	145.824	168.112	0	3.8434	79.4448	6.30395	1.11142	5.67197	7.05806e-09	1.68016e-07
refseq|NC_008463.1|chromosome	1274	5464909	5464996	+	74.5219	80.9039	0	1.9217	39.3369	6.28637	1.51452	4.15073	1.65711e-05	0.000208172
refseq|NC_008463.1|chromosome	1470	6324664	6324778	+	158.704	148.674	2.06807	1.9217	77.842	6.26946	1.10778	5.65945	7.5928e-09	1.79734e-07
refseq|NC_008463.1|chromosome	417	1957826	1957899	+	24.3806	126.084	0	1.9217	38.0966	6.23919	1.59449	3.91297	4.55837e-05	0.000517006
refseq|NC_008463.1|chromosome	499	2192300	2192414	-	58.8815	90.3602	0	1.9217	37.7908	6.22716	1.52362	4.08707	2.1843e-05	0.000266998
refseq|NC_008463.1|chromosome	1336	5820058	5820211	+	121.903	170.739	4.13614	0	74.1945	6.19316	1.11637	5.54756	1.44838e-08	3.30522e-07
refseq|NC_008463.1|chromosome	1438	6257194	6257333	+	381.81	337.8	2.06807	7.68679	182.341	6.17956	0.757609	8.15666	1.72214e-16	1.08171e-14
refseq|NC_008463.1|chromosome	829	3846248	3846344	-	77.282	61.4659	0	1.9217	35.1674	6.12349	1.52128	4.02524	2.84589e-05	0.000338413
refseq|NC_008463.1|chromosome	950	4327913	4328017	+	316.948	230.103	0	7.68679	138.685	6.10904	0.840651	7.26704	1.8373e-13	8.17954e-12
refseq|NC_008463.1|chromosome	1293	5580606	5580735	+	366162	315680	4427.73	5534.49	172951	6.09678	0.346321	17.6044	1.13929e-69	7.22767e-66
refseq|NC_008463.1|chromosome	1295	5580738	5580859	+	1.34535e+06	1.32584e+06	19553.6	19522.5	677566	6.09505	0.330725	18.4293	3.8205e-76	4.84745e-72
refseq|NC_008463.1|chromosome	982	4403171	4403307	-	6671.55	5550.32	90.995	88.3981	3100.32	6.09042	0.37848	16.0918	1.45596e-58	6.15772e-55
refseq|NC_008463.1|chromosome	1012	4545791	4545883	-	79.122	51.4843	0	1.9217	33.132	6.03684	1.5295	3.94694	3.95777e-05	0.000458177
refseq|NC_008463.1|chromosome	1361	5943289	5943404	-	58.8815	71.4476	0	1.9217	33.0627	6.03213	1.52347	3.95946	3.75592e-05	0.000437203
refseq|NC_008463.1|chromosome	256	1204792	1204929	+	76.822	52.535	0	1.9217	32.8197	6.02286	1.52832	3.94084	4.05992e-05	0.000469146
refseq|NC_008463.1|chromosome	55	236965	237105	-	223.566	161.808	2.06807	3.8434	97.8212	6.01306	0.939235	6.40208	7.66364e-11	2.41281e-09
refseq|NC_008463.1|chromosome	1265	5444357	5444472	+	55.6614	71.9729	0	1.9217	32.389	6.00185	1.52567	3.9339	4.17893e-05	0.000481583
refseq|NC_008463.1|chromosome	744	3469668	3469820	+	69.4618	56.2124	2.06807	0	31.9356	5.97751	1.5248	3.9202	4.42379e-05	0.000506123
refseq|NC_008463.1|chromosome	1059	4611899	4612038	+	270.027	226.951	4.13614	3.8434	126.239	5.96261	0.828156	7.19987	3.01347e-13	1.30495e-11
refseq|NC_008463.1|chromosome	774	3562883	3563012	-	58.4215	64.0927	0	1.9217	31.109	5.9432	1.52522	3.89662	4.87729e-05	0.000550071
refseq|NC_008463.1|chromosome	38	183082	183164	+	384.57	699.241	4.13614	13.4519	275.35	5.92542	0.653277	9.07031	5.93412e-20	5.92851e-18
refseq|NC_008463.1|chromosome	828	3844462	3844578	+	55.2014	65.1434	2.06807	0	30.6032	5.91395	1.52618	3.875	5.33115e-05	0.000597014
refseq|NC_008463.1|chromosome	1441	6258770	6258853	+	111.323	127.66	0	3.8434	60.7066	5.91072	1.11994	5.27772	6.54014e-08	1.331e-06
refseq|NC_008463.1|chromosome	890	3998210	3998366	+	215.746	247.44	2.06807	5.7651	117.755	5.8643	0.83109	7.05615	8.55893e-13	3.45846e-11
refseq|NC_008463.1|chromosome	380	1795373	1795487	+	1140.83	1605.47	12.4084	34.5906	698.324	5.85593	0.505216	11.5909	2.29047e-31	6.45811e-29
refseq|NC_008463.1|chromosome	1234	5358286	5358409	+	184.465	156.554	2.06807	3.8434	86.7326	5.83644	0.937001	6.22885	2.3494e-10	6.90027e-09
refseq|NC_008463.1|chromosome	778	3601329	3601417	-	17398.1	22061.5	181.99	528.467	10042.5	5.79419	0.475948	12.174	2.13832e-34	7.97972e-32
refseq|NC_008463.1|chromosome	1098	4704367	4704500	-	1204.31	883.639	14.4765	23.0604	531.372	5.79046	0.505664	11.4512	1.15951e-30	3.13019e-28
refseq|NC_008463.1|chromosome	860	3954157	3954316	+	6038.11	8328.9	111.676	147.971	3656.66	5.78863	0.388168	14.9127	1.36246e-50	2.88114e-47
refseq|NC_008463.1|chromosome	1469	6324523	6324656	+	662.417	648.807	6.2042	17.2953	333.681	5.78463	0.566334	10.2142	8.56691e-25	1.43022e-22
refseq|NC_008463.1|chromosome	1330	5784455	5784590	-	4848.52	4351.47	82.7227	84.5547	2341.82	5.78116	0.377408	15.318	2.89649e-53	9.18767e-50
refseq|NC_008463.1|chromosome	624	2798563	2798675	+	54.2814	55.1617	2.06807	0	27.8778	5.7773	1.53001	3.77599	7.96872e-05	0.000850354
refseq|NC_008463.1|chromosome	792	3728550	3728674	-	95.6825	119.254	0	3.8434	54.6951	5.7578	1.12575	5.11462	1.57187e-07	2.95464e-06
refseq|NC_008463.1|chromosome	188	900896	900995	-	56.5815	50.4336	0	1.9217	27.2342	5.74876	1.5326	3.75099	8.80698e-05	0.000927328
refseq|NC_008463.1|chromosome	871	3963859	3963972	+	54.7414	52.0096	0	1.9217	27.1682	5.745	1.53228	3.74931	8.86602e-05	0.000930455
refseq|NC_008463.1|chromosome	835	3884823	3884918	+	431.951	416.602	4.13614	11.5302	216.055	5.74	0.641823	8.94326	1.88924e-19	1.70005e-17
refseq|NC_008463.1|chromosome	1368	5956225	5956357	+	99.3626	113.476	2.06807	1.9217	54.207	5.73879	1.12036	5.12227	1.50936e-07	2.86259e-06
refseq|NC_008463.1|chromosome	1292	5580534	5580641	-	1317.47	2149.73	26.8849	38.434	883.131	5.72587	0.470101	12.1801	1.98442e-34	7.6298e-32
refseq|NC_008463.1|chromosome	208	949662	949808	+	345.929	283.689	4.13614	7.68679	160.36	5.72211	0.712221	8.03417	4.71065e-16	2.77994e-14
refseq|NC_008463.1|chromosome	488	2111917	2112036	+	722.219	940.376	8.27227	23.0604	423.482	5.71398	0.536987	10.6408	9.62127e-27	1.93769e-24
refseq|NC_008463.1|chromosome	1132	4858826	4858942	+	45.5412	156.554	2.06807	1.9217	51.5213	5.66281	1.18734	4.76931	9.24268e-07	1.51906e-05
refseq|NC_008463.1|chromosome	858	3935403	3935518	+	152.264	136.591	4.13614	1.9217	73.7282	5.59273	0.940181	5.94856	1.35253e-09	3.62045e-08
refseq|NC_008463.1|chromosome	30	125359	125472	+	2592.63	2213.3	53.7698	49.9642	1227.41	5.53465	0.403992	13.6999	5.08304e-43	5.86306e-40
refseq|NC_008463.1|chromosome	951	4328025	4328129	+	199.645	162.333	0	7.68679	92.4163	5.51358	0.846898	6.51032	3.7496e-11	1.23893e-09
refseq|NC_008463.1|chromosome	352	1685563	1685644	+	80.9621	98.7658	0	3.8434	45.8928	5.49999	1.13289	4.85484	6.02432e-07	1.02847e-05
refseq|NC_008463.1|chromosome	1331	5784613	5784694	-	465.532	603.102	6.2042	17.2953	273.033	5.48975	0.577539	9.50542	9.96177e-22	1.20376e-19
refseq|NC_008463.1|chromosome	574	2534662	2534794	-	118.223	59.8899	2.06807	1.9217	45.5257	5.4833	1.15072	4.7651	9.43787e-07	1.54513e-05
refseq|NC_008463.1|chromosome	31	125488	125636	+	814.221	779.619	12.4084	23.0604	407.327	5.47989	0.504758	10.8565	9.28873e-28	2.10456e-25
refseq|NC_008463.1|chromosome	513	2250490	2250605	-	780.18	2421.86	14.4765	57.651	818.543	5.46958	1.1365	4.81266	7.44686e-07	1.24651e-05
refseq|NC_008463.1|chromosome	813	3777437	3777543	-	2042.45	2364.07	33.0891	67.2594	1126.72	5.45011	0.435562	12.5128	3.17626e-36	1.34335e-33
refseq|NC_008463.1|chromosome	49	233486	233624	+	88.3223	80.9039	2.06807	1.9217	43.304	5.40846	1.12942	4.78869	8.39361e-07	1.39213e-05
refseq|NC_008463.1|chromosome	830	3846357	3846492	-	86.0222	82.4799	0	3.8434	43.0864	5.40751	1.1337	4.76981	9.21994e-07	1.51728e-05
refseq|NC_008463.1|chromosome	889	3998019	3998150	+	821.581	605.203	12.4084	21.1387	365.083	5.40204	0.522867	10.3316	2.5364e-25	4.40847e-23
refseq|NC_008463.1|chromosome	861	3954317	3954455	+	3843.4	5136.35	101.335	111.459	2298.13	5.39853	0.383325	14.0834	2.40124e-45	3.04669e-42
refseq|NC_008463.1|chromosome	43	203315	203414	-	4515.48	7333.88	103.403	178.718	3032.87	5.39022	0.427389	12.612	9.06709e-37	4.10869e-34
refseq|NC_008463.1|chromosome	1263	5438093	5438218	-	4971.35	5159.99	122.016	121.067	2593.6	5.38128	0.363099	14.8204	5.40744e-50	9.80137e-47
refseq|NC_008463.1|chromosome	1318	5672257	5672371	-	2113.29	2105.6	53.7698	48.0425	1080.18	5.37409	0.401696	13.3785	4.0385e-41	3.01414e-38
refseq|NC_008463.1|chromosome	1163	5132093	5132222	+	81.8821	81.9546	2.06807	1.9217	41.9566	5.36155	1.1305	4.74262	1.05484e-06	1.72028e-05
refseq|NC_008463.1|chromosome	1124	4772761	4772883	-	9488.66	7734.73	229.556	190.248	4410.8	5.35921	0.363345	14.7496	1.54634e-49	2.45249e-46
refseq|NC_008463.1|chromosome	418	1961742	1961871	+	150.424	176.518	4.13614	3.8434	83.7302	5.35798	0.838919	6.38677	8.47122e-11	2.66047e-09
refseq|NC_008463.1|chromosome	983	4403325	4403450	-	2352.5	2439.2	49.6336	67.2594	1227.15	5.35437	0.399782	13.3932	3.31107e-41	2.62568e-38
refseq|NC_008463.1|chromosome	261	1228614	1228732	-	230.466	175.467	4.13614	5.7651	103.959	5.35068	0.771858	6.9322	2.07167e-12	7.7998e-11
refseq|NC_008463.1|chromosome	1023	4580212	4580302	-	480.252	726.559	18.6126	11.5302	309.239	5.33093	0.547643	9.73432	1.07627e-22	1.42248e-20
refseq|NC_008463.1|chromosome	1063	4613633	4613753	-	212.065	188.075	4.13614	5.7651	102.51	5.3297	0.767038	6.94842	1.84705e-12	7.03766e-11
refseq|NC_008463.1|chromosome	36	163828	163932	-	70.3818	89.3095	0	3.8434	40.8837	5.32963	1.13972	4.67628	1.46065e-06	2.28344e-05
refseq|NC_008463.1|chromosome	1313	5662473	5662612	+	80.9621	79.3278	4.13614	0	41.1065	5.32452	1.1331	4.69906	1.30681e-06	2.0778e-05
refseq|NC_008463.1|chromosome	1362	5943415	5943520	-	71.7618	88.2588	4.13614	0	41.0392	5.32143	1.13568	4.68566	1.39529e-06	2.19102e-05
refseq|NC_008463.1|chromosome	793	3728675	3728791	-	303.608	332.546	6.2042	9.60849	162.992	5.32133	0.643552	8.26868	6.77229e-17	4.54639e-15
refseq|NC_008463.1|chromosome	98	465604	465707	+	734.639	463.359	18.6126	11.5302	307.035	5.32069	0.552181	9.63578	2.82303e-22	3.69263e-20
refseq|NC_008463.1|chromosome	1008	4530222	4530321	+	1065.85	1445.76	24.8168	38.434	643.715	5.30588	0.457487	11.5979	2.11179e-31	6.08963e-29
refseq|NC_008463.1|chromosome	146	687658	687739	+	2886.11	2063.05	64.1101	61.4944	1268.69	5.30064	0.40839	12.9793	8.01248e-39	5.08312e-36
refseq|NC_008463.1|chromosome	283	1288569	1288722	-	203.325	188.075	6.2042	3.8434	100.362	5.2942	0.766606	6.90603	2.49208e-12	9.27259e-11
refseq|NC_008463.1|chromosome	498	2192153	2192297	-	156.864	153.928	2.06807	5.7651	79.6562	5.28913	0.841177	6.28777	1.61026e-10	4.85296e-09
refseq|NC_008463.1|chromosome	32	125638	125772	+	429.651	423.432	12.4084	9.60849	218.775	5.28092	0.576523	9.15994	2.59619e-20	2.67809e-18
refseq|NC_008463.1|chromosome	1019	4562496	4562642	+	726.819	872.081	14.4765	26.9038	410.07	5.26269	0.493418	10.6658	7.35753e-27	1.53037e-24
refseq|NC_008463.1|chromosome	447	2002928	2003024	+	431.031	475.442	14.4765	9.60849	232.639	5.24157	0.563563	9.30078	6.97078e-21	7.89689e-19
refseq|NC_008463.1|chromosome	52	235875	235987	-	67.6217	83.0053	2.06807	1.9217	38.6542	5.23975	1.13711	4.60796	2.03319e-06	3.06015e-05
refseq|NC_008463.1|chromosome	947	4313985	4314100	+	92.0024	130.812	4.13614	1.9217	57.2181	5.21702	0.957451	5.44887	2.53459e-08	5.61237e-07
refseq|NC_008463.1|chromosome	837	3885103	3885215	+	128.343	88.7841	2.06807	3.8434	55.7597	5.18595	0.960252	5.40061	3.32067e-08	7.20217e-07
refseq|NC_008463.1|chromosome	1485	6389395	6389518	-	1260.89	1311.27	37.2252	34.5906	660.995	5.16346	0.426795	12.0982	5.39651e-34	1.85057e-31
refseq|NC_008463.1|chromosome	1113	4759599	4759708	+	413.091	368.796	8.27227	13.4519	200.903	5.16062	0.58187	8.86902	3.68955e-19	3.12087e-17
refseq|NC_008463.1|chromosome	731	3438812	3438931	+	2323.98	2090.37	57.9059	67.2594	1134.88	5.13892	0.39369	13.0532	3.04627e-39	2.03427e-36
refseq|NC_008463.1|chromosome	1146	4994535	4994642	+	19336.1	42167.2	922.358	847.469	15818.3	5.11903	0.427446	11.9759	2.37707e-33	7.93693e-31
refseq|NC_008463.1|chromosome	532	2352380	2352540	+	974.305	883.639	28.9529	24.9821	477.97	5.1085	0.454686	11.2352	1.36899e-29	3.40582e-27
refseq|NC_008463.1|chromosome	1145	4994390	4994512	+	5125.45	13989.5	210.943	345.906	4917.96	5.10049	0.492236	10.3619	1.84819e-25	3.25692e-23
refseq|NC_008463.1|chromosome	531	2349678	2349804	-	311.428	164.96	6.2042	7.68679	122.57	5.09633	0.712223	7.15552	4.16778e-13	1.75102e-11
refseq|NC_008463.1|chromosome	969	4397768	4397889	+	822.501	601.526	14.4765	26.9038	366.352	5.09606	0.503489	10.1215	2.21783e-24	3.562e-22
refseq|NC_008463.1|chromosome	976	4399910	4400060	+	397.91	485.949	10.3403	15.3736	227.393	5.09597	0.556196	9.16218	2.54303e-20	2.64475e-18
refseq|NC_008463.1|chromosome	42	203144	203308	-	12657.7	16169.7	430.158	413.165	7417.69	5.09529	0.353109	14.4298	1.68063e-47	2.36932e-44
refseq|NC_008463.1|chromosome	855	3925094	3925211	-	163.764	242.712	2.06807	9.60849	104.538	5.09457	0.739705	6.8873	2.84313e-12	1.04865e-10
refseq|NC_008463.1|chromosome	178	813734	813881	+	4140.11	2690.32	101.335	101.85	1758.4	5.07112	0.400785	12.653	5.3859e-37	2.56023e-34
refseq|NC_008463.1|chromosome	277	1279006	1279117	+	319.708	271.606	10.3403	7.68679	152.335	5.0417	0.622829	8.09483	2.8672e-16	1.74899e-14
refseq|NC_008463.1|chromosome	1180	5200565	5200687	+	10128.5	12540.1	283.325	405.478	5839.36	5.03967	0.37181	13.5544	3.72994e-42	3.64042e-39
refseq|NC_008463.1|chromosome	623	2798449	2798559	+	98.4425	98.2404	4.13614	1.9217	50.6852	5.03779	0.954569	5.27756	6.5459e-08	1.331e-06
refseq|NC_008463.1|chromosome	114	550959	551078	+	64.8617	65.6687	2.06807	1.9217	33.63	5.03363	1.14261	4.40539	5.27965e-06	7.36134e-05
refseq|NC_008463.1|chromosome	756	3504747	3504846	-	287.967	360.915	6.2042	13.4519	167.135	5.03067	0.609292	8.25658	7.49524e-17	4.90204e-15
refseq|NC_008463.1|chromosome	980	4403046	4403157	-	4030.62	3716.33	126.152	113.38	1996.62	5.01599	0.366546	13.6845	6.28535e-43	6.64571e-40
refseq|NC_008463.1|chromosome	487	2111476	2111575	+	76.822	51.4843	2.06807	1.9217	33.074	5.00987	1.1524	4.34734	6.88986e-06	9.46088e-05
refseq|NC_008463.1|chromosome	580	2568161	2568301	+	2308.34	2898.88	88.9269	73.0245	1342.29	5.00834	0.391127	12.8049	7.69728e-38	4.24622e-35
refseq|NC_008463.1|chromosome	530	2349551	2349659	-	920.944	342.003	10.3403	28.8255	325.528	5.00021	0.605316	8.26049	7.25352e-17	4.79337e-15
refseq|NC_008463.1|chromosome	209	949826	949967	+	181.705	136.066	4.13614	5.7651	81.9179	4.9976	0.7803	6.40472	7.53233e-11	2.3833e-09
refseq|NC_008463.1|chromosome	1062	4612301	4612412	+	101.663	87.7334	0	5.7651	48.7903	4.99348	0.96563	5.17122	1.16288e-07	2.24234e-06
refseq|NC_008463.1|chromosome	179	813886	813974	+	1309.65	855.795	41.3614	26.9038	558.428	4.99243	0.465689	10.7205	4.07709e-27	8.76781e-25
refseq|NC_008463.1|chromosome	658	3145030	3145128	-	65.7817	123.983	2.06807	3.8434	48.9189	4.99009	0.982226	5.08039	1.88328e-07	3.49855e-06
refseq|NC_008463.1|chromosome	856	3930700	3930832	+	2770.65	3514.07	82.7227	115.302	1620.69	4.98598	0.391693	12.7293	2.03279e-37	1.03168e-34
refseq|NC_008463.1|chromosome	1500	6456456	6456534	-	7706.58	15284	124.084	605.335	5930	4.9778	1.06394	4.67866	1.44377e-06	2.26434e-05
refseq|NC_008463.1|chromosome	251	1199276	1199406	+	75.4419	111.9	2.06807	3.8434	48.3132	4.97166	0.968173	5.1351	1.40996e-07	2.68209e-06
refseq|NC_008463.1|chromosome	954	4338614	4338694	-	2777.55	2250.6	68.2462	92.2415	1297.16	4.96727	0.394768	12.5828	1.31348e-36	5.74672e-34
refseq|NC_008463.1|chromosome	242	1155685	1155749	+	87.8623	97.7151	2.06807	3.8434	47.8722	4.95845	0.959058	5.17012	1.16969e-07	2.25206e-06
refseq|NC_008463.1|chromosome	747	3487517	3487614	-	62.1016	60.9406	0	3.8434	31.7214	4.9546	1.15167	4.30211	8.45881e-06	0.000113934
refseq|NC_008463.1|chromosome	625	2825919	2826068	+	362.949	306.804	8.27227	13.4519	172.869	4.93745	0.586906	8.41267	2.00383e-17	1.42037e-15
refseq|NC_008463.1|chromosome	1450	6290291	6290431	-	2131.69	2321	51.7017	94.1632	1149.64	4.92758	0.413935	11.9042	5.62432e-33	1.82978e-30
refseq|NC_008463.1|chromosome	486	2111325	2111463	+	127.423	115.577	6.2042	1.9217	62.7815	4.92605	0.850387	5.79272	3.46282e-09	8.64888e-08
refseq|NC_008463.1|chromosome	205	946004	946159	+	659.197	542.686	18.6126	21.1387	310.409	4.91625	0.493812	9.9557	1.19069e-23	1.77735e-21
refseq|NC_008463.1|chromosome	1254	5412719	5412860	-	251.626	164.435	8.27227	5.7651	107.525	4.89717	0.697857	7.01744	1.12986e-12	4.43827e-11
refseq|NC_008463.1|chromosome	1402	6047002	6047082	+	412.631	585.24	6.2042	26.9038	257.745	4.89481	0.560883	8.72698	1.30778e-18	1.00565e-16
refseq|NC_008463.1|chromosome	1511	6533303	6533422	+	57.5015	60.4152	2.06807	1.9217	30.4766	4.88689	1.14897	4.25327	1.05336e-05	0.000138786
refseq|NC_008463.1|chromosome	776	3563157	3563296	-	210.225	141.319	6.2042	5.7651	90.8785	4.87837	0.735812	6.62992	1.67936e-11	5.72787e-10
refseq|NC_008463.1|chromosome	405	1922196	1922318	+	178.945	171.264	4.13614	7.68679	90.5079	4.87596	0.724303	6.73194	8.37093e-12	2.97508e-10
refseq|NC_008463.1|chromosome	234	1117520	1117657	-	41.8611	74.5997	0	3.8434	30.076	4.87477	1.17344	4.15425	1.63178e-05	0.000205397
refseq|NC_008463.1|chromosome	1231	5357252	5357345	+	1058.49	1345.42	28.9529	53.8076	621.667	4.85385	0.445759	10.889	6.50602e-28	1.50088e-25
refseq|NC_008463.1|chromosome	549	2451247	2451345	+	145.824	140.794	6.2042	3.8434	74.1663	4.84449	0.776743	6.23693	2.23128e-10	6.59917e-09
refseq|NC_008463.1|chromosome	1400	6040086	6040170	+	2865.41	2514.32	97.1992	90.3198	1391.81	4.84297	0.376519	12.8625	3.65842e-38	2.10991e-35
refseq|NC_008463.1|chromosome	200	918542	918657	+	55.2014	59.3645	4.13614	0	29.6755	4.83884	1.15335	4.19545	1.36166e-05	0.000174689
refseq|NC_008463.1|chromosome	276	1278866	1278980	+	457.252	395.588	14.4765	15.3736	220.673	4.83553	0.531942	9.09034	4.93635e-20	4.97083e-18
refseq|NC_008463.1|chromosome	730	3438690	3438805	+	4764.8	4382.47	171.65	151.814	2367.68	4.82226	0.359551	13.4119	2.57534e-41	2.1784e-38
refseq|NC_008463.1|chromosome	159	717533	717680	-	1273.31	1097.46	59.974	24.9821	613.931	4.8108	0.459604	10.4673	6.10518e-26	1.10661e-23
refseq|NC_008463.1|chromosome	804	3735731	3735877	-	3888.48	4216.98	115.812	172.953	2098.56	4.80903	0.380098	12.6521	5.44815e-37	2.56023e-34
refseq|NC_008463.1|chromosome	238	1120483	1120565	+	964.645	1614.4	55.8378	36.5123	667.849	4.80739	0.457961	10.4974	4.44008e-26	8.1646e-24
refseq|NC_008463.1|chromosome	1329	5784262	5784404	-	1373.14	1456.27	45.4975	55.7293	732.658	4.80269	0.406714	11.8085	1.76331e-32	5.4568e-30
refseq|NC_008463.1|chromosome	666	3175196	3175348	+	422.291	566.853	14.4765	21.1387	256.19	4.78944	0.517802	9.24955	1.12715e-20	1.22233e-18
refseq|NC_008463.1|chromosome	382	1795657	1795780	+	414.011	453.902	20.6807	11.5302	225.031	4.7615	0.526791	9.03868	7.92841e-20	7.64513e-18
refseq|NC_008463.1|chromosome	364	1768600	1768723	+	526.254	712.9	22.7487	23.0604	321.241	4.75721	0.485579	9.79698	5.8e-23	7.82876e-21
refseq|NC_008463.1|chromosome	1294	5580664	5580762	-	166.984	259.523	4.13614	11.5302	110.543	4.74825	0.677485	7.00864	1.20327e-12	4.71207e-11
refseq|NC_008463.1|chromosome	229	1079329	1079465	-	435.171	528.502	20.6807	15.3736	249.932	4.74498	0.510323	9.29798	7.15717e-21	8.0363e-19
refseq|NC_008463.1|chromosome	388	1848013	1848095	+	47.3812	58.8392	0	3.8434	27.516	4.74237	1.16468	4.07183	2.3323e-05	0.000283451
refseq|NC_008463.1|chromosome	184	886490	886646	+	242.426	285.79	8.27227	11.5302	137.005	4.73089	0.607262	7.79053	3.33645e-15	1.8014e-13
refseq|NC_008463.1|chromosome	868	3963387	3963503	+	240.586	229.578	6.2042	11.5302	121.975	4.71685	0.629043	7.49846	3.2285e-14	1.52883e-12
refseq|NC_008463.1|chromosome	812	3777284	3777428	-	2096.73	2420.29	97.1992	74.9462	1172.29	4.71555	0.386861	12.1893	1.77286e-34	7.02941e-32
refseq|NC_008463.1|chromosome	300	1351095	1351245	-	808.701	657.738	31.021	24.9821	380.61	4.71374	0.459896	10.2496	5.94236e-25	1.00529e-22
refseq|NC_008463.1|chromosome	158	717382	717529	-	589.275	670.346	31.021	17.2953	326.984	4.7125	0.480373	9.8101	5.09362e-23	6.94923e-21
refseq|NC_008463.1|chromosome	342	1621334	1621436	+	231.846	292.095	14.4765	5.7651	136.046	4.71001	0.615789	7.64874	1.01481e-14	5.12985e-13
refseq|NC_008463.1|chromosome	381	1795516	1795612	+	341.329	382.98	6.2042	21.1387	187.913	4.70881	0.563787	8.35211	3.3528e-17	2.33738e-15
refseq|NC_008463.1|chromosome	1129	4841938	4842044	+	200.565	262.675	4.13614	13.4519	120.207	4.69871	0.643993	7.29621	1.47991e-13	6.63501e-12
refseq|NC_008463.1|chromosome	794	3728851	3728976	-	252.546	306.279	10.3403	11.5302	145.174	4.67309	0.589622	7.92557	1.13547e-15	6.37472e-14
refseq|NC_008463.1|chromosome	977	4400131	4400285	+	434.711	587.867	28.9529	11.5302	265.765	4.67121	0.521646	8.95475	1.7026e-19	1.55414e-17
refseq|NC_008463.1|chromosome	204	945876	945988	+	258.067	248.491	10.3403	9.60849	131.626	4.66781	0.604191	7.72572	5.56104e-15	2.87994e-13
refseq|NC_008463.1|chromosome	986	4433507	4433665	+	1223.17	898.874	39.2933	44.1991	551.384	4.66647	0.433153	10.7733	2.30201e-27	5.12419e-25
refseq|NC_008463.1|chromosome	1272	5454556	5454678	-	334.889	325.192	18.6126	7.68679	171.595	4.66436	0.564238	8.26666	6.88802e-17	4.57566e-15
refseq|NC_008463.1|chromosome	825	3840617	3840743	+	152.724	199.633	8.27227	5.7651	91.5986	4.65656	0.693352	6.71601	9.33812e-12	3.30034e-10
refseq|NC_008463.1|chromosome	1134	4865106	4865238	+	92.4624	107.697	2.06807	5.7651	51.9981	4.65451	0.861708	5.40149	3.30441e-08	7.17916e-07
refseq|NC_008463.1|chromosome	176	812525	812659	-	5578.56	2664.57	153.037	176.796	2143.24	4.64296	0.437423	10.6144	1.27779e-26	2.53321e-24
refseq|NC_008463.1|chromosome	987	4433684	4433828	+	1137.15	947.206	39.2933	44.1991	541.962	4.64053	0.423863	10.9482	3.38935e-28	8.11398e-26
refseq|NC_008463.1|chromosome	641	3011106	3011211	+	190.905	153.928	4.13614	9.60849	89.6443	4.63323	0.695702	6.65979	1.37108e-11	4.77921e-10
refseq|NC_008463.1|chromosome	1317	5672096	5672239	-	2841.03	2767.02	140.629	88.3981	1459.27	4.61649	0.390214	11.8307	1.35502e-32	4.29811e-30
refseq|NC_008463.1|chromosome	713	3400082	3400203	-	65.3217	80.9039	4.13614	1.9217	38.0708	4.60921	0.973468	4.73483	1.09619e-06	1.7763e-05
refseq|NC_008463.1|chromosome	384	1836365	1836460	-	960.505	1443.14	26.8849	71.1028	625.407	4.60908	0.482819	9.54619	6.72746e-22	8.28719e-20
refseq|NC_008463.1|chromosome	1271	5454334	5454498	-	310.048	355.137	20.6807	7.68679	173.388	4.56702	0.559432	8.16368	1.62487e-16	1.02569e-14
refseq|NC_008463.1|chromosome	952	4328137	4328251	+	100.283	88.2588	4.13614	3.8434	49.1302	4.56433	0.860995	5.30123	5.75117e-08	1.18652e-06
refseq|NC_008463.1|chromosome	874	3975565	3975672	+	333.049	502.235	4.13614	30.7472	217.542	4.56118	0.590054	7.73012	5.37228e-15	2.79359e-13
refseq|NC_008463.1|chromosome	206	946210	946341	+	148.124	133.964	8.27227	3.8434	73.5509	4.55668	0.732971	6.21673	2.53818e-10	7.42036e-09
refseq|NC_008463.1|chromosome	857	3930891	3930997	+	2855.29	4110.34	128.22	169.109	1815.74	4.54887	0.391466	11.6201	1.62936e-31	4.80774e-29
refseq|NC_008463.1|chromosome	1449	6290151	6290265	-	5447.92	5840.31	235.76	251.743	2943.93	4.53304	0.349928	12.9542	1.11225e-38	6.7201e-36
refseq|NC_008463.1|chromosome	581	2568310	2568453	+	3104.62	3654.86	165.445	126.832	1762.94	4.53278	0.373294	12.1427	3.13793e-34	1.10594e-31
refseq|NC_008463.1|chromosome	877	3975974	3976103	+	256.687	293.671	6.2042	17.2953	143.464	4.53272	0.585901	7.73633	5.11639e-15	2.68251e-13
refseq|NC_008463.1|chromosome	1471	6324788	6324905	+	75.4419	108.747	6.2042	1.9217	48.0788	4.52461	0.873126	5.18208	1.09712e-07	2.12524e-06
refseq|NC_008463.1|chromosome	1253	5412575	5412691	-	97.5225	84.5813	4.13614	3.8434	47.5208	4.51425	0.863131	5.23008	8.47168e-08	1.68742e-06
refseq|NC_008463.1|chromosome	541	2436958	2437098	+	1100.35	1221.96	64.1101	38.434	606.214	4.50613	0.423298	10.6453	9.17067e-27	1.87673e-24
refseq|NC_008463.1|chromosome	177	813595	813689	+	1875.93	2820.6	66.1782	140.284	1225.75	4.50413	0.4466	10.0854	3.20612e-24	4.96089e-22
refseq|NC_008463.1|chromosome	1328	5784112	5784235	-	709.338	735.49	31.021	32.6689	377.129	4.50298	0.441353	10.2027	9.6442e-25	1.56879e-22
refseq|NC_008463.1|chromosome	1440	6257525	6257674	+	62.1016	72.4983	0	5.7651	35.0912	4.50106	0.986832	4.56112	2.54411e-06	3.75782e-05
refseq|NC_008463.1|chromosome	686	3219971	3220108	-	113.163	111.374	2.06807	7.68679	58.573	4.50046	0.792874	5.67613	6.88867e-09	1.64292e-07
refseq|NC_008463.1|chromosome	211	977727	977868	+	132.023	137.642	6.2042	5.7651	70.4086	4.49521	0.732123	6.13997	4.1269e-10	1.16619e-08
refseq|NC_008463.1|chromosome	1427	6188419	6188563	-	174.804	182.296	6.2042	9.60849	93.2284	4.48855	0.659146	6.80964	4.89204e-12	1.77852e-10
refseq|NC_008463.1|chromosome	705	3301808	3301896	+	172.044	49.9082	4.13614	5.7651	57.9635	4.48173	0.878451	5.10185	1.68175e-07	3.1472e-06
refseq|NC_008463.1|chromosome	41	203025	203123	-	7363.87	10485.5	428.09	372.81	4662.56	4.47836	0.368597	12.1498	2.87697e-34	1.04294e-31
refseq|NC_008463.1|chromosome	1386	6017167	6017320	+	232.766	255.32	12.4084	9.60849	127.526	4.4751	0.590233	7.58192	1.70237e-14	8.33966e-13
refseq|NC_008463.1|chromosome	51	233730	233861	+	95.2224	81.9546	4.13614	3.8434	46.2891	4.4747	0.864788	5.17433	1.14366e-07	2.21201e-06
refseq|NC_008463.1|chromosome	1128	4802678	4802818	-	265.887	179.144	14.4765	5.7651	116.318	4.47469	0.631268	7.08841	6.78311e-13	2.77626e-11
refseq|NC_008463.1|chromosome	1273	5454693	5454838	-	382.73	542.161	18.6126	23.0604	241.641	4.46868	0.504269	8.8617	3.94023e-19	3.31084e-17
refseq|NC_008463.1|chromosome	362	1766539	1766675	+	189.985	253.219	14.4765	5.7651	115.861	4.46821	0.623915	7.16158	3.98767e-13	1.68092e-11
refseq|NC_008463.1|chromosome	222	1035763	1035907	+	158.704	147.098	4.13614	9.60849	79.8867	4.45975	0.696374	6.40424	7.55611e-11	2.38487e-09
refseq|NC_008463.1|chromosome	190	901174	901286	-	139.384	124.508	10.3403	1.9217	69.0384	4.45622	0.743079	5.99697	1.00519e-09	2.73102e-08
refseq|NC_008463.1|chromosome	827	3844230	3844380	+	107.183	150.775	2.06807	9.60849	67.4087	4.43899	0.753984	5.88738	1.96181e-09	5.11119e-08
refseq|NC_008463.1|chromosome	942	4285154	4285285	-	4428.07	3839.78	171.65	209.465	2162.24	4.43843	0.362778	12.2346	1.01612e-34	4.1589e-32
refseq|NC_008463.1|chromosome	518	2275675	2275800	+	77.742	52.535	6.2042	0	34.1203	4.43749	0.994725	4.46102	4.07852e-06	5.79488e-05
refseq|NC_008463.1|chromosome	834	3882647	3882753	-	435.171	501.709	8.27227	34.5906	244.936	4.43366	0.53336	8.3127	4.67751e-17	3.19121e-15
refseq|NC_008463.1|chromosome	40	202874	203022	-	4586.78	6926.21	293.666	240.212	3011.72	4.43112	0.383434	11.5564	3.42563e-31	9.44879e-29
refseq|NC_008463.1|chromosome	194	908572	908722	+	1236.51	1269.25	26.8849	90.3198	655.74	4.41076	0.488006	9.03834	7.95364e-20	7.64513e-18
refseq|NC_008463.1|chromosome	1072	4623594	4623715	-	172.504	208.039	8.27227	9.60849	99.6059	4.40842	0.636102	6.93036	2.0988e-12	7.87858e-11
refseq|NC_008463.1|chromosome	1181	5200720	5200869	+	7278.77	7375.91	366.048	326.689	3836.85	4.4032	0.345582	12.7414	1.74031e-37	9.20046e-35
refseq|NC_008463.1|chromosome	773	3561164	3561284	-	4197.15	3126.36	138.561	207.543	1917.4	4.40175	0.391418	11.2457	1.21629e-29	3.08645e-27
refseq|NC_008463.1|chromosome	540	2436811	2436952	+	649.997	782.246	35.1572	32.6689	375.017	4.40113	0.442004	9.95721	1.17271e-23	1.77135e-21
refseq|NC_008463.1|chromosome	573	2534501	2534640	-	80.9621	43.0787	0	5.7651	32.4515	4.38644	1.01637	4.3158	7.95122e-06	0.000107898
refseq|NC_008463.1|chromosome	1316	5671977	5672094	-	1044.23	1483.59	55.8378	65.3377	662.248	4.38126	0.416892	10.5093	3.91236e-26	7.40897e-24
refseq|NC_008463.1|chromosome	339	1608254	1608395	+	233.226	138.167	8.27227	9.60849	97.3184	4.37436	0.659425	6.6336	1.63796e-11	5.61007e-10
refseq|NC_008463.1|chromosome	1463	6311083	6311164	-	94.7624	69.3462	4.13614	3.8434	43.022	4.36452	0.874596	4.99033	3.01386e-07	5.37832e-06
refseq|NC_008463.1|chromosome	145	687501	687644	+	2350.2	1567.64	128.22	65.3377	1027.85	4.34273	0.439682	9.87699	2.61914e-23	3.73389e-21
refseq|NC_008463.1|chromosome	847	3923087	3923212	+	664.257	622.54	24.8168	38.434	337.512	4.34105	0.451375	9.6174	3.37582e-22	4.37065e-20
refseq|NC_008463.1|chromosome	979	4402891	4403037	-	4122.63	3992.66	235.76	165.266	2129.08	4.34019	0.370328	11.7199	5.04243e-32	1.52329e-29
refseq|NC_008463.1|chromosome	917	4177837	4177918	+	396.99	410.824	22.7487	17.2953	211.964	4.33863	0.496502	8.73839	1.18225e-18	9.14656e-17
refseq|NC_008463.1|chromosome	15	57607	57729	+	368.929	355.662	24.8168	11.5302	190.235	4.3289	0.521082	8.30752	4.8861e-17	3.2976e-15
refseq|NC_008463.1|chromosome	469	2045271	2045412	-	130.643	109.273	8.27227	3.8434	63.008	4.32301	0.742163	5.82489	2.85758e-09	7.22342e-08
refseq|NC_008463.1|chromosome	1030	4582401	4582528	-	1256.75	983.455	64.1101	48.0425	588.09	4.32286	0.415797	10.3966	1.28501e-25	2.29637e-23
refseq|NC_008463.1|chromosome	8	53737	53877	+	755.799	833.73	49.6336	30.7472	417.478	4.3109	0.43676	9.87018	2.80312e-23	3.95178e-21
refseq|NC_008463.1|chromosome	533	2352578	2352685	+	803.641	775.416	45.4975	34.5906	414.786	4.30455	0.427557	10.0678	3.8343e-24	5.86139e-22
refseq|NC_008463.1|chromosome	838	3897465	3897591	+	212.985	330.97	6.2042	21.1387	142.825	4.2966	0.592474	7.25196	2.05395e-13	9.11207e-12
refseq|NC_008463.1|chromosome	1105	4727474	4727603	+	236.446	229.053	4.13614	19.217	122.213	4.2949	0.601149	7.14449	4.51655e-13	1.89129e-11
refseq|NC_008463.1|chromosome	687	3236876	3237021	+	86.9422	68.2955	0	7.68679	40.7311	4.29476	0.89029	4.824	7.0355e-07	1.18234e-05
refseq|NC_008463.1|chromosome	1031	4582577	4582717	-	1656.96	1973.74	93.063	92.2415	954.002	4.2923	0.380727	11.274	8.82205e-30	2.28437e-27
refseq|NC_008463.1|chromosome	1071	4623494	4623583	-	428.271	349.883	18.6126	21.1387	204.476	4.28918	0.501611	8.5508	6.11203e-18	4.45686e-16
refseq|NC_008463.1|chromosome	1115	4759838	4759917	+	71.3018	45.1801	4.13614	1.9217	30.6349	4.28239	0.998546	4.28863	8.98902e-06	0.000120309
refseq|NC_008463.1|chromosome	1070	4623335	4623490	-	1288.95	1219.34	55.8378	73.0245	659.288	4.28044	0.398282	10.7473	3.05272e-27	6.67808e-25
refseq|NC_008463.1|chromosome	578	2567654	2567789	-	143.064	81.9546	0	11.5302	59.1371	4.27486	1.68624	2.53515	0.00561998	0.0344143
refseq|NC_008463.1|chromosome	1342	5872173	5872302	-	64.8617	49.3829	0	5.7651	30.0024	4.2664	1.00281	4.25445	1.04782e-05	0.000138343
refseq|NC_008463.1|chromosome	306	1360895	1361026	+	495.433	308.906	20.6807	21.1387	211.539	4.26558	0.517473	8.24309	8.39129e-17	5.43207e-15
refseq|NC_008463.1|chromosome	86	416094	416215	+	74.9819	38.8759	2.06807	3.8434	29.9423	4.25633	1.01382	4.19831	1.34459e-05	0.0001732
refseq|NC_008463.1|chromosome	1064	4613779	4613916	-	101.203	88.2588	2.06807	7.68679	49.8041	4.25605	0.803671	5.29576	5.92606e-08	1.22061e-06
refseq|NC_008463.1|chromosome	833	3882503	3882609	-	238.286	215.919	10.3403	13.4519	119.499	4.25017	0.57916	7.33851	1.07994e-13	4.87625e-12
refseq|NC_008463.1|chromosome	1278	5479986	5480111	+	339.489	345.155	22.7487	13.4519	180.211	4.24952	0.515915	8.23687	8.83888e-17	5.69277e-15
refseq|NC_008463.1|chromosome	1311	5648165	5648307	-	1007.43	1055.43	57.9059	51.8859	543.161	4.23288	0.402925	10.5054	4.07892e-26	7.61079e-24
refseq|NC_008463.1|chromosome	1298	5587431	5587531	+	159.624	177.043	8.27227	9.60849	88.6369	4.23179	0.637954	6.63338	1.6404e-11	5.61007e-10
refseq|NC_008463.1|chromosome	1066	4621894	4622008	+	138.924	123.457	10.3403	3.8434	69.1411	4.22792	0.703862	6.00675	9.46389e-10	2.57678e-08
refseq|NC_008463.1|chromosome	1069	4623178	4623320	-	694.618	783.297	24.8168	53.8076	389.135	4.22455	0.457099	9.2421	1.2085e-20	1.29642e-18
refseq|NC_008463.1|chromosome	1027	4581822	4581959	-	1695.6	1505.65	105.471	67.2594	843.497	4.21514	0.399965	10.5388	2.86213e-26	5.50223e-24
refseq|NC_008463.1|chromosome	301	1351295	1351435	-	566.275	538.484	24.8168	34.5906	291.041	4.21258	0.454955	9.25933	1.02856e-20	1.12504e-18
refseq|NC_008463.1|chromosome	1327	5783907	5784015	-	247.026	306.279	14.4765	15.3736	145.789	4.21101	0.544697	7.73093	5.33822e-15	2.7873e-13
refseq|NC_008463.1|chromosome	125	637654	637801	-	1311.03	1441.03	64.1101	84.5547	725.183	4.20813	0.393414	10.6964	5.28789e-27	1.11821e-24
refseq|NC_008463.1|chromosome	1448	6289915	6290066	-	733.719	771.739	35.1572	46.1208	396.684	4.20805	0.427075	9.85318	3.32049e-23	4.62972e-21
refseq|NC_008463.1|chromosome	170	767124	767256	-	66.2417	80.3785	2.06807	5.7651	38.6133	4.20578	0.880964	4.77407	9.02705e-07	1.48747e-05
refseq|NC_008463.1|chromosome	180	813975	814103	+	993.626	854.744	64.1101	36.5123	487.248	4.20459	0.431551	9.74297	9.88499e-23	1.32022e-20
refseq|NC_008463.1|chromosome	1401	6046915	6046995	+	57.9615	88.2588	2.06807	5.7651	38.5134	4.20161	0.891078	4.71519	1.2074e-06	1.93673e-05
refseq|NC_008463.1|chromosome	733	3445489	3445611	-	174.344	152.351	10.3403	7.68679	86.1808	4.18559	0.640058	6.53938	3.08863e-11	1.02588e-09
refseq|NC_008463.1|chromosome	1110	4755302	4755440	+	145.364	143.421	6.2042	9.60849	76.1492	4.18242	0.667354	6.26717	1.83829e-10	5.51399e-09
refseq|NC_008463.1|chromosome	1299	5587533	5587654	+	430.111	403.994	28.9529	17.2953	220.088	4.1802	0.487203	8.58	4.74365e-18	3.47904e-16
refseq|NC_008463.1|chromosome	144	687317	687457	+	1066.31	712.9	62.042	36.5123	469.44	4.17905	0.45064	9.2736	8.99847e-21	1.00151e-18
refseq|NC_008463.1|chromosome	1312	5662387	5662466	+	50.1413	57.7885	2.06807	3.8434	28.4603	4.17685	0.993697	4.20335	1.31499e-05	0.000169732
refseq|NC_008463.1|chromosome	28	122569	122691	+	120.063	165.485	4.13614	11.5302	75.3037	4.16958	0.684053	6.09541	5.45794e-10	1.52534e-08
refseq|NC_008463.1|chromosome	480	2084795	2084911	+	471.052	562.65	20.6807	36.5123	272.724	4.16852	0.470998	8.8504	4.36035e-19	3.59247e-17
refseq|NC_008463.1|chromosome	438	1996722	1996877	+	3525.99	2964.55	165.445	196.013	1713	4.16575	0.364752	11.4207	1.64694e-30	4.35341e-28
refseq|NC_008463.1|chromosome	378	1792437	1792539	+	321.548	316.786	10.3403	24.9821	168.414	4.16277	0.528589	7.87524	1.70049e-15	9.42173e-14
refseq|NC_008463.1|chromosome	216	1022190	1022324	-	329.368	384.556	20.6807	19.217	188.456	4.1624	0.500728	8.31268	4.67816e-17	3.19121e-15
refseq|NC_008463.1|chromosome	365	1768734	1768862	+	473.352	618.862	22.7487	38.434	288.349	4.15146	0.469374	8.84466	4.59019e-19	3.75744e-17
refseq|NC_008463.1|chromosome	779	3601424	3601586	-	1926.07	3025.49	113.744	165.266	1307.64	4.14785	0.410634	10.1011	2.7313e-24	4.27835e-22
refseq|NC_008463.1|chromosome	710	3353927	3354049	-	128.803	117.678	6.2042	7.68679	65.0932	4.14517	0.701909	5.90556	1.75728e-09	4.61622e-08
refseq|NC_008463.1|chromosome	526	2332430	2332569	+	261.747	263.726	12.4084	17.2953	138.794	4.13928	0.542419	7.63116	1.16325e-14	5.83372e-13
refseq|NC_008463.1|chromosome	1094	4697718	4697826	-	63.0216	76.1757	0	7.68679	36.721	4.13671	0.896617	4.61369	1.97788e-06	2.99468e-05
refseq|NC_008463.1|chromosome	511	2242078	2242186	+	87.8623	52.535	6.2042	1.9217	37.1308	4.13414	0.898336	4.602	2.09231e-06	3.14541e-05
refseq|NC_008463.1|chromosome	1275	5465006	5465142	+	387.33	414.501	18.6126	26.9038	211.837	4.1334	0.485003	8.52242	7.81297e-18	5.66463e-16
refseq|NC_008463.1|chromosome	597	2653177	2653321	-	985.805	719.729	41.3614	55.7293	450.656	4.13195	0.431465	9.57655	5.01727e-22	6.30289e-20
refseq|NC_008463.1|chromosome	1291	5564127	5564227	+	63.4816	75.125	2.06807	5.7651	36.61	4.12482	0.884111	4.6655	1.53933e-06	2.39058e-05
refseq|NC_008463.1|chromosome	186	886846	886989	+	86.9422	87.2081	8.27227	1.9217	46.0861	4.12059	0.806226	5.11096	1.60264e-07	3.00803e-06
refseq|NC_008463.1|chromosome	875	3975699	3975826	+	964.185	936.174	47.5656	61.4944	502.355	4.12057	0.407496	10.1119	2.4459e-24	3.8792e-22
refseq|NC_008463.1|chromosome	826	3840773	3840912	+	99.3626	142.37	4.13614	9.60849	63.8693	4.12037	0.718348	5.7359	4.84993e-09	1.19025e-07
refseq|NC_008463.1|chromosome	878	3976119	3976233	+	77.282	95.0883	2.06807	7.68679	45.5313	4.11914	0.811367	5.07679	1.91935e-07	3.53963e-06
refseq|NC_008463.1|chromosome	1246	5389062	5389198	-	508.773	457.054	22.7487	32.6689	255.311	4.11855	0.464889	8.85922	4.02871e-19	3.36291e-17
refseq|NC_008463.1|chromosome	228	1079197	1079322	-	496.353	505.912	26.8849	30.7472	264.974	4.1184	0.455332	9.04483	7.49496e-20	7.31508e-18
refseq|NC_008463.1|chromosome	1308	5644311	5644395	-	186.305	224.85	6.2042	17.2953	108.664	4.11234	0.597405	6.88367	2.91653e-12	1.07261e-10
refseq|NC_008463.1|chromosome	1387	6017335	6017449	+	189.985	225.375	16.5445	7.68679	109.898	4.11215	0.59	6.96973	1.58771e-12	6.12307e-11
refseq|NC_008463.1|chromosome	253	1199509	1199646	+	75.4419	96.6644	4.13614	5.7651	45.5019	4.11214	0.806726	5.09732	1.72252e-07	3.21402e-06
refseq|NC_008463.1|chromosome	383	1795805	1795942	+	240.126	278.961	24.8168	5.7651	137.417	4.10465	0.57553	7.13195	4.94796e-13	2.05835e-11
refseq|NC_008463.1|chromosome	491	2129057	2129187	+	94.3024	110.323	4.13614	7.68679	54.1122	4.10082	0.74992	5.46834	2.27132e-08	5.08263e-07
refseq|NC_008463.1|chromosome	981	4403076	4403163	+	33.1209	103.494	4.13614	3.8434	36.1486	4.0972	0.951573	4.30571	8.32245e-06	0.000112216
refseq|NC_008463.1|chromosome	1499	6444657	6444763	-	620.556	568.429	33.0891	36.5123	314.646	4.09329	0.438543	9.33384	5.10511e-21	5.94254e-19
refseq|NC_008463.1|chromosome	1127	4802564	4802672	-	87.8623	81.9546	8.27227	1.9217	45.0027	4.08433	0.808222	5.05347	2.16925e-07	3.97656e-06
refseq|NC_008463.1|chromosome	888	3997890	3998018	+	323.388	213.817	14.4765	17.2953	142.244	4.07726	0.552105	7.38493	7.62678e-14	3.49345e-12
refseq|NC_008463.1|chromosome	361	1766373	1766509	+	193.205	309.956	12.4084	17.2953	133.216	4.07657	0.569039	7.16395	3.91914e-13	1.66308e-11
refseq|NC_008463.1|chromosome	717	3415125	3415276	+	107.643	64.0927	10.3403	0	45.5189	4.06792	1.63904	2.48189	0.00653443	0.0390895
refseq|NC_008463.1|chromosome	876	3975843	3975956	+	494.973	573.682	31.021	32.6689	283.086	4.06782	0.448869	9.06238	6.38174e-20	6.27687e-18
refseq|NC_008463.1|chromosome	542	2437106	2437217	+	488.533	605.728	26.8849	38.434	289.895	4.06179	0.455338	8.92038	2.32339e-19	2.04717e-17
refseq|NC_008463.1|chromosome	978	4402701	4402817	-	1312.41	2105.6	99.2673	105.693	905.744	4.05929	0.409118	9.92205	1.66919e-23	2.43434e-21
refseq|NC_008463.1|chromosome	824	3840501	3840603	+	178.025	221.172	14.4765	9.60849	105.82	4.05778	0.588346	6.89693	2.65686e-12	9.85681e-11
refseq|NC_008463.1|chromosome	598	2653336	2653437	-	372.15	290.518	18.6126	21.1387	175.605	4.0575	0.507749	7.99117	6.68344e-16	3.87212e-14
refseq|NC_008463.1|chromosome	522	2331736	2331876	+	561.214	557.922	28.9529	38.434	296.631	4.05023	0.443701	9.12829	3.47959e-20	3.5604e-18
refseq|NC_008463.1|chromosome	236	1117810	1117953	+	1933.89	2165.49	134.424	113.38	1086.8	4.04909	0.371375	10.9029	5.57938e-28	1.31095e-25
refseq|NC_008463.1|chromosome	517	2275553	2275660	+	101.663	92.9869	2.06807	9.60849	51.5815	4.03369	0.759513	5.3109	5.45439e-08	1.13451e-06
refseq|NC_008463.1|chromosome	579	2567818	2567961	-	324.308	228.002	12.4084	21.1387	146.464	4.03347	0.544105	7.41303	6.17212e-14	2.8477e-12
refseq|NC_008463.1|chromosome	1340	5854933	5855095	-	434.251	377.201	18.6126	30.7472	215.203	4.03233	0.483022	8.34812	3.46777e-17	2.40432e-15
refseq|NC_008463.1|chromosome	943	4285286	4285409	-	765.46	838.984	28.9529	69.1811	425.644	4.02386	0.456811	8.80858	6.33713e-19	4.99413e-17
refseq|NC_008463.1|chromosome	1399	6039973	6040083	+	880.463	747.048	62.042	38.434	431.997	4.02242	0.428275	9.39214	2.93976e-21	3.48595e-19
refseq|NC_008463.1|chromosome	1109	4755169	4755293	+	69.4618	91.4109	2.06807	7.68679	42.6569	4.01961	0.818393	4.91159	4.51701e-07	7.87251e-06
refseq|NC_008463.1|chromosome	439	1996933	1997062	+	1955.51	1716.32	138.561	88.3981	974.697	4.0185	0.39369	10.2073	9.19676e-25	1.51544e-22
refseq|NC_008463.1|chromosome	429	1981613	1981623	-	68.0817	93.5123	6.2042	3.8434	42.9104	4.01638	0.81323	4.9388	3.93025e-07	6.93561e-06
refseq|NC_008463.1|chromosome	233	1116633	1116767	-	121.903	167.587	8.27227	9.60849	76.8426	4.0137	0.653047	6.1461	3.97045e-10	1.13123e-08
refseq|NC_008463.1|chromosome	95	464288	464407	+	771.9	695.563	35.1572	55.7293	389.587	4.00843	0.430182	9.31798	5.92892e-21	6.77713e-19
refseq|NC_008463.1|chromosome	212	977943	978084	+	63.9416	96.6644	6.2042	3.8434	42.6634	4.00726	0.818785	4.89415	4.93666e-07	8.56858e-06
refseq|NC_008463.1|chromosome	1267	5453756	5453869	-	99.3626	125.033	10.3403	3.8434	59.6449	4.00127	0.715298	5.59385	1.11044e-08	2.58044e-07
refseq|NC_008463.1|chromosome	1384	6015089	6015180	-	59.3415	68.2955	4.13614	3.8434	33.9041	4.00076	0.885236	4.51943	3.10038e-06	4.50603e-05
refseq|NC_008463.1|chromosome	523	2331889	2332043	+	662.417	617.811	49.6336	30.7472	340.152	3.99875	0.438871	9.11143	4.06527e-20	4.12642e-18
refseq|NC_008463.1|chromosome	443	1997975	1998063	+	1579.22	1922.78	111.676	107.615	930.323	3.99745	0.377224	10.597	1.5381e-26	3.00236e-24
refseq|NC_008463.1|chromosome	1018	4562399	4562479	+	51.0613	76.1757	4.13614	3.8434	33.8041	3.99555	0.895139	4.46361	4.02943e-06	5.73154e-05
refseq|NC_008463.1|chromosome	1010	4532105	4532229	-	241.046	201.209	10.3403	17.2953	117.473	3.99197	0.563497	7.08429	6.98787e-13	2.85087e-11
refseq|NC_008463.1|chromosome	379	1792622	1792757	+	110.863	111.374	8.27227	5.7651	59.0686	3.99186	0.706217	5.65246	7.90854e-09	1.8686e-07
refseq|NC_008463.1|chromosome	1266	5444598	5444737	+	204.705	205.412	8.27227	17.2953	108.921	3.99144	0.57628	6.92621	2.16129e-12	8.08922e-11
refseq|NC_008463.1|chromosome	1009	4531986	4532094	-	202.865	178.619	18.6126	5.7651	101.465	3.98641	0.600567	6.63774	1.59261e-11	5.506e-10
refseq|NC_008463.1|chromosome	54	236836	236940	-	77.282	48.8575	4.13614	3.8434	33.5298	3.98528	0.899057	4.43274	4.65225e-06	6.54409e-05
refseq|NC_008463.1|chromosome	527	2332581	2332727	+	78.202	79.3278	4.13614	5.7651	41.8578	3.98501	0.807256	4.93649	3.977e-07	7.00836e-06
refseq|NC_008463.1|chromosome	583	2568683	2568820	+	714.858	1027.06	72.3824	38.434	463.183	3.97942	0.449614	8.85075	4.34673e-19	3.59247e-17
refseq|NC_008463.1|chromosome	1276	5465150	5465259	+	149.504	194.379	6.2042	15.3736	91.3653	3.97895	0.617865	6.43984	5.98e-11	1.90639e-09
refseq|NC_008463.1|chromosome	1347	5889813	5889940	-	857.002	1007.62	55.8378	63.416	495.969	3.96553	0.404213	9.81049	5.07377e-23	6.94923e-21
refseq|NC_008463.1|chromosome	902	4072434	4072523	-	278.307	312.583	18.6126	19.217	157.18	3.96467	0.509573	7.78037	3.61553e-15	1.93561e-13
refseq|NC_008463.1|chromosome	1060	4612047	4612145	+	178.945	131.337	10.3403	9.60849	82.5577	3.96105	0.630564	6.28176	1.67384e-10	5.03264e-09
refseq|NC_008463.1|chromosome	1020	4562655	4562770	+	553.854	561.074	33.0891	38.434	296.613	3.96054	0.436928	9.06452	6.25789e-20	6.20314e-18
refseq|NC_008463.1|chromosome	1405	6073518	6073648	+	595.255	459.681	41.3614	26.9038	280.8	3.95509	0.458839	8.61978	3.35424e-18	2.4888e-16
refseq|NC_008463.1|chromosome	1255	5412896	5413034	-	269.567	194.379	16.5445	13.4519	123.486	3.95488	0.557152	7.09839	6.31101e-13	2.59981e-11
refseq|NC_008463.1|chromosome	235	1117700	1117801	+	517.053	798.007	24.8168	59.5727	349.862	3.9543	0.487069	8.11855	2.35888e-16	1.45289e-14
refseq|NC_008463.1|chromosome	414	1941458	1941568	+	138.004	108.222	8.27227	7.68679	65.5462	3.94942	0.678446	5.82127	2.92018e-09	7.36604e-08
refseq|NC_008463.1|chromosome	869	3963514	3963650	+	142.604	163.909	8.27227	11.5302	81.5788	3.94587	0.624741	6.316	1.3421e-10	4.0641e-09
refseq|NC_008463.1|chromosome	811	3756251	3756356	+	262.207	410.298	16.5445	26.9038	178.988	3.94524	0.520725	7.57645	1.77567e-14	8.66526e-13
refseq|NC_008463.1|chromosome	500	2192622	2192739	+	223.106	171.264	6.2042	19.217	104.948	3.93884	0.59532	6.61634	1.84103e-11	6.24574e-10
refseq|NC_008463.1|chromosome	237	1117986	1118114	+	784.78	1064.36	47.5656	73.0245	492.432	3.935	0.426277	9.23109	1.33948e-20	1.41627e-18
refseq|NC_008463.1|chromosome	823	3840349	3840476	+	275.547	306.804	26.8849	11.5302	155.192	3.93411	0.525633	7.48452	3.5904e-14	1.69349e-12
refseq|NC_008463.1|chromosome	642	3011217	3011341	+	155.024	147.623	6.2042	13.4519	80.5758	3.93115	0.628647	6.25335	2.00867e-10	5.99669e-09
refseq|NC_008463.1|chromosome	627	2826224	2826357	+	102.583	79.8532	8.27227	3.8434	48.6379	3.92768	0.759438	5.17182	1.1591e-07	2.23846e-06
refseq|NC_008463.1|chromosome	892	4007050	4007151	+	184.925	148.674	12.4084	9.60849	88.9039	3.92637	0.607422	6.46399	5.09882e-11	1.64615e-09
refseq|NC_008463.1|chromosome	35	163665	163817	-	171.584	187.025	8.27227	15.3736	95.5637	3.91203	0.591349	6.61544	1.85228e-11	6.26713e-10
refseq|NC_008463.1|chromosome	814	3777709	3777856	-	704.278	689.784	31.021	61.4944	371.644	3.907	0.443017	8.81907	5.77049e-19	4.66344e-17
refseq|NC_008463.1|chromosome	626	2826077	2826209	+	296.708	266.352	16.5445	21.1387	150.186	3.89759	0.512178	7.60984	1.37213e-14	6.85415e-13
refseq|NC_008463.1|chromosome	377	1792293	1792433	+	366.169	430.262	18.6126	34.5906	212.409	3.89588	0.482565	8.07328	3.42162e-16	2.0772e-14
refseq|NC_008463.1|chromosome	726	3435418	3435562	+	912.203	912.533	45.4975	76.8679	486.775	3.89401	0.417866	9.3188	5.88306e-21	6.77713e-19
refseq|NC_008463.1|chromosome	7	53625	53735	+	479.792	523.774	39.2933	28.8255	267.921	3.88471	0.447013	8.69036	1.80646e-18	1.37247e-16
refseq|NC_008463.1|chromosome	740	3456945	3457054	-	51.5213	66.7194	6.2042	1.9217	31.5917	3.8845	0.897408	4.32857	7.50386e-06	0.000102156
refseq|NC_008463.1|chromosome	958	4373218	4373368	+	768.22	1710.54	86.8588	82.633	662.063	3.87044	0.465649	8.31193	4.70786e-17	3.1943e-15
refseq|NC_008463.1|chromosome	550	2451354	2451465	+	188.145	188.075	6.2042	19.217	100.41	3.87029	0.58903	6.5706	2.50558e-11	8.36601e-10
refseq|NC_008463.1|chromosome	1114	4759718	4759834	+	118.683	84.056	8.27227	5.7651	54.1941	3.85993	0.72169	5.34846	4.43535e-08	9.41066e-07
refseq|NC_008463.1|chromosome	1509	6523577	6523721	+	51.0613	64.0927	2.06807	5.7651	30.7468	3.85757	0.899668	4.28778	9.02353e-06	0.000120643
refseq|NC_008463.1|chromosome	336	1557121	1557227	+	88.3223	113.476	6.2042	7.68679	53.9222	3.85598	0.7171	5.37718	3.78306e-08	8.10802e-07
refseq|NC_008463.1|chromosome	534	2352719	2352870	+	579.615	713.951	47.5656	42.2774	345.852	3.84896	0.42636	9.02748	8.78375e-20	8.25542e-18
refseq|NC_008463.1|chromosome	922	4182894	4182993	+	525.333	365.644	35.1572	26.9038	238.259	3.84715	0.472366	8.14443	1.90532e-16	1.17925e-14
refseq|NC_008463.1|chromosome	619	2751963	2752081	+	139.844	86.6827	4.13614	11.5302	60.5482	3.83759	0.70652	5.43168	2.79125e-08	6.1592e-07
refseq|NC_008463.1|chromosome	649	3110749	3110892	+	939.804	856.846	70.3143	55.7293	480.673	3.83544	0.401971	9.54157	7.03434e-22	8.58189e-20
refseq|NC_008463.1|chromosome	175	812375	812511	-	8202.47	3123.21	514.949	280.568	3030.3	3.83225	0.494403	7.75125	4.54952e-15	2.40518e-13
refseq|NC_008463.1|chromosome	1011	4532246	4532358	-	54.7414	58.3138	2.06807	5.7651	30.2221	3.83145	0.897729	4.26793	9.86461e-06	0.000130513
refseq|NC_008463.1|chromosome	584	2568824	2568979	+	534.074	804.311	57.9059	36.5123	358.201	3.82937	0.452606	8.4607	1.32884e-17	9.52563e-16
refseq|NC_008463.1|chromosome	1183	5227271	5227414	-	267.727	298.399	20.6807	19.217	151.506	3.82776	0.504755	7.5834	1.68313e-14	8.27736e-13
refseq|NC_008463.1|chromosome	1306	5627082	5627218	-	51.0613	58.8392	0	7.68679	29.3968	3.79682	0.915652	4.14657	1.68743e-05	0.000211145
refseq|NC_008463.1|chromosome	548	2451061	2451192	+	94.3024	98.7658	6.2042	7.68679	51.7398	3.79259	0.714107	5.31096	5.45256e-08	1.13451e-06
refseq|NC_008463.1|chromosome	515	2250608	2250722	-	84.1822	135.54	4.13614	11.5302	58.8472	3.79194	0.707888	5.3567	4.23789e-08	9.05224e-07
refseq|NC_008463.1|chromosome	341	1621141	1621312	+	745.679	1008.67	49.6336	76.8679	470.213	3.7901	0.425365	8.91022	2.54652e-19	2.21303e-17
refseq|NC_008463.1|chromosome	709	3317109	3317241	+	41.4011	69.3462	6.2042	1.9217	29.7183	3.78886	0.91586	4.13694	1.75988e-05	0.00021956
refseq|NC_008463.1|chromosome	1383	5992923	5993073	-	52.9014	56.2124	0	7.68679	29.2001	3.78665	0.915109	4.13792	1.75237e-05	0.000218839
refseq|NC_008463.1|chromosome	803	3735563	3735701	-	1624.76	1694.78	117.88	122.989	890.102	3.7844	0.367925	10.2858	4.08309e-25	7.00084e-23
refseq|NC_008463.1|chromosome	675	3184497	3184625	-	179.405	392.962	14.4765	26.9038	153.437	3.78194	0.572888	6.60154	2.03451e-11	6.84718e-10
refseq|NC_008463.1|chromosome	1296	5580763	5580878	-	74.0619	301.025	4.13614	23.0604	100.571	3.77992	1.35618	2.78719	0.00265838	0.0184718
refseq|NC_008463.1|chromosome	1058	4611808	4611898	+	92.0024	99.8165	8.27227	5.7651	51.4641	3.77922	0.714895	5.2864	6.23736e-08	1.27851e-06
refseq|NC_008463.1|chromosome	142	679796	679900	+	80.5021	81.9546	2.06807	9.60849	43.5333	3.77307	0.770682	4.89575	4.89667e-07	8.51081e-06
refseq|NC_008463.1|chromosome	1270	5454152	5454297	-	145.824	180.72	14.4765	9.60849	87.6573	3.7678	0.595736	6.32462	1.26929e-10	3.89003e-09
refseq|NC_008463.1|chromosome	555	2453782	2453900	-	844.122	588.392	49.6336	55.7293	384.469	3.7642	0.429228	8.76968	8.95871e-19	7.01655e-17
refseq|NC_008463.1|chromosome	1507	6512346	6512487	-	453.572	378.777	18.6126	42.2774	223.31	3.76381	0.484203	7.7732	3.82642e-15	2.03137e-13
refseq|NC_008463.1|chromosome	48	222120	222231	+	50.6013	57.2631	2.06807	5.7651	28.9244	3.76357	0.902451	4.17039	1.52039e-05	0.000192715
refseq|NC_008463.1|chromosome	307	1361054	1361179	+	562.134	414.501	41.3614	30.7472	262.186	3.76318	0.45574	8.25731	7.44956e-17	4.89741e-15
refseq|NC_008463.1|chromosome	426	1980907	1981045	+	351.909	454.953	20.6807	38.434	216.494	3.76315	0.480526	7.8313	2.41425e-15	1.32034e-13
refseq|NC_008463.1|chromosome	1088	4675856	4675970	-	500.033	525.35	35.1572	40.3557	275.224	3.76162	0.434705	8.65327	2.5023e-18	1.8676e-16
refseq|NC_008463.1|chromosome	74	341293	341429	+	105.803	83.5306	8.27227	5.7651	50.8427	3.76107	0.720089	5.22306	8.79951e-08	1.74723e-06
refseq|NC_008463.1|chromosome	422	1968957	1969099	+	327.988	235.882	14.4765	26.9038	151.313	3.76015	0.522518	7.19621	3.0954e-13	1.33587e-11
refseq|NC_008463.1|chromosome	76	348851	349001	+	113.623	154.978	6.2042	13.4519	72.0643	3.75877	0.643893	5.83757	2.64846e-09	6.74771e-08
refseq|NC_008463.1|chromosome	185	886661	886802	+	204.245	198.582	10.3403	19.217	108.096	3.75871	0.55598	6.76052	6.87507e-12	2.46415e-10
refseq|NC_008463.1|chromosome	832	3882366	3882487	-	58.8815	49.3829	6.2042	1.9217	29.0976	3.75844	0.902011	4.16674	1.54496e-05	0.000195439
refseq|NC_008463.1|chromosome	970	4397993	4398153	+	1001.91	778.569	70.3143	61.4944	478.071	3.75699	0.406536	9.24145	1.21591e-20	1.29642e-18
refseq|NC_008463.1|chromosome	240	1126475	1126603	+	103.043	112.425	10.3403	5.7651	57.8932	3.75254	0.682523	5.49804	1.92022e-08	4.32749e-07
refseq|NC_008463.1|chromosome	404	1922047	1922194	+	368.929	429.211	20.6807	38.434	214.314	3.7474	0.474748	7.89346	1.46962e-15	8.17828e-14
refseq|NC_008463.1|chromosome	1433	6243089	6243243	-	242.886	284.74	8.27227	30.7472	141.661	3.7413	0.548127	6.8256	4.37795e-12	1.60542e-10
refseq|NC_008463.1|chromosome	1430	6199176	6199342	+	410.791	489.101	24.8168	42.2774	241.746	3.73917	0.461276	8.10615	2.61247e-16	1.60131e-14
refseq|NC_008463.1|chromosome	556	2453937	2454080	-	1215.81	987.132	78.5866	86.4764	592.002	3.7377	0.391432	9.5488	6.56049e-22	8.16073e-20
refseq|NC_008463.1|chromosome	1168	5159804	5159926	+	668.857	758.08	47.5656	59.5727	383.519	3.73311	0.41314	9.03595	8.12946e-20	7.75538e-18
refseq|NC_008463.1|chromosome	795	3729026	3729175	-	83.7221	101.918	10.3403	3.8434	49.9559	3.72746	0.724841	5.14245	1.35587e-07	2.58696e-06
refseq|NC_008463.1|chromosome	1395	6028381	6028514	-	624.236	659.314	37.2252	59.5727	345.087	3.72436	0.428299	8.69572	1.72325e-18	1.31715e-16
refseq|NC_008463.1|chromosome	1486	6389533	6389640	-	482.092	643.028	31.021	53.8076	302.487	3.72376	0.453047	8.21937	1.02284e-16	6.55443e-15
refseq|NC_008463.1|chromosome	1087	4675667	4675814	-	587.435	547.94	49.6336	36.5123	305.38	3.72365	0.429311	8.67354	2.09437e-18	1.58175e-16
refseq|NC_008463.1|chromosome	1182	5200871	5200977	+	1491.82	1279.75	122.016	88.3981	745.496	3.72141	0.388049	9.59006	4.40176e-22	5.64136e-20
refseq|NC_008463.1|chromosome	440	1997087	1997229	+	906.223	867.353	86.8588	48.0425	477.119	3.72123	0.421593	8.82659	5.39555e-19	4.38838e-17
refseq|NC_008463.1|chromosome	1079	4651698	4651806	+	80.0421	130.812	10.3403	5.7651	56.7399	3.72013	0.704497	5.28055	6.44e-08	1.31368e-06
refseq|NC_008463.1|chromosome	1315	5671750	5671898	-	756.719	1051.75	78.5866	59.5727	486.657	3.71241	0.416009	8.92387	2.25142e-19	1.99762e-17
refseq|NC_008463.1|chromosome	10	54184	54303	+	153.644	184.923	10.3403	15.3736	91.0703	3.71183	0.581859	6.37926	8.89723e-11	2.77366e-09
refseq|NC_008463.1|chromosome	734	3445686	3445819	-	508.773	403.469	33.0891	36.5123	245.461	3.71121	0.449931	8.24841	8.02571e-17	5.22206e-15
refseq|NC_008463.1|chromosome	612	2717013	2717129	-	323.848	223.274	22.7487	19.217	147.272	3.70739	0.516947	7.1717	3.70362e-13	1.5769e-11
refseq|NC_008463.1|chromosome	1026	4581667	4581810	-	1646.38	1276.07	142.697	82.633	786.947	3.6999	0.412209	8.97579	1.40664e-19	1.30274e-17
refseq|NC_008463.1|chromosome	496	2168536	2168638	-	75.9019	78.2771	2.06807	9.60849	41.4639	3.69773	0.774495	4.77438	9.01317e-07	1.48711e-05
refseq|NC_008463.1|chromosome	582	2568504	2568666	+	937.504	1281.33	82.7227	88.3981	597.488	3.69615	0.398626	9.27221	9.11672e-21	1.00585e-18
refseq|NC_008463.1|chromosome	1184	5227420	5227550	-	194.585	314.685	6.2042	32.6689	137.036	3.69453	0.591422	6.24687	2.09386e-10	6.22175e-09
refseq|NC_008463.1|chromosome	275	1278740	1278862	+	585.135	448.649	45.4975	34.5906	278.468	3.69339	0.444242	8.31393	4.62927e-17	3.19121e-15
refseq|NC_008463.1|chromosome	1167	5159619	5159744	+	1575.54	1681.65	111.676	140.284	877.286	3.69107	0.373338	9.88668	2.37777e-23	3.42831e-21
refseq|NC_008463.1|chromosome	338	1608148	1608249	+	93.8424	59.8899	6.2042	5.7651	41.4254	3.68549	0.778316	4.73522	1.09411e-06	1.7752e-05
refseq|NC_008463.1|chromosome	1093	4693076	4693217	-	60.7216	195.956	12.4084	7.68679	69.1931	3.68082	0.73144	5.03229	2.42322e-07	4.40484e-06
refseq|NC_008463.1|chromosome	1029	4582239	4582386	-	871.262	748.098	80.6546	46.1208	436.534	3.6796	0.424843	8.66108	2.3366e-18	1.75425e-16
refseq|NC_008463.1|chromosome	111	510855	511014	-	32.2008	120.305	4.13614	7.68679	41.0822	3.67733	0.868901	4.23217	1.15725e-05	0.000151062
refseq|NC_008463.1|chromosome	799	3730001	3730133	-	329.368	360.39	31.021	23.0604	185.96	3.67682	0.472369	7.78379	3.51928e-15	1.89206e-13
refseq|NC_008463.1|chromosome	944	4285768	4285922	+	118.683	109.798	6.2042	11.5302	61.5539	3.6765	0.658707	5.58139	1.19303e-08	2.75723e-07
refseq|NC_008463.1|chromosome	299	1350947	1351081	-	234.606	274.758	20.6807	19.217	137.315	3.67525	0.50948	7.21372	2.72215e-13	1.19099e-11
refseq|NC_008463.1|chromosome	665	3175014	3175162	+	210.225	272.657	18.6126	19.217	130.178	3.67328	0.522103	7.03554	9.92419e-13	3.97218e-11
refseq|NC_008463.1|chromosome	1034	4586239	4586334	+	80.0421	97.1897	4.13614	9.60849	47.7441	3.67301	0.727555	5.04844	2.22722e-07	4.07189e-06
refseq|NC_008463.1|chromosome	1371	5966664	5966779	+	218.046	241.136	22.7487	13.4519	123.845	3.67286	0.52845	6.95024	1.82329e-12	6.96806e-11
refseq|NC_008463.1|chromosome	1077	4648944	4649085	+	45.0812	158.13	8.27227	7.68679	54.7926	3.67021	0.786454	4.66678	1.52977e-06	2.37865e-05
refseq|NC_008463.1|chromosome	458	2033797	2033866	+	195.045	208.564	14.4765	17.2953	108.845	3.66414	0.541449	6.76728	6.56134e-12	2.35837e-10
refseq|NC_008463.1|chromosome	348	1651777	1651865	+	300.388	729.711	33.0891	48.0425	277.808	3.66296	0.524081	6.98929	1.38139e-12	5.36652e-11
refseq|NC_008463.1|chromosome	959	4373373	4373480	+	684.038	1512.48	95.1311	78.7896	592.61	3.65953	0.466891	7.83808	2.28739e-15	1.25638e-13
refseq|NC_008463.1|chromosome	676	3185717	3185803	+	75.9019	75.125	6.2042	5.7651	40.7491	3.65888	0.763492	4.7923	8.24406e-07	1.36912e-05
refseq|NC_008463.1|chromosome	554	2453655	2453780	-	657.357	468.612	35.1572	53.8076	303.733	3.6578	0.448636	8.15316	1.77275e-16	1.10801e-14
refseq|NC_008463.1|chromosome	755	3504573	3504735	-	188.605	216.97	24.8168	7.68679	109.519	3.65727	0.567326	6.44651	5.72268e-11	1.83821e-09
refseq|NC_008463.1|chromosome	33	136689	136817	+	55.6614	94.563	4.13614	7.68679	40.5118	3.65481	0.788869	4.63298	1.8022e-06	2.7583e-05
refseq|NC_008463.1|chromosome	923	4183001	4183158	+	1765.07	1165.23	134.424	99.9283	791.161	3.64589	0.407079	8.95623	1.67987e-19	1.54451e-17
refseq|NC_008463.1|chromosome	1394	6028265	6028361	-	268.187	305.754	26.8849	19.217	155.011	3.64266	0.493574	7.38016	7.90502e-14	3.5821e-12
refseq|NC_008463.1|chromosome	862	3954546	3954705	+	434.711	751.776	47.5656	48.0425	320.524	3.63307	0.458308	7.92713	1.12133e-15	6.35153e-14
refseq|NC_008463.1|chromosome	113	550823	550951	+	203.325	165.485	12.4084	17.2953	99.6285	3.62909	0.559238	6.48935	4.31045e-11	1.4132e-09
refseq|NC_008463.1|chromosome	280	1282706	1282847	+	381.81	240.61	39.2933	11.5302	168.311	3.62714	0.549639	6.59914	2.06777e-11	6.94071e-10
refseq|NC_008463.1|chromosome	210	966355	966467	-	47.3812	75.125	2.06807	7.68679	33.0653	3.627	0.848535	4.27443	9.58148e-06	0.000127165
refseq|NC_008463.1|chromosome	1429	6198950	6199090	-	290.727	463.884	24.8168	36.5123	203.985	3.61631	0.489954	7.38091	7.86034e-14	3.5821e-12
refseq|NC_008463.1|chromosome	390	1848257	1848402	+	109.483	111.9	14.4765	3.8434	59.9256	3.61612	0.670037	5.39689	3.3903e-08	7.32813e-07
refseq|NC_008463.1|chromosome	389	1848113	1848239	+	128.803	139.743	10.3403	11.5302	72.6042	3.61601	0.611971	5.90878	1.7232e-09	4.555e-08
refseq|NC_008463.1|chromosome	848	3923222	3923347	+	857.462	512.742	66.1782	46.1208	370.626	3.6121	0.452155	7.98862	6.82263e-16	3.9348e-14
refseq|NC_008463.1|chromosome	955	4338708	4338788	-	262.207	317.311	12.4084	34.5906	156.629	3.61176	0.520248	6.94237	1.92782e-12	7.32341e-11
refseq|NC_008463.1|chromosome	298	1350790	1350913	-	176.645	253.219	6.2042	28.8255	116.223	3.59947	0.585212	6.15071	3.85677e-10	1.10213e-08
refseq|NC_008463.1|chromosome	1385	6015186	6015325	-	170.664	167.061	20.6807	7.68679	91.5233	3.58855	0.579998	6.18718	3.06259e-10	8.83138e-09
refseq|NC_008463.1|chromosome	1483	6383731	6383866	-	273.247	316.786	8.27227	40.3557	159.665	3.58571	0.552797	6.4865	4.39272e-11	1.43647e-09
refseq|NC_008463.1|chromosome	1495	6417772	6417924	-	146.744	164.435	14.4765	11.5302	84.2962	3.58448	0.580676	6.17294	3.35153e-10	9.64266e-09
refseq|NC_008463.1|chromosome	169	767016	767121	-	62.1016	56.7378	2.06807	7.68679	32.1486	3.58416	0.835708	4.28877	8.98335e-06	0.000120309
refseq|NC_008463.1|chromosome	797	3729742	3729846	-	103.963	135.015	10.3403	9.60849	64.7316	3.5833	0.639614	5.60228	1.05775e-08	2.46253e-07
refseq|NC_008463.1|chromosome	1343	5885636	5885761	-	86.4822	81.9546	12.4084	1.9217	45.6917	3.5828	0.739944	4.84199	6.42724e-07	1.09168e-05
refseq|NC_008463.1|chromosome	427	1981048	1981153	+	99.8226	115.577	12.4084	5.7651	58.3933	3.58023	0.664157	5.39065	3.51026e-08	7.56166e-07
refseq|NC_008463.1|chromosome	497	2192043	2192148	-	64.4017	55.1617	8.27227	1.9217	32.4393	3.57738	0.835535	4.28154	9.28014e-06	0.000123813
refseq|NC_008463.1|chromosome	335	1556946	1557086	+	194.585	234.831	22.7487	13.4519	116.404	3.57594	0.533902	6.69775	1.05828e-11	3.71951e-10
refseq|NC_008463.1|chromosome	156	717009	717121	-	313.728	420.805	35.1572	26.9038	199.149	3.56812	0.470199	7.58852	1.61789e-14	7.98749e-13
refseq|NC_008463.1|chromosome	419	1961889	1962015	+	134.783	147.098	8.27227	15.3736	76.3818	3.56491	0.601708	5.92465	1.56482e-09	4.15366e-08
refseq|NC_008463.1|chromosome	166	731168	731299	-	54.7414	61.9913	0	9.60849	31.5853	3.56404	0.855918	4.164	1.56359e-05	0.000197598
refseq|NC_008463.1|chromosome	971	4398155	4398283	+	468.752	453.902	47.5656	30.7472	250.242	3.56337	0.44316	8.04082	4.46203e-16	2.65794e-14
refseq|NC_008463.1|chromosome	1089	4675973	4676097	-	104.883	154.453	12.4084	9.60849	70.3381	3.56184	0.628434	5.6678	7.232e-09	1.71834e-07
refseq|NC_008463.1|chromosome	780	3637192	3637325	-	863.902	1074.87	72.3824	92.2415	525.848	3.55606	0.397891	8.93726	1.99465e-19	1.78227e-17
refseq|NC_008463.1|chromosome	1164	5132270	5132410	+	96.6025	114.001	12.4084	5.7651	57.1942	3.54766	0.666015	5.32669	5.00095e-08	1.04879e-06
refseq|NC_008463.1|chromosome	1434	6243582	6243747	-	514.753	440.769	43.4294	38.434	259.346	3.54649	0.433921	8.17313	1.50247e-16	9.5317e-15
refseq|NC_008463.1|chromosome	109	503527	503648	+	184.465	276.859	12.4084	26.9038	125.159	3.54208	0.544794	6.50169	3.97105e-11	1.3053e-09
refseq|NC_008463.1|chromosome	344	1648475	1648618	+	2828.61	2697.67	215.079	259.429	1500.2	3.54117	0.356539	9.93209	1.50938e-23	2.22686e-21
refseq|NC_008463.1|chromosome	260	1228432	1228573	-	132.483	121.356	10.3403	11.5302	68.9274	3.53509	0.614782	5.75016	4.45794e-09	1.0983e-07
refseq|NC_008463.1|chromosome	249	1198167	1198310	+	966.485	807.988	80.6546	73.0245	482.038	3.53025	0.394286	8.95354	1.72132e-19	1.56001e-17
refseq|NC_008463.1|chromosome	617	2738406	2738533	+	1637.64	2114.01	138.561	186.405	1019.15	3.52787	0.382579	9.22127	1.46796e-20	1.53929e-18
refseq|NC_008463.1|chromosome	746	3487412	3487516	-	144.444	131.337	12.4084	11.5302	74.9299	3.52758	0.596974	5.90909	1.71999e-09	4.555e-08
refseq|NC_008463.1|chromosome	1406	6073688	6073827	+	442.991	364.067	45.4975	24.9821	219.385	3.52419	0.465812	7.5657	1.92887e-14	9.34104e-13
refseq|NC_008463.1|chromosome	758	3504994	3505110	-	136.624	161.808	14.4765	11.5302	81.1095	3.524	0.584257	6.0316	8.11741e-10	2.23899e-08
refseq|NC_008463.1|chromosome	1321	5738806	5738913	-	121.443	150.775	8.27227	15.3736	73.9661	3.51449	0.60769	5.78336	3.66122e-09	9.09072e-08
refseq|NC_008463.1|chromosome	1481	6383595	6383691	+	444.371	483.322	28.9529	51.8859	252.133	3.51439	0.449545	7.81766	2.69067e-15	1.4652e-13
refseq|NC_008463.1|chromosome	525	2332254	2332389	+	327.988	311.007	33.0891	23.0604	173.786	3.51327	0.471968	7.44388	4.88835e-14	2.28027e-12
refseq|NC_008463.1|chromosome	421	1968185	1968328	-	98.4425	105.595	6.2042	11.5302	55.4431	3.51307	0.664906	5.28356	6.33494e-08	1.29433e-06
refseq|NC_008463.1|chromosome	444	2000176	2000298	+	84.6422	73.0236	2.06807	11.5302	42.816	3.50997	0.746029	4.70487	1.27012e-06	2.02709e-05
refseq|NC_008463.1|chromosome	684	3190897	3191030	+	195.505	303.652	22.7487	21.1387	135.761	3.50815	0.520648	6.73805	8.02658e-12	2.86071e-10
refseq|NC_008463.1|chromosome	596	2653021	2653146	-	446.211	389.81	35.1572	38.434	227.403	3.50499	0.442236	7.9256	1.13521e-15	6.37472e-14
refseq|NC_008463.1|chromosome	18	58154	58260	+	393.77	329.394	31.021	32.6689	196.714	3.5047	0.457827	7.65507	9.66043e-15	4.90286e-13
refseq|NC_008463.1|chromosome	806	3740420	3740551	-	438.851	391.911	26.8849	46.1208	225.942	3.50245	0.455594	7.68766	7.49234e-15	3.83318e-13
refseq|NC_008463.1|chromosome	1035	4586339	4586462	+	415.851	398.215	41.3614	30.7472	221.544	3.50047	0.445783	7.85241	2.04064e-15	1.12573e-13
refseq|NC_008463.1|chromosome	1159	5074508	5074637	+	61.6416	74.0743	8.27227	3.8434	36.9579	3.49943	0.776743	4.50526	3.31465e-06	4.80094e-05
refseq|NC_008463.1|chromosome	11	54316	54415	+	159.164	200.684	14.4765	17.2953	97.9049	3.49838	0.551611	6.34212	1.13313e-10	3.48959e-09
refseq|NC_008463.1|chromosome	420	1962031	1962152	+	51.9813	59.8899	2.06807	7.68679	30.4065	3.49651	0.841813	4.15354	1.63685e-05	0.000205831
refseq|NC_008463.1|chromosome	936	4234044	4234177	+	310.048	299.449	33.0891	21.1387	165.931	3.49646	0.478456	7.30779	1.35781e-13	6.1092e-12
refseq|NC_008463.1|chromosome	1466	6323391	6323525	-	1305.97	913.058	93.063	103.772	603.967	3.49431	0.399638	8.7437	1.12797e-18	8.78014e-17
refseq|NC_008463.1|chromosome	195	908739	908848	+	1151.41	1167.85	84.7908	121.067	631.28	3.49174	0.388167	8.99544	1.1764e-19	1.09751e-17
refseq|NC_008463.1|chromosome	70	325038	325158	+	44.6211	66.1941	0	9.60849	30.1059	3.48921	0.872202	4.00046	3.16097e-05	0.000373752
refseq|NC_008463.1|chromosome	358	1765878	1765972	+	83.7221	140.794	12.4084	7.68679	61.1528	3.48901	0.663517	5.25835	7.26757e-08	1.47067e-06
refseq|NC_008463.1|chromosome	1236	5364501	5364635	+	73.1419	60.9406	6.2042	5.7651	36.5129	3.48765	0.774654	4.50221	3.36256e-06	4.86231e-05
refseq|NC_008463.1|chromosome	484	2102168	2102306	+	107.183	136.066	4.13614	17.2953	66.1699	3.48378	0.645338	5.39838	3.36219e-08	7.27977e-07
refseq|NC_008463.1|chromosome	174	812248	812365	-	3507.59	1886.53	287.461	196.013	1469.4	3.48084	0.42725	8.14708	1.86409e-16	1.15939e-14
refseq|NC_008463.1|chromosome	690	3237342	3237482	+	109.483	112.425	8.27227	11.5302	60.4275	3.48022	0.638259	5.45267	2.48093e-08	5.52247e-07
refseq|NC_008463.1|chromosome	634	2870429	2870549	-	44.6211	66.7194	6.2042	3.8434	30.347	3.47818	0.844193	4.12012	1.89335e-05	0.000233912
refseq|NC_008463.1|chromosome	456	2032585	2032695	-	43.7011	66.1941	4.13614	5.7651	29.9491	3.46474	0.846343	4.09378	2.12198e-05	0.000260132
refseq|NC_008463.1|chromosome	772	3560968	3561126	-	7566.73	5137.92	688.667	463.129	3464.11	3.4639	0.390374	8.87328	3.55116e-19	3.02397e-17
refseq|NC_008463.1|chromosome	822	3840223	3840346	+	140.764	167.587	16.5445	11.5302	84.1062	3.46285	0.573885	6.03405	7.99506e-10	2.21005e-08
refseq|NC_008463.1|chromosome	223	1035963	1036092	+	50.6013	58.8392	4.13614	5.7651	29.8354	3.45938	0.835875	4.13863	1.74692e-05	0.000218373
refseq|NC_008463.1|chromosome	278	1279125	1279273	+	226.786	185.449	12.4084	24.9821	112.406	3.45309	0.536144	6.4406	5.95021e-11	1.90167e-09
refseq|NC_008463.1|chromosome	544	2437379	2437490	+	66.7017	107.171	6.2042	9.60849	47.4214	3.45009	0.713894	4.83278	6.73211e-07	1.13889e-05
refseq|NC_008463.1|chromosome	363	1766725	1766840	+	142.604	184.923	18.6126	11.5302	89.4174	3.44885	0.568286	6.06886	6.4412e-10	1.79224e-08
refseq|NC_008463.1|chromosome	741	3457058	3457212	-	109.483	107.697	10.3403	9.60849	59.2821	3.44587	0.637727	5.40337	3.26998e-08	7.11655e-07
refseq|NC_008463.1|chromosome	239	1126328	1126464	+	135.703	125.033	14.4765	9.60849	71.2054	3.44354	0.601436	5.72554	5.15531e-09	1.2579e-07
refseq|NC_008463.1|chromosome	543	2437261	2437365	+	81.8821	135.015	10.3403	9.60849	59.2115	3.44295	0.661219	5.20697	9.59736e-08	1.89053e-06
refseq|NC_008463.1|chromosome	53	236672	236818	-	89.2423	62.5166	8.27227	5.7651	41.4491	3.44204	0.739888	4.65211	1.6428e-06	2.52347e-05
refseq|NC_008463.1|chromosome	1028	4581985	4582098	-	751.659	573.682	74.4504	48.0425	361.959	3.43932	0.427382	8.04743	4.22763e-16	2.54219e-14
refseq|NC_008463.1|chromosome	424	1975675	1975819	+	86.0222	65.6687	10.3403	3.8434	41.4687	3.43671	0.741236	4.63646	1.77213e-06	2.71555e-05
refseq|NC_008463.1|chromosome	698	3245571	3245695	-	145.364	134.49	12.4084	13.4519	76.4284	3.43463	0.58416	5.87961	2.05613e-09	5.32411e-08
refseq|NC_008463.1|chromosome	134	666688	666836	-	922.784	898.348	74.4504	94.1632	497.436	3.43132	0.389171	8.817	5.87857e-19	4.69103e-17
refseq|NC_008463.1|chromosome	781	3637387	3637504	-	2162.98	2637.78	208.875	236.369	1311.5	3.43013	0.362303	9.46756	1.43224e-21	1.71436e-19
refseq|NC_008463.1|chromosome	524	2332048	2332156	+	397.45	371.948	33.0891	38.434	210.23	3.42551	0.444496	7.7065	6.46562e-15	3.32129e-13
refseq|NC_008463.1|chromosome	392	1848545	1848652	+	56.1214	49.9082	2.06807	7.68679	28.9461	3.42004	0.846147	4.0419	2.65104e-05	0.000317924
refseq|NC_008463.1|chromosome	402	1921832	1921936	+	106.723	146.047	6.2042	17.2953	69.0674	3.41113	0.625762	5.45117	2.50202e-08	5.54994e-07
refseq|NC_008463.1|chromosome	652	3111520	3111639	+	840.902	956.137	84.7908	84.5547	491.596	3.40754	0.386755	8.8106	6.22399e-19	4.93563e-17
refseq|NC_008463.1|chromosome	608	2699652	2699771	-	443.911	646.706	37.2252	65.3377	298.295	3.40561	0.454176	7.49843	3.22925e-14	1.52883e-12
refseq|NC_008463.1|chromosome	1346	5889680	5889786	-	942.104	1110.59	76.5185	117.224	561.609	3.40263	0.400702	8.49168	1.01838e-17	7.3416e-16
refseq|NC_008463.1|chromosome	281	1282869	1282987	+	296.248	170.213	31.021	13.4519	127.733	3.40119	0.553603	6.14373	4.03033e-10	1.14145e-08
refseq|NC_008463.1|chromosome	489	2112055	2112172	+	84.1822	83.5306	6.2042	9.60849	45.8814	3.39884	0.696597	4.87921	5.32549e-07	9.16822e-06
refseq|NC_008463.1|chromosome	415	1945616	1945746	+	63.0216	104.019	4.13614	11.5302	45.6768	3.3968	0.726404	4.67618	1.46135e-06	2.28344e-05
refseq|NC_008463.1|chromosome	664	3159634	3159798	-	7563.51	9539.83	736.232	889.746	4682.33	3.39469	0.354378	9.57929	4.88564e-22	6.19889e-20
refseq|NC_008463.1|chromosome	1067	4622022	4622122	+	105.803	81.9546	10.3403	7.68679	51.4461	3.38654	0.671728	5.04154	2.309e-07	4.21534e-06
refseq|NC_008463.1|chromosome	677	3185813	3185925	+	170.664	163.909	20.6807	11.5302	91.6961	3.38579	0.553898	6.11267	4.89887e-10	1.37212e-08
refseq|NC_008463.1|chromosome	1372	5966789	5966940	+	403.89	390.335	45.4975	30.7472	217.618	3.38531	0.445894	7.5922	1.57264e-14	7.79442e-13
refseq|NC_008463.1|chromosome	232	1106742	1106851	-	79.582	148.149	6.2042	15.3736	62.3271	3.38517	0.666537	5.07874	1.89973e-07	3.51367e-06
refseq|NC_008463.1|chromosome	1439	6257394	6257511	+	78.202	86.1574	6.2042	9.60849	45.043	3.36947	0.698793	4.82184	7.11195e-07	1.1936e-05
refseq|NC_008463.1|chromosome	471	2069969	2070071	+	536.374	730.236	45.4975	76.8679	347.244	3.36746	0.436806	7.70927	6.327e-15	3.26329e-13
refseq|NC_008463.1|chromosome	1013	4545885	4546029	-	93.8424	69.8715	6.2042	9.60849	44.8817	3.36487	0.706096	4.76545	9.42166e-07	1.54492e-05
refseq|NC_008463.1|chromosome	864	3960999	3961112	-	1024.45	1210.41	107.54	109.537	612.982	3.36373	0.378531	8.88628	3.15937e-19	2.70852e-17
refseq|NC_008463.1|chromosome	655	3139379	3139550	-	86.4822	119.78	14.4765	5.7651	56.6259	3.3633	0.660118	5.095	1.74373e-07	3.24883e-06
refseq|NC_008463.1|chromosome	215	1022073	1022176	-	104.883	119.254	10.3403	11.5302	61.5019	3.35514	0.622071	5.3935	3.45501e-08	7.4553e-07
refseq|NC_008463.1|chromosome	729	3438530	3438676	+	2035.55	1986.87	208.875	184.483	1103.95	3.35466	0.357536	9.3827	3.2151e-21	3.77715e-19
refseq|NC_008463.1|chromosome	800	3730185	3730334	-	458.172	479.644	49.6336	42.2774	257.432	3.35267	0.424209	7.90336	1.35745e-15	7.58739e-14
refseq|NC_008463.1|chromosome	972	4398303	4398457	+	408.49	477.018	66.1782	21.1387	243.206	3.35095	0.499097	6.71401	9.46716e-12	3.33665e-10
refseq|NC_008463.1|chromosome	707	3302060	3302194	+	89.7023	32.5717	8.27227	3.8434	33.5974	3.34982	0.848834	3.94638	3.96714e-05	0.000458843
refseq|NC_008463.1|chromosome	984	4424527	4424649	-	69.4618	51.4843	2.06807	9.60849	33.1557	3.34938	0.80134	4.17972	1.45935e-05	0.000185906
refseq|NC_008463.1|chromosome	99	465726	465854	+	264.047	201.209	22.7487	23.0604	127.766	3.34447	0.503939	6.63666	1.60435e-11	5.53152e-10
refseq|NC_008463.1|chromosome	1099	4704570	4704722	-	1397.52	1313.37	144.765	122.989	744.661	3.34069	0.369949	9.03012	8.57426e-20	8.11867e-18
refseq|NC_008463.1|chromosome	644	3011493	3011622	+	66.7017	73.549	4.13614	9.60849	38.4988	3.3359	0.74125	4.50038	3.39165e-06	4.89014e-05
refseq|NC_008463.1|chromosome	1178	5199498	5199640	-	313.268	293.671	39.2933	21.1387	166.843	3.33567	0.478212	6.97528	1.52626e-12	5.90402e-11
refseq|NC_008463.1|chromosome	1512	6533476	6533606	+	113.623	86.6827	8.27227	11.5302	55.027	3.33327	0.651246	5.11829	1.54158e-07	2.90201e-06
refseq|NC_008463.1|chromosome	1158	5074348	5074469	+	49.2213	70.9222	4.13614	7.68679	32.9916	3.33272	0.794279	4.19591	1.35888e-05	0.000174509
refseq|NC_008463.1|chromosome	157	717136	717290	-	571.795	755.979	74.4504	57.651	364.969	3.33123	0.415769	8.01221	5.63316e-16	3.30896e-14
refseq|NC_008463.1|chromosome	1314	5671599	5671721	-	383.19	543.737	55.8378	36.5123	254.819	3.33108	0.451339	7.38044	7.88836e-14	3.5821e-12
refseq|NC_008463.1|chromosome	1497	6434602	6434726	-	83.7221	56.2124	6.2042	7.68679	38.4564	3.3296	0.748043	4.45108	4.27193e-06	6.03588e-05
refseq|NC_008463.1|chromosome	506	2204954	2205073	-	95.6825	64.0927	8.27227	7.68679	43.9336	3.32589	0.711534	4.67425	1.47516e-06	2.3022e-05
refseq|NC_008463.1|chromosome	529	2349434	2349543	-	658.737	273.707	39.2933	53.8076	256.386	3.32217	0.515686	6.44223	5.8865e-11	1.88606e-09
refseq|NC_008463.1|chromosome	1245	5388829	5388952	-	320.168	337.8	39.2933	26.9038	181.041	3.31771	0.45933	7.22293	2.544e-13	1.1169e-11
refseq|NC_008463.1|chromosome	845	3919231	3919382	-	1871.79	1297.61	163.377	155.658	872.109	3.31271	0.385125	8.60166	3.92873e-18	2.89812e-16
refseq|NC_008463.1|chromosome	82	368815	368951	+	234.146	198.582	14.4765	28.8255	119.008	3.31197	0.518901	6.38267	8.70158e-11	2.71935e-09
refseq|NC_008463.1|chromosome	699	3245701	3245844	-	100.743	115.052	4.13614	17.2953	59.3064	3.31128	0.648387	5.10696	1.63695e-07	3.06789e-06
refseq|NC_008463.1|chromosome	398	1864153	1864256	+	77.742	60.4152	6.2042	7.68679	38.0121	3.31077	0.741273	4.46634	3.97851e-06	5.66547e-05
refseq|NC_008463.1|chromosome	1411	6089489	6089621	+	45.5412	72.4983	4.13614	7.68679	32.4656	3.30713	0.801802	4.12462	1.8567e-05	0.000230507
refseq|NC_008463.1|chromosome	1290	5563986	5564122	+	72.6819	85.1067	10.3403	5.7651	43.4735	3.30244	0.703284	4.69575	1.32816e-06	2.1091e-05
refseq|NC_008463.1|chromosome	1256	5413045	5413151	-	98.9025	77.7518	10.3403	7.68679	48.6704	3.29856	0.674756	4.88853	5.07965e-07	8.76879e-06
refseq|NC_008463.1|chromosome	648	3110441	3110555	+	368.929	354.611	33.0891	40.3557	199.246	3.29804	0.444357	7.42205	5.76605e-14	2.67006e-12
refseq|NC_008463.1|chromosome	1152	5038001	5038134	-	437.011	328.869	47.5656	30.7472	211.048	3.29465	0.458639	7.18353	3.39666e-13	1.46091e-11
refseq|NC_008463.1|chromosome	1032	4582718	4582835	-	1193.27	1289.73	138.561	115.302	684.217	3.29097	0.373201	8.81822	5.8149e-19	4.66959e-17
refseq|NC_008463.1|chromosome	602	2664104	2664236	+	104.883	88.7841	6.2042	13.4519	53.3307	3.28805	0.65483	5.02123	2.56706e-07	4.63312e-06
refseq|NC_008463.1|chromosome	1086	4675478	4675648	-	281.527	288.417	43.4294	15.3736	157.187	3.28787	0.507623	6.47698	4.67872e-11	1.52214e-09
refseq|NC_008463.1|chromosome	1151	5037840	5037953	-	154.104	119.78	20.6807	7.68679	75.5628	3.28606	0.597093	5.50344	1.86229e-08	4.20441e-07
refseq|NC_008463.1|chromosome	846	3919391	3919481	-	342.709	430.787	31.021	48.0425	213.14	3.28548	0.453494	7.24482	2.16509e-13	9.57165e-12
refseq|NC_008463.1|chromosome	214	1020652	1020767	-	50.6013	65.6687	6.2042	5.7651	32.0598	3.2807	0.788387	4.16128	1.58234e-05	0.00019957
refseq|NC_008463.1|chromosome	1506	6512223	6512342	-	165.144	141.844	10.3403	21.1387	84.6169	3.27537	0.564548	5.80175	3.2813e-09	8.26055e-08
refseq|NC_008463.1|chromosome	94	464155	464268	+	362.949	329.394	31.021	40.3557	190.93	3.27496	0.450001	7.27767	1.69821e-13	7.58692e-12
refseq|NC_008463.1|chromosome	1025	4581477	4581626	-	898.403	808.514	109.608	67.2594	470.946	3.27386	0.407481	8.03438	4.70282e-16	2.77994e-14
refseq|NC_008463.1|chromosome	442	1997838	1997960	+	1562.2	1779.89	155.105	190.248	921.86	3.27369	0.367701	8.90315	2.71426e-19	2.34276e-17
refseq|NC_008463.1|chromosome	284	1297064	1297192	-	83.7221	88.7841	8.27227	9.60849	47.5968	3.26731	0.670834	4.87052	5.5653e-07	9.54223e-06
refseq|NC_008463.1|chromosome	960	4373490	4373606	+	300.388	835.306	66.1782	51.8859	313.44	3.26706	0.52377	6.23758	2.22201e-10	6.58713e-09
refseq|NC_008463.1|chromosome	896	4054923	4055046	-	649.997	533.756	57.9059	65.3377	326.749	3.26283	0.410167	7.95489	8.96434e-16	5.14659e-14
refseq|NC_008463.1|chromosome	1462	6304029	6304140	-	162.384	233.781	10.3403	30.7472	109.313	3.25605	0.556837	5.8474	2.49656e-09	6.38636e-08
refseq|NC_008463.1|chromosome	701	3247110	3247259	+	179.865	216.97	20.6807	21.1387	109.663	3.2457	0.513577	6.31979	1.3096e-10	3.97949e-09
refseq|NC_008463.1|chromosome	810	3756156	3756247	+	155.484	202.26	14.4765	23.0604	98.8201	3.24546	0.53827	6.02942	8.22751e-10	2.26444e-08
refseq|NC_008463.1|chromosome	716	3413441	3413555	+	322.468	283.164	37.2252	26.9038	167.44	3.24351	0.464079	6.98912	1.38308e-12	5.36652e-11
refseq|NC_008463.1|chromosome	1341	5855111	5855218	-	130.183	132.388	8.27227	19.217	72.5152	3.24299	0.588746	5.50829	1.81167e-08	4.09741e-07
refseq|NC_008463.1|chromosome	639	2982192	2982318	+	61.6416	50.4336	2.06807	9.60849	30.9379	3.23934	0.804144	4.02831	2.80893e-05	0.000334959
refseq|NC_008463.1|chromosome	1508	6512505	6512630	-	792.6	615.185	68.2462	80.7113	389.186	3.23929	0.40505	7.99727	6.36053e-16	3.70195e-14
refseq|NC_008463.1|chromosome	782	3637515	3637627	-	485.312	501.184	33.0891	71.1028	272.672	3.23675	0.451879	7.16288	3.94993e-13	1.67056e-11
refseq|NC_008463.1|chromosome	285	1297196	1297309	-	140.304	157.08	12.4084	19.217	82.2522	3.2262	0.558145	5.78021	3.73028e-09	9.24409e-08
refseq|NC_008463.1|chromosome	873	3974531	3974638	+	124.203	153.928	10.3403	19.217	76.922	3.22436	0.576907	5.58904	1.14161e-08	2.64803e-07
refseq|NC_008463.1|chromosome	1502	6490801	6490816	+	63.0216	66.1941	4.13614	9.60849	35.7401	3.21794	0.747026	4.30767	8.2491e-06	0.000111583
refseq|NC_008463.1|chromosome	291	1311777	1311899	+	93.8424	128.185	10.3403	13.4519	61.455	3.21718	0.618263	5.20358	9.77449e-08	1.91092e-06
refseq|NC_008463.1|chromosome	1496	6418206	6418320	+	99.8226	121.356	8.27227	15.3736	61.2061	3.21512	0.617514	5.20655	9.61912e-08	1.89053e-06
refseq|NC_008463.1|chromosome	650	3111043	3111165	+	346.389	355.662	49.6336	26.9038	194.647	3.20381	0.459783	6.96809	1.60641e-12	6.15776e-11
refseq|NC_008463.1|chromosome	514	2250544	2250670	+	201.485	128.185	18.6126	17.2953	91.3946	3.20039	0.556708	5.74877	4.49472e-09	1.10521e-07
refseq|NC_008463.1|chromosome	763	3510376	3510518	+	71.3018	75.6504	10.3403	5.7651	40.7644	3.19999	0.706349	4.53033	2.94464e-06	4.31427e-05
refseq|NC_008463.1|chromosome	1269	5454029	5454141	-	89.2423	109.798	2.06807	19.217	55.0814	3.19969	0.677847	4.72037	1.17705e-06	1.89283e-05
refseq|NC_008463.1|chromosome	670	3180702	3180845	-	795.36	640.927	62.042	94.1632	398.123	3.19799	0.41263	7.75026	4.58538e-15	2.41408e-13
refseq|NC_008463.1|chromosome	635	2870558	2870672	-	52.4413	75.6504	8.27227	5.7651	35.5323	3.19541	0.75264	4.2456	1.09003e-05	0.000143116
refseq|NC_008463.1|chromosome	227	1079065	1079189	-	311.428	380.353	33.0891	42.2774	191.787	3.19537	0.450446	7.09379	6.52444e-13	2.67903e-11
refseq|NC_008463.1|chromosome	891	4005264	4005373	-	55.6614	71.9729	6.2042	7.68679	35.3813	3.1951	0.747394	4.27499	9.55729e-06	0.000126977
refseq|NC_008463.1|chromosome	412	1939408	1939523	-	59.8015	138.167	2.06807	19.217	54.8134	3.19389	0.734806	4.34657	6.91406e-06	9.47361e-05
refseq|NC_008463.1|chromosome	1053	4602067	4602175	-	144.444	90.8855	8.27227	17.2953	65.2242	3.19212	0.62334	5.12099	1.51969e-07	2.86932e-06
refseq|NC_008463.1|chromosome	762	3508455	3508614	+	157.324	187.55	16.5445	21.1387	95.6393	3.19015	0.530925	6.00865	9.35349e-10	2.5522e-08
refseq|NC_008463.1|chromosome	73	341128	341273	+	212.985	186.499	28.9529	15.3736	110.953	3.1806	0.517694	6.14378	4.02896e-10	1.14145e-08
refseq|NC_008463.1|chromosome	34	163540	163654	-	69.4618	92.9869	8.27227	9.60849	45.0824	3.18013	0.682314	4.6608	1.57494e-06	2.43475e-05
refseq|NC_008463.1|chromosome	1472	6329321	6329432	-	84.6422	77.2264	6.2042	11.5302	44.9008	3.17975	0.679976	4.67626	1.46077e-06	2.28344e-05
refseq|NC_008463.1|chromosome	601	2663968	2664084	+	57.9615	49.3829	4.13614	7.68679	29.7918	3.17173	0.795366	3.98776	3.335e-05	0.000391438
refseq|NC_008463.1|chromosome	883	3985502	3985621	+	66.7017	113.476	12.4084	7.68679	50.0681	3.17124	0.67674	4.68605	1.39266e-06	2.19102e-05
refseq|NC_008463.1|chromosome	739	3449975	3450076	+	71.7618	54.111	10.3403	3.8434	35.0142	3.16723	0.756006	4.18942	1.39834e-05	0.000179213
refseq|NC_008463.1|chromosome	1300	5587667	5587801	+	202.865	192.278	26.8849	17.2953	109.831	3.16716	0.510149	6.2083	2.67807e-10	7.81133e-09
refseq|NC_008463.1|chromosome	472	2070093	2070242	+	1221.79	1392.7	119.948	171.031	726.368	3.16586	0.382932	8.26742	6.84463e-17	4.57077e-15
refseq|NC_008463.1|chromosome	1282	5482177	5482309	-	309.588	350.934	35.1572	38.434	183.528	3.16483	0.446994	7.08025	7.19452e-13	2.92577e-11
refseq|NC_008463.1|chromosome	183	841705	841867	+	55.2014	68.8208	4.13614	9.60849	34.4417	3.15845	0.754341	4.18704	1.41308e-05	0.000180919
refseq|NC_008463.1|chromosome	991	4434381	4434487	+	86.4822	91.9362	12.4084	7.68679	49.6284	3.15845	0.652039	4.84396	6.36373e-07	1.08235e-05
refseq|NC_008463.1|chromosome	1380	5972902	5973042	-	3805.68	3312.33	438.43	359.358	1978.95	3.15783	0.354168	8.9162	2.41281e-19	2.11129e-17
refseq|NC_008463.1|chromosome	818	3797208	3797355	-	184.005	153.402	18.6126	19.217	93.8091	3.15673	0.530358	5.95207	1.32388e-09	3.55877e-08
refseq|NC_008463.1|chromosome	1268	5453871	5454001	-	92.4624	104.019	16.5445	5.7651	54.6978	3.15463	0.642842	4.90732	4.61653e-07	8.03491e-06
refseq|NC_008463.1|chromosome	528	2349261	2349391	-	112.703	46.2308	8.27227	9.60849	44.2036	3.15118	0.736733	4.27724	9.46141e-06	0.000125967
refseq|NC_008463.1|chromosome	706	3301900	3302046	+	257.147	80.9039	24.8168	13.4519	94.0798	3.15051	0.647148	4.8683	5.628e-07	9.63672e-06
refseq|NC_008463.1|chromosome	988	4433868	4434025	+	448.052	475.967	62.042	42.2774	257.084	3.15051	0.425936	7.39667	6.98232e-14	3.20984e-12
refseq|NC_008463.1|chromosome	957	4373104	4373206	+	139.384	249.541	20.6807	23.0604	108.166	3.15032	0.544084	5.79014	3.51639e-09	8.74824e-08
refseq|NC_008463.1|chromosome	870	3963664	3963805	+	78.202	98.7658	10.3403	9.60849	49.2292	3.14982	0.655066	4.80841	7.60688e-07	1.27005e-05
refseq|NC_008463.1|chromosome	815	3780447	3780595	-	719.458	578.41	88.9269	57.651	361.112	3.1497	0.417348	7.54694	2.22799e-14	1.07078e-12
refseq|NC_008463.1|chromosome	924	4183162	4183302	+	1517.12	1212.51	198.535	109.537	759.424	3.14967	0.41233	7.63871	1.097e-14	5.52333e-13
refseq|NC_008463.1|chromosome	1174	5195060	5195149	+	59.8015	64.0927	8.27227	5.7651	34.4829	3.14823	0.744621	4.22797	1.17907e-05	0.000153436
refseq|NC_008463.1|chromosome	1040	4590991	4591100	-	95.2224	98.7658	12.4084	9.60849	54.0013	3.1436	0.629023	4.99759	2.90261e-07	5.2091e-06
refseq|NC_008463.1|chromosome	173	812074	812197	-	2139.97	1613.35	260.577	165.266	1044.79	3.14122	0.395757	7.93723	1.0337e-15	5.88144e-14
refseq|NC_008463.1|chromosome	632	2870184	2870333	-	102.583	163.384	22.7487	7.68679	74.1005	3.14103	0.610347	5.1463	1.32839e-07	2.54218e-06
refseq|NC_008463.1|chromosome	83	368966	369080	+	187.685	127.66	18.6126	17.2953	87.8132	3.13625	0.552454	5.67694	6.85639e-09	1.6383e-07
refseq|NC_008463.1|chromosome	1345	5889523	5889676	-	1098.51	1296.56	128.22	144.127	666.855	3.13588	0.373318	8.40003	2.23179e-17	1.57316e-15
refseq|NC_008463.1|chromosome	1310	5648031	5648151	-	230.466	275.283	22.7487	34.5906	140.772	3.13541	0.482041	6.50445	3.89892e-11	1.28492e-09
refseq|NC_008463.1|chromosome	457	2033683	2033788	+	207.005	227.477	16.5445	32.6689	120.924	3.13345	0.505639	6.19702	2.87719e-10	8.31567e-09
refseq|NC_008463.1|chromosome	403	1921948	1922033	+	211.145	258.472	20.6807	32.6689	130.742	3.1319	0.492482	6.35941	1.01262e-10	3.14135e-09
refseq|NC_008463.1|chromosome	565	2477734	2477872	+	108.563	100.342	12.4084	11.5302	58.2108	3.12686	0.610882	5.11859	1.53912e-07	2.90169e-06
refseq|NC_008463.1|chromosome	1119	4760291	4760431	+	56.5815	64.618	4.13614	9.60849	33.736	3.12545	0.753582	4.14746	1.68089e-05	0.000210742
refseq|NC_008463.1|chromosome	1176	5195367	5195477	+	55.6614	65.6687	6.2042	7.68679	33.8053	3.12226	0.748153	4.1733	1.50112e-05	0.000190844
refseq|NC_008463.1|chromosome	1389	6021807	6021946	+	508.773	343.579	55.8378	42.2774	237.617	3.12175	0.448005	6.96811	1.60613e-12	6.15776e-11
refseq|NC_008463.1|chromosome	69	316883	317004	+	62.1016	59.3645	8.27227	5.7651	33.8759	3.12001	0.74598	4.18242	1.44209e-05	0.000184449
refseq|NC_008463.1|chromosome	1232	5357349	5357452	+	156.404	189.651	18.6126	21.1387	96.4517	3.11975	0.524676	5.94606	1.37334e-09	3.6684e-08
refseq|NC_008463.1|chromosome	385	1840329	1840467	+	348.689	470.188	24.8168	69.1811	228.219	3.11515	0.494465	6.30003	1.48795e-10	4.49502e-09
refseq|NC_008463.1|chromosome	872	3968628	3968760	-	75.9019	62.5166	10.3403	5.7651	38.631	3.11423	0.713839	4.36265	6.42483e-06	8.87999e-05
refseq|NC_008463.1|chromosome	633	2870334	2870409	-	63.0216	75.6504	12.4084	3.8434	38.731	3.11133	0.722134	4.30851	8.21773e-06	0.000111277
refseq|NC_008463.1|chromosome	14	57429	57567	+	192.285	151.826	20.6807	19.217	96.0022	3.10995	0.526671	5.90492	1.76413e-09	4.62464e-08
refseq|NC_008463.1|chromosome	468	2045141	2045269	-	86.0222	69.3462	12.4084	5.7651	43.3855	3.10919	0.687268	4.52399	3.03423e-06	4.42509e-05
refseq|NC_008463.1|chromosome	115	574803	574934	+	880.923	653.01	117.88	61.4944	428.327	3.09994	0.435903	7.11154	5.73759e-13	2.37904e-11
refseq|NC_008463.1|chromosome	314	1387496	1387638	+	7058.88	4395.6	736.232	601.492	3198.05	3.09831	0.385076	8.04596	4.27854e-16	2.56066e-14
refseq|NC_008463.1|chromosome	921	4181280	4181434	+	373.53	320.463	41.3614	40.3557	193.928	3.08664	0.439577	7.02184	1.09484e-12	4.32752e-11
refseq|NC_008463.1|chromosome	961	4373620	4373747	+	246.106	817.444	90.995	34.5906	297.284	3.08597	0.591156	5.22023	8.93489e-08	1.77134e-06
refseq|NC_008463.1|chromosome	1366	5951935	5952064	-	1612.8	1584.46	161.309	215.23	893.449	3.08483	0.369026	8.35937	3.15264e-17	2.20998e-15
refseq|NC_008463.1|chromosome	1419	6157525	6157607	-	214.366	275.809	28.9529	28.8255	136.988	3.08444	0.480005	6.42584	6.5571e-11	2.07991e-09
refseq|NC_008463.1|chromosome	1428	6198816	6198932	-	131.563	153.402	10.3403	23.0604	79.5916	3.08127	0.564316	5.46019	2.37812e-08	5.30292e-07
refseq|NC_008463.1|chromosome	181	814205	814350	+	483.472	502.235	62.042	55.7293	275.87	3.06614	0.408818	7.5	3.19088e-14	1.52202e-12
refseq|NC_008463.1|chromosome	1473	6331470	6331623	+	229.086	171.264	33.0891	15.3736	112.203	3.05601	0.524649	5.82486	2.85794e-09	7.22342e-08
refseq|NC_008463.1|chromosome	1054	4606181	4606313	+	742.919	657.738	78.5866	90.3198	392.391	3.05085	0.391242	7.79788	3.14788e-15	1.70685e-13
refseq|NC_008463.1|chromosome	1480	6383461	6383572	+	155.024	173.365	14.4765	24.9821	91.962	3.04916	0.531683	5.73491	4.87808e-09	1.19485e-07
refseq|NC_008463.1|chromosome	391	1848421	1848539	+	72.6819	58.8392	6.2042	9.60849	36.8334	3.04902	0.717985	4.24663	1.08504e-05	0.000142663
refseq|NC_008463.1|chromosome	143	687047	687188	+	419.531	337.8	45.4975	46.1208	212.237	3.04727	0.434027	7.02092	1.10206e-12	4.34254e-11
refseq|NC_008463.1|chromosome	250	1198318	1198451	+	575.935	536.382	55.8378	78.7896	311.736	3.04376	0.409904	7.42555	5.61546e-14	2.60985e-12
refseq|NC_008463.1|chromosome	769	3512625	3512741	+	129.723	114.526	10.3403	19.217	68.4517	3.03764	0.579965	5.23764	8.13235e-08	1.62759e-06
refseq|NC_008463.1|chromosome	854	3924938	3925076	-	257.147	230.103	22.7487	36.5123	136.628	3.0339	0.479924	6.32163	1.29412e-10	3.95657e-09
refseq|NC_008463.1|chromosome	668	3176721	3176844	+	65.7817	47.8068	4.13614	9.60849	31.8333	3.0335	0.766125	3.95953	3.75484e-05	0.000437203
refseq|NC_008463.1|chromosome	1322	5748323	5748462	+	389.17	836.357	86.8588	63.416	343.95	3.02924	0.476502	6.35723	1.0271e-10	3.1785e-09
refseq|NC_008463.1|chromosome	933	4233466	4233603	+	299.008	431.312	43.4294	46.1208	204.968	3.02685	0.448883	6.74308	7.75325e-12	2.77108e-10
refseq|NC_008463.1|chromosome	286	1297313	1297436	-	110.863	112.95	4.13614	23.0604	62.7524	3.02045	0.629157	4.80079	7.90195e-07	1.31402e-05
refseq|NC_008463.1|chromosome	831	3852151	3852311	-	58.4215	70.3969	6.2042	9.60849	36.1578	3.01794	0.718714	4.19908	1.34003e-05	0.000172787
refseq|NC_008463.1|chromosome	1403	6072723	6072875	+	218.966	214.868	20.6807	32.6689	121.796	3.01778	0.489574	6.16409	3.54447e-10	1.01747e-08
refseq|NC_008463.1|chromosome	152	712015	712115	+	541.894	189.126	57.9059	32.6689	205.399	3.01703	0.558061	5.40627	3.21754e-08	7.03866e-07
refseq|NC_008463.1|chromosome	1396	6028524	6028634	-	204.245	197.006	18.6126	30.7472	112.653	3.01659	0.500385	6.02855	8.27198e-10	2.27175e-08
refseq|NC_008463.1|chromosome	1334	5819913	5820042	-	1889.27	1960.08	219.215	257.508	1081.52	3.01284	0.356442	8.45254	1.42518e-17	1.01588e-15
refseq|NC_008463.1|chromosome	941	4284953	4285092	-	433.791	578.41	64.1101	61.4944	284.451	3.0107	0.417721	7.20743	2.8508e-13	1.24299e-11
refseq|NC_008463.1|chromosome	470	2065496	2065623	+	225.406	317.311	28.9529	38.434	152.526	3.00609	0.475676	6.31962	1.31102e-10	3.97949e-09
refseq|NC_008463.1|chromosome	1005	4526103	4526242	+	115.463	154.978	12.4084	21.1387	75.9971	3.00284	0.566054	5.30486	5.63808e-08	1.16889e-06
refseq|NC_008463.1|chromosome	1409	6074126	6074239	+	305.448	374.574	33.0891	51.8859	191.249	2.99575	0.45145	6.63584	1.61335e-11	5.54748e-10
refseq|NC_008463.1|chromosome	1367	5952074	5952179	-	638.956	690.31	72.3824	94.1632	373.953	2.99469	0.395559	7.57078	1.85498e-14	9.01763e-13
refseq|NC_008463.1|chromosome	409	1924168	1924316	+	119.603	118.204	14.4765	15.3736	66.9142	2.99305	0.571461	5.23754	8.13658e-08	1.62759e-06
refseq|NC_008463.1|chromosome	564	2477589	2477715	+	50.6013	59.8899	6.2042	7.68679	31.0955	2.98727	0.755998	3.95143	3.88427e-05	0.00045049
refseq|NC_008463.1|chromosome	1474	6331643	6331762	+	115.463	90.8855	18.6126	7.68679	58.162	2.98561	0.617697	4.83345	6.70934e-07	1.13656e-05
refseq|NC_008463.1|chromosome	1475	6331787	6331915	+	115.923	73.0236	14.4765	9.60849	53.2579	2.97919	0.639211	4.66073	1.57545e-06	2.43475e-05
refseq|NC_008463.1|chromosome	141	679626	679767	+	121.903	113.476	14.4765	15.3736	66.3072	2.97838	0.57257	5.20177	9.87011e-08	1.92369e-06
refseq|NC_008463.1|chromosome	16	57823	57984	+	410.791	336.224	39.2933	55.7293	210.509	2.97157	0.438623	6.77478	6.22996e-12	2.24562e-10
refseq|NC_008463.1|chromosome	702	3247265	3247410	+	487.613	537.433	49.6336	80.7113	288.848	2.97139	0.422322	7.03584	9.90302e-13	3.97218e-11
refseq|NC_008463.1|chromosome	1456	6296400	6296539	-	372.15	461.783	35.1572	71.1028	235.048	2.96651	0.455641	6.51063	3.7417e-11	1.23893e-09
refseq|NC_008463.1|chromosome	1304	5613760	5613856	-	144.904	73.549	16.5445	11.5302	61.6319	2.96632	0.630865	4.70199	1.28821e-06	2.05337e-05
refseq|NC_008463.1|chromosome	802	3735366	3735515	-	392.85	369.321	49.6336	48.0425	214.962	2.96443	0.423415	7.00123	1.2686e-12	4.9526e-11
refseq|NC_008463.1|chromosome	411	1939297	1939381	-	46.0012	61.9913	2.06807	11.5302	30.3977	2.96442	0.784548	3.7785	7.88871e-05	0.000843946
refseq|NC_008463.1|chromosome	770	3560695	3560802	-	2239.8	2534.81	380.524	232.526	1346.92	2.9624	0.386422	7.66624	8.85583e-15	4.51256e-13
refseq|NC_008463.1|chromosome	1484	6383883	6383998	-	104.883	141.844	10.3403	21.1387	69.5515	2.95974	0.582905	5.07757	1.91146e-07	3.53023e-06
refseq|NC_008463.1|chromosome	1410	6089254	6089400	+	145.364	195.43	22.7487	21.1387	96.1703	2.95756	0.520901	5.67778	6.82285e-09	1.63336e-07
refseq|NC_008463.1|chromosome	963	4373889	4374020	+	161.464	459.156	49.6336	30.7472	175.25	2.95175	0.561238	5.25935	7.22843e-08	1.46508e-06
refseq|NC_008463.1|chromosome	865	3961133	3961263	-	547.414	711.849	70.3143	92.2415	355.455	2.95153	0.407974	7.23459	2.33467e-13	1.02855e-11
refseq|NC_008463.1|chromosome	262	1258507	1258632	+	86.9422	83.0053	14.4765	7.68679	48.0277	2.94929	0.641941	4.59433	2.17074e-06	3.25559e-05
refseq|NC_008463.1|chromosome	259	1222262	1222386	-	64.4017	43.0787	6.2042	7.68679	30.3428	2.94922	0.768872	3.83578	6.2584e-05	0.000689892
refseq|NC_008463.1|chromosome	1165	5149170	5149272	+	43.7011	63.5673	4.13614	9.60849	30.2533	2.94908	0.774169	3.80935	6.96656e-05	0.000758076
refseq|NC_008463.1|chromosome	645	3029484	3029617	-	74.9819	63.042	8.27227	9.60849	38.9762	2.94631	0.688765	4.27767	9.44297e-06	0.000125853
refseq|NC_008463.1|chromosome	1344	5889318	5889454	-	338.569	407.672	33.0891	63.416	210.686	2.94509	0.45513	6.47088	4.87163e-11	1.58085e-09
refseq|NC_008463.1|chromosome	1498	6444525	6444614	-	126.963	117.678	12.4084	19.217	69.0668	2.94504	0.566789	5.196	1.01809e-07	1.97819e-06
refseq|NC_008463.1|chromosome	252	1199427	1199503	+	76.822	91.4109	8.27227	13.4519	47.4893	2.94466	0.6442	4.57104	2.42653e-06	3.5967e-05
refseq|NC_008463.1|chromosome	12	54430	54547	+	94.7624	103.494	8.27227	17.2953	55.956	2.94349	0.612156	4.80839	7.6075e-07	1.27005e-05
refseq|NC_008463.1|chromosome	973	4398507	4398629	+	253.927	286.316	53.7698	17.2953	152.827	2.9363	0.513233	5.72119	5.28911e-09	1.2856e-07
refseq|NC_008463.1|chromosome	1455	6296299	6296386	-	106.263	122.407	14.4765	15.3736	64.6298	2.9362	0.575778	5.09954	1.70242e-07	3.1812e-06
refseq|NC_008463.1|chromosome	620	2757182	2757304	+	123.283	119.78	14.4765	17.2953	68.7087	2.93281	0.562778	5.21132	9.37528e-08	1.85286e-06
refseq|NC_008463.1|chromosome	104	486856	487001	+	191.825	143.421	24.8168	19.217	94.8198	2.93249	0.522879	5.60835	1.02133e-08	2.38211e-07
refseq|NC_008463.1|chromosome	771	3560805	3560948	-	4707.3	3772.01	734.164	378.575	2398.01	2.93058	0.4122	7.1096	5.81904e-13	2.40495e-11
refseq|NC_008463.1|chromosome	1476	6331932	6332083	+	75.9019	60.4152	8.27227	9.60849	38.5495	2.92852	0.691683	4.23391	1.14833e-05	0.000150052
refseq|NC_008463.1|chromosome	1286	5541876	5541997	+	55.2014	50.9589	8.27227	5.7651	30.0494	2.92569	0.757727	3.86114	5.64293e-05	0.0006286
refseq|NC_008463.1|chromosome	1204	5300109	5300268	+	54.2814	67.2448	10.3403	5.7651	34.4079	2.92511	0.724713	4.03623	2.7159e-05	0.000325088
refseq|NC_008463.1|chromosome	19	58281	58430	+	548.794	535.857	59.974	82.633	306.814	2.9246	0.406066	7.20227	2.96093e-13	1.28658e-11
refseq|NC_008463.1|chromosome	945	4313685	4313801	-	85.5622	95.6137	10.3403	13.4519	51.242	2.92422	0.621415	4.70574	1.26474e-06	2.02104e-05
refseq|NC_008463.1|chromosome	722	3427738	3427892	+	971.545	1138.43	126.152	151.814	596.986	2.92325	0.37597	7.77523	3.76558e-15	2.00747e-13
refseq|NC_008463.1|chromosome	1006	4526270	4526396	+	94.7624	192.278	18.6126	19.217	81.2175	2.92227	0.584399	5.00046	2.85962e-07	5.13922e-06
refseq|NC_008463.1|chromosome	839	3897655	3897776	+	304.988	346.206	51.7017	34.5906	184.371	2.91979	0.445919	6.5478	2.91957e-11	9.72269e-10
refseq|NC_008463.1|chromosome	273	1276988	1277121	+	189.985	174.942	37.2252	11.5302	103.42	2.91682	0.542697	5.37468	3.83597e-08	8.20756e-07
refseq|NC_008463.1|chromosome	1244	5388712	5388813	-	308.208	337.8	41.3614	44.1991	182.892	2.91572	0.436119	6.68561	1.14986e-11	4.03022e-10
refseq|NC_008463.1|chromosome	1091	4681676	4681791	-	313.728	307.33	55.8378	26.9038	175.95	2.91506	0.467495	6.23549	2.25189e-10	6.64465e-09
refseq|NC_008463.1|chromosome	714	3413093	3413237	+	75.9019	74.5997	12.4084	7.68679	42.6492	2.91299	0.663214	4.39223	5.60973e-06	7.78734e-05
refseq|NC_008463.1|chromosome	1252	5412446	5412556	-	58.8815	60.9406	8.27227	7.68679	33.9453	2.90966	0.718937	4.04716	2.59213e-05	0.00031204
refseq|NC_008463.1|chromosome	567	2487519	2487670	+	168.824	143.421	14.4765	26.9038	88.4063	2.90764	0.533385	5.45129	2.50027e-08	5.54994e-07
refseq|NC_008463.1|chromosome	918	4177922	4178070	+	1477.56	1290.78	223.351	146.049	784.436	2.90736	0.385955	7.5329	2.48127e-14	1.18801e-12
refseq|NC_008463.1|chromosome	446	2002786	2002914	+	96.6025	111.9	10.3403	17.2953	59.0344	2.90719	0.595806	4.87942	5.31994e-07	9.16822e-06
refseq|NC_008463.1|chromosome	1379	5972799	5972883	-	1401.66	1766.75	213.011	209.465	897.721	2.90682	0.365678	7.94913	9.39167e-16	5.36764e-14
refseq|NC_008463.1|chromosome	974	4398633	4398733	+	171.124	218.546	31.021	21.1387	110.457	2.90577	0.501519	5.79395	3.43758e-09	8.60278e-08
refseq|NC_008463.1|chromosome	85	381426	381553	-	66.7017	66.7194	4.13614	13.4519	37.7523	2.90532	0.704306	4.12508	1.853e-05	0.000230273
refseq|NC_008463.1|chromosome	659	3154646	3154744	-	1664.78	1889.68	262.645	213.309	1007.6	2.9014	0.362343	8.00734	5.861e-16	3.42693e-14
refseq|NC_008463.1|chromosome	656	3139572	3139705	-	98.9025	168.637	18.6126	17.2953	75.8619	2.89752	0.573399	5.05324	2.17194e-07	3.97656e-06
refseq|NC_008463.1|chromosome	17	58003	58147	+	431.491	384.031	55.8378	53.8076	231.292	2.89533	0.417267	6.93881	1.97709e-12	7.48817e-11
refseq|NC_008463.1|chromosome	801	3735184	3735339	-	330.288	308.38	47.5656	38.434	181.167	2.89502	0.438006	6.60955	1.92747e-11	6.50419e-10
refseq|NC_008463.1|chromosome	441	1997724	1997822	+	607.676	824.274	84.7908	107.615	406.089	2.89414	0.403271	7.17664	3.57219e-13	1.52606e-11
refseq|NC_008463.1|chromosome	122	603297	603441	+	81.4221	65.6687	6.2042	13.4519	41.6867	2.89187	0.675375	4.28186	9.26673e-06	0.000123765
refseq|NC_008463.1|chromosome	153	712116	712232	+	505.553	267.928	72.3824	32.6689	219.633	2.88601	0.507159	5.69055	6.33163e-09	1.52151e-07
refseq|NC_008463.1|chromosome	13	57300	57421	+	209.305	175.992	35.1572	17.2953	109.438	2.88565	0.510703	5.65035	8.00608e-09	1.88813e-07
refseq|NC_008463.1|chromosome	1036	4586476	4586576	+	380.43	428.686	57.9059	51.8859	229.727	2.88251	0.418243	6.89196	2.75151e-12	1.01782e-10
refseq|NC_008463.1|chromosome	272	1276808	1276954	+	462.772	447.073	62.042	61.4944	258.345	2.88079	0.406946	7.07905	7.25725e-13	2.94185e-11
refseq|NC_008463.1|chromosome	798	3729875	3729994	-	145.364	179.67	31.021	13.4519	92.3766	2.87964	0.538111	5.35139	4.36413e-08	9.27507e-07
refseq|NC_008463.1|chromosome	1135	4865243	4865349	+	57.9615	59.3645	8.27227	7.68679	33.3213	2.87931	0.720612	3.99565	3.22589e-05	0.000379333
refseq|NC_008463.1|chromosome	885	3994337	3994445	-	123.283	109.273	8.27227	23.0604	65.9721	2.87828	0.588457	4.89123	5.01043e-07	8.66108e-06
refseq|NC_008463.1|chromosome	393	1849970	1850088	+	60.7216	86.6827	14.4765	5.7651	41.9115	2.8777	0.684146	4.20626	1.29814e-05	0.000167727
refseq|NC_008463.1|chromosome	359	1765976	1766110	+	169.744	283.689	28.9529	32.6689	128.764	2.87744	0.502155	5.73019	5.0159e-09	1.22624e-07
refseq|NC_008463.1|chromosome	1435	6245103	6245214	-	789.38	778.043	111.676	101.85	445.237	2.87651	0.378267	7.60443	1.43083e-14	7.11936e-13
refseq|NC_008463.1|chromosome	257	1207555	1207657	+	78.662	95.6137	6.2042	17.2953	49.4438	2.87527	0.642131	4.4777	3.77256e-06	5.38427e-05
refseq|NC_008463.1|chromosome	817	3797054	3797182	-	56.1214	59.8899	4.13614	11.5302	32.9194	2.87189	0.733578	3.91491	4.5219e-05	0.000514564
refseq|NC_008463.1|chromosome	1398	6039800	6039930	+	532.234	540.585	97.1992	49.9642	304.996	2.87039	0.433194	6.6261	1.72334e-11	5.86214e-10
refseq|NC_008463.1|chromosome	903	4072546	4072706	-	194.125	200.158	31.021	23.0604	112.091	2.86983	0.487894	5.88206	2.02592e-09	5.25661e-08
refseq|NC_008463.1|chromosome	1021	4562776	4562926	+	218.966	261.624	35.1572	30.7472	136.624	2.86773	0.466612	6.14587	3.97641e-10	1.13123e-08
refseq|NC_008463.1|chromosome	357	1765752	1765877	+	66.7017	78.2771	8.27227	11.5302	41.1953	2.86604	0.667622	4.29291	8.81729e-06	0.00011826
refseq|NC_008463.1|chromosome	1061	4612155	4612294	+	224.026	196.481	31.021	26.9038	119.608	2.86187	0.479288	5.97109	1.17835e-09	3.18781e-08
refseq|NC_008463.1|chromosome	611	2716904	2716995	-	249.786	185.449	33.0891	26.9038	123.807	2.86182	0.485791	5.89106	1.91862e-09	5.00894e-08
refseq|NC_008463.1|chromosome	437	1996564	1996698	+	775.58	818.495	122.016	98.0066	453.524	2.8583	0.382128	7.47996	3.71733e-14	1.74687e-12
refseq|NC_008463.1|chromosome	220	1024448	1024573	+	116.383	86.6827	18.6126	9.60849	57.8217	2.85755	0.606479	4.71171	1.22824e-06	1.96766e-05
refseq|NC_008463.1|chromosome	1001	4486920	4487064	+	758.559	796.43	105.471	109.537	442.5	2.85418	0.377753	7.55567	2.08349e-14	1.00514e-12
refseq|NC_008463.1|chromosome	914	4144802	4144931	+	95.6825	119.254	12.4084	17.2953	61.1601	2.84964	0.584805	4.87279	5.50158e-07	9.44575e-06
refseq|NC_008463.1|chromosome	1258	5418768	5418882	-	334.889	345.68	26.8849	67.2594	193.678	2.8464	0.476725	5.97075	1.18086e-09	3.18781e-08
refseq|NC_008463.1|chromosome	1359	5911897	5912020	+	830.321	808.514	128.22	99.9283	466.746	2.8461	0.382036	7.44983	4.67318e-14	2.18794e-12
refseq|NC_008463.1|chromosome	57	252984	253133	+	80.5021	61.4659	4.13614	15.3736	40.3694	2.84536	0.693537	4.10268	2.04196e-05	0.000251293
refseq|NC_008463.1|chromosome	614	2735260	2735349	+	101.663	97.1897	8.27227	19.217	56.5854	2.84255	0.604852	4.69957	1.30352e-06	2.07517e-05
refseq|NC_008463.1|chromosome	80	354063	354156	+	56.5815	72.4983	12.4084	5.7651	36.8133	2.84017	0.702535	4.04274	2.64153e-05	0.000317083
refseq|NC_008463.1|chromosome	213	1020486	1020621	-	51.0613	63.042	8.27227	7.68679	32.5156	2.83854	0.726698	3.90607	4.6904e-05	0.000529936
refseq|NC_008463.1|chromosome	992	4440017	4440135	+	72.6819	69.8715	10.3403	9.60849	40.6256	2.8385	0.664609	4.27093	9.73312e-06	0.000128908
refseq|NC_008463.1|chromosome	345	1648663	1648799	+	1859.83	2021.02	270.917	272.881	1106.16	2.83519	0.351577	8.06421	3.68555e-16	2.22677e-14
refseq|NC_008463.1|chromosome	669	3180569	3180688	-	181.245	143.946	16.5445	28.8255	92.6401	2.83467	0.524409	5.40547	3.23198e-08	7.05806e-07
refseq|NC_008463.1|chromosome	745	3487295	3487410	-	166.064	173.891	22.7487	24.9821	96.9215	2.83099	0.501923	5.64029	8.48836e-09	1.99815e-07
refseq|NC_008463.1|chromosome	1215	5329720	5329865	-	86.9422	69.3462	14.4765	7.68679	44.6129	2.82864	0.652577	4.33457	7.30219e-06	9.97311e-05
refseq|NC_008463.1|chromosome	1248	5396935	5397056	-	149.044	119.254	20.6807	17.2953	76.5686	2.82369	0.542902	5.20111	9.90506e-08	1.92754e-06
refseq|NC_008463.1|chromosome	1467	6323526	6323652	-	236.446	225.9	22.7487	42.2774	131.843	2.82305	0.480653	5.87336	2.13521e-09	5.50465e-08
refseq|NC_008463.1|chromosome	1297	5586218	5586317	+	84.1822	71.4476	14.4765	7.68679	44.4483	2.82244	0.650488	4.33896	7.1578e-06	9.797e-05
refseq|NC_008463.1|chromosome	386	1840541	1840683	+	643.097	688.734	113.744	74.9462	380.13	2.82191	0.401727	7.02446	1.07445e-12	4.27354e-11
refseq|NC_008463.1|chromosome	637	2891699	2891831	+	192.745	286.841	43.4294	24.9821	136.999	2.8148	0.493941	5.69866	6.03768e-09	1.45916e-07
refseq|NC_008463.1|chromosome	356	1763051	1763205	+	94.7624	102.443	18.6126	9.60849	56.3567	2.81467	0.599618	4.6941	1.33891e-06	2.12351e-05
refseq|NC_008463.1|chromosome	932	4233348	4233454	+	152.724	281.062	31.021	30.7472	123.889	2.81147	0.514345	5.46613	2.29987e-08	5.13745e-07
refseq|NC_008463.1|chromosome	1461	6303899	6304009	-	74.5219	107.697	14.4765	11.5302	52.0563	2.81143	0.620743	4.52913	2.96134e-06	4.33374e-05
refseq|NC_008463.1|chromosome	1092	4681823	4681941	-	178.485	211.716	22.7487	32.6689	111.405	2.81104	0.491279	5.72188	5.26761e-09	1.28283e-07
refseq|NC_008463.1|chromosome	643	3011342	3011476	+	122.823	114.001	14.4765	19.217	67.6294	2.80919	0.558446	5.03037	2.44765e-07	4.44288e-06
refseq|NC_008463.1|chromosome	1285	5513926	5514065	-	87.4022	79.3278	10.3403	13.4519	47.6306	2.80491	0.626467	4.47736	3.77865e-06	5.38691e-05
refseq|NC_008463.1|chromosome	754	3503245	3503374	-	1156.47	1674.82	159.241	245.977	809.126	2.80326	0.404135	6.93645	2.01041e-12	7.59171e-11
refseq|NC_008463.1|chromosome	1206	5300595	5300742	+	123.743	112.425	18.6126	15.3736	67.5386	2.79988	0.557481	5.02238	2.55172e-07	4.61518e-06
refseq|NC_008463.1|chromosome	483	2102059	2102156	+	49.2213	61.4659	6.2042	9.60849	31.625	2.79912	0.732451	3.82158	6.63005e-05	0.000724566
refseq|NC_008463.1|chromosome	360	1766116	1766247	+	144.904	268.454	20.6807	38.434	118.118	2.79887	0.534382	5.23758	8.13491e-08	1.62759e-06
refseq|NC_008463.1|chromosome	585	2569170	2569292	+	260.367	534.281	72.3824	42.2774	227.327	2.79614	0.496525	5.63142	8.93644e-09	2.09585e-07
refseq|NC_008463.1|chromosome	760	3508037	3508131	+	28.9807	81.4292	6.2042	9.60849	31.5557	2.7949	0.80138	3.48761	0.000243677	0.00230729
refseq|NC_008463.1|chromosome	1016	4562213	4562340	-	119.603	142.37	16.5445	21.1387	74.914	2.79354	0.542905	5.14554	1.33373e-07	2.54856e-06
refseq|NC_008463.1|chromosome	255	1199993	1200112	+	53.3614	56.2124	4.13614	11.5302	31.31	2.7897	0.738612	3.77695	7.93808e-05	0.000848512
refseq|NC_008463.1|chromosome	1388	6017450	6017540	+	80.9621	112.95	18.6126	9.60849	55.5334	2.78954	0.611643	4.56074	2.54866e-06	3.76016e-05
refseq|NC_008463.1|chromosome	715	3413251	3413398	+	181.705	216.97	26.8849	30.7472	114.077	2.78832	0.483226	5.77021	3.95857e-09	9.79071e-08
refseq|NC_008463.1|chromosome	350	1655906	1656037	-	195.045	213.292	18.6126	40.3557	116.826	2.78307	0.500435	5.56129	1.33894e-08	3.06652e-07
refseq|NC_008463.1|chromosome	318	1403678	1403818	+	130.183	117.153	22.7487	13.4519	70.8843	2.78011	0.554411	5.01452	2.65827e-07	4.78414e-06
refseq|NC_008463.1|chromosome	962	4373758	4373873	+	196.885	575.784	72.3824	40.3557	221.352	2.77967	0.553004	5.02649	2.49774e-07	4.52733e-06
refseq|NC_008463.1|chromosome	1257	5418650	5418758	-	100.283	116.628	10.3403	21.1387	62.0973	2.77414	0.582409	4.76321	9.52677e-07	1.55768e-05
refseq|NC_008463.1|chromosome	151	711814	711942	+	528.094	275.809	64.1101	53.8076	230.455	2.77093	0.469969	5.89599	1.86223e-09	4.87176e-08
refseq|NC_008463.1|chromosome	887	3997767	3997882	+	122.363	83.0053	22.7487	7.68679	58.951	2.7692	0.61813	4.47996	3.7328e-06	5.33955e-05
refseq|NC_008463.1|chromosome	949	4314233	4314371	-	296.708	468.087	33.0891	78.7896	219.168	2.76709	0.491041	5.63515	8.74525e-09	2.05481e-07
refseq|NC_008463.1|chromosome	1078	4649087	4649211	+	38.641	151.826	16.5445	11.5302	54.6355	2.76479	0.726596	3.80513	7.08658e-05	0.000767189
refseq|NC_008463.1|chromosome	1130	4842052	4842189	+	410.331	512.216	76.5185	59.5727	264.659	2.76288	0.41535	6.65194	1.44629e-11	5.02753e-10
refseq|NC_008463.1|chromosome	1260	5421473	5421593	+	56.1214	65.1434	6.2042	11.5302	34.7498	2.76285	0.703156	3.92921	4.2613e-05	0.000490629
refseq|NC_008463.1|chromosome	20	58442	58534	+	321.088	275.809	51.7017	36.5123	171.278	2.76209	0.445546	6.19934	2.83494e-10	8.23106e-09
refseq|NC_008463.1|chromosome	840	3897794	3897938	+	134.783	216.97	26.8849	24.9821	100.905	2.7619	0.520015	5.31118	5.44581e-08	1.13451e-06
refseq|NC_008463.1|chromosome	674	3182301	3182411	-	75.4419	60.4152	14.4765	5.7651	39.0247	2.76152	0.683349	4.04115	2.65946e-05	0.000318634
refseq|NC_008463.1|chromosome	1210	5304833	5304931	-	72.6819	76.1757	14.4765	7.68679	42.7552	2.75769	0.651247	4.23448	1.14539e-05	0.000149821
refseq|NC_008463.1|chromosome	135	666858	667022	-	307.748	405.045	55.8378	49.9642	204.649	2.75289	0.432338	6.36745	9.61014e-11	2.98856e-09
refseq|NC_008463.1|chromosome	308	1361185	1361324	+	457.252	407.672	82.7227	46.1208	248.442	2.75146	0.434479	6.33279	1.20386e-10	3.69843e-09
refseq|NC_008463.1|chromosome	703	3247462	3247590	+	263.587	364.067	41.3614	51.8859	180.225	2.74835	0.44854	6.12731	4.46882e-10	1.26001e-08
refseq|NC_008463.1|chromosome	258	1207678	1207831	+	308.668	323.616	57.9059	36.5123	181.675	2.74783	0.442948	6.2035	2.76114e-10	8.03516e-09
refseq|NC_008463.1|chromosome	595	2652875	2652981	-	184.925	150.25	28.9529	21.1387	96.3166	2.74669	0.506839	5.41926	2.99234e-08	6.58004e-07
refseq|NC_008463.1|chromosome	1279	5480118	5480241	+	115.923	177.043	16.5445	26.9038	84.1036	2.74652	0.545156	5.03804	2.35159e-07	4.28693e-06
refseq|NC_008463.1|chromosome	107	495701	495830	-	183.545	189.126	22.7487	32.6689	107.022	2.7449	0.489129	5.6118	1.00114e-08	2.33931e-07
refseq|NC_008463.1|chromosome	26	66771	66910	-	686.798	662.992	115.812	86.4764	388.019	2.7401	0.390189	7.0225	1.08969e-12	4.32062e-11
refseq|NC_008463.1|chromosome	1068	4623041	4623160	-	163.764	195.43	26.8849	26.9038	103.246	2.7391	0.492314	5.56372	1.32044e-08	3.0351e-07
refseq|NC_008463.1|chromosome	445	2000317	2000441	+	111.323	86.6827	8.27227	21.1387	56.8541	2.73882	0.606937	4.51253	3.20289e-06	4.64969e-05
refseq|NC_008463.1|chromosome	124	637504	637629	-	500.493	451.801	99.2673	44.1991	273.94	2.73583	0.452901	6.04067	7.67383e-10	2.12589e-08
refseq|NC_008463.1|chromosome	219	1024283	1024438	+	152.264	150.25	12.4084	32.6689	86.8978	2.73515	0.540144	5.06373	2.05561e-07	3.77993e-06
refseq|NC_008463.1|chromosome	408	1924021	1924160	+	203.785	155.504	35.1572	19.217	103.416	2.73167	0.511117	5.3445	4.53334e-08	9.6025e-07
refseq|NC_008463.1|chromosome	133	666572	666672	-	570.875	579.461	84.7908	88.3981	330.881	2.73132	0.388654	7.02765	1.05019e-12	4.19018e-11
refseq|NC_008463.1|chromosome	590	2633643	2633783	+	66.2417	53.0603	12.4084	5.7651	34.3689	2.72774	0.707928	3.85314	5.83075e-05	0.000646683
refseq|NC_008463.1|chromosome	1065	4616862	4616987	-	101.663	83.0053	14.4765	13.4519	53.1491	2.72678	0.599436	4.5489	2.69634e-06	3.96882e-05
refseq|NC_008463.1|chromosome	566	2477881	2478009	+	63.0216	67.7701	4.13614	15.3736	37.5754	2.72621	0.693955	3.9285	4.27378e-05	0.000491175
refseq|NC_008463.1|chromosome	78	352607	352739	+	468.292	402.418	68.2462	63.416	250.593	2.7261	0.408887	6.66711	1.30442e-11	4.55936e-10
refseq|NC_008463.1|chromosome	1111	4755518	4755656	+	63.4816	68.2955	10.3403	9.60849	37.9315	2.72475	0.670852	4.06162	2.43664e-05	0.000295283
refseq|NC_008463.1|chromosome	732	3441831	3441969	+	82.8021	152.351	10.3403	24.9821	67.619	2.72337	0.606961	4.4869	3.61334e-06	5.19208e-05
refseq|NC_008463.1|chromosome	1259	5418883	5418998	-	296.708	254.795	39.2933	44.1991	158.749	2.72257	0.444536	6.12453	4.54751e-10	1.27935e-08
refseq|NC_008463.1|chromosome	768	3512446	3512568	+	85.1022	85.632	12.4084	13.4519	49.1486	2.72163	0.610726	4.45638	4.16773e-06	5.90287e-05
refseq|NC_008463.1|chromosome	1037	4586585	4586718	-	142.144	199.108	24.8168	26.9038	98.243	2.72047	0.508274	5.35238	4.34032e-08	9.25546e-07
refseq|NC_008463.1|chromosome	767	3512341	3512437	+	50.6013	66.7194	4.13614	13.4519	33.7272	2.71961	0.722376	3.76481	8.33387e-05	0.000884115
refseq|NC_008463.1|chromosome	413	1941294	1941436	+	127.883	108.222	18.6126	17.2953	68.0033	2.71849	0.55219	4.92312	4.25879e-07	7.4738e-06
refseq|NC_008463.1|chromosome	1453	6296047	6296150	-	109.023	114.001	18.6126	15.3736	64.2525	2.71694	0.559661	4.85462	6.03076e-07	1.02847e-05
refseq|NC_008463.1|chromosome	1235	5358731	5358853	+	136.624	73.549	20.6807	11.5302	60.5958	2.71483	0.614785	4.4159	5.02953e-06	7.02838e-05
refseq|NC_008463.1|chromosome	1309	5647909	5648018	-	82.3421	87.2081	10.3403	15.3736	48.816	2.7147	0.61469	4.41638	5.01839e-06	7.02796e-05
refseq|NC_008463.1|chromosome	84	369183	369320	+	184.005	205.937	22.7487	36.5123	112.301	2.71232	0.487537	5.56331	1.3235e-08	3.03664e-07
refseq|NC_008463.1|chromosome	5	53187	53306	+	88.7823	119.78	18.6126	13.4519	60.1566	2.70555	0.581945	4.64916	1.66646e-06	2.55672e-05
refseq|NC_008463.1|chromosome	849	3923379	3923526	+	269.107	212.241	41.3614	32.6689	138.845	2.70379	0.463503	5.83339	2.71556e-09	6.90481e-08
refseq|NC_008463.1|chromosome	196	908877	909005	+	706.578	797.481	111.676	119.145	433.72	2.70357	0.378607	7.14083	4.63862e-13	1.93601e-11
refseq|NC_008463.1|chromosome	366	1768868	1768986	+	244.266	315.735	49.6336	36.5123	161.537	2.70339	0.453187	5.96529	1.221e-09	3.28917e-08
refseq|NC_008463.1|chromosome	1154	5038249	5038386	-	83.2621	73.0236	16.5445	7.68679	45.1293	2.70125	0.639316	4.22522	1.19353e-05	0.000155
refseq|NC_008463.1|chromosome	292	1317252	1317377	+	198.265	252.168	24.8168	44.1991	129.862	2.69991	0.483302	5.58639	1.15919e-08	2.68392e-07
refseq|NC_008463.1|chromosome	450	2027926	2028048	+	935.664	1128.45	142.697	174.875	595.422	2.69939	0.376027	7.17873	3.51812e-13	1.50804e-11
refseq|NC_008463.1|chromosome	1123	4772680	4772813	+	69.0018	61.4659	16.5445	3.8434	37.7139	2.6982	0.69789	3.86622	5.52677e-05	0.000616743
refseq|NC_008463.1|chromosome	287	1302394	1302559	+	239.206	120.83	24.8168	30.7472	103.9	2.69442	0.539293	4.9962	2.92356e-07	5.23929e-06
refseq|NC_008463.1|chromosome	432	1992249	1992398	+	419.071	495.405	41.3614	99.9283	263.941	2.68892	0.463873	5.79668	3.38207e-09	8.49736e-08
refseq|NC_008463.1|chromosome	985	4424657	4424790	-	93.8424	71.9729	10.3403	15.3736	47.8823	2.6835	0.623059	4.30697	8.27512e-06	0.000111815
refseq|NC_008463.1|chromosome	327	1427307	1427431	-	157.784	299.449	24.8168	46.1208	132.043	2.6821	0.523737	5.12109	1.5189e-07	2.86932e-06
refseq|NC_008463.1|chromosome	606	2690683	2690788	-	150.424	258.472	31.021	32.6689	118.146	2.68138	0.505583	5.30354	5.67907e-08	1.17546e-06
refseq|NC_008463.1|chromosome	557	2457457	2457552	-	321.548	440.769	84.7908	34.5906	220.425	2.68049	0.481031	5.57238	1.25638e-08	2.8931e-07
refseq|NC_008463.1|chromosome	330	1500527	1500601	-	107.183	149.199	24.8168	15.3736	74.1431	2.67916	0.551639	4.85673	5.96707e-07	1.02035e-05
refseq|NC_008463.1|chromosome	121	600644	600769	-	161.924	229.053	16.5445	44.1991	112.93	2.6764	0.528207	5.06696	2.02109e-07	3.72185e-06
refseq|NC_008463.1|chromosome	1175	5195180	5195309	+	113.163	102.969	18.6126	15.3736	62.5294	2.67195	0.562189	4.75277	1.00324e-06	1.63825e-05
refseq|NC_008463.1|chromosome	1155	5057146	5057244	+	389.17	1453.64	148.901	140.284	533	2.67177	0.542124	4.92835	4.14644e-07	7.29682e-06
refseq|NC_008463.1|chromosome	465	2041597	2041709	-	95.6825	107.171	14.4765	17.2953	58.6564	2.67167	0.573993	4.65453	1.62363e-06	2.49705e-05
refseq|NC_008463.1|chromosome	376	1792114	1792252	+	93.8424	96.139	16.5445	13.4519	54.9945	2.66612	0.584663	4.5601	2.55641e-06	3.76722e-05
refseq|NC_008463.1|chromosome	697	3245362	3245496	-	76.822	74.0743	10.3403	13.4519	43.6721	2.66086	0.632489	4.20696	1.29414e-05	0.000167381
refseq|NC_008463.1|chromosome	1351	5907466	5907601	+	213.445	249.016	28.9529	44.1991	133.903	2.65559	0.466896	5.68775	6.43608e-09	1.54368e-07
refseq|NC_008463.1|chromosome	479	2084493	2084631	-	378.59	457.054	49.6336	82.633	241.978	2.65548	0.431265	6.15741	3.6972e-10	1.05892e-08
refseq|NC_008463.1|chromosome	355	1762900	1763037	+	86.4822	102.443	18.6126	11.5302	54.7671	2.65467	0.591891	4.48506	3.64467e-06	5.23117e-05
refseq|NC_008463.1|chromosome	245	1196769	1196915	+	103.503	73.549	22.7487	5.7651	51.3914	2.65195	0.643214	4.12296	1.87014e-05	0.000231722
refseq|NC_008463.1|chromosome	1446	6278629	6278768	+	59.8015	88.2588	2.06807	21.1387	42.8168	2.65017	0.708754	3.7392	9.23044e-05	0.000964711
refseq|NC_008463.1|chromosome	485	2108255	2108367	+	57.9615	78.8025	10.3403	11.5302	39.6586	2.64201	0.660838	3.99796	3.19449e-05	0.000376339
refseq|NC_008463.1|chromosome	1360	5939085	5939188	-	60.7216	50.9589	8.27227	9.60849	32.3903	2.64091	0.705662	3.74246	9.11142e-05	0.00095463
refseq|NC_008463.1|chromosome	895	4054700	4054843	-	402.05	416.077	70.3143	61.4944	237.484	2.63499	0.407362	6.46841	4.95181e-11	1.60277e-09
refseq|NC_008463.1|chromosome	1243	5388594	5388711	-	392.85	477.543	47.5656	92.2415	252.55	2.63364	0.442624	5.95006	1.34022e-09	3.59507e-08
refseq|NC_008463.1|chromosome	9	54051	54181	+	184.005	221.172	24.8168	40.3557	117.587	2.63052	0.482907	5.44727	2.55748e-08	5.65319e-07
refseq|NC_008463.1|chromosome	691	3237548	3237685	+	148.124	136.066	26.8849	19.217	82.5728	2.62861	0.517483	5.07961	1.89106e-07	3.50787e-06
refseq|NC_008463.1|chromosome	967	4394722	4394857	+	59.3415	63.5673	8.27227	11.5302	35.6778	2.62813	0.678329	3.87442	5.34394e-05	0.000597918
refseq|NC_008463.1|chromosome	1205	5300445	5300574	+	54.7414	56.2124	10.3403	7.68679	32.2452	2.62666	0.703848	3.73186	9.50365e-05	0.000989302
refseq|NC_008463.1|chromosome	1015	4562090	4562198	-	51.5213	58.8392	8.27227	9.60849	32.0603	2.62277	0.705505	3.71758	0.00010057	0.00103996
refseq|NC_008463.1|chromosome	248	1197989	1198130	+	250.706	303.652	53.7698	36.5123	161.16	2.62188	0.449939	5.8272	2.81828e-09	7.15167e-08
refseq|NC_008463.1|chromosome	816	3781020	3781124	-	517.973	390.86	78.5866	69.1811	264.15	2.62185	0.41312	6.34647	1.10154e-10	3.40058e-09
refseq|NC_008463.1|chromosome	925	4183305	4183441	+	1069.99	1085.37	221.283	130.675	626.83	2.61635	0.396869	6.59248	2.16267e-11	7.2401e-10
refseq|NC_008463.1|chromosome	1080	4651807	4651919	+	53.8214	80.3785	12.4084	9.60849	39.0542	2.61067	0.668582	3.90478	4.71552e-05	0.000532301
refseq|NC_008463.1|chromosome	459	2033937	2034047	+	199.185	270.03	24.8168	51.8859	136.479	2.60571	0.49087	5.30834	5.53129e-08	1.14863e-06
refseq|NC_008463.1|chromosome	783	3654287	3654425	-	55.2014	66.1941	14.4765	5.7651	35.4093	2.59782	0.690968	3.75968	8.50667e-05	0.00090094
refseq|NC_008463.1|chromosome	1426	6188293	6188382	-	61.1816	70.9222	8.27227	13.4519	38.457	2.59614	0.660811	3.92872	4.26994e-05	0.000491175
refseq|NC_008463.1|chromosome	1191	5242782	5242919	+	64.8617	43.0787	8.27227	9.60849	31.4553	2.59252	0.719955	3.60094	0.000158533	0.0015779
refseq|NC_008463.1|chromosome	1189	5236465	5236608	+	302.228	408.197	64.1101	53.8076	207.086	2.59212	0.430452	6.02186	8.62131e-10	2.35748e-08
refseq|NC_008463.1|chromosome	693	3237937	3238088	+	90.6223	78.2771	18.6126	9.60849	49.2801	2.59142	0.611222	4.23973	1.11893e-05	0.000146512
refseq|NC_008463.1|chromosome	946	4313825	4313924	-	57.5015	74.0743	8.27227	13.4519	38.325	2.59014	0.66511	3.8943	4.92404e-05	0.000554851
refseq|NC_008463.1|chromosome	1143	4993024	4993170	-	181.705	306.279	33.0891	48.0425	142.279	2.5845	0.488658	5.28897	6.15024e-08	1.26269e-06
refseq|NC_008463.1|chromosome	368	1769306	1769447	+	96.1425	129.761	16.5445	21.1387	65.8968	2.57968	0.5571	4.63055	1.82351e-06	2.78755e-05
refseq|NC_008463.1|chromosome	430	1988704	1988852	+	125.583	99.8165	16.5445	21.1387	65.7707	2.57754	0.553112	4.66007	1.5805e-06	2.43663e-05
refseq|NC_008463.1|chromosome	646	3029629	3029786	-	334.429	324.666	41.3614	69.1811	192.409	2.57154	0.437852	5.87308	2.13886e-09	5.50465e-08
refseq|NC_008463.1|chromosome	1408	6074020	6074116	+	119.143	105.07	18.6126	19.217	65.5107	2.56711	0.547205	4.69131	1.35734e-06	2.14737e-05
refseq|NC_008463.1|chromosome	27	97682	97818	+	308.668	266.878	41.3614	55.7293	168.159	2.56483	0.438707	5.84634	2.51258e-09	6.41442e-08
refseq|NC_008463.1|chromosome	407	1923883	1923993	+	98.9025	65.1434	10.3403	17.2953	47.9204	2.56307	0.625993	4.0944	2.11634e-05	0.000259691
refseq|NC_008463.1|chromosome	913	4141341	4141491	-	133.863	126.084	26.8849	17.2953	76.0319	2.56275	0.528139	4.85242	6.09824e-07	1.03858e-05
refseq|NC_008463.1|chromosome	1350	5903862	5904001	+	101.663	73.0236	6.2042	23.0604	50.9877	2.5624	0.635088	4.03472	2.73336e-05	0.000326562
refseq|NC_008463.1|chromosome	1373	5966949	5967055	+	153.184	128.711	26.8849	21.1387	82.4796	2.55683	0.514921	4.96548	3.42656e-07	6.08911e-06
refseq|NC_008463.1|chromosome	695	3238279	3238401	+	116.383	107.697	26.8849	11.5302	65.6237	2.55534	0.56499	4.52281	3.05119e-06	4.44472e-05
refseq|NC_008463.1|chromosome	704	3279010	3279108	-	86.9422	65.6687	16.5445	9.60849	44.691	2.55369	0.631097	4.04643	2.60026e-05	0.000312721
refseq|NC_008463.1|chromosome	591	2644166	2644325	-	58.4215	68.8208	8.27227	13.4519	37.2416	2.54204	0.664233	3.82704	6.48479e-05	0.000711141
refseq|NC_008463.1|chromosome	934	4233613	4233732	+	179.405	248.491	31.021	42.2774	125.298	2.54171	0.47628	5.33659	4.73566e-08	9.98108e-07
refseq|NC_008463.1|chromosome	1140	4991356	4991470	-	52.9014	64.618	18.6126	1.9217	34.5134	2.54049	0.735169	3.45566	0.000274471	0.00256253
refseq|NC_008463.1|chromosome	1144	4993248	4993366	-	69.9218	102.969	12.4084	17.2953	50.6485	2.53541	0.607939	4.1705	1.51966e-05	0.000192715
refseq|NC_008463.1|chromosome	425	1975822	1975940	+	84.1822	54.6364	14.4765	9.60849	40.7259	2.53434	0.656827	3.85846	5.70518e-05	0.000634977
refseq|NC_008463.1|chromosome	618	2738543	2738677	+	566.735	769.112	109.608	121.067	391.63	2.53311	0.394201	6.42595	6.55262e-11	2.07991e-09
refseq|NC_008463.1|chromosome	688	3237031	3237166	+	203.325	153.928	31.021	30.7472	104.755	2.53255	0.486818	5.20226	9.84424e-08	1.9216e-06
refseq|NC_008463.1|chromosome	1418	6157380	6157521	-	540.514	702.393	107.54	107.615	364.515	2.53012	0.392039	6.45374	5.45625e-11	1.75708e-09
refseq|NC_008463.1|chromosome	137	667323	667433	-	225.406	199.108	39.2933	34.5906	124.599	2.52409	0.459684	5.49092	1.99919e-08	4.49359e-07
refseq|NC_008463.1|chromosome	1017	4562357	4562450	-	63.9416	94.0376	4.13614	23.0604	46.2939	2.51887	0.669854	3.76032	8.48477e-05	0.000899371
refseq|NC_008463.1|chromosome	467	2041910	2042005	-	62.1016	95.0883	2.06807	24.9821	46.06	2.51703	0.704072	3.57497	0.000175135	0.0017199
refseq|NC_008463.1|chromosome	25	66657	66764	-	527.634	501.709	103.403	76.8679	302.404	2.51551	0.397955	6.3211	1.29857e-10	3.96063e-09
refseq|NC_008463.1|chromosome	65	306844	306953	-	109.023	73.0236	16.5445	15.3736	53.4911	2.51384	0.594834	4.22613	1.18874e-05	0.000154536
refseq|NC_008463.1|chromosome	989	4434052	4434158	+	235.526	243.237	49.6336	34.5906	140.747	2.51069	0.451629	5.55918	1.35521e-08	3.09818e-07
refseq|NC_008463.1|chromosome	353	1761743	1761880	+	64.8617	94.0376	14.4765	13.4519	46.7069	2.50847	0.6185	4.05573	2.49892e-05	0.000302253
refseq|NC_008463.1|chromosome	651	3111275	3111419	+	173.424	254.795	33.0891	42.2774	125.896	2.50334	0.477979	5.23733	8.14567e-08	1.62759e-06
refseq|NC_008463.1|chromosome	609	2699784	2699898	-	246.566	303.127	35.1572	61.4944	161.586	2.50261	0.457156	5.4743	2.19616e-08	4.92312e-07
refseq|NC_008463.1|chromosome	1211	5304932	5305071	-	201.945	187.025	53.7698	15.3736	114.528	2.50243	0.535655	4.67171	1.49348e-06	2.32792e-05
refseq|NC_008463.1|chromosome	1153	5038137	5038223	-	121.443	104.545	22.7487	17.2953	66.5079	2.50071	0.543728	4.5992	2.12062e-06	3.18419e-05
refseq|NC_008463.1|chromosome	748	3496482	3496624	+	54.2814	58.3138	10.3403	9.60849	33.136	2.49775	0.683495	3.65438	0.000128901	0.00130892
refseq|NC_008463.1|chromosome	1381	5973047	5973172	-	2034.17	1864.99	392.933	297.863	1147.49	2.49749	0.361379	6.91101	2.40606e-12	8.97885e-11
refseq|NC_008463.1|chromosome	138	667454	667578	-	153.644	202.26	16.5445	46.1208	104.642	2.49583	0.528582	4.72174	1.16915e-06	1.8849e-05
refseq|NC_008463.1|chromosome	293	1317462	1317595	+	213.905	179.144	35.1572	34.5906	115.699	2.49495	0.467902	5.33222	4.85108e-08	1.01905e-06
refseq|NC_008463.1|chromosome	116	575005	575135	+	820.661	562.124	113.744	132.597	407.282	2.48826	0.40143	6.1985	2.85015e-10	8.25633e-09
refseq|NC_008463.1|chromosome	1233	5357456	5357568	+	110.863	134.49	20.6807	23.0604	72.2734	2.48592	0.529686	4.6932	1.34483e-06	2.13024e-05
refseq|NC_008463.1|chromosome	586	2616422	2616543	-	1863.97	2732.34	390.865	430.46	1354.41	2.48421	0.373502	6.65114	1.45414e-11	5.04101e-10
refseq|NC_008463.1|chromosome	481	2084975	2085106	+	230.466	205.937	47.5656	30.7472	128.679	2.48305	0.463988	5.35153	4.36076e-08	9.27507e-07
refseq|NC_008463.1|chromosome	728	3438328	3438457	+	997.306	919.362	177.854	165.266	564.947	2.48217	0.364939	6.80162	5.17253e-12	1.86977e-10
refseq|NC_008463.1|chromosome	866	3961264	3961395	-	285.667	372.998	68.2462	49.9642	194.219	2.48053	0.433991	5.71563	5.46483e-09	1.32577e-07
refseq|NC_008463.1|chromosome	58	276939	277052	-	81.4221	95.6137	12.4084	19.217	52.1653	2.47816	0.587679	4.21686	1.23862e-05	0.000160363
refseq|NC_008463.1|chromosome	295	1321782	1321903	-	126.043	95.6137	18.6126	21.1387	65.3521	2.47811	0.549579	4.5091	3.25514e-06	4.72014e-05
refseq|NC_008463.1|chromosome	288	1311434	1311586	-	64.8617	89.3095	8.27227	19.217	45.4151	2.47523	0.632325	3.91449	4.52984e-05	0.000515005
refseq|NC_008463.1|chromosome	347	1651555	1651704	+	1190.05	1451.02	229.556	245.977	779.15	2.47322	0.362816	6.81672	4.65712e-12	1.70287e-10
refseq|NC_008463.1|chromosome	397	1863909	1864063	+	100.743	119.78	18.6126	21.1387	65.0684	2.46969	0.544548	4.53531	2.87598e-06	4.21855e-05
refseq|NC_008463.1|chromosome	71	325159	325264	+	74.9819	67.2448	10.3403	15.3736	41.9852	2.46181	0.627853	3.921	4.40903e-05	0.000505299
refseq|NC_008463.1|chromosome	394	1850123	1850269	+	145.364	130.812	37.2252	13.4519	81.7132	2.45734	0.543624	4.52031	3.08752e-06	4.49248e-05
refseq|NC_008463.1|chromosome	246	1197147	1197283	+	155.484	131.337	37.2252	15.3736	84.8551	2.45707	0.532933	4.61047	2.0088e-06	3.03658e-05
refseq|NC_008463.1|chromosome	1172	5168309	5168426	-	182.165	177.043	26.8849	38.434	106.132	2.45519	0.477658	5.14006	1.37325e-07	2.61619e-06
refseq|NC_008463.1|chromosome	1283	5506994	5507131	+	95.6825	78.2771	14.4765	17.2953	51.4328	2.45084	0.586264	4.18043	1.45478e-05	0.00018551
refseq|NC_008463.1|chromosome	96	464419	464566	+	482.092	532.705	101.335	84.5547	300.172	2.44981	0.392935	6.23466	2.26381e-10	6.66433e-09
refseq|NC_008463.1|chromosome	1505	6492162	6492286	-	215.746	226.951	26.8849	53.8076	130.847	2.44919	0.475486	5.15091	1.29614e-07	2.48421e-06
refseq|NC_008463.1|chromosome	759	3505252	3505392	-	51.5213	68.2955	12.4084	9.60849	35.4584	2.44734	0.67006	3.65242	0.000129891	0.00131739
refseq|NC_008463.1|chromosome	696	3245248	3245357	-	70.8418	69.8715	12.4084	13.4519	41.6434	2.44273	0.624058	3.91426	4.53406e-05	0.000515024
refseq|NC_008463.1|chromosome	77	352472	352595	+	462.312	446.022	95.1311	73.0245	269.122	2.43533	0.400365	6.08276	5.90638e-10	1.64704e-08
refseq|NC_008463.1|chromosome	1237	5372852	5373004	+	109.023	106.121	18.6126	21.1387	63.7237	2.43451	0.542407	4.48834	3.58893e-06	5.16286e-05
refseq|NC_008463.1|chromosome	101	468698	468842	+	124.663	112.425	24.8168	19.217	70.2805	2.4324	0.529556	4.59328	2.18161e-06	3.2658e-05
refseq|NC_008463.1|chromosome	1487	6389686	6389824	-	233.226	338.325	59.974	46.1208	169.412	2.43141	0.449866	5.40474	3.24517e-08	7.0747e-07
refseq|NC_008463.1|chromosome	433	1992414	1992560	+	1448.58	1296.04	262.645	247.899	813.79	2.42672	0.356028	6.81608	4.67782e-12	1.70552e-10
refseq|NC_008463.1|chromosome	1333	5819778	5819901	-	1976.67	1812.98	316.414	390.105	1124.04	2.42279	0.355965	6.80626	5.00836e-12	1.8156e-10
refseq|NC_008463.1|chromosome	1002	4487080	4487172	+	451.732	395.063	90.995	67.2594	251.262	2.42205	0.408544	5.9285	1.52861e-09	4.06603e-08
refseq|NC_008463.1|chromosome	553	2453419	2453565	-	216.666	200.158	41.3614	36.5123	123.674	2.42171	0.455221	5.31987	5.19221e-08	1.08711e-06
refseq|NC_008463.1|chromosome	1303	5613627	5613754	-	137.544	86.6827	24.8168	17.2953	66.5846	2.41812	0.561561	4.30606	8.30945e-06	0.00011216
refseq|NC_008463.1|chromosome	309	1361334	1361434	+	216.206	210.665	45.4975	34.5906	126.74	2.4171	0.455113	5.31099	5.45163e-08	1.13451e-06
refseq|NC_008463.1|chromosome	663	3159533	3159632	-	3481.83	3682.18	713.483	628.395	2126.47	2.41668	0.343118	7.04328	9.38831e-13	3.78155e-11
refseq|NC_008463.1|chromosome	1150	5037715	5037825	-	71.7618	66.1941	12.4084	13.4519	40.9541	2.41438	0.626168	3.8558	5.76758e-05	0.000640704
refseq|NC_008463.1|chromosome	1038	4586728	4586853	-	92.4624	110.323	24.8168	13.4519	60.2636	2.41346	0.564527	4.27518	9.54899e-06	0.000126977
refseq|NC_008463.1|chromosome	1445	6268631	6268770	-	59.3415	78.2771	10.3403	15.3736	40.8331	2.41333	0.636655	3.79064	7.51309e-05	0.000809907
refseq|NC_008463.1|chromosome	197	909040	909153	+	511.073	550.041	99.2673	99.9283	315.078	2.41323	0.385652	6.25753	1.95562e-10	5.8521e-09
refseq|NC_008463.1|chromosome	466	2041729	2041891	-	387.33	469.137	76.5185	84.5547	254.385	2.4098	0.403335	5.97467	1.15275e-09	3.12524e-08
refseq|NC_008463.1|chromosome	319	1403825	1403965	+	68.0817	58.3138	10.3403	13.4519	37.547	2.40575	0.647928	3.71299	0.000102414	0.00105817
refseq|NC_008463.1|chromosome	473	2070259	2070376	+	515.673	591.544	107.54	101.85	329.152	2.40292	0.386136	6.22299	2.43878e-10	7.14624e-09
refseq|NC_008463.1|chromosome	1407	6073854	6074007	+	199.185	189.651	35.1572	38.434	115.607	2.40064	0.460505	5.21306	9.28762e-08	1.8384e-06
refseq|NC_008463.1|chromosome	1142	4992798	4992942	-	111.783	150.25	20.6807	28.8255	77.8848	2.3994	0.523826	4.58053	2.31903e-06	3.44945e-05
refseq|NC_008463.1|chromosome	1392	6027907	6028049	-	80.9621	87.2081	18.6126	13.4519	50.0587	2.39542	0.585869	4.08867	2.16931e-05	0.000265421
refseq|NC_008463.1|chromosome	700	3246957	3247105	+	109.483	98.7658	16.5445	23.0604	61.9634	2.39026	0.548445	4.35825	6.55547e-06	9.04085e-05
refseq|NC_008463.1|chromosome	396	1863788	1863896	+	151.804	171.789	31.021	30.7472	96.3404	2.38913	0.482377	4.95283	3.65712e-07	6.48066e-06
refseq|NC_008463.1|chromosome	428	1981196	1981342	+	94.7624	81.4292	14.4765	19.217	52.4713	2.38294	0.577417	4.1269	1.83847e-05	0.000228691
refseq|NC_008463.1|chromosome	796	3729543	3729686	-	84.1822	113.476	20.6807	17.2953	58.9084	2.38161	0.562975	4.2304	1.16638e-05	0.00015194
refseq|NC_008463.1|chromosome	187	894920	895051	-	494.053	344.63	78.5866	82.633	249.975	2.37903	0.417519	5.69802	6.06036e-09	1.46186e-07
refseq|NC_008463.1|chromosome	149	703279	703367	+	2835.51	1911.22	612.148	305.55	1416.11	2.37173	0.431949	5.49076	2.00101e-08	4.49359e-07
refseq|NC_008463.1|chromosome	853	3924825	3924934	-	190.905	177.043	24.8168	46.1208	109.721	2.36862	0.484176	4.89206	4.98939e-07	8.63647e-06
refseq|NC_008463.1|chromosome	1454	6296158	6296293	-	217.126	207.513	57.9059	24.9821	126.882	2.36447	0.488371	4.84153	6.44211e-07	1.09275e-05
refseq|NC_008463.1|chromosome	1504	6492003	6492160	-	635.736	583.664	84.7908	151.814	364.001	2.36289	0.414965	5.69418	6.19835e-09	1.49231e-07
refseq|NC_008463.1|chromosome	90	424013	424117	-	157.324	129.761	31.021	24.9821	85.7721	2.36091	0.500654	4.71565	1.20472e-06	1.93486e-05
refseq|NC_008463.1|chromosome	1478	6364962	6365068	-	56.1214	56.2124	12.4084	9.60849	33.5877	2.35517	0.668093	3.52522	0.000211568	0.0020367
refseq|NC_008463.1|chromosome	161	721567	721715	+	62.1016	50.4336	14.4765	7.68679	33.6746	2.35439	0.677321	3.47604	0.000254443	0.00239849
refseq|NC_008463.1|chromosome	1177	5199282	5199437	-	183.085	152.877	33.0891	32.6689	100.43	2.35352	0.478251	4.92109	4.30312e-07	7.54115e-06
refseq|NC_008463.1|chromosome	1095	4698211	4698341	+	2040.61	2057.8	368.116	434.304	1225.21	2.35228	0.350134	6.71823	9.19725e-12	3.25963e-10
refseq|NC_008463.1|chromosome	106	495579	495694	-	142.144	142.895	31.021	24.9821	85.2605	2.35025	0.496096	4.73749	1.08192e-06	1.76134e-05
refseq|NC_008463.1|chromosome	263	1258674	1258795	+	91.5423	90.3602	12.4084	23.0604	54.3428	2.35021	0.574542	4.09058	2.15148e-05	0.000263494
refseq|NC_008463.1|chromosome	937	4234184	4234342	+	356.969	323.616	70.3143	63.416	203.579	2.3484	0.411328	5.70932	5.67132e-09	1.37324e-07
refseq|NC_008463.1|chromosome	1141	4992623	4992760	-	86.4822	116.102	18.6126	21.1387	60.584	2.34705	0.555539	4.22482	1.19563e-05	0.000155115
refseq|NC_008463.1|chromosome	594	2652710	2652855	-	230.466	225.375	51.7017	38.434	136.494	2.34135	0.446464	5.24421	7.84783e-08	1.58053e-06
refseq|NC_008463.1|chromosome	905	4072904	4073066	-	59.3415	72.4983	16.5445	9.60849	39.4982	2.34119	0.637995	3.66961	0.000121459	0.0012438
refseq|NC_008463.1|chromosome	1412	6090268	6090384	+	103.503	138.167	26.8849	21.1387	72.4233	2.33367	0.528471	4.41589	5.02977e-06	7.02838e-05
refseq|NC_008463.1|chromosome	1221	5353104	5353228	-	133.863	118.204	31.021	19.217	75.5763	2.33312	0.520615	4.48146	3.70663e-06	5.3141e-05
refseq|NC_008463.1|chromosome	657	3144835	3144999	-	75.9019	114.001	14.4765	23.0604	56.8599	2.33194	0.579247	4.02582	2.83889e-05	0.000338215
refseq|NC_008463.1|chromosome	1390	6021956	6022060	+	135.243	105.595	26.8849	21.1387	72.2156	2.32983	0.526044	4.42896	4.73443e-06	6.64496e-05
refseq|NC_008463.1|chromosome	1284	5507142	5507255	+	73.1419	47.8068	18.6126	5.7651	36.3316	2.32704	0.687011	3.3872	0.000353046	0.00320189
refseq|NC_008463.1|chromosome	349	1655801	1655902	-	64.4017	66.7194	20.6807	5.7651	39.3917	2.326	0.658437	3.53261	0.000205738	0.00198963
refseq|NC_008463.1|chromosome	1432	6217501	6217626	+	85.5622	54.111	14.4765	13.4519	41.9004	2.32453	0.63381	3.66755	0.000122442	0.00125185
refseq|NC_008463.1|chromosome	1187	5236169	5236290	+	408.03	491.202	101.335	78.7896	269.839	2.32121	0.403147	5.75773	4.26251e-09	1.05219e-07
refseq|NC_008463.1|chromosome	689	3237168	3237295	+	166.064	122.932	33.0891	24.9821	86.7668	2.31897	0.505372	4.58865	2.23065e-06	3.33363e-05
refseq|NC_008463.1|chromosome	1052	4601939	4602051	-	119.143	69.8715	20.6807	17.2953	56.7476	2.31879	0.585205	3.96236	3.7107e-05	0.000432733
refseq|NC_008463.1|chromosome	953	4338416	4338552	-	108.563	158.13	18.6126	34.5906	79.9741	2.31807	0.5332	4.34747	6.88586e-06	9.46088e-05
refseq|NC_008463.1|chromosome	315	1387645	1387783	+	1952.75	1658	436.362	290.176	1084.32	2.31404	0.378076	6.12058	4.66176e-10	1.30859e-08
refseq|NC_008463.1|chromosome	753	3503101	3503223	-	743.839	849.491	155.105	165.266	478.425	2.31387	0.370128	6.25154	2.03208e-10	6.05237e-09
refseq|NC_008463.1|chromosome	370	1783397	1783561	-	264.967	306.804	49.6336	65.3377	171.686	2.31161	0.429427	5.38302	3.66225e-08	7.86238e-07
refseq|NC_008463.1|chromosome	1055	4606321	4606448	+	1134.85	1085.9	244.032	203.7	667.12	2.31099	0.361916	6.38543	8.54605e-11	2.67734e-09
refseq|NC_008463.1|chromosome	202	923960	924062	-	138.924	139.218	37.2252	19.217	83.6459	2.30848	0.512929	4.50058	3.38843e-06	4.89014e-05
refseq|NC_008463.1|chromosome	521	2282755	2282890	+	63.9416	44.1294	8.27227	13.4519	32.4488	2.30842	0.687605	3.35719	0.000393692	0.00353015
refseq|NC_008463.1|chromosome	1222	5353258	5353383	-	316.488	294.721	64.1101	59.5727	183.723	2.30574	0.416321	5.53837	1.52653e-08	3.47731e-07
refseq|NC_008463.1|chromosome	92	451195	451298	+	107.643	88.2588	14.4765	24.9821	58.84	2.30507	0.561061	4.10842	1.99185e-05	0.000245365
refseq|NC_008463.1|chromosome	266	1259259	1259368	+	240.586	464.935	59.974	82.633	212.032	2.30423	0.470871	4.89354	4.95191e-07	8.5833e-06
refseq|NC_008463.1|chromosome	6	53394	53535	+	39.561	97.1897	10.3403	17.2953	41.0966	2.29866	0.688159	3.34031	0.000418428	0.00372301
refseq|NC_008463.1|chromosome	1007	4526412	4526547	+	41.8611	95.0883	12.4084	15.3736	41.1829	2.29681	0.673544	3.41003	0.000324777	0.00297744
refseq|NC_008463.1|chromosome	279	1282525	1282671	+	146.744	128.711	37.2252	19.217	82.9742	2.29466	0.515576	4.45067	4.28023e-06	6.04088e-05
refseq|NC_008463.1|chromosome	723	3427895	3428032	+	443.451	454.953	88.9269	94.1632	270.374	2.2944	0.390775	5.8714	2.16059e-09	5.54931e-08
refseq|NC_008463.1|chromosome	678	3185926	3186054	+	87.8623	97.7151	18.6126	19.217	55.8517	2.29371	0.557313	4.11566	1.93034e-05	0.000238251
refseq|NC_008463.1|chromosome	230	1106398	1106552	-	1272.39	811.14	196.466	228.682	627.17	2.29266	0.395876	5.79137	3.49074e-09	8.70147e-08
refseq|NC_008463.1|chromosome	752	3502978	3503088	-	360.649	348.307	59.974	84.5547	213.371	2.29179	0.414831	5.52462	1.65097e-08	3.74731e-07
refseq|NC_008463.1|chromosome	777	3600416	3600535	-	257.607	219.071	45.4975	51.8859	143.515	2.29022	0.43987	5.20658	9.61749e-08	1.89053e-06
refseq|NC_008463.1|chromosome	821	3840062	3840210	+	45.5412	91.4109	16.5445	11.5302	41.2567	2.28957	0.660705	3.46534	0.000264778	0.00248484
refseq|NC_008463.1|chromosome	193	908112	908231	-	74.9819	108.222	10.3403	26.9038	55.112	2.28636	0.597089	3.82917	6.42883e-05	0.000706837
refseq|NC_008463.1|chromosome	819	3797386	3797494	-	51.0613	55.1617	6.2042	15.3736	31.9502	2.28617	0.687396	3.32584	0.000440756	0.00389708
refseq|NC_008463.1|chromosome	367	1769101	1769223	+	132.023	180.72	45.4975	19.217	94.3646	2.28064	0.524184	4.35084	6.7807e-06	9.33119e-05
refseq|NC_008463.1|chromosome	89	423852	423994	-	147.664	144.997	41.3614	19.217	88.3097	2.28054	0.512244	4.45207	4.25242e-06	6.01501e-05
refseq|NC_008463.1|chromosome	1043	4591348	4591471	+	87.4022	116.102	22.7487	19.217	61.3676	2.27935	0.549433	4.14856	1.67289e-05	0.000209947
refseq|NC_008463.1|chromosome	103	486731	486833	+	77.282	68.2955	18.6126	11.5302	43.9301	2.27914	0.60776	3.75007	8.83933e-05	0.000928975
refseq|NC_008463.1|chromosome	1108	4754359	4754466	+	46.9212	68.2955	6.2042	17.2953	34.679	2.27888	0.68413	3.33106	0.000432575	0.00383812
refseq|NC_008463.1|chromosome	1048	4593911	4594045	-	1081.49	838.984	219.215	176.796	579.121	2.27872	0.378372	6.02244	8.5903e-10	2.35408e-08
refseq|NC_008463.1|chromosome	1404	6073376	6073510	+	87.4022	106.121	24.8168	15.3736	58.4283	2.27342	0.558577	4.07002	2.35041e-05	0.000285378
refseq|NC_008463.1|chromosome	462	2036641	2036778	+	557.534	549.516	124.084	105.693	334.207	2.26936	0.382475	5.93335	1.4841e-09	3.95595e-08
refseq|NC_008463.1|chromosome	1369	5957340	5957489	-	201.025	219.071	33.0891	53.8076	126.748	2.26857	0.460796	4.92315	4.25811e-07	7.4738e-06
refseq|NC_008463.1|chromosome	894	4054539	4054676	-	306.368	301.025	74.4504	51.8859	183.432	2.26833	0.424684	5.34121	4.61652e-08	9.74617e-07
refseq|NC_008463.1|chromosome	476	2076786	2076888	+	85.1022	86.6827	12.4084	23.0604	51.8134	2.26764	0.578253	3.92154	4.39929e-05	0.000504685
refseq|NC_008463.1|chromosome	423	1969128	1969229	+	151.804	135.54	31.021	28.8255	86.7977	2.26454	0.489897	4.62249	1.89577e-06	2.88758e-05
refseq|NC_008463.1|chromosome	1452	6295863	6295987	-	70.3818	72.4983	12.4084	17.2953	43.1459	2.26115	0.605708	3.73307	9.45797e-05	0.000986054
refseq|NC_008463.1|chromosome	738	3449850	3449969	+	81.4221	52.535	16.5445	11.5302	40.508	2.26075	0.637594	3.54575	0.00019575	0.00190029
refseq|NC_008463.1|chromosome	1049	4594132	4594261	-	399.75	292.62	62.042	82.633	209.261	2.25695	0.42712	5.28411	6.31587e-08	1.29251e-06
refseq|NC_008463.1|chromosome	1374	5967072	5967201	+	90.6223	91.4109	26.8849	11.5302	55.1121	2.25504	0.576932	3.90867	4.64023e-05	0.000525264
refseq|NC_008463.1|chromosome	1358	5911789	5911886	+	311.888	286.316	59.974	65.3377	180.879	2.25448	0.41668	5.41058	3.14104e-08	6.88317e-07
refseq|NC_008463.1|chromosome	628	2826433	2826569	+	101.663	97.1897	16.5445	24.9821	60.0947	2.25426	0.546849	4.12228	1.87569e-05	0.000232033
refseq|NC_008463.1|chromosome	787	3679503	3679651	-	1639.48	1105.34	312.278	263.273	830.092	2.25422	0.383602	5.87645	2.09577e-09	5.41572e-08
refseq|NC_008463.1|chromosome	996	4468213	4468374	-	169.744	141.844	26.8849	38.434	94.2269	2.25041	0.487568	4.61558	1.95997e-06	2.97109e-05
refseq|NC_008463.1|chromosome	203	937690	937841	-	135.243	110.323	22.7487	28.8255	74.2853	2.2489	0.515712	4.36076	6.48053e-06	8.94723e-05
refseq|NC_008463.1|chromosome	1249	5397063	5397183	-	71.7618	59.8899	8.27227	19.217	39.7852	2.24883	0.637376	3.52825	0.000209155	0.00201653
refseq|NC_008463.1|chromosome	505	2204783	2204921	-	125.123	71.9729	14.4765	26.9038	59.6191	2.24574	0.586033	3.8321	6.35265e-05	0.000699674
refseq|NC_008463.1|chromosome	68	316563	316663	+	260.827	221.698	55.8378	46.1208	146.121	2.24462	0.438314	5.12103	1.51939e-07	2.86932e-06
refseq|NC_008463.1|chromosome	1451	6295623	6295750	-	79.582	60.9406	10.3403	19.217	42.52	2.2414	0.620726	3.61093	0.000152552	0.00152649
refseq|NC_008463.1|chromosome	863	3960836	3960971	-	212.985	267.928	59.974	42.2774	145.791	2.23649	0.447886	4.99344	2.96564e-07	5.29972e-06
refseq|NC_008463.1|chromosome	900	4057840	4057988	-	581.455	656.687	138.561	124.91	375.403	2.23293	0.378093	5.90577	1.75498e-09	4.61622e-08
refseq|NC_008463.1|chromosome	322	1424222	1424342	-	125.123	231.679	43.4294	32.6689	108.225	2.23102	0.51062	4.36924	6.2339e-06	8.62549e-05
refseq|NC_008463.1|chromosome	332	1544155	1544303	-	216.206	342.003	49.6336	69.1811	169.256	2.22913	0.457176	4.87587	5.41646e-07	9.31221e-06
refseq|NC_008463.1|chromosome	636	2889104	2889265	+	153.184	116.628	24.8168	32.6689	81.8243	2.228	0.506708	4.39701	5.4876e-06	7.63451e-05
refseq|NC_008463.1|chromosome	119	588847	588979	-	799.961	1111.12	260.577	147.971	579.906	2.22733	0.417006	5.34124	4.61567e-08	9.74617e-07
refseq|NC_008463.1|chromosome	1420	6159268	6159359	-	63.4816	47.8068	8.27227	15.3736	33.7336	2.22652	0.669873	3.32379	0.000444017	0.00392045
refseq|NC_008463.1|chromosome	501	2192771	2192908	+	264.047	153.928	39.2933	49.9642	126.808	2.22591	0.485432	4.58543	2.26525e-06	3.37738e-05
refseq|NC_008463.1|chromosome	1436	6245237	6245370	-	870.342	869.979	171.65	203.7	528.918	2.21236	0.366112	6.04283	7.5715e-10	2.10213e-08
refseq|NC_008463.1|chromosome	1188	5236298	5236442	+	401.13	545.313	126.152	78.7896	287.846	2.20961	0.422924	5.22462	8.72582e-08	1.73532e-06
refseq|NC_008463.1|chromosome	247	1197785	1197928	+	117.763	176.518	28.9529	34.5906	89.456	2.20874	0.503927	4.38306	5.85107e-06	8.11348e-05
refseq|NC_008463.1|chromosome	1170	5165785	5165915	-	243.346	225.9	49.6336	51.8859	142.692	2.20827	0.433703	5.09166	1.77468e-07	3.30163e-06
refseq|NC_008463.1|chromosome	150	711381	711545	+	599.855	370.897	153.037	57.651	295.36	2.2078	0.495172	4.45865	4.12393e-06	5.85285e-05
refseq|NC_008463.1|chromosome	966	4391218	4391334	-	447.591	551.617	82.7227	134.519	304.113	2.19882	0.414716	5.30199	5.72726e-08	1.18351e-06
refseq|NC_008463.1|chromosome	546	2444564	2444719	+	156.864	207.513	37.2252	42.2774	110.97	2.19461	0.46836	4.68574	1.39472e-06	2.19102e-05
refseq|NC_008463.1|chromosome	1393	6028110	6028247	-	182.625	190.702	41.3614	40.3557	113.761	2.19192	0.45412	4.82674	6.93915e-07	1.16924e-05
refseq|NC_008463.1|chromosome	552	2453193	2453310	-	96.6025	97.1897	37.2252	5.7651	59.1956	2.18785	0.632734	3.45777	0.000272337	0.00255012
refseq|NC_008463.1|chromosome	1213	5305353	5305492	-	152.264	165.485	37.2252	32.6689	96.9108	2.18596	0.473071	4.62078	1.91151e-06	2.90458e-05
refseq|NC_008463.1|chromosome	1042	4591215	4591347	+	292.107	404.519	74.4504	78.7896	212.467	2.18389	0.41946	5.20643	9.62547e-08	1.89053e-06
refseq|NC_008463.1|chromosome	727	3438191	3438327	+	584.675	579.461	132.356	124.91	355.351	2.17824	0.375886	5.79496	3.41695e-09	8.56804e-08
refseq|NC_008463.1|chromosome	24	66437	66602	-	329.368	376.676	90.995	65.3377	215.594	2.17736	0.414164	5.25725	7.31145e-08	1.47719e-06
refseq|NC_008463.1|chromosome	1352	5907623	5907746	+	233.226	262.675	57.9059	51.8859	151.423	2.17612	0.429837	5.06266	2.06719e-07	3.79573e-06
refseq|NC_008463.1|chromosome	692	3237806	3237907	+	66.7017	59.3645	14.4765	13.4519	38.4987	2.17584	0.622794	3.49367	0.000238211	0.0022606
refseq|NC_008463.1|chromosome	1156	5057252	5057404	+	1432.94	3281.34	485.996	557.293	1439.39	2.17567	0.442317	4.91879	4.35396e-07	7.60924e-06
refseq|NC_008463.1|chromosome	23	64089	64236	-	148.584	147.098	26.8849	38.434	90.2502	2.17449	0.485407	4.47972	3.73713e-06	5.33972e-05
refseq|NC_008463.1|chromosome	217	1022344	1022426	-	170.664	172.315	45.4975	30.7472	104.806	2.1735	0.470359	4.62094	1.91006e-06	2.90458e-05
refseq|NC_008463.1|chromosome	117	575177	575317	+	292.568	248.491	37.2252	82.633	165.229	2.16914	0.468741	4.62759	1.84977e-06	2.8209e-05
refseq|NC_008463.1|chromosome	1320	5738664	5738799	-	152.724	177.568	31.021	42.2774	100.898	2.16833	0.474202	4.5726	2.40859e-06	3.57429e-05
refseq|NC_008463.1|chromosome	1482	6383699	6383808	+	57.0415	77.2264	14.4765	15.3736	41.0295	2.16756	0.616425	3.51634	0.000218771	0.00209962
refseq|NC_008463.1|chromosome	2	589	734	+	188.605	230.103	37.2252	55.7293	127.916	2.16734	0.457526	4.73709	1.08403e-06	1.76134e-05
refseq|NC_008463.1|chromosome	630	2864318	2864478	+	61.1816	71.9729	8.27227	21.1387	40.6414	2.16607	0.6313	3.43112	0.000300543	0.00278139
refseq|NC_008463.1|chromosome	911	4139379	4139522	-	216.206	221.172	53.7698	44.1991	133.837	2.16033	0.43966	4.91365	4.46992e-07	7.80114e-06
refseq|NC_008463.1|chromosome	926	4183479	4183606	+	634.816	670.346	175.786	117.224	399.543	2.15698	0.391458	5.51013	1.79287e-08	4.06212e-07
refseq|NC_008463.1|chromosome	21	63180	63315	-	76.362	118.204	16.5445	26.9038	59.5035	2.15611	0.566491	3.80608	7.0592e-05	0.000765267
refseq|NC_008463.1|chromosome	1117	4760106	4760245	-	310.968	425.533	82.7227	82.633	225.464	2.15484	0.413956	5.20548	9.67461e-08	1.89724e-06
refseq|NC_008463.1|chromosome	653	3139096	3139234	-	58.4215	84.5813	22.7487	9.60849	43.84	2.15382	0.625337	3.44426	0.000286317	0.00266334
refseq|NC_008463.1|chromosome	939	4235719	4235859	-	80.9621	50.9589	10.3403	19.217	40.3696	2.15111	0.638815	3.36735	0.000379476	0.00341278
refseq|NC_008463.1|chromosome	1185	5235887	5236003	+	438.391	527.977	84.7908	132.597	295.939	2.14979	0.410223	5.24055	8.00489e-08	1.60961e-06
refseq|NC_008463.1|chromosome	605	2680837	2680965	+	67.1617	48.8575	20.6807	5.7651	35.6163	2.14972	0.678541	3.16815	0.00076706	0.00629525
refseq|NC_008463.1|chromosome	615	2735374	2735529	+	220.806	192.278	37.2252	55.7293	126.51	2.14827	0.455055	4.72092	1.17393e-06	1.8902e-05
refseq|NC_008463.1|chromosome	371	1785029	1785154	-	66.7017	99.2911	8.27227	28.8255	50.7726	2.14771	0.621487	3.45576	0.000274375	0.00256253
refseq|NC_008463.1|chromosome	990	4434254	4434378	+	173.884	204.886	39.2933	46.1208	116.046	2.1469	0.455754	4.71065	1.23462e-06	1.9754e-05
refseq|NC_008463.1|chromosome	685	3197850	3197967	+	53.8214	59.8899	6.2042	19.217	34.7831	2.14638	0.667225	3.21688	0.000647973	0.00543389
refseq|NC_008463.1|chromosome	694	3238159	3238270	+	97.9825	88.7841	31.021	11.5302	57.3295	2.14547	0.575418	3.72855	9.62931e-05	0.000999809
refseq|NC_008463.1|chromosome	434	1992561	1992716	+	934.744	772.79	229.556	157.579	523.667	2.1424	0.387192	5.53318	1.5724e-08	3.57539e-07
refseq|NC_008463.1|chromosome	712	3361541	3361657	-	91.0823	84.056	18.6126	21.1387	53.7224	2.13791	0.555011	3.85202	5.85744e-05	0.000649076
refseq|NC_008463.1|chromosome	410	1924509	1924622	-	71.3018	94.563	16.5445	21.1387	50.887	2.134	0.573669	3.71992	9.96425e-05	0.00103121
refseq|NC_008463.1|chromosome	1186	5236020	5236158	+	719.458	937.75	194.398	184.483	509.022	2.12902	0.375668	5.66729	7.25387e-09	1.72032e-07
refseq|NC_008463.1|chromosome	477	2076891	2077022	+	115.003	93.5123	20.6807	26.9038	64.0249	2.12878	0.532218	3.99982	3.16949e-05	0.000374088
refseq|NC_008463.1|chromosome	1171	5168130	5168266	-	152.724	123.983	37.2252	26.9038	85.2089	2.11333	0.49473	4.27168	9.7003e-06	0.000128607
refseq|NC_008463.1|chromosome	956	4354001	4354138	+	83.2621	97.7151	22.7487	19.217	55.7357	2.11034	0.549923	3.83752	6.21412e-05	0.000685606
refseq|NC_008463.1|chromosome	1378	5972633	5972786	-	1772.43	2094.57	502.54	393.948	1190.87	2.10927	0.360292	5.85432	2.39482e-09	6.13849e-08
refseq|NC_008463.1|chromosome	182	814726	814842	+	258.527	322.039	51.7017	82.633	178.725	2.10799	0.437435	4.81899	7.21421e-07	1.20917e-05
refseq|NC_008463.1|chromosome	1397	6039592	6039738	+	233.226	285.79	78.5866	42.2774	159.97	2.10676	0.455207	4.62813	1.8449e-06	2.81686e-05
refseq|NC_008463.1|chromosome	226	1069356	1069491	+	71.7618	89.8348	12.4084	24.9821	49.7468	2.10231	0.585123	3.59294	0.000163485	0.00161675
refseq|NC_008463.1|chromosome	789	3680677	3680812	-	169.284	311.532	31.021	80.7113	148.137	2.09939	0.527352	3.981	3.43133e-05	0.00040163
refseq|NC_008463.1|chromosome	337	1563638	1563780	+	68.0817	68.2955	16.5445	15.3736	42.0738	2.0962	0.597436	3.50866	0.000225184	0.00215633
refseq|NC_008463.1|chromosome	1501	6461931	6462060	-	143.524	120.305	31.021	30.7472	81.3993	2.09513	0.493138	4.24857	1.07568e-05	0.00014158
refseq|NC_008463.1|chromosome	718	3421196	3421316	-	106.723	102.969	8.27227	40.3557	64.5798	2.0951	0.600115	3.49116	0.000240461	0.00228025
refseq|NC_008463.1|chromosome	1137	4983967	4984129	+	365.709	451.276	97.1992	94.1632	252.087	2.09402	0.39814	5.25951	7.22187e-08	1.46508e-06
refseq|NC_008463.1|chromosome	1413	6092615	6092731	-	80.5021	122.932	20.6807	26.9038	62.7546	2.09194	0.548722	3.81238	6.88174e-05	0.00074949
refseq|NC_008463.1|chromosome	201	918683	918829	+	55.2014	56.2124	20.6807	5.7651	34.4649	2.09059	0.672766	3.10745	0.000943541	0.00752934
refseq|NC_008463.1|chromosome	1133	4860118	4860275	-	91.5423	118.729	14.4765	34.5906	64.8346	2.08954	0.555963	3.75841	8.5498e-05	0.000903999
refseq|NC_008463.1|chromosome	1214	5329593	5329705	-	56.5815	54.111	16.5445	9.60849	34.2114	2.08952	0.648412	3.22252	0.000635333	0.00534556
refseq|NC_008463.1|chromosome	244	1196608	1196744	+	123.743	123.457	37.2252	21.1387	76.3911	2.08889	0.511236	4.08597	2.1947e-05	0.000268011
refseq|NC_008463.1|chromosome	1216	5347333	5347483	-	93.8424	100.867	22.7487	23.0604	60.1297	2.08726	0.532936	3.91653	4.49165e-05	0.000512501
refseq|NC_008463.1|chromosome	1425	6184128	6184273	-	67.6217	58.8392	12.4084	17.2953	39.0412	2.08568	0.616711	3.38193	0.00035989	0.00325698
refseq|NC_008463.1|chromosome	4	40338	40467	+	1107.25	1142.11	270.917	259.429	694.926	2.08463	0.354265	5.88438	1.99771e-09	5.19404e-08
refseq|NC_008463.1|chromosome	587	2616550	2616699	-	1313.33	2032.05	332.959	455.443	1033.45	2.08455	0.394057	5.28996	6.11704e-08	1.25791e-06
refseq|NC_008463.1|chromosome	1169	5165658	5165770	-	185.385	175.467	31.021	53.8076	111.42	2.08369	0.470595	4.42779	4.76024e-06	6.67381e-05
refseq|NC_008463.1|chromosome	1305	5613877	5614015	-	81.4221	44.6547	12.4084	17.2953	38.9451	2.08276	0.647918	3.21455	0.000653255	0.00546735
refseq|NC_008463.1|chromosome	935	4233833	4233941	+	56.5815	95.6137	20.6807	15.3736	47.0624	2.08019	0.604598	3.44061	0.000290197	0.0026935
refseq|NC_008463.1|chromosome	1003	4487190	4487300	+	297.628	312.058	86.8588	57.651	188.549	2.07984	0.422759	4.91969	4.33416e-07	7.58508e-06
refseq|NC_008463.1|chromosome	1323	5748483	5748619	+	592.495	1090.63	258.508	140.284	520.479	2.07876	0.454987	4.56885	2.45209e-06	3.63035e-05
refseq|NC_008463.1|chromosome	268	1265368	1265490	+	123.743	117.678	14.4765	42.2774	74.5438	2.07861	0.545963	3.80724	7.02636e-05	0.000763274
refseq|NC_008463.1|chromosome	395	1863638	1863780	+	217.586	246.389	64.1101	46.1208	143.551	2.07621	0.438748	4.73213	1.11088e-06	1.79782e-05
refseq|NC_008463.1|chromosome	654	3139241	3139375	-	57.5015	77.2264	18.6126	13.4519	41.6981	2.07463	0.609435	3.40419	0.000331802	0.00303745
refseq|NC_008463.1|chromosome	901	4058025	4058139	-	249.786	204.886	62.042	46.1208	140.709	2.07448	0.442373	4.68943	1.36981e-06	2.1644e-05
refseq|NC_008463.1|chromosome	108	495832	495973	-	137.084	155.504	28.9529	40.3557	90.4739	2.07393	0.482827	4.29539	8.71921e-06	0.000117068
refseq|NC_008463.1|chromosome	640	2991474	2991593	+	67.1617	57.7885	10.3403	19.217	38.6269	2.07174	0.624802	3.31583	0.000456851	0.00401144
refseq|NC_008463.1|chromosome	463	2038263	2038389	+	241.966	221.698	70.3143	40.3557	143.583	2.07144	0.451566	4.58723	2.24581e-06	3.35234e-05
refseq|NC_008463.1|chromosome	1227	5354665	5354765	-	86.4822	90.3602	28.9529	13.4519	54.8118	2.06931	0.566195	3.65477	0.000128707	0.00130852
refseq|NC_008463.1|chromosome	766	3512224	3512325	+	54.7414	70.9222	16.5445	13.4519	38.915	2.06886	0.619516	3.33947	0.000419693	0.00373165
refseq|NC_008463.1|chromosome	1229	5354908	5355023	-	97.9825	127.66	31.021	23.0604	69.931	2.06375	0.520623	3.96401	3.68512e-05	0.000430146
refseq|NC_008463.1|chromosome	737	3448406	3448568	-	258.527	234.306	68.2462	49.9642	152.761	2.06249	0.431957	4.77477	8.99578e-07	1.48618e-05
refseq|NC_008463.1|chromosome	788	3679667	3679757	-	1000.07	680.328	233.692	169.109	520.799	2.06184	0.399931	5.15549	1.26486e-07	2.42792e-06
refseq|NC_008463.1|chromosome	1107	4752716	4752849	+	87.8623	80.3785	33.0891	7.68679	52.2542	2.05924	0.615886	3.34354	0.000413587	0.00368769
refseq|NC_008463.1|chromosome	310	1361440	1361573	+	292.568	331.496	82.7227	67.2594	193.511	2.05831	0.41204	4.99541	2.93556e-07	5.25337e-06
refseq|NC_008463.1|chromosome	1041	4591074	4591192	+	92.0024	122.407	18.6126	32.6689	66.4226	2.05685	0.537529	3.82649	6.49916e-05	0.000711989
refseq|NC_008463.1|chromosome	1102	4722748	4722851	-	474.272	853.694	107.54	211.387	411.723	2.05574	0.463187	4.43825	4.53461e-06	6.38569e-05
refseq|NC_008463.1|chromosome	1112	4759437	4759570	+	57.0415	66.7194	12.4084	17.2953	38.3661	2.05364	0.618877	3.31833	0.000452783	0.00398676
refseq|NC_008463.1|chromosome	231	1106560	1106678	-	475.192	386.132	80.6546	126.832	267.203	2.05123	0.414915	4.94373	3.83208e-07	6.77178e-06
refseq|NC_008463.1|chromosome	1447	6287190	6287308	+	99.3626	57.2631	18.6126	19.217	48.6138	2.05066	0.597157	3.43403	0.000297339	0.00275375
refseq|NC_008463.1|chromosome	629	2826624	2826755	+	68.0817	65.1434	24.8168	7.68679	41.4322	2.04921	0.631605	3.24445	0.000588397	0.00498703
refseq|NC_008463.1|chromosome	786	3679405	3679490	-	861.142	644.079	186.126	178.718	467.516	2.04492	0.379622	5.38673	3.5876e-08	7.71516e-07
refseq|NC_008463.1|chromosome	304	1352988	1353111	+	124.663	122.932	37.2252	23.0604	76.9702	2.04351	0.504708	4.0489	2.57292e-05	0.000310021
refseq|NC_008463.1|chromosome	321	1423791	1423937	-	563.974	615.71	132.356	153.736	366.444	2.04306	0.376742	5.42296	2.93098e-08	6.4563e-07
refseq|NC_008463.1|chromosome	880	3978934	3979071	-	180.785	167.587	20.6807	63.416	108.117	2.04232	0.52156	3.9158	4.50526e-05	0.000513131
refseq|NC_008463.1|chromosome	589	2617534	2617646	+	823.421	775.416	190.262	197.935	496.759	2.04203	0.362995	5.62552	9.24726e-09	2.16475e-07
refseq|NC_008463.1|chromosome	1000	4486818	4486919	+	191.825	232.73	47.5656	55.7293	131.962	2.03746	0.442117	4.60842	2.02866e-06	3.05697e-05
refseq|NC_008463.1|chromosome	271	1276575	1276713	+	106.723	107.697	37.2252	15.3736	66.7546	2.03676	0.544555	3.74022	9.19281e-05	0.000962363
refseq|NC_008463.1|chromosome	904	4072712	4072836	-	87.8623	99.8165	20.6807	24.9821	58.3354	2.03643	0.537832	3.78638	7.64289e-05	0.000821109
refseq|NC_008463.1|chromosome	1325	5748807	5748901	+	509.693	1005.52	198.535	171.031	471.195	2.03582	0.434248	4.68816	1.37835e-06	2.17519e-05
refseq|NC_008463.1|chromosome	841	3897962	3898086	+	50.1413	105.595	22.7487	15.3736	48.4647	2.03339	0.623035	3.26369	0.000549861	0.00469945
refseq|NC_008463.1|chromosome	884	3985622	3985730	+	39.101	67.2448	14.4765	11.5302	33.0881	2.03338	0.672548	3.02339	0.00124979	0.00961047
refseq|NC_008463.1|chromosome	1488	6389857	6390005	-	123.283	221.172	53.7698	30.7472	107.243	2.03085	0.513649	3.95377	3.84644e-05	0.000446511
refseq|NC_008463.1|chromosome	66	306980	307107	-	171.584	104.545	39.2933	28.8255	86.062	2.02315	0.513748	3.93802	4.10784e-05	0.000474252
refseq|NC_008463.1|chromosome	265	1259055	1259198	+	134.323	235.357	39.2933	51.8859	115.215	2.01644	0.491641	4.10144	2.05293e-05	0.000252399
refseq|NC_008463.1|chromosome	808	3745109	3745247	-	72.6819	56.2124	16.5445	15.3736	40.2031	2.01555	0.608273	3.31356	0.000460577	0.0040302
refseq|NC_008463.1|chromosome	1465	6323271	6323377	-	281.987	189.126	82.7227	34.5906	147.107	2.0116	0.497365	4.04451	2.62164e-05	0.000314994
refseq|NC_008463.1|chromosome	297	1342921	1343037	+	104.883	109.273	14.4765	38.434	66.7665	2.00702	0.549225	3.65428	0.000128953	0.00130892
refseq|NC_008463.1|chromosome	1491	6415875	6416013	-	246.106	188.601	66.1782	42.2774	135.791	2.00696	0.455822	4.40295	5.33936e-06	7.43642e-05
refseq|NC_008463.1|chromosome	478	2084339	2084479	-	333.969	359.339	78.5866	94.1632	216.514	2.00349	0.401554	4.98935	3.02913e-07	5.39798e-06
refseq|NC_008463.1|chromosome	919	4178086	4178211	+	911.283	763.333	235.76	182.561	523.234	2.00212	0.375473	5.33226	4.84997e-08	1.01905e-06
refseq|NC_008463.1|chromosome	1444	6259169	6259285	-	200.105	150.25	41.3614	46.1208	109.459	2.00117	0.463724	4.31544	7.96424e-06	0.00010796
refseq|NC_008463.1|chromosome	968	4394889	4395001	+	85.1022	66.7194	22.7487	15.3736	47.486	1.99946	0.579362	3.45113	0.000279119	0.0026021
refseq|NC_008463.1|chromosome	132	666430	666559	-	254.847	317.311	66.1782	76.8679	178.801	1.99855	0.419389	4.76539	9.42442e-07	1.54492e-05
refseq|NC_008463.1|chromosome	452	2029497	2029628	+	371.23	330.97	109.608	67.2594	219.767	1.99231	0.42132	4.72873	1.12965e-06	1.82585e-05
refseq|NC_008463.1|chromosome	354	1761954	1762071	-	53.3614	71.9729	6.2042	24.9821	39.1301	1.99102	0.657485	3.02823	0.00122995	0.00948316
refseq|NC_008463.1|chromosome	721	3427560	3427703	+	366.169	455.478	101.335	105.693	257.169	1.98825	0.396057	5.0201	2.58224e-07	4.6539e-06
refseq|NC_008463.1|chromosome	764	3511124	3511252	-	60.7216	49.9082	14.4765	13.4519	34.6395	1.98766	0.635556	3.12743	0.000881715	0.0071075
refseq|NC_008463.1|chromosome	765	3512003	3512135	+	97.5225	99.8165	26.8849	23.0604	61.8211	1.98411	0.523956	3.7868	7.63014e-05	0.000820434
refseq|NC_008463.1|chromosome	464	2040025	2040176	+	182.625	170.739	43.4294	46.1208	110.728	1.9799	0.450512	4.39478	5.5442e-06	7.70479e-05
refseq|NC_008463.1|chromosome	1224	5354239	5354353	-	99.8226	118.729	18.6126	36.5123	68.4191	1.97952	0.530158	3.73383	9.42952e-05	0.000983896
refseq|NC_008463.1|chromosome	1337	5820066	5820163	-	441.151	493.304	117.88	119.145	292.87	1.97893	0.383332	5.16246	1.21863e-07	2.34273e-06
refseq|NC_008463.1|chromosome	1047	4593794	4593908	-	785.24	623.59	192.33	165.266	441.607	1.97882	0.378063	5.2341	8.28955e-08	1.65374e-06
refseq|NC_008463.1|chromosome	588	2617356	2617502	+	1227.77	1161.02	285.393	320.924	748.778	1.97784	0.354384	5.58105	1.19534e-08	2.75755e-07
refseq|NC_008463.1|chromosome	1225	5354359	5354477	-	147.664	158.13	39.2933	38.434	95.8803	1.97617	0.465479	4.24546	1.09074e-05	0.000143116
refseq|NC_008463.1|chromosome	1423	6176513	6176639	-	405.73	348.307	103.403	88.3981	236.46	1.97617	0.398438	4.95978	3.52861e-07	6.26169e-06
refseq|NC_008463.1|chromosome	87	423377	423527	-	74.9819	81.4292	18.6126	21.1387	49.0406	1.97434	0.562185	3.5119	0.000222454	0.0021318
refseq|NC_008463.1|chromosome	1220	5353060	5353192	+	47.3812	61.9913	14.4765	13.4519	34.3252	1.96961	0.639605	3.07942	0.00103702	0.00816739
refseq|NC_008463.1|chromosome	719	3421334	3421454	-	57.9615	66.1941	14.4765	17.2953	38.9818	1.96341	0.607244	3.23332	0.000611798	0.00516466
refseq|NC_008463.1|chromosome	1348	5889972	5890122	-	297.168	326.242	93.063	67.2594	195.933	1.96136	0.414046	4.73706	1.08418e-06	1.76134e-05
refseq|NC_008463.1|chromosome	507	2209308	2209457	+	66.2417	43.0787	20.6807	7.68679	34.422	1.95969	0.670789	2.92147	0.00174193	0.0127607
refseq|NC_008463.1|chromosome	1443	6259027	6259157	-	513.833	376.151	78.5866	149.892	279.616	1.95906	0.439612	4.45634	4.16848e-06	5.90287e-05
refseq|NC_008463.1|chromosome	1179	5199734	5199870	-	150.424	173.365	35.1572	48.0425	101.747	1.95707	0.466326	4.19678	1.35368e-05	0.000174018
refseq|NC_008463.1|chromosome	600	2659460	2659611	-	141.684	151.826	35.1572	40.3557	92.2556	1.95701	0.47023	4.16182	1.5786e-05	0.000199296
refseq|NC_008463.1|chromosome	660	3155117	3155267	-	722.219	627.793	192.33	155.658	424.5	1.95681	0.375944	5.20508	9.69586e-08	1.89847e-06
refseq|NC_008463.1|chromosome	399	1887502	1887616	+	51.9813	55.6871	10.3403	17.2953	33.826	1.95456	0.641373	3.04746	0.00115392	0.00899876
refseq|NC_008463.1|chromosome	1228	5354770	5354902	-	151.344	180.72	43.4294	42.2774	104.443	1.95393	0.459392	4.2533	1.0532e-05	0.000138786
refseq|NC_008463.1|chromosome	927	4183661	4183812	+	579.615	731.812	219.215	121.067	412.927	1.94823	0.418197	4.65865	1.59145e-06	2.45052e-05
refseq|NC_008463.1|chromosome	610	2716783	2716896	-	57.9615	48.8575	8.27227	19.217	33.5771	1.94771	0.654588	2.97547	0.00146268	0.0109802
refseq|NC_008463.1|chromosome	448	2010938	2011073	-	121.443	100.342	24.8168	32.6689	69.8177	1.94516	0.511341	3.80403	7.1181e-05	0.000769288
refseq|NC_008463.1|chromosome	1490	6411719	6411849	-	56.1214	58.8392	16.5445	13.4519	36.2393	1.94107	0.620051	3.13049	0.000872565	0.00705615
refseq|NC_008463.1|chromosome	842	3898182	3898334	+	38.181	84.5813	18.6126	13.4519	38.7067	1.93887	0.66213	2.92822	0.00170452	0.0125228
refseq|NC_008463.1|chromosome	88	423582	423722	-	64.8617	65.1434	18.6126	15.3736	40.9978	1.93818	0.593876	3.26361	0.000550022	0.00469945
refseq|NC_008463.1|chromosome	790	3690302	3690442	-	80.9621	48.3322	14.4765	19.217	40.7469	1.93788	0.621756	3.11679	0.000914166	0.00732256
refseq|NC_008463.1|chromosome	1242	5377311	5377400	+	91.5423	119.254	16.5445	38.434	66.4438	1.92983	0.546814	3.52924	0.00020838	0.00201212
refseq|NC_008463.1|chromosome	948	4314067	4314208	-	59.8015	107.171	22.7487	21.1387	52.7151	1.92726	0.581223	3.31587	0.000456799	0.00401144
refseq|NC_008463.1|chromosome	1084	4675226	4675363	-	159.164	197.006	49.6336	44.1991	112.501	1.92515	0.453869	4.24163	1.10949e-05	0.000145425
refseq|NC_008463.1|chromosome	1357	5911661	5911777	+	314.648	336.749	101.335	71.1028	205.959	1.91972	0.411796	4.66182	1.56709e-06	2.42775e-05
refseq|NC_008463.1|chromosome	1332	5819407	5819548	-	475.192	686.632	165.445	142.206	367.369	1.91745	0.396912	4.83091	6.7955e-07	1.14809e-05
refseq|NC_008463.1|chromosome	400	1887625	1887751	+	66.2417	55.6871	26.8849	5.7651	38.6447	1.91716	0.66231	2.89466	0.00189786	0.0137286
refseq|NC_008463.1|chromosome	1281	5481998	5482090	-	92.0024	147.098	22.7487	40.3557	75.5512	1.91535	0.532616	3.59612	0.000161499	0.00159961
refseq|NC_008463.1|chromosome	37	167851	167985	+	56.5815	48.8575	16.5445	11.5302	33.3784	1.91469	0.640524	2.98925	0.00139831	0.0105921
refseq|NC_008463.1|chromosome	1324	5748692	5748801	+	434.711	954.561	213.011	155.658	439.485	1.91451	0.459017	4.17089	1.51709e-05	0.000192681
refseq|NC_008463.1|chromosome	616	2735548	2735655	+	56.1214	70.9222	12.4084	21.1387	40.1477	1.9134	0.608976	3.14199	0.00083902	0.00681093
refseq|NC_008463.1|chromosome	536	2418218	2418352	+	234.606	178.094	62.042	48.0425	130.696	1.90903	0.44798	4.26142	1.01567e-05	0.000134237
refseq|NC_008463.1|chromosome	1085	4675380	4675475	-	116.843	114.001	28.9529	32.6689	73.1164	1.90407	0.496171	3.83753	6.21391e-05	0.000685606
refseq|NC_008463.1|chromosome	1147	5007249	5007384	+	665.637	862.099	144.765	263.273	483.943	1.90282	0.417104	4.56198	2.53362e-06	3.74669e-05
refseq|NC_008463.1|chromosome	241	1126766	1126903	+	57.5015	54.111	14.4765	15.3736	35.3656	1.90205	0.62194	3.05825	0.00111318	0.00870245
refseq|NC_008463.1|chromosome	254	1199703	1199837	+	50.6013	67.7701	10.3403	21.1387	37.4626	1.90086	0.630605	3.01435	0.00128765	0.00985626
refseq|NC_008463.1|chromosome	1414	6092732	6092871	-	135.243	153.402	33.0891	44.1991	91.4834	1.89777	0.474361	4.0007	3.15778e-05	0.00037375
refseq|NC_008463.1|chromosome	1103	4722852	4722958	-	70.3818	122.407	24.8168	26.9038	61.1272	1.89613	0.554479	3.41966	0.000313495	0.00288861
refseq|NC_008463.1|chromosome	1024	4580511	4580625	-	814.221	811.666	256.44	182.561	516.222	1.89005	0.376335	5.02225	2.55348e-07	4.61518e-06
refseq|NC_008463.1|chromosome	964	4374259	4374381	+	110.863	231.154	57.9059	34.5906	108.628	1.88951	0.526432	3.58927	0.000165804	0.0016346
refseq|NC_008463.1|chromosome	312	1361733	1361842	+	105.343	130.287	33.0891	30.7472	74.8664	1.88442	0.497614	3.78691	7.62655e-05	0.000820434
refseq|NC_008463.1|chromosome	879	3978708	3978856	-	304.988	394.538	105.471	84.5547	222.388	1.88129	0.409583	4.59318	2.18269e-06	3.2658e-05
refseq|NC_008463.1|chromosome	331	1543993	1544147	-	204.245	325.192	64.1101	80.7113	168.565	1.86816	0.4468	4.1812	1.44988e-05	0.000185071
refseq|NC_008463.1|chromosome	75	341518	341651	+	111.783	78.8025	37.2252	15.3736	60.796	1.86697	0.564814	3.30547	0.000474092	0.00413421
refseq|NC_008463.1|chromosome	928	4183861	4183982	+	423.211	611.507	198.535	86.4764	329.932	1.86264	0.46338	4.01968	2.91382e-05	0.000345843
[truncated: 338 more rows]

## Sheet: PA14_transition
replicon	peak_id	peak_start	peak_end	peak_strand	0.e	1.e	0.c	1.c	baseMean	log2FoldChange	lfcSE	stat	pvalue	padj
[truncated: 1,984 more rows]

[truncated: 4 more sheets: PA14_stationary, IHMA_exponential, IHMA_transition, IHMA_stationary]
