# Supplementary material for: The core and accessory Hfq interactomes across Pseudomonas aeruginosa lineages
Source: Nat Commun. 2022 Mar 10;13:1258. doi: 10.1038/s41467-022-28849-w (PMC8913705; doi:10.1038/s41467-022-28849-w)
Supplement: Supplementary file 9 — Supplementary Data 5 [file 41467_2022_28849_MOESM9_ESM.xlsx]

## Sheet: PAO1_exponential
chromosome	start	end	strand	baseMean	log2FoldChange	padj
gi|110645304|ref|NC_002516|pseudocap|136	5513120	5513216	-	51.0982	9.30602	7.96554e-08
gi|110645304|ref|NC_002516|pseudocap|136	2164626	2164773	-	44.1612	9.10237	0.00409213
gi|110645304|ref|NC_002516|pseudocap|136	6051457	6051588	+	742.803	9.10194	3.77327e-28
gi|110645304|ref|NC_002516|pseudocap|136	1857090	1857198	+	118.293	8.07483	5.11648e-13
gi|110645304|ref|NC_002516|pseudocap|136	3119977	3120056	+	497.839	7.75524	6.29594e-18
gi|110645304|ref|NC_002516|pseudocap|136	184497	184593	+	43.6277	6.98449	7.66472e-08
gi|110645304|ref|NC_002516|pseudocap|136	124657	124750	+	272.568	6.94155	4.70202e-15
gi|110645304|ref|NC_002516|pseudocap|136	855133	855248	+	725.287	6.78578	4.51708e-24
gi|110645304|ref|NC_002516|pseudocap|136	5513244	5513322	-	67.945	6.51535	7.09287e-10
gi|110645304|ref|NC_002516|pseudocap|136	3855401	3855481	-	612.599	6.36444	6.10228e-26
gi|110645304|ref|NC_002516|pseudocap|136	3893101	3893191	-	460.655	6.09309	4.53546e-17
gi|110645304|ref|NC_002516|pseudocap|136	1427710	1427811	+	210.828	6.0393	1.13783e-11
gi|110645304|ref|NC_002516|pseudocap|136	1349190	1349298	+	61.2703	6.01073	1.34474e-07
gi|110645304|ref|NC_002516|pseudocap|136	4713243	4713334	-	62.9312	5.50721	1.69752e-07
gi|110645304|ref|NC_002516|pseudocap|136	5401716	5401797	-	76.4615	5.43402	6.05869e-10
gi|110645304|ref|NC_002516|pseudocap|136	1087299	1087432	-	185.029	5.36792	2.92458e-15
gi|110645304|ref|NC_002516|pseudocap|136	923999	924129	-	231.946	5.1306	7.21215e-12
gi|110645304|ref|NC_002516|pseudocap|136	5756247	5756346	-	513.149	5.092	1.07787e-17
gi|110645304|ref|NC_002516|pseudocap|136	4445546	4445680	+	136.187	5.05052	1.75443e-11
gi|110645304|ref|NC_002516|pseudocap|136	1117700	1117808	+	51.7237	4.84946	2.78191e-08
gi|110645304|ref|NC_002516|pseudocap|136	1349314	1349413	+	87.581	4.42538	1.78546e-07
gi|110645304|ref|NC_002516|pseudocap|136	947044	947151	+	453.685	4.30788	2.22443e-13
gi|110645304|ref|NC_002516|pseudocap|136	2282321	2282454	+	109.091	4.19021	9.56995e-10
gi|110645304|ref|NC_002516|pseudocap|136	245748	245831	-	77.6887	4.10943	4.20494e-07
gi|110645304|ref|NC_002516|pseudocap|136	367253	367358	-	56.2436	4.10845	2.89387e-07
gi|110645304|ref|NC_002516|pseudocap|136	3889788	3889862	-	69.0872	4.06643	1.47021e-07
gi|110645304|ref|NC_002516|pseudocap|136	2453530	2453646	+	56.5657	3.83687	7.34752e-06
gi|110645304|ref|NC_002516|pseudocap|136	1251164	1251282	-	59.6836	3.7556	1.00459e-05
gi|110645304|ref|NC_002516|pseudocap|136	5969881	5969971	-	45.0582	3.70723	9.37e-05
gi|110645304|ref|NC_002516|pseudocap|136	1087198	1087270	-	68.6101	3.53931	1.44458e-06
gi|110645304|ref|NC_002516|pseudocap|136	5148926	5149034	+	71.9077	3.12579	1.79724e-05
gi|110645304|ref|NC_002516|pseudocap|136	6239350	6239440	-	51.8687	2.9444	0.000160851
gi|110645304|ref|NC_002516|pseudocap|136	4196974	4197102	-	134.454	2.85275	0.000160851
gi|110645304|ref|NC_002516|pseudocap|136	1904371	1904468	+	66.6162	2.46148	0.0018786
gi|110645304|ref|NC_002516|pseudocap|136	5583674	5583813	-	60.0571	2.18514	0.0169818
gi|110645304|ref|NC_002516|pseudocap|136	4168835	4168967	-	59.7502	1.76139	0.0461007

## Sheet: PAO1_transition
chromosome	start	end	strand	baseMean	log2FoldChange	padj
gi|110645304|ref|NC_002516|pseudocap|136	3855402	3855483	-	43.6001	6.78505	2.14783e-05
gi|110645304|ref|NC_002516|pseudocap|136	1857169	1857261	+	145.559	6.24244	1.47792e-14
gi|110645304|ref|NC_002516|pseudocap|136	124647	124748	+	160.989	6.07227	2.56732e-16
gi|110645304|ref|NC_002516|pseudocap|136	2164680	2164788	-	49.4714	5.98793	1.02373e-06
gi|110645304|ref|NC_002516|pseudocap|136	924000	924129	-	307.866	5.91803	4.73692e-24
gi|110645304|ref|NC_002516|pseudocap|136	4713246	4713333	-	105.4	5.70887	1.38752e-12
gi|110645304|ref|NC_002516|pseudocap|136	245738	245836	-	42.585	5.15211	7.33364e-07
gi|110645304|ref|NC_002516|pseudocap|136	2282296	2282443	+	154.146	5.13312	5.70639e-17
gi|110645304|ref|NC_002516|pseudocap|136	5513137	5513259	-	157.865	5.06221	1.11025e-16
gi|110645304|ref|NC_002516|pseudocap|136	2164554	2164668	-	58.8575	4.91931	1.0651e-08
gi|110645304|ref|NC_002516|pseudocap|136	1087237	1087360	-	118.225	4.77571	2.02194e-13
gi|110645304|ref|NC_002516|pseudocap|136	3293820	3293942	-	32.5416	4.75086	1.09795e-05
gi|110645304|ref|NC_002516|pseudocap|136	1712773	1712853	-	35.1861	4.4156	3.94239e-06
gi|110645304|ref|NC_002516|pseudocap|136	2623931	2624041	+	32.529	4.33234	7.29839e-06
gi|110645304|ref|NC_002516|pseudocap|136	4445550	4445680	+	48.1929	4.10584	2.21886e-07
gi|110645304|ref|NC_002516|pseudocap|136	1349194	1349298	+	45.8057	3.94341	8.86132e-07
gi|110645304|ref|NC_002516|pseudocap|136	2761695	2761790	-	36.2599	3.86899	5.14972e-06
gi|110645304|ref|NC_002516|pseudocap|136	3893020	3893156	-	1723.52	3.8192	6.21875e-25
gi|110645304|ref|NC_002516|pseudocap|136	1427696	1427837	+	48.016	3.73396	1.02193e-06
gi|110645304|ref|NC_002516|pseudocap|136	3376620	3376733	-	36.7461	3.69325	6.61353e-06
gi|110645304|ref|NC_002516|pseudocap|136	143337	143429	-	31.4787	3.68462	2.40709e-05
gi|110645304|ref|NC_002516|pseudocap|136	3889788	3889886	-	183.601	3.65245	1.57487e-11
gi|110645304|ref|NC_002516|pseudocap|136	855141	855258	+	44.1494	3.54938	1.07701e-06
gi|110645304|ref|NC_002516|pseudocap|136	4503855	4503985	+	52.751	3.25927	6.48922e-07
gi|110645304|ref|NC_002516|pseudocap|136	947026	947169	+	246.413	3.12528	1.34384e-11
gi|110645304|ref|NC_002516|pseudocap|136	6239291	6239377	-	88.7557	3.09357	1.07788e-08
gi|110645304|ref|NC_002516|pseudocap|136	521478	521594	-	33.5169	3.05188	8.78797e-05
gi|110645304|ref|NC_002516|pseudocap|136	958235	958330	+	31.2691	3.00082	0.000133286
gi|110645304|ref|NC_002516|pseudocap|136	6110775	6110908	+	83.4808	2.97909	9.11162e-08
gi|110645304|ref|NC_002516|pseudocap|136	2761607	2761694	-	44.4936	2.53062	0.000109662
gi|110645304|ref|NC_002516|pseudocap|136	2188277	2188368	+	58.5787	2.47008	8.92833e-05
gi|110645304|ref|NC_002516|pseudocap|136	3729250	3729368	-	37.807	2.39671	0.000445827
gi|110645304|ref|NC_002516|pseudocap|136	1087121	1087228	-	31.1167	2.30726	0.00284934
gi|110645304|ref|NC_002516|pseudocap|136	4196982	4197105	-	34.4585	2.1677	0.00232008
gi|110645304|ref|NC_002516|pseudocap|136	3730086	3730201	-	32.8103	2.02712	0.00434599
gi|110645304|ref|NC_002516|pseudocap|136	2122345	2122491	-	57.5644	1.93763	0.000984342
gi|110645304|ref|NC_002516|pseudocap|136	471882	471975	+	50.181	1.78905	0.0047458
gi|110645304|ref|NC_002516|pseudocap|136	2473060	2473208	+	1182.33	1.52952	0.00130136
gi|110645304|ref|NC_002516|pseudocap|136	5148933	5149056	+	93.153	1.29069	0.0315522
gi|110645304|ref|NC_002516|pseudocap|136	1997095	1997217	+	238.094	1.16651	0.0187735

## Sheet: PAO1_stationary
chromosome	start	end	strand	baseMean	log2FoldChange	padj
gi|110645304|ref|NC_002516|pseudocap|136	3855402	3855474	-	42.6383	8.47833	8.68641e-07
gi|110645304|ref|NC_002516|pseudocap|136	1349196	1349298	+	103.861	8.33379	4.47531e-07
gi|110645304|ref|NC_002516|pseudocap|136	124676	124809	+	768.659	8.22982	1.05409e-21
gi|110645304|ref|NC_002516|pseudocap|136	1857160	1857259	+	115.987	7.48575	1.28561e-08
gi|110645304|ref|NC_002516|pseudocap|136	923999	924105	-	743.684	6.78567	3.36433e-18
gi|110645304|ref|NC_002516|pseudocap|136	4713240	4713334	-	170.376	6.74352	1.97893e-13
gi|110645304|ref|NC_002516|pseudocap|136	1427697	1427823	+	62.7735	6.55485	3.7147e-07
gi|110645304|ref|NC_002516|pseudocap|136	5513220	5513320	-	143.547	5.93875	0.00140928
gi|110645304|ref|NC_002516|pseudocap|136	4418168	4418270	+	37.3345	5.82716	1.31157e-05
gi|110645304|ref|NC_002516|pseudocap|136	1087359	1087434	-	35.3946	5.74945	1.64949e-05
gi|110645304|ref|NC_002516|pseudocap|136	2171539	2171618	+	68.6218	5.73348	1.3258e-07
gi|110645304|ref|NC_002516|pseudocap|136	2282339	2282457	+	240.194	5.04911	2.75119e-14
gi|110645304|ref|NC_002516|pseudocap|136	1087225	1087358	-	142.53	4.51182	1.34765e-09
gi|110645304|ref|NC_002516|pseudocap|136	2230274	2230374	-	45.2156	4.47066	8.88556e-06
gi|110645304|ref|NC_002516|pseudocap|136	3893020	3893156	-	4585.06	4.46654	1.20481e-16
gi|110645304|ref|NC_002516|pseudocap|136	5618436	5618539	-	119.615	4.29595	6.18951e-10
gi|110645304|ref|NC_002516|pseudocap|136	2164655	2164764	-	38.105	4.24397	1.48659e-05
gi|110645304|ref|NC_002516|pseudocap|136	4445557	4445650	+	58.2881	4.17827	3.41054e-06
gi|110645304|ref|NC_002516|pseudocap|136	5756273	5756345	-	42.2661	3.95686	1.66308e-05
gi|110645304|ref|NC_002516|pseudocap|136	245719	245831	-	43.3528	3.94159	1.64752e-05
gi|110645304|ref|NC_002516|pseudocap|136	855140	855259	+	84.5376	3.89373	3.41363e-07
gi|110645304|ref|NC_002516|pseudocap|136	5969841	5969976	-	151.833	3.8801	6.59516e-08
gi|110645304|ref|NC_002516|pseudocap|136	947067	947195	+	49.3974	3.48931	1.95185e-05
gi|110645304|ref|NC_002516|pseudocap|136	958194	958334	+	131.363	3.14546	3.45261e-06
gi|110645304|ref|NC_002516|pseudocap|136	3498217	3498309	-	186.613	3.06341	2.99413e-06
gi|110645304|ref|NC_002516|pseudocap|136	6110777	6110865	+	57.7355	2.91579	0.000103334
gi|110645304|ref|NC_002516|pseudocap|136	2122347	2122476	-	54.1658	2.76534	0.000719573
gi|110645304|ref|NC_002516|pseudocap|136	6239291	6239383	-	161.889	2.60403	4.05299e-05
gi|110645304|ref|NC_002516|pseudocap|136	5583684	5583801	-	131.197	2.32585	0.000348118
gi|110645304|ref|NC_002516|pseudocap|136	5148938	5149040	+	59.6143	2.2964	0.00124944
gi|110645304|ref|NC_002516|pseudocap|136	6110819	6110894	-	58.2821	2.29479	0.00130283
gi|110645304|ref|NC_002516|pseudocap|136	1215787	1215889	+	97.3504	1.98074	0.00282626
gi|110645304|ref|NC_002516|pseudocap|136	471773	471845	+	50.6684	1.97464	0.00833224
gi|110645304|ref|NC_002516|pseudocap|136	2395792	2395880	-	61.344	1.91888	0.0196987
gi|110645304|ref|NC_002516|pseudocap|136	471852	471975	+	97.9128	1.62422	0.0131749
gi|110645304|ref|NC_002516|pseudocap|136	1997103	1997217	+	735.605	1.56973	0.0121836
gi|110645304|ref|NC_002516|pseudocap|136	3730085	3730216	-	56.1138	1.41546	0.0476796

## Sheet: PA14_exponential
chromosome	start	end	strand	baseMean	log2FoldChange	padj
refseq|NC_008463.1|chromosome	3469323	3469428	+	31.0219	7.40194	1.29784e-05
refseq|NC_008463.1|chromosome	6359650	6359753	-	28.2991	7.27112	2.17929e-05
refseq|NC_008463.1|chromosome	4206791	4206938	-	2647.36	7.1037	5.21562e-39
refseq|NC_008463.1|chromosome	6324402	6324506	+	212.998	6.73011	6.57153e-15
refseq|NC_008463.1|chromosome	5464909	5464996	+	39.3369	6.28637	0.000208172
refseq|NC_008463.1|chromosome	1685563	1685644	+	45.8928	5.49999	1.02847e-05
refseq|NC_008463.1|chromosome	5784613	5784694	-	273.033	5.48975	1.20376e-19
refseq|NC_008463.1|chromosome	1961742	1961871	+	83.7302	5.35798	2.66047e-09
refseq|NC_008463.1|chromosome	4580212	4580302	-	309.239	5.33093	1.42248e-20
refseq|NC_008463.1|chromosome	4562496	4562642	+	410.07	5.26269	1.53037e-24
refseq|NC_008463.1|chromosome	235875	235987	-	38.6542	5.23975	3.06015e-05
refseq|NC_008463.1|chromosome	4313985	4314100	+	57.2181	5.21702	5.61237e-07
refseq|NC_008463.1|chromosome	1117520	1117657	-	30.076	4.87477	0.000205397
refseq|NC_008463.1|chromosome	1079329	1079465	-	249.932	4.74498	8.0363e-19
refseq|NC_008463.1|chromosome	1848013	1848095	+	27.516	4.74237	0.000283451
refseq|NC_008463.1|chromosome	813595	813689	+	1225.75	4.50413	4.96089e-22
refseq|NC_008463.1|chromosome	6017167	6017320	+	127.526	4.4751	8.33966e-13
refseq|NC_008463.1|chromosome	4802678	4802818	-	116.318	4.47469	2.77626e-11
refseq|NC_008463.1|chromosome	4177837	4177918	+	211.964	4.33863	9.14656e-17
refseq|NC_008463.1|chromosome	53737	53877	+	417.478	4.3109	3.95178e-21
refseq|NC_008463.1|chromosome	4727474	4727603	+	122.213	4.2949	1.89129e-11
refseq|NC_008463.1|chromosome	1360895	1361026	+	211.539	4.26558	5.43207e-15
refseq|NC_008463.1|chromosome	4755302	4755440	+	76.1492	4.18242	5.51399e-09
refseq|NC_008463.1|chromosome	5662387	5662466	+	28.4603	4.17685	0.000169732
refseq|NC_008463.1|chromosome	122569	122691	+	75.3037	4.16958	1.52534e-08
refseq|NC_008463.1|chromosome	3353927	3354049	-	65.0932	4.14517	4.61622e-08
refseq|NC_008463.1|chromosome	5465006	5465142	+	211.837	4.1334	5.66463e-16
refseq|NC_008463.1|chromosome	3840501	3840603	+	105.82	4.05778	9.85681e-11
refseq|NC_008463.1|chromosome	4285286	4285409	-	425.644	4.02386	4.99413e-17
refseq|NC_008463.1|chromosome	4755169	4755293	+	42.6569	4.01961	7.87251e-06
refseq|NC_008463.1|chromosome	4532105	4532229	-	117.473	3.99197	2.85087e-11
refseq|NC_008463.1|chromosome	4531986	4532094	-	101.465	3.98641	5.506e-10
refseq|NC_008463.1|chromosome	4562655	4562770	+	296.613	3.96054	6.20314e-18
refseq|NC_008463.1|chromosome	2192622	2192739	+	104.948	3.93884	6.24574e-10
refseq|NC_008463.1|chromosome	3840349	3840476	+	155.192	3.93411	1.69349e-12
refseq|NC_008463.1|chromosome	53625	53735	+	267.921	3.88471	1.37247e-16
refseq|NC_008463.1|chromosome	5627082	5627218	-	29.3968	3.79682	0.000211145
refseq|NC_008463.1|chromosome	4611808	4611898	+	51.4641	3.77922	1.27851e-06
refseq|NC_008463.1|chromosome	2453937	2454080	-	592.002	3.7377	8.16073e-20
refseq|NC_008463.1|chromosome	2717013	2717129	-	147.272	3.70739	1.5769e-11
refseq|NC_008463.1|chromosome	4285768	4285922	+	61.5539	3.6765	2.75723e-07
refseq|NC_008463.1|chromosome	1651777	1651865	+	277.808	3.66296	5.36652e-11
refseq|NC_008463.1|chromosome	550823	550951	+	99.6285	3.62909	1.4132e-09
refseq|NC_008463.1|chromosome	966355	966467	-	33.0653	3.627	0.000127165
refseq|NC_008463.1|chromosome	6383731	6383866	-	159.665	3.58571	1.43647e-09
refseq|NC_008463.1|chromosome	731168	731299	-	31.5853	3.56404	0.000197598
refseq|NC_008463.1|chromosome	1648475	1648618	+	1500.2	3.54117	2.22686e-21
refseq|NC_008463.1|chromosome	2870429	2870549	-	30.347	3.47818	0.000233912
refseq|NC_008463.1|chromosome	3840223	3840346	+	84.1062	3.46285	2.21005e-08
refseq|NC_008463.1|chromosome	1766725	1766840	+	89.4174	3.44885	1.79224e-08
refseq|NC_008463.1|chromosome	1921832	1921936	+	69.0674	3.41113	5.54994e-07
refseq|NC_008463.1|chromosome	3159634	3159798	-	4682.33	3.39469	6.19889e-20
refseq|NC_008463.1|chromosome	1106742	1106851	-	62.3271	3.38517	3.51367e-06
refseq|NC_008463.1|chromosome	2069969	2070071	+	347.244	3.36746	3.26329e-13
refseq|NC_008463.1|chromosome	6533476	6533606	+	55.027	3.33327	2.90201e-06
refseq|NC_008463.1|chromosome	3919391	3919481	-	213.14	3.28548	9.57165e-12
refseq|NC_008463.1|chromosome	464155	464268	+	190.93	3.27496	7.58692e-12
refseq|NC_008463.1|chromosome	5855111	5855218	-	72.5152	3.24299	4.09741e-07
refseq|NC_008463.1|chromosome	3974531	3974638	+	76.922	3.22436	2.64803e-07
refseq|NC_008463.1|chromosome	1939408	1939523	-	54.8134	3.19389	9.47361e-05
refseq|NC_008463.1|chromosome	4590991	4591100	-	54.0013	3.1436	5.2091e-06
refseq|NC_008463.1|chromosome	2870184	2870333	-	74.1005	3.14103	2.54218e-06
refseq|NC_008463.1|chromosome	2870334	2870409	-	38.731	3.11133	0.000111277
refseq|NC_008463.1|chromosome	3176721	3176844	+	31.8333	3.0335	0.000437203
refseq|NC_008463.1|chromosome	1939297	1939381	-	30.3977	2.96442	0.000843946
refseq|NC_008463.1|chromosome	1222262	1222386	-	30.3428	2.94922	0.000689892
refseq|NC_008463.1|chromosome	6444525	6444614	-	69.0668	2.94504	1.97819e-06
refseq|NC_008463.1|chromosome	54430	54547	+	55.956	2.94349	1.27005e-05
refseq|NC_008463.1|chromosome	4313685	4313801	-	51.242	2.92422	2.02104e-05
refseq|NC_008463.1|chromosome	381426	381553	-	37.7523	2.90532	0.000230273
refseq|NC_008463.1|chromosome	712116	712232	+	219.633	2.88601	1.52151e-07
refseq|NC_008463.1|chromosome	1207555	1207657	+	49.4438	2.87527	5.38427e-05
refseq|NC_008463.1|chromosome	5513926	5514065	-	47.6306	2.80491	5.38691e-05
refseq|NC_008463.1|chromosome	4562213	4562340	-	74.914	2.79354	2.54856e-06
refseq|NC_008463.1|chromosome	4755518	4755656	+	37.9315	2.72475	0.000295283
refseq|NC_008463.1|chromosome	5418883	5418998	-	158.749	2.72257	1.27935e-08
refseq|NC_008463.1|chromosome	1302394	1302559	+	103.9	2.69442	5.23929e-06
refseq|NC_008463.1|chromosome	2690683	2690788	-	118.146	2.68138	1.17546e-06
refseq|NC_008463.1|chromosome	5057146	5057244	+	533	2.67177	7.29682e-06
refseq|NC_008463.1|chromosome	4562090	4562198	-	32.0603	2.62277	0.00103996
refseq|NC_008463.1|chromosome	4313825	4313924	-	38.325	2.59014	0.000554851
refseq|NC_008463.1|chromosome	4141341	4141491	-	76.0319	2.56275	1.03858e-05
refseq|NC_008463.1|chromosome	451195	451298	+	58.84	2.30507	0.000245365
refseq|NC_008463.1|chromosome	53394	53535	+	41.0966	2.29866	0.00372301
refseq|NC_008463.1|chromosome	1022344	1022426	-	104.806	2.1735	2.90458e-05
refseq|NC_008463.1|chromosome	6383699	6383808	+	41.0295	2.16756	0.00209962
refseq|NC_008463.1|chromosome	2864318	2864478	+	40.6414	2.16607	0.00278139
refseq|NC_008463.1|chromosome	1924509	1924622	-	50.887	2.134	0.00103121
refseq|NC_008463.1|chromosome	1069356	1069491	+	49.7468	2.10231	0.00161675
refseq|NC_008463.1|chromosome	4860118	4860275	-	64.8346	2.08954	0.000903999
refseq|NC_008463.1|chromosome	5347333	5347483	-	60.1297	2.08726	0.000512501
refseq|NC_008463.1|chromosome	4591074	4591192	+	66.4226	2.05685	0.000711989
refseq|NC_008463.1|chromosome	4486818	4486919	+	131.962	2.03746	3.05697e-05
refseq|NC_008463.1|chromosome	4314067	4314208	-	52.7151	1.92726	0.00401144
refseq|NC_008463.1|chromosome	3508137	3508268	+	58.9212	1.84788	0.0145027
refseq|NC_008463.1|chromosome	2869053	2869187	+	55.0392	1.80077	0.0103524
refseq|NC_008463.1|chromosome	1921681	1921823	+	42.916	1.72303	0.0147354
refseq|NC_008463.1|chromosome	5376770	5376918	+	60.0305	1.7227	0.00379532
refseq|NC_008463.1|chromosome	1311656	1311769	+	66.4695	1.61468	0.00563956
refseq|NC_008463.1|chromosome	2659290	2659426	-	56.4249	1.59827	0.00933154
refseq|NC_008463.1|chromosome	3312421	3312563	+	104.899	1.58759	0.00385001
refseq|NC_008463.1|chromosome	2690817	2690910	-	86.4404	1.57257	0.00616024
refseq|NC_008463.1|chromosome	486625	486724	+	57.6255	1.5441	0.0296971
refseq|NC_008463.1|chromosome	5352501	5352648	+	109.211	1.51366	0.00386053
refseq|NC_008463.1|chromosome	5603971	5604107	-	222.696	1.47361	0.0109667
refseq|NC_008463.1|chromosome	8521	8663	+	288.461	1.44853	0.00152647
refseq|NC_008463.1|chromosome	220534	220652	+	86.2083	1.42924	0.0108964
refseq|NC_008463.1|chromosome	2243979	2244102	+	76.602	1.33126	0.027603
refseq|NC_008463.1|chromosome	1956626	1956751	-	90.836	1.32381	0.0130968
refseq|NC_008463.1|chromosome	5353394	5353509	-	85.4587	1.27758	0.0185977
refseq|NC_008463.1|chromosome	4279162	4279301	-	371.472	1.22625	0.00702928
refseq|NC_008463.1|chromosome	1621006	1621119	+	281.034	1.10383	0.0379573
refseq|NC_008463.1|chromosome	312681	312834	+	121.088	1.03542	0.0436095

## Sheet: PA14_transition
chromosome	start	end	strand	baseMean	log2FoldChange	padj
refseq|NC_008463.1|chromosome	2870336	2870451	-	29.2831	7.15107	2.49917e-05
refseq|NC_008463.1|chromosome	1685563	1685645	+	59.1679	6.72917	2.06667e-05
refseq|NC_008463.1|chromosome	6324381	6324506	+	143.302	6.43045	2.82227e-11
refseq|NC_008463.1|chromosome	4580211	4580303	-	703.865	6.08075	1.27845e-37
refseq|NC_008463.1|chromosome	3011015	3011091	+	30.5372	5.73843	0.000717977
refseq|NC_008463.1|chromosome	3930621	3930740	+	1042.97	5.66623	3.33094e-47
refseq|NC_008463.1|chromosome	53598	53709	+	77.1225	5.54616	2.85616e-08
refseq|NC_008463.1|chromosome	3840501	3840610	+	166.839	5.21214	1.20296e-15
refseq|NC_008463.1|chromosome	4802691	4802811	-	142.606	5.20513	6.58522e-14
refseq|NC_008463.1|chromosome	1928518	1928662	-	39.4509	5.15333	3.4477e-05
refseq|NC_008463.1|chromosome	3469368	3469511	+	70.4981	4.98125	2.0459e-07
refseq|NC_008463.1|chromosome	2870184	2870333	-	48.4391	4.83673	3.41301e-06
refseq|NC_008463.1|chromosome	53725	53877	+	214.064	4.83133	1.66905e-18
refseq|NC_008463.1|chromosome	3840349	3840477	+	252.101	4.8247	1.15853e-17
refseq|NC_008463.1|chromosome	4531930	4532048	-	30.9119	4.79379	0.000180619
refseq|NC_008463.1|chromosome	717685	717784	-	453.725	4.7873	4.73111e-23
refseq|NC_008463.1|chromosome	2192619	2192738	+	1190.64	4.75821	6.23281e-30
refseq|NC_008463.1|chromosome	1766726	1766840	+	61.9576	4.7567	1.25011e-07
refseq|NC_008463.1|chromosome	1222270	1222401	-	70.5579	4.65544	4.28948e-08
refseq|NC_008463.1|chromosome	3353927	3354093	-	298.369	4.60532	7.36554e-18
refseq|NC_008463.1|chromosome	4314109	4314222	+	66.4714	4.56145	3.14459e-08
refseq|NC_008463.1|chromosome	4206877	4206961	-	1689.49	4.55876	2.42977e-21
refseq|NC_008463.1|chromosome	3462578	3462673	-	37.903	4.50099	2.2933e-05
refseq|NC_008463.1|chromosome	813595	813689	+	384.882	4.39187	3.44764e-25
refseq|NC_008463.1|chromosome	5464880	5464994	+	32.0874	4.26719	0.000172204
refseq|NC_008463.1|chromosome	5784613	5784711	-	114.183	4.22555	2.71136e-11
refseq|NC_008463.1|chromosome	4623428	4623536	-	561.325	4.20177	1.04966e-20
refseq|NC_008463.1|chromosome	4206711	4206852	-	2844.85	4.19525	3.92931e-17
refseq|NC_008463.1|chromosome	4727474	4727604	+	322.751	4.16114	3.70432e-19
refseq|NC_008463.1|chromosome	6383745	6383868	-	152.304	4.16027	8.34982e-13
refseq|NC_008463.1|chromosome	1847975	1848097	+	37.5693	4.06515	2.4344e-05
refseq|NC_008463.1|chromosome	4562558	4562699	+	442.749	4.00373	1.60842e-22
refseq|NC_008463.1|chromosome	54414	54561	+	36.7376	3.99512	2.43956e-05
refseq|NC_008463.1|chromosome	3840223	3840346	+	158.565	3.95047	2.18587e-13
refseq|NC_008463.1|chromosome	1106736	1106855	-	294.867	3.9348	1.16164e-16
refseq|NC_008463.1|chromosome	3974530	3974639	+	158.323	3.92351	1.34266e-14
refseq|NC_008463.1|chromosome	4313981	4314102	+	209.809	3.81359	3.34435e-16
refseq|NC_008463.1|chromosome	5855106	5855237	-	141.252	3.71887	3.65762e-10
refseq|NC_008463.1|chromosome	235871	235988	-	37.6594	3.69993	3.2076e-05
refseq|NC_008463.1|chromosome	4285286	4285409	-	807.1	3.68164	2.28881e-28
refseq|NC_008463.1|chromosome	4177831	4177918	+	187.108	3.68158	3.83494e-15
refseq|NC_008463.1|chromosome	1648455	1648600	+	6757.3	3.4838	2.01413e-29
refseq|NC_008463.1|chromosome	5465006	5465156	+	150.086	3.4472	1.34039e-11
refseq|NC_008463.1|chromosome	4681932	4682056	+	53.4057	3.42632	4.37202e-06
refseq|NC_008463.1|chromosome	5057140	5057245	+	1465.98	3.34507	1.7862e-09
refseq|NC_008463.1|chromosome	4755306	4755431	+	36.847	3.32348	9.06457e-05
refseq|NC_008463.1|chromosome	5513924	5514063	-	48.1383	3.29353	5.44162e-06
refseq|NC_008463.1|chromosome	3247112	3247224	+	138.487	3.25584	7.71655e-12
refseq|NC_008463.1|chromosome	6533363	6533475	+	45.9626	3.25155	3.56159e-05
refseq|NC_008463.1|chromosome	4006894	4007015	+	33.2665	3.23741	0.000180494
refseq|NC_008463.1|chromosome	1961741	1961864	+	91.9767	3.1956	2.1572e-08
refseq|NC_008463.1|chromosome	1069233	1069348	+	32.6498	3.16976	0.000172204
refseq|NC_008463.1|chromosome	6383700	6383804	+	88.3781	3.13829	5.59052e-06
refseq|NC_008463.1|chromosome	4285788	4285921	+	31.8813	3.13744	0.000542692
refseq|NC_008463.1|chromosome	5627076	5627220	-	50.5048	3.05883	6.68776e-06
refseq|NC_008463.1|chromosome	6017161	6017320	+	55.168	3.05494	3.64845e-06
refseq|NC_008463.1|chromosome	4313686	4313811	-	66.4379	3.03763	4.91742e-07
refseq|NC_008463.1|chromosome	2729837	2729967	+	53.4551	3.00543	5.41706e-06
refseq|NC_008463.1|chromosome	4532064	4532196	-	58.7592	3.00171	1.90822e-06
refseq|NC_008463.1|chromosome	5469002	5469144	+	100.322	2.96457	7.57911e-09
refseq|NC_008463.1|chromosome	1608344	1608462	+	34.8421	2.95888	0.00272881
refseq|NC_008463.1|chromosome	1849933	1850014	+	72.467	2.94414	9.49962e-07
refseq|NC_008463.1|chromosome	1651773	1651869	+	432.436	2.8889	4.96295e-15
refseq|NC_008463.1|chromosome	1360878	1361000	+	53.8371	2.88588	1.22544e-05
refseq|NC_008463.1|chromosome	4141378	4141507	-	152.936	2.88494	7.71251e-07
refseq|NC_008463.1|chromosome	3403821	3403960	+	65.183	2.85241	6.41423e-06
refseq|NC_008463.1|chromosome	5199663	5199765	-	101.713	2.84923	2.26809e-08
refseq|NC_008463.1|chromosome	4562701	4562836	+	274.628	2.78799	4.23267e-13
refseq|NC_008463.1|chromosome	220534	220653	+	339.736	2.71399	6.49766e-14
refseq|NC_008463.1|chromosome	2659158	2659265	-	61.4407	2.71202	5.8448e-06
refseq|NC_008463.1|chromosome	2476472	2476618	+	82.4878	2.68154	2.0541e-06
refseq|NC_008463.1|chromosome	2275387	2275496	+	78.8563	2.67935	2.3237e-06
refseq|NC_008463.1|chromosome	1921820	1921940	+	122.798	2.64675	7.37836e-07
refseq|NC_008463.1|chromosome	486520	486595	+	61.1665	2.60746	2.51922e-05
refseq|NC_008463.1|chromosome	6533476	6533609	+	53.537	2.59538	0.000298161
refseq|NC_008463.1|chromosome	6444526	6444615	-	112.647	2.58209	0.0003052
refseq|NC_008463.1|chromosome	1924479	1924618	-	58.4392	2.57328	4.17736e-05
refseq|NC_008463.1|chromosome	558949	559068	+	51.3693	2.51825	5.87121e-05
refseq|NC_008463.1|chromosome	4313826	4313924	-	34.8807	2.51749	0.00134617
refseq|NC_008463.1|chromosome	1556942	1557025	+	73.5972	2.48795	3.0778e-05
refseq|NC_008463.1|chromosome	2690682	2690786	-	528.087	2.47669	1.315e-10
refseq|NC_008463.1|chromosome	2717011	2717130	-	77.589	2.46512	8.39005e-05
refseq|NC_008463.1|chromosome	3596490	3596641	-	103.333	2.37897	1.36838e-05
refseq|NC_008463.1|chromosome	4860118	4860273	-	125.958	2.37547	1.23212e-07
refseq|NC_008463.1|chromosome	4206589	4206693	-	201.694	2.37388	5.33251e-05
refseq|NC_008463.1|chromosome	2053398	2053543	+	135.967	2.37359	1.24642e-07
refseq|NC_008463.1|chromosome	4356510	4356598	+	34.7075	2.28823	0.00171573
refseq|NC_008463.1|chromosome	486602	486728	+	167.687	2.27205	2.42534e-07
refseq|NC_008463.1|chromosome	2729988	2730122	+	46.6036	2.24357	0.00040519
refseq|NC_008463.1|chromosome	5447165	5447267	-	45.3818	2.22137	0.000609808
refseq|NC_008463.1|chromosome	5352563	5352715	+	112.142	2.19439	1.68762e-05
refseq|NC_008463.1|chromosome	5421400	5421522	+	46.8147	2.14759	0.00127495
refseq|NC_008463.1|chromosome	4314061	4314207	-	46.4739	2.11919	0.00313452
refseq|NC_008463.1|chromosome	2869055	2869189	+	45.6536	2.05557	0.00232518
refseq|NC_008463.1|chromosome	4591090	4591196	+	487.03	2.05211	2.94893e-09
refseq|NC_008463.1|chromosome	6331414	6331545	+	52.6841	2.04914	0.000908694
refseq|NC_008463.1|chromosome	5604067	5604220	-	511.752	1.99985	5.7908e-07
refseq|NC_008463.1|chromosome	1302394	1302519	+	66.473	1.99665	0.000389799
refseq|NC_008463.1|chromosome	2690817	2690910	-	389.165	1.97208	3.52267e-08
refseq|NC_008463.1|chromosome	1117518	1117653	-	48.5937	1.95146	0.00145884
refseq|NC_008463.1|chromosome	1939410	1939522	-	114.211	1.9406	1.41029e-05
refseq|NC_008463.1|chromosome	3395684	3395770	+	32.6752	1.91098	0.0158993
refseq|NC_008463.1|chromosome	4141593	4141746	-	138.297	1.90785	0.000750384
refseq|NC_008463.1|chromosome	1311694	1311776	+	73.322	1.89784	0.000364135
refseq|NC_008463.1|chromosome	4562168	4562265	-	50.6837	1.87245	0.00361065
refseq|NC_008463.1|chromosome	3974996	3975107	-	4259.43	1.867	7.10914e-10
refseq|NC_008463.1|chromosome	5603944	5604055	-	368.757	1.80551	5.23585e-06
refseq|NC_008463.1|chromosome	159431	159534	-	61.6799	1.80314	0.00504635
refseq|NC_008463.1|chromosome	1069352	1069491	+	142.222	1.77531	5.56355e-05
refseq|NC_008463.1|chromosome	3975109	3975218	-	856.14	1.74353	1.04952e-06
refseq|NC_008463.1|chromosome	3974757	3974896	-	256.497	1.73557	0.000520294
refseq|NC_008463.1|chromosome	731176	731300	-	47.5834	1.73543	0.00409131
refseq|NC_008463.1|chromosome	3159634	3159757	-	2076.02	1.72914	0.000394876
refseq|NC_008463.1|chromosome	298415	298537	+	33.5626	1.71437	0.02064
refseq|NC_008463.1|chromosome	3596270	3596412	-	81.2383	1.65869	0.00320553
refseq|NC_008463.1|chromosome	4892736	4892881	+	669.336	1.64519	5.0193e-07
refseq|NC_008463.1|chromosome	2926423	2926515	+	78.9911	1.60118	0.00149493
refseq|NC_008463.1|chromosome	312680	312834	+	300.731	1.56017	5.78572e-05
refseq|NC_008463.1|chromosome	312563	312677	+	70.4418	1.54572	0.00499808
refseq|NC_008463.1|chromosome	4892584	4892726	+	345.85	1.54206	0.000118037
refseq|NC_008463.1|chromosome	1548581	1548686	+	35.8116	1.49666	0.0277663
refseq|NC_008463.1|chromosome	8473	8550	+	154.713	1.4487	0.000637907
refseq|NC_008463.1|chromosome	2199955	2200046	+	41.578	1.39725	0.0376907
refseq|NC_008463.1|chromosome	1069505	1069641	+	85.86	1.37338	0.0053201
refseq|NC_008463.1|chromosome	1897695	1897822	+	273.305	1.36799	0.00127633
refseq|NC_008463.1|chromosome	5843421	5843526	-	144.663	1.32922	0.0023749
refseq|NC_008463.1|chromosome	4138554	4138692	+	123.484	1.31274	0.00379382
refseq|NC_008463.1|chromosome	2053270	2053385	+	141.735	1.31157	0.00236067
refseq|NC_008463.1|chromosome	312881	313022	+	56.6807	1.24554	0.0410244
refseq|NC_008463.1|chromosome	4892900	4893056	+	356.312	1.19497	0.0010937
refseq|NC_008463.1|chromosome	5352448	5352561	+	64.7838	1.14222	0.0353122
refseq|NC_008463.1|chromosome	3312185	3312337	+	120.208	1.13741	0.0131249
refseq|NC_008463.1|chromosome	1621004	1621130	+	388.922	1.04767	0.0155895

## Sheet: PA14_stationary
chromosome	start	end	strand	baseMean	log2FoldChange	padj
refseq|NC_008463.1|chromosome	58500	58620	+	502.969	5.40596	7.60768e-26
refseq|NC_008463.1|chromosome	53626	53731	+	71.7524	5.38678	1.4076e-07
refseq|NC_008463.1|chromosome	53737	53877	+	128.499	5.22855	8.05607e-12
refseq|NC_008463.1|chromosome	4313981	4314102	+	158.091	5.08294	1.64191e-12
refseq|NC_008463.1|chromosome	3840501	3840610	+	147.053	5.0243	9.13702e-13
refseq|NC_008463.1|chromosome	2192640	2192736	+	294.556	4.85417	8.57274e-14
refseq|NC_008463.1|chromosome	1768511	1768591	+	238.132	4.77381	5.75107e-14
refseq|NC_008463.1|chromosome	3840349	3840476	+	189.56	4.76305	1.96291e-14
refseq|NC_008463.1|chromosome	4633337	4633465	-	26.9689	4.5554	0.000622384
refseq|NC_008463.1|chromosome	1222259	1222401	-	77.7433	4.49371	1.60072e-08
refseq|NC_008463.1|chromosome	1685562	1685645	+	49.4712	4.3932	3.71041e-06
refseq|NC_008463.1|chromosome	5784611	5784695	-	94.8351	4.35462	7.9365e-10
refseq|NC_008463.1|chromosome	3840223	3840328	+	111.386	4.23621	2.42024e-10
refseq|NC_008463.1|chromosome	2870186	2870328	-	32.2664	4.23271	0.000112043
refseq|NC_008463.1|chromosome	4802691	4802821	-	84.3801	4.17837	5.36731e-09
refseq|NC_008463.1|chromosome	813596	813689	+	200.723	4.17724	5.95226e-14
refseq|NC_008463.1|chromosome	1928477	1928583	-	30.1294	4.10376	0.000165148
refseq|NC_008463.1|chromosome	122572	122692	+	121.674	4.09301	1.13864e-10
refseq|NC_008463.1|chromosome	4727474	4727609	+	226.534	4.01116	1.52298e-14
refseq|NC_008463.1|chromosome	4313685	4313803	-	46.6977	4.00614	4.85341e-06
refseq|NC_008463.1|chromosome	4314110	4314222	+	33.1893	3.82951	0.000141819
refseq|NC_008463.1|chromosome	4206819	4206959	-	2594.83	3.81374	3.05101e-14
refseq|NC_008463.1|chromosome	3353927	3354051	-	155.713	3.77979	2.28768e-10
refseq|NC_008463.1|chromosome	4623425	4623533	-	350.88	3.72183	1.04096e-14
refseq|NC_008463.1|chromosome	5464910	5465000	+	30.5432	3.70079	0.000248589
refseq|NC_008463.1|chromosome	1961677	1961793	+	45.243	3.6843	1.0333e-05
refseq|NC_008463.1|chromosome	5465006	5465153	+	111.889	3.61157	1.12878e-07
refseq|NC_008463.1|chromosome	4177831	4177918	+	108.549	3.56601	8.74149e-09
refseq|NC_008463.1|chromosome	235871	235988	-	41.5617	3.47048	4.80278e-05
refseq|NC_008463.1|chromosome	464172	464266	+	308.342	3.45525	3.05336e-10
refseq|NC_008463.1|chromosome	1980856	1980937	+	134.288	3.38911	4.24169e-10
refseq|NC_008463.1|chromosome	4562554	4562684	+	296.94	3.38067	4.59779e-13
refseq|NC_008463.1|chromosome	4532106	4532235	-	31.1196	3.35858	0.000229536
refseq|NC_008463.1|chromosome	2729824	2729965	+	47.1632	3.2944	1.73211e-05
refseq|NC_008463.1|chromosome	4206708	4206808	-	1761.34	3.26688	2.2059e-08
refseq|NC_008463.1|chromosome	3403811	3403932	+	88.1078	3.26473	8.3237e-08
refseq|NC_008463.1|chromosome	3469392	3469536	+	47.0306	3.26026	2.63253e-05
refseq|NC_008463.1|chromosome	5513923	5514061	-	40.0352	3.23775	5.58069e-05
refseq|NC_008463.1|chromosome	6383745	6383841	-	109.274	3.22761	2.11538e-08
refseq|NC_008463.1|chromosome	4285298	4285409	-	730.979	3.21563	2.55262e-13
refseq|NC_008463.1|chromosome	4681942	4682057	+	56.3715	3.06457	1.04363e-05
refseq|NC_008463.1|chromosome	2275385	2275517	+	100.456	3.02604	9.3214e-08
refseq|NC_008463.1|chromosome	5447162	5447267	-	40.5073	3.0253	0.000108985
refseq|NC_008463.1|chromosome	2478401	2478511	+	45.1935	3.0203	4.90426e-05
refseq|NC_008463.1|chromosome	2729987	2730122	+	40.4744	3.00856	9.91365e-05
refseq|NC_008463.1|chromosome	2069948	2070071	+	369.767	3.00426	3.85952e-11
refseq|NC_008463.1|chromosome	1648455	1648578	+	7074.1	2.92545	2.76732e-14
refseq|NC_008463.1|chromosome	4562168	4562261	-	41.3192	2.87468	0.000135294
refseq|NC_008463.1|chromosome	1106741	1106855	-	334.783	2.86252	2.36483e-10
refseq|NC_008463.1|chromosome	1921815	1921941	+	155.791	2.82099	8.84858e-08
refseq|NC_008463.1|chromosome	4006913	4007026	+	38.9665	2.8175	0.000359718
refseq|NC_008463.1|chromosome	2454015	2454104	-	131.818	2.79541	5.4287e-07
refseq|NC_008463.1|chromosome	3974531	3974636	+	146.746	2.77991	8.84858e-08
refseq|NC_008463.1|chromosome	1360895	1361026	+	70.7883	2.72478	2.33947e-05
refseq|NC_008463.1|chromosome	1924509	1924615	-	44.028	2.65687	0.000322615
refseq|NC_008463.1|chromosome	220534	220652	+	248.118	2.65042	6.09659e-09
refseq|NC_008463.1|chromosome	1766720	1766838	+	48.5483	2.6319	0.00017484
refseq|NC_008463.1|chromosome	1320602	1320708	+	30.7133	2.57454	0.00145417
refseq|NC_008463.1|chromosome	3596505	3596604	-	39.2191	2.47697	0.000896041
refseq|NC_008463.1|chromosome	4353604	4353698	+	43.2032	2.46553	0.000483763
refseq|NC_008463.1|chromosome	6383701	6383807	+	205.201	2.45311	5.98846e-05
refseq|NC_008463.1|chromosome	5627075	5627220	-	38.7877	2.43509	0.000782141
refseq|NC_008463.1|chromosome	2476464	2476619	+	54.8533	2.42263	0.000482805
refseq|NC_008463.1|chromosome	2869418	2869550	+	35.6285	2.40512	0.00152001
refseq|NC_008463.1|chromosome	6533453	6533603	+	33.7823	2.38087	0.00229685
refseq|NC_008463.1|chromosome	4154313	4154449	-	34.1788	2.34461	0.00296058
refseq|NC_008463.1|chromosome	4313822	4313946	-	35.6708	2.27861	0.00219615
refseq|NC_008463.1|chromosome	4562705	4562834	+	238.668	2.27411	5.31298e-07
refseq|NC_008463.1|chromosome	5199662	5199766	-	104.754	2.26077	2.53378e-05
refseq|NC_008463.1|chromosome	2926425	2926516	+	71.2191	2.25025	0.000140063
refseq|NC_008463.1|chromosome	3247114	3247248	+	142.278	2.24245	1.14089e-05
refseq|NC_008463.1|chromosome	2515828	2515951	-	73.4074	2.20149	0.000324766
refseq|NC_008463.1|chromosome	4314036	4314175	-	53.2647	2.13954	0.000764521
refseq|NC_008463.1|chromosome	4860125	4860273	-	99.6296	2.12877	8.52697e-05
refseq|NC_008463.1|chromosome	2869053	2869189	+	73.3194	2.12752	0.000283169
refseq|NC_008463.1|chromosome	1117518	1117665	-	35.6088	2.12552	0.0034075
refseq|NC_008463.1|chromosome	2027954	2028047	+	78.6191	2.12118	0.000358201
refseq|NC_008463.1|chromosome	1521788	1521924	+	35.7642	2.07995	0.00521841
refseq|NC_008463.1|chromosome	1939411	1939534	-	105.923	1.99253	0.000166396
refseq|NC_008463.1|chromosome	3950616	3950716	+	62.4237	1.9796	0.00170842
refseq|NC_008463.1|chromosome	5604067	5604220	-	493.234	1.97418	4.99028e-05
refseq|NC_008463.1|chromosome	3445822	3445916	-	41.2316	1.96112	0.00414303
refseq|NC_008463.1|chromosome	558948	559068	+	37.9322	1.93084	0.00686634
refseq|NC_008463.1|chromosome	1194740	1194876	+	36.0207	1.87018	0.0171343
refseq|NC_008463.1|chromosome	312680	312834	+	358.61	1.85515	1.55447e-05
refseq|NC_008463.1|chromosome	2108085	2108239	+	43.4102	1.84748	0.00669254
refseq|NC_008463.1|chromosome	4141340	4141491	-	122.379	1.81983	0.000356575
refseq|NC_008463.1|chromosome	312547	312676	+	84.0653	1.79091	0.00111282
refseq|NC_008463.1|chromosome	4591074	4591196	+	470.545	1.78594	3.0212e-05
refseq|NC_008463.1|chromosome	5603943	5604051	-	250.103	1.76392	0.000107982
refseq|NC_008463.1|chromosome	4892736	4892883	+	787.933	1.74492	2.50922e-05
refseq|NC_008463.1|chromosome	486577	486727	+	149.019	1.7372	0.000440041
refseq|NC_008463.1|chromosome	4141521	4141649	-	108.819	1.71091	0.00120843
refseq|NC_008463.1|chromosome	3159634	3159760	-	2280.78	1.70208	0.000181801
refseq|NC_008463.1|chromosome	4892583	4892725	+	409.774	1.69078	7.79106e-05
refseq|NC_008463.1|chromosome	1069359	1069491	+	81.7217	1.62057	0.00349338
refseq|NC_008463.1|chromosome	2690682	2690788	-	659.758	1.61565	0.000956129
refseq|NC_008463.1|chromosome	5352611	5352718	+	86.8843	1.59117	0.00322631
refseq|NC_008463.1|chromosome	640403	640512	-	38.2163	1.5577	0.0330896
refseq|NC_008463.1|chromosome	312898	313021	+	56.8991	1.54118	0.0112141
refseq|NC_008463.1|chromosome	5352484	5352608	+	63.1004	1.50049	0.0117037
refseq|NC_008463.1|chromosome	2515725	2515826	-	43.6115	1.49738	0.0297359
refseq|NC_008463.1|chromosome	3190495	3190614	-	39.898	1.45573	0.0425195
refseq|NC_008463.1|chromosome	5907370	5907470	+	62.7116	1.37341	0.0286673
refseq|NC_008463.1|chromosome	4138553	4138694	+	88.6277	1.3693	0.0126186
refseq|NC_008463.1|chromosome	2053398	2053512	+	89.4256	1.34401	0.0218035
refseq|NC_008463.1|chromosome	3324961	3325079	+	66.1999	1.32217	0.041362
refseq|NC_008463.1|chromosome	3974754	3974895	-	154.99	1.32131	0.0274933
refseq|NC_008463.1|chromosome	2244017	2244102	+	144.036	1.30879	0.0182329
refseq|NC_008463.1|chromosome	2690817	2690919	-	442.591	1.30291	0.00350984
refseq|NC_008463.1|chromosome	2717011	2717143	-	107.186	1.2348	0.0248242
refseq|NC_008463.1|chromosome	2659131	2659262	-	56.5402	1.23151	0.0461709
refseq|NC_008463.1|chromosome	1817019	1817146	+	189.608	1.17641	0.0143749
refseq|NC_008463.1|chromosome	5413839	5413954	-	107.448	1.14571	0.0424948
refseq|NC_008463.1|chromosome	4892903	4893057	+	397.939	1.06946	0.0176224
refseq|NC_008463.1|chromosome	5843409	5843526	-	148.765	1.06329	0.0413198

## Sheet: IHMA87_exponential
chromosome	start	end	strand	baseMean	log2FoldChange	padj
gnl|PBRC|IHMA87_1	4193514	4193657	-	1453.11	6.33111	4.50059e-29
gnl|PBRC|IHMA87_1	1636566	1636646	+	519.734	6.27974	2.17937e-23
gnl|PBRC|IHMA87_1	3258415	3258548	+	389.014	6.17409	1.06583e-25
gnl|PBRC|IHMA87_1	188739	188819	+	199.297	6.11565	1.37238e-19
gnl|PBRC|IHMA87_1	3476609	3476767	-	195.964	5.85996	2.66479e-18
gnl|PBRC|IHMA87_1	4193358	4193487	-	235.952	5.66832	6.30201e-21
gnl|PBRC|IHMA87_1	4215458	4215580	-	114.408	5.52539	0.0072727
gnl|PBRC|IHMA87_1	6358596	6358719	+	141.136	5.36714	1.80906e-12
gnl|PBRC|IHMA87_1	5732488	5732585	-	51.6172	5.29553	2.44471e-09
gnl|PBRC|IHMA87_1	6299286	6299406	+	67.0148	5.22663	1.22271e-10
gnl|PBRC|IHMA87_1	3643826	3643904	+	289.271	5.22354	7.56738e-17
gnl|PBRC|IHMA87_1	2532769	2532852	+	26229.8	5.20529	2.21738e-15
gnl|PBRC|IHMA87_1	3512982	3513104	-	10830	4.97183	3.58394e-13
gnl|PBRC|IHMA87_1	270397	270503	-	1135.71	4.97066	4.65435e-21
gnl|PBRC|IHMA87_1	4767638	4767751	-	582.721	4.92756	2.56944e-23
gnl|PBRC|IHMA87_1	1071466	1071539	-	98.6756	4.81075	1.11347e-12
gnl|PBRC|IHMA87_1	208828	208929	-	158.351	4.80069	1.23434e-12
gnl|PBRC|IHMA87_1	2101333	2101428	+	512.138	4.68534	1.33278e-14
gnl|PBRC|IHMA87_1	1711274	1711361	+	239.831	4.6652	7.2566e-14
gnl|PBRC|IHMA87_1	4507801	4507872	+	83.9848	4.64586	2.97471e-10
gnl|PBRC|IHMA87_1	1024066	1024203	-	266.085	4.60907	7.26865e-16
gnl|PBRC|IHMA87_1	66374	66457	+	67.3018	4.58743	0.0311983
gnl|PBRC|IHMA87_1	5732591	5732693	-	51.1932	4.50941	2.00539e-07
gnl|PBRC|IHMA87_1	5295326	5295449	+	388.483	4.50857	3.35558e-14
gnl|PBRC|IHMA87_1	6307988	6308087	+	59.5606	4.36472	5.68956e-07
gnl|PBRC|IHMA87_1	4507888	4508044	+	306.269	4.30563	3.75655e-16
gnl|PBRC|IHMA87_1	4467002	4467108	-	529.624	4.30382	2.84077e-13
gnl|PBRC|IHMA87_1	2445483	2445595	-	64.0828	4.10584	5.48558e-08
gnl|PBRC|IHMA87_1	2532749	2532825	-	150.351	4.04466	1.2376e-11
gnl|PBRC|IHMA87_1	2439797	2439920	-	92.522	3.87012	2.81362e-08
gnl|PBRC|IHMA87_1	4466843	4466972	-	267.382	3.84418	2.77467e-09
gnl|PBRC|IHMA87_1	3704348	3704443	-	609.568	3.81382	4.65e-14
gnl|PBRC|IHMA87_1	4269154	4269278	-	241.088	3.67313	1.98247e-11
gnl|PBRC|IHMA87_1	6217700	6217812	-	141.442	3.52714	1.31667e-09
gnl|PBRC|IHMA87_1	3131104	3131245	-	197.704	3.47757	3.2447e-07
gnl|PBRC|IHMA87_1	2293781	2293872	+	53.8448	3.35308	1.8787e-05
gnl|PBRC|IHMA87_1	4351659	4351770	-	166.258	3.33474	7.41902e-08
gnl|PBRC|IHMA87_1	2152611	2152715	+	353.421	3.30803	5.8627e-11
gnl|PBRC|IHMA87_1	5919846	5919935	-	156.957	3.27897	4.52372e-07
gnl|PBRC|IHMA87_1	5400663	5400765	-	262.307	3.26751	2.58169e-06
gnl|PBRC|IHMA87_2	116500	116589	+	66.7947	3.22341	1.38079e-05
gnl|PBRC|IHMA87_1	5295469	5295562	+	105.329	3.17275	2.8442e-06
gnl|PBRC|IHMA87_1	1602611	1602684	+	237.92	3.14427	1.2756e-08
gnl|PBRC|IHMA87_1	129048	129200	+	383.092	3.01586	7.74135e-08
gnl|PBRC|IHMA87_1	5295229	5295315	+	83.3674	2.81869	0.00027875
gnl|PBRC|IHMA87_1	215473	215572	+	51.862	2.80758	0.000178661
gnl|PBRC|IHMA87_1	2846399	2846506	+	142.495	2.80659	8.56389e-06
gnl|PBRC|IHMA87_1	5625160	5625242	-	349.836	2.73995	5.05833e-08
gnl|PBRC|IHMA87_1	4423450	4423549	+	453.797	2.6899	6.50644e-08
gnl|PBRC|IHMA87_1	1305324	1305452	+	261.315	2.62128	7.24754e-06
gnl|PBRC|IHMA87_1	6358633	6358777	-	116.328	2.59429	0.00149148
gnl|PBRC|IHMA87_1	1599249	1599348	+	451.899	2.47927	3.04037e-06
gnl|PBRC|IHMA87_1	2846512	2846621	+	94.2579	2.26169	0.000755362
gnl|PBRC|IHMA87_1	2708024	2708113	+	116.218	2.09354	0.000842682
gnl|PBRC|IHMA87_2	297	426	-	89.4612	2.08523	0.00268088
gnl|PBRC|IHMA87_1	2153002	2153102	+	81.2978	2.06415	0.00514281
gnl|PBRC|IHMA87_1	2845590	2845678	+	94.2212	2.0437	0.00442507
gnl|PBRC|IHMA87_1	590347	590500	+	68.5623	2.01731	0.00604083
gnl|PBRC|IHMA87_1	2085329	2085447	+	103.669	1.93737	0.0026229
gnl|PBRC|IHMA87_1	5308967	5309105	+	126.579	1.93452	0.00654327
gnl|PBRC|IHMA87_1	3070328	3070435	-	1637.79	1.87833	9.66928e-05
gnl|PBRC|IHMA87_1	3636878	3636985	+	80.3879	1.80555	0.0185845
gnl|PBRC|IHMA87_1	6175141	6175242	-	154.613	1.78988	0.0247933
gnl|PBRC|IHMA87_1	2037626	2037744	-	97.367	1.76429	0.00940224
gnl|PBRC|IHMA87_1	4705529	4705659	+	299.973	1.6172	0.00662996
gnl|PBRC|IHMA87_1	967381	967498	-	79.6937	1.61592	0.0271412
gnl|PBRC|IHMA87_1	311058	311140	+	656.7	1.52424	0.00369788
gnl|PBRC|IHMA87_2	45452	45544	-	314.761	1.47965	0.0120878
gnl|PBRC|IHMA87_1	3548875	3548967	+	122.257	1.46599	0.0269325
gnl|PBRC|IHMA87_1	5559446	5559562	-	257.648	1.44592	0.0137444

## Sheet: IHMA87_transition
chromosome	start	end	strand	baseMean	log2FoldChange	padj
gnl|PBRC|IHMA87_1	2438028	2438115	-	92.8005	7.17661	9.28821e-08
gnl|PBRC|IHMA87_1	4354094	4354250	-	84.8986	7.04813	1.86464e-07
gnl|PBRC|IHMA87_1	188626	188695	+	41.9643	6.98377	1.72886e-05
gnl|PBRC|IHMA87_1	188732	188829	+	136.526	6.72283	7.11634e-12
gnl|PBRC|IHMA87_1	5732591	5732693	-	48.9789	6.33582	3.07521e-06
gnl|PBRC|IHMA87_1	3512982	3513105	-	7425.63	6.08051	2.10716e-25
gnl|PBRC|IHMA87_1	2532771	2532852	+	6942.53	5.86849	4.85765e-22
gnl|PBRC|IHMA87_1	3643826	3643904	+	244.155	5.7678	1.43595e-16
gnl|PBRC|IHMA87_1	3258414	3258512	+	1919.12	5.75131	1.15825e-20
gnl|PBRC|IHMA87_1	3476609	3476736	-	151.706	5.5579	6.57719e-12
gnl|PBRC|IHMA87_1	1071465	1071543	-	230.741	5.51858	9.23958e-12
gnl|PBRC|IHMA87_1	2715815	2715949	+	36.0249	5.23086	8.37201e-06
gnl|PBRC|IHMA87_1	208871	208973	-	235.61	5.22117	1.1292e-14
gnl|PBRC|IHMA87_1	4467005	4467107	-	77.5989	5.07438	4.95063e-09
gnl|PBRC|IHMA87_1	4507876	4508021	+	177.902	5.04618	2.60192e-12
gnl|PBRC|IHMA87_1	4823746	4823889	+	52.124	4.92888	3.65614e-07
gnl|PBRC|IHMA87_1	3704333	3704455	-	862.477	4.9246	5.84365e-15
gnl|PBRC|IHMA87_1	4351695	4351790	-	40.2544	4.9082	0.0405366
gnl|PBRC|IHMA87_1	4161422	4161508	+	56.4994	4.65774	4.3051e-07
gnl|PBRC|IHMA87_1	3859771	3859875	+	206.331	4.62988	1.01551e-12
gnl|PBRC|IHMA87_1	6217677	6217812	-	117.789	4.50731	7.87113e-10
gnl|PBRC|IHMA87_1	2411219	2411306	-	39.9838	4.49099	7.47566e-06
gnl|PBRC|IHMA87_1	2965731	2965843	-	48.1795	4.36454	3.57815e-06
gnl|PBRC|IHMA87_1	2101317	2101427	+	83.8414	4.35665	1.09569e-08
gnl|PBRC|IHMA87_1	1636562	1636650	+	49.2856	4.16671	2.74919e-06
gnl|PBRC|IHMA87_1	4269155	4269278	-	314.098	4.12018	2.39365e-11
gnl|PBRC|IHMA87_1	129048	129199	+	309.412	4.11737	2.52511e-11
gnl|PBRC|IHMA87_1	215312	215388	+	94.891	4.10668	1.73741e-08
gnl|PBRC|IHMA87_1	4549112	4549204	-	35.1647	4.08073	3.52699e-05
gnl|PBRC|IHMA87_1	3131104	3131224	-	114.905	3.97945	1.80097e-05
gnl|PBRC|IHMA87_1	4193541	4193657	-	759.659	3.93311	3.45534e-11
gnl|PBRC|IHMA87_1	1024060	1024193	-	48.0345	3.86657	4.55369e-06
gnl|PBRC|IHMA87_1	4767637	4767738	-	63.8094	3.8578	1.54951e-06
gnl|PBRC|IHMA87_1	2846399	2846506	+	108.302	3.79851	9.7872e-08
gnl|PBRC|IHMA87_1	270396	270503	-	75.0639	3.7442	4.36862e-07
gnl|PBRC|IHMA87_1	2439825	2439902	-	71.1341	3.74299	1.05868e-06
gnl|PBRC|IHMA87_1	4263049	4263153	-	243.001	3.71419	4.58876e-10
gnl|PBRC|IHMA87_1	3281986	3282062	-	74.8876	3.57486	0.000107845
gnl|PBRC|IHMA87_1	4508026	4508138	+	56.432	3.56012	8.89621e-05
gnl|PBRC|IHMA87_1	4215461	4215562	-	64.3506	3.54539	2.68937e-06
gnl|PBRC|IHMA87_1	2845589	2845677	+	86.8808	3.35345	4.86315e-05
gnl|PBRC|IHMA87_1	6016745	6016842	-	79.0586	3.33858	4.15546e-06
gnl|PBRC|IHMA87_1	3698779	3698900	-	73.4919	3.24688	7.72343e-06
gnl|PBRC|IHMA87_1	3318492	3318630	+	173.638	3.07641	4.22605e-06
gnl|PBRC|IHMA87_1	2846511	2846620	+	43.9719	3.06534	0.000222035
gnl|PBRC|IHMA87_1	1872743	1872848	+	107.183	3.04623	4.39209e-06
gnl|PBRC|IHMA87_1	3362853	3362950	-	223.593	2.90178	3.68933e-05
gnl|PBRC|IHMA87_1	6358596	6358718	+	136.733	2.79689	4.01216e-05
gnl|PBRC|IHMA87_1	6016589	6016704	-	105.803	2.70721	0.000236505
gnl|PBRC|IHMA87_1	2152579	2152734	+	51.6254	2.70124	0.00137737
gnl|PBRC|IHMA87_2	324	427	-	59.0172	2.67826	0.000296678
gnl|PBRC|IHMA87_1	1516751	1516866	+	59.8467	2.64371	0.000500703
gnl|PBRC|IHMA87_1	3548865	3548965	+	66.407	2.57831	0.000304214
gnl|PBRC|IHMA87_1	4193411	4193528	-	155.308	2.41252	0.000123314
gnl|PBRC|IHMA87_1	5371489	5371571	-	52.3105	2.36624	0.00202363
gnl|PBRC|IHMA87_1	3435519	3435640	+	100.565	2.32968	0.00247887
gnl|PBRC|IHMA87_1	3129458	3129589	+	47.0371	2.23302	0.00368939
gnl|PBRC|IHMA87_1	3435263	3435367	+	134.08	2.21424	0.00586023
gnl|PBRC|IHMA87_1	1918110	1918240	+	199.202	2.17626	0.00314108
gnl|PBRC|IHMA87_1	3435113	3435249	+	260.931	2.17187	0.00365812
gnl|PBRC|IHMA87_1	907030	907144	+	61.7182	2.16947	0.00458596
gnl|PBRC|IHMA87_1	4534687	4534797	-	241.164	2.07751	0.00225353
gnl|PBRC|IHMA87_1	2506455	2506556	-	41.2847	2.07609	0.00874241
gnl|PBRC|IHMA87_1	1558233	1558374	-	63.4336	2.07492	0.00479054
gnl|PBRC|IHMA87_1	1918251	1918356	+	163.347	2.04392	0.010496
gnl|PBRC|IHMA87_1	3435378	3435505	+	169.153	1.98948	0.0182476
gnl|PBRC|IHMA87_1	6175125	6175242	-	71.6392	1.92157	0.00886363
gnl|PBRC|IHMA87_1	3129343	3129446	+	44.8906	1.82151	0.0180005
gnl|PBRC|IHMA87_1	801691	801772	-	47.204	1.74927	0.0354963
gnl|PBRC|IHMA87_1	654918	655058	+	356.907	1.53188	0.0196505
gnl|PBRC|IHMA87_1	4516949	4517029	-	972.796	1.49117	0.0124322
gnl|PBRC|IHMA87_1	327471	327547	+	99.5478	1.48438	0.0312821

## Sheet: IHMA87_stationary
chromosome	start	end	strand	baseMean	log2FoldChange	padj
gnl|PBRC|IHMA87_1	188721	188817	+	48.52	5.79832	8.8383e-06
gnl|PBRC|IHMA87_1	2438040	2438116	-	122.718	5.5837	3.52933e-13
gnl|PBRC|IHMA87_1	3476568	3476724	-	135.244	5.29946	1.4599e-13
gnl|PBRC|IHMA87_1	208830	208949	-	366.552	5.24912	2.95259e-21
gnl|PBRC|IHMA87_1	3258414	3258513	+	2165.94	5.02171	1.58989e-37
gnl|PBRC|IHMA87_1	1071465	1071542	-	277.405	5.01342	7.03301e-20
gnl|PBRC|IHMA87_1	4823748	4823857	+	36.2075	4.78049	6.68902e-06
gnl|PBRC|IHMA87_1	3859763	3859875	+	260.971	4.72276	1.05735e-19
gnl|PBRC|IHMA87_1	5732504	5732585	-	34.1254	4.69232	1.35448e-05
gnl|PBRC|IHMA87_1	2532771	2532852	+	3926.58	4.60538	3.30153e-37
gnl|PBRC|IHMA87_1	5827315	5827445	-	206.128	4.58751	4.40731e-18
gnl|PBRC|IHMA87_1	2101319	2101427	+	150.089	4.57544	9.68201e-15
gnl|PBRC|IHMA87_1	4193541	4193652	-	166.72	4.57536	2.72955e-15
gnl|PBRC|IHMA87_1	4354093	4354235	-	80.5509	4.48557	4.31447e-10
gnl|PBRC|IHMA87_1	3704324	3704452	-	290.624	4.46883	3.65902e-16
gnl|PBRC|IHMA87_1	3512981	3513105	-	11592.4	4.38374	1.725e-32
gnl|PBRC|IHMA87_1	3643826	3643904	+	157.76	4.34898	4.47047e-15
gnl|PBRC|IHMA87_1	4269121	4269233	-	558.161	4.10642	9.39919e-24
gnl|PBRC|IHMA87_1	2715810	2715947	+	55.8789	3.95108	5.8853e-08
gnl|PBRC|IHMA87_1	2846372	2846505	+	45.9748	3.90218	1.70053e-06
gnl|PBRC|IHMA87_1	2845588	2845678	+	99.8468	3.83203	6.26173e-10
gnl|PBRC|IHMA87_1	3131100	3131224	-	72.0137	3.79707	4.6244e-09
gnl|PBRC|IHMA87_1	4507843	4507997	+	62.2974	3.7932	1.09457e-07
gnl|PBRC|IHMA87_1	4215460	4215570	-	82.1809	3.76192	7.07701e-10
gnl|PBRC|IHMA87_1	4367967	4368112	+	80.3152	3.69286	1.57457e-08
gnl|PBRC|IHMA87_1	3134679	3134826	+	128.298	3.65197	1.89211e-11
gnl|PBRC|IHMA87_1	215266	215385	+	75.1152	3.5488	1.23712e-08
gnl|PBRC|IHMA87_1	3698772	3698899	-	79.9596	3.43278	3.1768e-09
gnl|PBRC|IHMA87_1	4193411	4193522	-	51.1631	3.39348	1.30427e-06
gnl|PBRC|IHMA87_1	465551	465674	+	84.5312	3.34906	1.07256e-08
gnl|PBRC|IHMA87_1	6016746	6016843	-	189.623	3.22831	2.30284e-09
gnl|PBRC|IHMA87_1	4767638	4767741	-	41.7402	3.21504	2.07396e-05
gnl|PBRC|IHMA87_1	270397	270475	-	53.6479	3.2141	2.89573e-06
gnl|PBRC|IHMA87_1	4351661	4351769	-	36.1861	3.21214	7.66392e-05
gnl|PBRC|IHMA87_1	3507003	3507129	-	47.0317	3.18755	4.80168e-06
gnl|PBRC|IHMA87_1	4466998	4467106	-	43.1257	3.13682	3.91907e-05
gnl|PBRC|IHMA87_1	6217688	6217813	-	80.6876	3.10118	7.77878e-08
gnl|PBRC|IHMA87_1	767658	767766	+	66.3586	3.06468	6.85096e-07
gnl|PBRC|IHMA87_1	1872702	1872851	+	144.388	2.9908	1.05099e-09
gnl|PBRC|IHMA87_1	3643712	3643824	+	45.5423	2.8821	4.98533e-05
gnl|PBRC|IHMA87_1	129047	129199	+	218.853	2.85121	9.38491e-11
gnl|PBRC|IHMA87_1	4508009	4508115	+	36.7694	2.85079	0.000148829
gnl|PBRC|IHMA87_1	6175104	6175243	-	134.515	2.83443	2.53412e-09
gnl|PBRC|IHMA87_1	2439796	2439906	-	72.2744	2.75154	2.0332e-06
gnl|PBRC|IHMA87_1	6016582	6016704	-	292.862	2.73313	1.14767e-07
gnl|PBRC|IHMA87_2	183096	183225	-	37.2383	2.67447	0.000134998
gnl|PBRC|IHMA87_1	6358651	6358762	-	47.4285	2.64343	4.68065e-05
gnl|PBRC|IHMA87_1	1382494	1382602	-	50.1049	2.6381	2.6213e-05
gnl|PBRC|IHMA87_1	1558235	1558351	-	59.7093	2.4974	1.93607e-05
gnl|PBRC|IHMA87_2	296	425	-	62.1875	2.49441	1.77098e-05
gnl|PBRC|IHMA87_1	5295303	5295451	+	463.791	2.4573	3.33696e-09
gnl|PBRC|IHMA87_1	3362853	3362954	-	99.762	2.31671	4.4203e-06
gnl|PBRC|IHMA87_1	2553770	2553902	-	62.2306	2.30875	0.00018239
gnl|PBRC|IHMA87_2	67710	67846	+	90.9579	2.29109	6.48893e-06
gnl|PBRC|IHMA87_1	3506801	3506950	-	45.6052	2.28998	0.000897833
gnl|PBRC|IHMA87_1	1816300	1816379	+	68.1079	2.22766	4.22771e-05
gnl|PBRC|IHMA87_1	6174964	6175079	-	43.3216	2.18266	0.000625433
gnl|PBRC|IHMA87_1	3318497	3318626	+	96.7588	2.09346	2.64442e-05
gnl|PBRC|IHMA87_1	6527174	6527284	+	53.6386	2.04129	0.000897833
gnl|PBRC|IHMA87_1	3435344	3435515	+	208.863	1.98892	3.19581e-05
gnl|PBRC|IHMA87_1	4507571	4507686	-	48.0442	1.95378	0.00111641
gnl|PBRC|IHMA87_1	3435249	3435331	+	112.732	1.83966	0.000334353
gnl|PBRC|IHMA87_1	3435112	3435231	+	228.763	1.82753	5.22088e-05
gnl|PBRC|IHMA87_1	2152572	2152716	+	76.1052	1.82331	0.000924438
gnl|PBRC|IHMA87_1	6358586	6358676	+	112.387	1.7976	0.000460225
gnl|PBRC|IHMA87_1	1599275	1599389	+	1287.43	1.77241	9.38064e-07
gnl|PBRC|IHMA87_1	5295465	5295567	+	242.161	1.76116	7.88188e-05
gnl|PBRC|IHMA87_1	2552991	2553126	-	58.047	1.7356	0.001908
gnl|PBRC|IHMA87_1	4682598	4682715	-	303.499	1.72082	2.42055e-05
gnl|PBRC|IHMA87_1	3435533	3435642	+	84.2219	1.57893	0.00528588
gnl|PBRC|IHMA87_1	4534685	4534797	-	215.186	1.47381	0.000568453
gnl|PBRC|IHMA87_1	4263061	4263170	-	84.7884	1.41493	0.00494068
gnl|PBRC|IHMA87_1	2720023	2720162	-	65.9852	1.35917	0.011114
gnl|PBRC|IHMA87_1	3771215	3771354	+	59.909	1.31971	0.032517
gnl|PBRC|IHMA87_1	1918253	1918359	+	162.626	1.24672	0.00611535
gnl|PBRC|IHMA87_1	1918107	1918246	+	206.724	1.18504	0.00896285
