# Supplementary material for: The core and accessory Hfq interactomes across Pseudomonas aeruginosa lineages
Source: Nat Commun. 2022 Mar 10;13:1258. doi: 10.1038/s41467-022-28849-w (PMC8913705; doi:10.1038/s41467-022-28849-w)
Supplement: Supplementary file 10 — Supplementary Data 6 [file 41467_2022_28849_MOESM10_ESM.xlsx]

## Sheet: PAO1
peak_ID	RNA_ID	RNA_family	Rfam	chromosome	start	end	strand	Infernal_score	E-value	RNAfold_score
peakM19	PAO1_snc001	isrJ	RF01393	refseq|NC_002516.2|chromosome	521546	521625	+	17.6	0.0038	-23.4
peakM7	PAO1_snc002	P33	RF02404	refseq|NC_002516.2|chromosome	1857148	1857216	-	29	2.8e-06	-71.6

## Sheet: PA14
peak_ID	RNA_ID	RNA_family	Rfam	chromosome	start	end	strand	Infernal_score	E-value	RNAfold_score
peakM160	PA14_snc001	suhB	RF00519	refseq|NC_008463.1|chromosome	6383791	6383867	+	19	0.0019	-33.7

## Sheet: IHMA87
peak_ID	RNA_ID	RNA_family	Rfam	chromosome	start	end	strand	Infernal_score	E-value	RNAfold_score
peakM15	IHMA87_snc001	P33	RF02404	gnl|PBRC|IHMA87_1	801722	801781	+	28	9.8e-06	-36.9
peakM35	IHMA87_snc002	Atu_C9	RF02503	gnl|PBRC|IHMA87_1	2153015	2153055	-	21.9	7.9e-06	-53
peakM81	IHMA87_snc003	isrG	RF01390	gnl|PBRC|IHMA87_1	4466988	4467063	+	11.6	0.0056	-57.2
peakM107	IHMA87_snc004	suhB	RF00519	gnl|PBRC|IHMA87_1	6358679	6358755	+	19	0.0012	-33.7
