# Supplementary material for: The core and accessory Hfq interactomes across Pseudomonas aeruginosa lineages
Source: Nat Commun. 2022 Mar 10;13:1258. doi: 10.1038/s41467-022-28849-w (PMC8913705; doi:10.1038/s41467-022-28849-w)
Supplement: Supplementary file 11 — Supplementary Data 7 [file 41467_2022_28849_MOESM11_ESM.xlsx]

## Sheet: PAO1_exponential
chromosome	start	end	strand	baseMean	log2FoldChange	padj	Antisense_Gene	start	end	strand
gi|110645304|ref|NC_002516|pseudocap|136	5308813	5308929	+	42814	6.44115	2.95368e-23	PA4726.2	5308743	5308964	-
gi|110645304|ref|NC_002516|pseudocap|136	5308686	5308805	+	7205.25	6.08719	2.29403e-24	PA4726.2	5308743	5308964	-
gi|110645304|ref|NC_002516|pseudocap|136	6223112	6223251	+	87.4957	6.01569	3.2991e-10	PAO1sr_159	6223096	6223157	-
gi|110645304|ref|NC_002516|pseudocap|136	5672122	5672232	-	40.2049	5.84316	1.07654e-07	PAO1sr_146	5672148	5672225	+
gi|110645304|ref|NC_002516|pseudocap|136	5140422	5140574	-	54.4461	5.3227	5.87142e-09	PAO1sr_137	5140486	5140622	+
gi|110645304|ref|NC_002516|pseudocap|136	3318857	3318957	-	69.2738	3.94254	2.16583e-06	PA2958.1	3318663	3318859	+
gi|110645304|ref|NC_002516|pseudocap|136	4619164	4619317	-	139.923	3.91752	4.86726e-08	PA4131	4619314	4621035	+
gi|110645304|ref|NC_002516|pseudocap|136	3318707	3318796	-	103.343	3.62097	5.13932e-07	PA2958.1	3318663	3318859	+
gi|110645304|ref|NC_002516|pseudocap|136	6171728	6171877	-	58.9159	2.97758	0.000461284	PA5480	6171733	6171927	+
gi|110645304|ref|NC_002516|pseudocap|136	1558733	1558849	-	76.3481	2.94157	5.56154e-05	PA1430	1558171	1558890	+
gi|110645304|ref|NC_002516|pseudocap|136	2130827	2130952	+	112.332	2.50501	0.000161269	PAO1sr_086	2130671	2130839	-
gi|110645304|ref|NC_002516|pseudocap|136	3885605	3885748	+	44.1154	2.27125	0.00534332	PAO1sr_045	3885466	3885642	-
gi|110645304|ref|NC_002516|pseudocap|136	4327243	4327350	-	47.2815	1.8703	0.0224409	PAO1sr_035	4326584	4327540	+

## Sheet: PAO1_transition
chromosome	start	end	strand	baseMean	log2FoldChange	padj	Antisense_Gene	start	end	strand
gi|110645304|ref|NC_002516|pseudocap|136	4302896	4303013	-	139.44	6.47771	1.12726e-13	PA3840	4302041	4303051	+
gi|110645304|ref|NC_002516|pseudocap|136	5308683	5308815	+	11426.8	6.47593	4.31929e-61	PA4726.2	5308743	5308964	-
gi|110645304|ref|NC_002516|pseudocap|136	5308819	5308928	+	60607.8	6.31878	2.90347e-73	PA4726.2	5308743	5308964	-
gi|110645304|ref|NC_002516|pseudocap|136	4302810	4302895	-	68.1783	5.87055	8.77284e-09	PA3840	4302041	4303051	+
gi|110645304|ref|NC_002516|pseudocap|136	4303031	4303154	-	223.839	5.69897	5.98947e-21	PA3840	4302041	4303051	+
gi|110645304|ref|NC_002516|pseudocap|136	2183613	2183735	+	172.651	5.31849	3.62323e-17	PA1997	2182452	2184407	-
gi|110645304|ref|NC_002516|pseudocap|136	1066299	1066420	+	29.6793	5.20085	4.65953e-05	PA0985	1066321	1067817	-
gi|110645304|ref|NC_002516|pseudocap|136	3885519	3885659	+	210.753	4.58275	2.42322e-17	PAO1sr_045	3885466	3885642	-
gi|110645304|ref|NC_002516|pseudocap|136	4406416	4406549	-	31.6869	3.93066	1.1649e-05	PAO1sr_033	4406485	4406586	+
gi|110645304|ref|NC_002516|pseudocap|136	6171741	6171842	-	54.8505	3.86111	5.01081e-08	PA5480	6171733	6171927	+
gi|110645304|ref|NC_002516|pseudocap|136	183923	184023	+	33.0397	3.75848	1.20508e-05	PAO1sr_007	184011	184135	-
gi|110645304|ref|NC_002516|pseudocap|136	471658	471760	+	39.6574	2.94722	3.00581e-05	PA0424	471306	471749	-
gi|110645304|ref|NC_002516|pseudocap|136	6025996	6026110	-	98.1999	2.88614	6.19113e-08	PA5358	6025305	6026195	+
gi|110645304|ref|NC_002516|pseudocap|136	1716838	1716964	+	39.7804	2.55944	0.000148654	PA1577	1716682	1717023	-
gi|110645304|ref|NC_002516|pseudocap|136	1682547	1682652	+	48.5445	2.48435	0.000179531	PA1546	1682567	1683949	-
gi|110645304|ref|NC_002516|pseudocap|136	6026123	6026234	-	88.7515	2.25384	1.07898e-05	PA5358	6025305	6026195	+
gi|110645304|ref|NC_002516|pseudocap|136	1558712	1558832	-	131.047	2.15045	6.00412e-06	PA1430	1558171	1558890	+
gi|110645304|ref|NC_002516|pseudocap|136	6025827	6025972	-	58.6569	2.14762	0.000273443	PA5358	6025305	6026195	+
gi|110645304|ref|NC_002516|pseudocap|136	1060183	1060324	-	89.6009	1.92774	0.000741477	PA0976	1059622	1060296	+
gi|110645304|ref|NC_002516|pseudocap|136	2328411	2328570	+	127.494	1.90662	4.21038e-05	PA2117	2328176	2329156	-
gi|110645304|ref|NC_002516|pseudocap|136	4267122	4267192	-	39.8365	1.71445	0.0196845	PAO1sr_039	4266919	4267129	+
gi|110645304|ref|NC_002516|pseudocap|136	2328293	2328402	+	171.225	1.6986	0.000116088	PA2117	2328176	2329156	-
gi|110645304|ref|NC_002516|pseudocap|136	1558838	1558975	-	135.536	1.56125	0.00109765	PA1430	1558171	1558890	+
gi|110645304|ref|NC_002516|pseudocap|136	2328071	2328209	+	138.774	1.52397	0.000869964	PA2117	2328176	2329156	-
gi|110645304|ref|NC_002516|pseudocap|136	2328573	2328699	+	63.9747	1.48291	0.00664896	PA2117	2328176	2329156	-
gi|110645304|ref|NC_002516|pseudocap|136	2329049	2329177	+	43.4478	1.42329	0.0211803	PA2117	2328176	2329156	-

## Sheet: PAO1_stationary
chromosome	start	end	strand	baseMean	log2FoldChange	padj	Antisense_Gene	start	end	strand
gi|110645304|ref|NC_002516|pseudocap|136	4302752	4302840	-	52.3279	6.29119	1.12531e-06	PA3840	4302041	4303051	+
gi|110645304|ref|NC_002516|pseudocap|136	4302874	4303014	-	178.7	6.04437	1.44028e-13	PA3840	4302041	4303051	+
gi|110645304|ref|NC_002516|pseudocap|136	5672122	5672229	-	39.2773	5.89991	1.349e-05	PAO1sr_146	5672148	5672225	+
gi|110645304|ref|NC_002516|pseudocap|136	4303031	4303161	-	271.7	5.87665	3.06878e-14	PA3840	4302041	4303051	+
gi|110645304|ref|NC_002516|pseudocap|136	5308821	5308928	+	63608.4	5.76084	5.81239e-27	PA4726.2	5308743	5308964	-
gi|110645304|ref|NC_002516|pseudocap|136	2183613	2183735	+	523.512	5.39751	1.44655e-12	PA1997	2182452	2184407	-
gi|110645304|ref|NC_002516|pseudocap|136	5308686	5308813	+	7946.68	5.16224	2.55106e-17	PA4726.2	5308743	5308964	-
gi|110645304|ref|NC_002516|pseudocap|136	2130839	2130963	+	170.967	4.63223	6.18218e-12	PAO1sr_086	2130671	2130839	-
gi|110645304|ref|NC_002516|pseudocap|136	3885520	3885662	+	98.1441	4.19223	5.0932e-09	PAO1sr_045	3885466	3885642	-
gi|110645304|ref|NC_002516|pseudocap|136	5308841	5308952	-	66.8682	4.05516	2.11864e-07	PA4726.11	5308587	5308993	+
gi|110645304|ref|NC_002516|pseudocap|136	6171739	6171855	-	76.7253	3.88992	1.25835e-07	PA5480	6171733	6171927	+
gi|110645304|ref|NC_002516|pseudocap|136	1716813	1716962	+	56.6412	3.68362	2.84788e-06	PA1577	1716682	1717023	-
gi|110645304|ref|NC_002516|pseudocap|136	958063	958181	+	74.9354	3.39752	4.76584e-06	PA0875	955991	958186	-
gi|110645304|ref|NC_002516|pseudocap|136	4401562	4401677	+	63.514	3.19169	0.000113274	PA3926	4401355	4402536	-
gi|110645304|ref|NC_002516|pseudocap|136	3558484	3558596	+	48.892	2.96563	0.000640889	PA3168	3556427	3559198	-
gi|110645304|ref|NC_002516|pseudocap|136	883133	883280	-	65.8987	2.67896	0.00042087	PAO1sr_120	883245	883366	+
gi|110645304|ref|NC_002516|pseudocap|136	471658	471762	+	129.635	2.64014	4.79822e-05	PA0424	471306	471749	-
gi|110645304|ref|NC_002516|pseudocap|136	1682531	1682682	+	110.966	2.58169	0.000379227	PA1546	1682567	1683949	-
gi|110645304|ref|NC_002516|pseudocap|136	5701003	5701139	+	49.2059	2.51017	0.00175933	PA5060	5700758	5701687	-
gi|110645304|ref|NC_002516|pseudocap|136	1558732	1558886	-	302.575	2.48733	2.08031e-05	PA1430	1558171	1558890	+
gi|110645304|ref|NC_002516|pseudocap|136	4406417	4406553	-	58.6866	2.47931	0.000533241	PAO1sr_033	4406485	4406586	+
gi|110645304|ref|NC_002516|pseudocap|136	1747494	1747623	-	60.0627	1.8976	0.0177005	PA1605	1747596	1748630	+
gi|110645304|ref|NC_002516|pseudocap|136	5375454	5375566	-	195.859	1.82287	0.0193866	PA4786	5374123	5375478	+
gi|110645304|ref|NC_002516|pseudocap|136	1060166	1060289	-	83.917	1.77053	0.0106398	PA0976	1059622	1060296	+
gi|110645304|ref|NC_002516|pseudocap|136	4130955	4131062	+	180.901	1.67767	0.00645373	PA3689	4130952	4131422	-
gi|110645304|ref|NC_002516|pseudocap|136	6026006	6026115	-	129.337	1.46878	0.0286733	PA5358	6025305	6026195	+
gi|110645304|ref|NC_002516|pseudocap|136	2328190	2328336	+	221.03	1.45753	0.0192195	PA2117	2328176	2329156	-
gi|110645304|ref|NC_002516|pseudocap|136	2328068	2328182	+	149.681	1.25755	0.0495543	PA2117	2328176	2329156	-

## Sheet: PA14_exponential
chromosome	start	end	strand	baseMean	log2FoldChange	padj	Antisense_Gene	start	end	strand
refseq|NC_008463.1|chromosome	5820238	5820381	+	68.3541	7.09063	1.83069e-05	PA14_65320	5820141	5821112	-
refseq|NC_008463.1|chromosome	5819929	5820037	+	54.6969	6.76351	4.86231e-05	PA14_65310	5819787	5820035	-
refseq|NC_008463.1|chromosome	5820058	5820211	+	74.1945	6.19316	3.30522e-07	PA14_65320	5820141	5821112	-
refseq|NC_008463.1|chromosome	5444357	5444472	+	32.389	6.00185	0.000481583	PA14sr_138	5444450	5444661	-
refseq|NC_008463.1|chromosome	5956225	5956357	+	54.207	5.73879	2.86259e-06	PA14_66690	5956226	5957665	-
refseq|NC_008463.1|chromosome	5580534	5580641	-	883.131	5.72587	7.6298e-32	crcZ	5580520	5580860	+
refseq|NC_008463.1|chromosome	550959	551078	+	33.63	5.03363	7.36134e-05	PA14_06240	551016	551942	-
refseq|NC_008463.1|chromosome	2568161	2568301	+	1342.29	5.00834	4.24622e-35	PA14sr_066	2568020	2568162	-
refseq|NC_008463.1|chromosome	4612301	4612412	+	48.7903	4.99348	2.24234e-06	PA14_51950	4612305	4612499	-
refseq|NC_008463.1|chromosome	1155685	1155749	+	47.8722	4.95845	2.25206e-06	PA14_13430	1154465	1156819	-
refseq|NC_008463.1|chromosome	6533303	6533422	+	30.4766	4.88689	0.000138786	PA14_73390	6532927	6533310	-
refseq|NC_008463.1|chromosome	1922196	1922318	+	90.5079	4.87596	2.97508e-10	PA14_22080	1922000	1922695	-
refseq|NC_008463.1|chromosome	5580664	5580762	-	110.543	4.74825	4.71207e-11	crcZ	5580520	5580860	+
refseq|NC_008463.1|chromosome	4865106	4865238	+	51.9981	4.65451	7.17916e-07	PA14_54890	4863414	4865318	-
refseq|NC_008463.1|chromosome	1836365	1836460	-	625.407	4.60908	8.28719e-20	PA14_21210	1834819	1836474	+
refseq|NC_008463.1|chromosome	3975565	3975672	+	217.542	4.56118	2.79359e-13	large_SRP	3975617	3975841	-
refseq|NC_008463.1|chromosome	3975974	3976103	+	143.464	4.53272	2.68251e-13	PA14_44650	3975847	3976224	-
refseq|NC_008463.1|chromosome	6188419	6188563	-	93.2284	4.48855	1.77852e-10	PA14_69380	6188440	6189069	+
refseq|NC_008463.1|chromosome	1608254	1608395	+	97.3184	4.37436	5.61007e-10	PA14_18680	1608062	1608283	-
refseq|NC_008463.1|chromosome	767124	767256	-	38.6133	4.20578	1.48747e-05	PA14_09010	766895	767245	+
refseq|NC_008463.1|chromosome	2332430	2332569	+	138.794	4.13928	5.83372e-13	PA14_26770	2332401	2333165	-
refseq|NC_008463.1|chromosome	3975699	3975826	+	502.355	4.12057	3.8792e-22	small SRP	3975640	3975744	-
refseq|NC_008463.1|chromosome	3976119	3976233	+	45.5313	4.11914	3.53963e-06	PA14_44650	3975847	3976224	-
refseq|NC_008463.1|chromosome	6017335	6017449	+	109.898	4.11215	6.12307e-11	PA14_67370	6017336	6018133	-
refseq|NC_008463.1|chromosome	4403076	4403163	+	36.1486	4.0972	0.000112216	PA14_49510	4402698	4403159	-
refseq|NC_008463.1|chromosome	6444657	6444763	-	314.646	4.09329	5.94254e-19	PA14_72350	6444651	6444845	+
refseq|NC_008463.1|chromosome	3975843	3975956	+	283.086	4.06782	6.27687e-18	PA14_44650	3975847	3976224	-
refseq|NC_008463.1|chromosome	1981613	1981623	-	42.9104	4.01638	6.93561e-06	PA14_22820	1981024	1981911	+
refseq|NC_008463.1|chromosome	5444598	5444737	+	108.921	3.99144	8.08922e-11	PA14sr_138	5444450	5444661	-
refseq|NC_008463.1|chromosome	2332581	2332727	+	41.8578	3.98501	7.00836e-06	PA14_26770	2332401	2333165	-
refseq|NC_008463.1|chromosome	5412896	5413034	-	123.486	3.95488	2.59981e-11	PA14sr_137	5412953	5413090	+
refseq|NC_008463.1|chromosome	1117700	1117801	+	349.862	3.9543	1.45289e-14	PA14sr_033	1117680	1117782	-
refseq|NC_008463.1|chromosome	1941458	1941568	+	65.5462	3.94942	7.36604e-08	PA14_22280	1941322	1941585	-
refseq|NC_008463.1|chromosome	6523577	6523721	+	30.7468	3.85757	0.000120643	PA14_73250	6522941	6523801	-
refseq|NC_008463.1|chromosome	5580763	5580878	-	100.571	3.77992	0.0184718	crcZ	5580520	5580860	+
refseq|NC_008463.1|chromosome	1922047	1922194	+	214.314	3.7474	8.17828e-14	PA14_22080	1922000	1922695	-
refseq|NC_008463.1|chromosome	6199176	6199342	+	241.746	3.73917	1.60131e-14	PA14_69510	6198335	6199408	-
refseq|NC_008463.1|chromosome	1608148	1608249	+	41.4254	3.68549	1.7752e-05	PA14_18680	1608062	1608283	-
refseq|NC_008463.1|chromosome	3185717	3185803	+	40.7491	3.65888	1.36912e-05	PA14_35800	3184999	3186315	-
refseq|NC_008463.1|chromosome	767016	767121	-	32.1486	3.58416	0.000120309	PA14_09010	766895	767245	+
refseq|NC_008463.1|chromosome	3637192	3637325	-	525.848	3.55606	1.78227e-17	PA14_40740	3637233	3637460	+
refseq|NC_008463.1|chromosome	1198167	1198310	+	482.038	3.53025	1.56001e-17	PA14sr_035	1198080	1199053	-
refseq|NC_008463.1|chromosome	5074508	5074637	+	36.9579	3.49943	4.80094e-05	PA14_56940	5074423	5075703	-
refseq|NC_008463.1|chromosome	2032585	2032695	-	29.9491	3.46474	0.000260132	PA14_23400	2031887	2033236	+
refseq|NC_008463.1|chromosome	3637387	3637504	-	1311.5	3.43013	1.71436e-19	PA14_40740	3637233	3637460	+
refseq|NC_008463.1|chromosome	4622022	4622122	+	51.4461	3.38654	4.21534e-06	PA14_52130	4622057	4623385	-
refseq|NC_008463.1|chromosome	3185813	3185925	+	91.6961	3.38579	1.37212e-08	PA14_35800	3184999	3186315	-
refseq|NC_008463.1|chromosome	4424527	4424649	-	33.1557	3.34938	0.000185906	PA14_49730	4424241	4424591	+
refseq|NC_008463.1|chromosome	5074348	5074469	+	32.9916	3.33272	0.000174509	PA14_56940	5074423	5075703	-
refseq|NC_008463.1|chromosome	5413045	5413151	-	48.6704	3.29856	8.76879e-06	PA14sr_137	5412953	5413090	+
refseq|NC_008463.1|chromosome	2250544	2250670	+	91.3946	3.20039	1.10521e-07	P16	2250485	2250742	-
refseq|NC_008463.1|chromosome	3180702	3180845	-	398.123	3.19799	2.41408e-13	PA14_35750	3180518	3180880	+
refseq|NC_008463.1|chromosome	4005264	4005373	-	35.3813	3.1951	0.000126977	PA14_44920	4005020	4006162	+
refseq|NC_008463.1|chromosome	4434381	4434487	+	49.6284	3.15845	1.08235e-05	PA14_49870	4434110	4434649	-
refseq|NC_008463.1|chromosome	1921948	1922033	+	130.742	3.1319	3.14135e-09	PA14_22080	1922000	1922695	-
refseq|NC_008463.1|chromosome	4760291	4760431	+	33.736	3.12545	0.000210742	PA14_53670	4760148	4760960	-
refseq|NC_008463.1|chromosome	3968628	3968760	-	38.631	3.11423	8.87999e-05	PA14_44580	3968619	3969158	+
refseq|NC_008463.1|chromosome	1198318	1198451	+	311.736	3.04376	2.60985e-12	PA14sr_035	1198080	1199053	-
refseq|NC_008463.1|chromosome	5149170	5149272	+	30.2533	2.94908	0.000758076	PA14_57820	5149082	5149321	-
refseq|NC_008463.1|chromosome	5541876	5541997	+	30.0494	2.92569	0.0006286	PA14_62100	5541735	5542343	-
refseq|NC_008463.1|chromosome	4865243	4865349	+	33.3213	2.87931	0.000379333	PA14_54890	4863414	4865318	-
refseq|NC_008463.1|chromosome	3180569	3180688	-	92.6401	2.83467	7.05806e-07	PA14_35750	3180518	3180880	+
refseq|NC_008463.1|chromosome	5329720	5329865	-	44.6129	2.82864	9.97311e-05	PA14_59830	5328614	5330095	+
refseq|NC_008463.1|chromosome	3503245	3503374	-	809.126	2.80326	7.59171e-11	PA14sr_086	3503371	3503540	+
refseq|NC_008463.1|chromosome	1199993	1200112	+	31.31	2.7897	0.000848512	PA14_14000	1200057	1200689	-
refseq|NC_008463.1|chromosome	6017450	6017540	+	55.5334	2.78954	3.76016e-05	PA14_67370	6017336	6018133	-
refseq|NC_008463.1|chromosome	1655906	1656037	-	116.826	2.78307	3.06652e-07	PA14sr_045	1655997	1656175	+
refseq|NC_008463.1|chromosome	4314233	4314371	-	219.168	2.76709	2.05481e-07	PA14_48530	4314228	4316084	+
refseq|NC_008463.1|chromosome	1924021	1924160	+	103.416	2.73167	9.6025e-07	PA14_22090	1923032	1924132	-
refseq|NC_008463.1|chromosome	2633643	2633783	+	34.3689	2.72774	0.000646683	PA14_30410	2633440	2634108	-
refseq|NC_008463.1|chromosome	1941294	1941436	+	68.0033	2.71849	7.4738e-06	PA14_22280	1941322	1941585	-
refseq|NC_008463.1|chromosome	4772680	4772813	+	37.7139	2.6982	0.000616743	PA14sr_118	4772700	4773056	-
refseq|NC_008463.1|chromosome	600644	600769	-	112.93	2.6764	3.72185e-06	PA14_06930	600078	600794	+
refseq|NC_008463.1|chromosome	2041597	2041709	-	58.6564	2.67167	2.49705e-05	PA14_23470	2041610	2043607	+
refseq|NC_008463.1|chromosome	1197989	1198130	+	161.16	2.62188	7.15167e-08	PA14sr_035	1198080	1199053	-
refseq|NC_008463.1|chromosome	3237937	3238088	+	49.2801	2.59142	0.000146512	PA14_36350	3237985	3238539	-
refseq|NC_008463.1|chromosome	1923883	1923993	+	47.9204	2.56307	0.000259691	PA14_22090	1923032	1924132	-
refseq|NC_008463.1|chromosome	5903862	5904001	+	50.9877	2.5624	0.000326562	PA14_66260	5903344	5904267	-
refseq|NC_008463.1|chromosome	3238279	3238401	+	65.6237	2.55534	4.44472e-05	PA14_36350	3237985	3238539	-
refseq|NC_008463.1|chromosome	2644166	2644325	-	37.2416	2.54204	0.000711141	PA14_30540	2643371	2644327	+
refseq|NC_008463.1|chromosome	4562357	4562450	-	46.2939	2.51887	0.000899371	PA14sr_111	4562355	4562460	+
refseq|NC_008463.1|chromosome	2041910	2042005	-	46.06	2.51703	0.0017199	PA14_23470	2041610	2043607	+
refseq|NC_008463.1|chromosome	4434052	4434158	+	140.747	2.51069	3.09818e-07	PA14_49870	4434110	4434649	-
refseq|NC_008463.1|chromosome	1321782	1321903	-	65.3521	2.47811	4.72014e-05	PA14_15590	1321218	1323335	+
refseq|NC_008463.1|chromosome	1311434	1311586	-	45.4151	2.47523	0.000515005	PA14_15480	1311170	1311604	+
refseq|NC_008463.1|chromosome	2041729	2041891	-	254.385	2.4098	3.12524e-08	PA14_23470	2041610	2043607	+
refseq|NC_008463.1|chromosome	6492003	6492160	-	364.001	2.36289	1.49231e-07	PA14_72890	6491340	6492074	+
refseq|NC_008463.1|chromosome	5353104	5353228	-	75.5763	2.33312	5.3141e-05	PA14_60090	5352790	5353305	+
refseq|NC_008463.1|chromosome	2282755	2282890	+	32.4488	2.30842	0.00353015	PA14_26150	2282748	2283674	-
refseq|NC_008463.1|chromosome	5353258	5353383	-	183.723	2.30574	3.47731e-07	PA14_60090	5352790	5353305	+
refseq|NC_008463.1|chromosome	1259259	1259368	+	212.032	2.30423	8.5833e-06	PA14sr_039	1259361	1259572	-
refseq|NC_008463.1|chromosome	3185926	3186054	+	55.8517	2.29371	0.000238251	PA14_35800	3184999	3186315	-
refseq|NC_008463.1|chromosome	4591348	4591471	+	61.3676	2.27935	0.000209947	PA14_51670	4591238	4591912	-
refseq|NC_008463.1|chromosome	3960836	3960971	-	145.791	2.23649	5.29972e-06	PA14_44470	3959575	3960957	+
refseq|NC_008463.1|chromosome	5165785	5165915	-	142.692	2.20827	3.30163e-06	PA14_58060	5165413	5166015	+
refseq|NC_008463.1|chromosome	711381	711545	+	295.36	2.2078	5.85285e-05	PA14sr_018	711361	711603	-
refseq|NC_008463.1|chromosome	4591215	4591347	+	212.467	2.18389	1.89053e-06	PA14_51670	4591238	4591912	-
refseq|NC_008463.1|chromosome	66437	66602	-	215.594	2.17736	1.47719e-06	PA14_00640	64665	66497	+
refseq|NC_008463.1|chromosome	5738664	5738799	-	100.898	2.16833	3.57429e-05	PA14_64400	5737454	5738671	+
refseq|NC_008463.1|chromosome	2680837	2680965	+	35.6163	2.14972	0.00629525	PA14_30870	2680695	2681399	-
refseq|NC_008463.1|chromosome	4434254	4434378	+	116.046	2.1469	1.9754e-05	PA14_49870	4434110	4434649	-
refseq|NC_008463.1|chromosome	3197850	3197967	+	34.7831	2.14638	0.00543389	PA14_35920	3196396	3198054	-
refseq|NC_008463.1|chromosome	3238159	3238270	+	57.3295	2.14547	0.000999809	PA14_36350	3237985	3238539	-
refseq|NC_008463.1|chromosome	5329593	5329705	-	34.2114	2.08952	0.00534556	PA14_59830	5328614	5330095	+
refseq|NC_008463.1|chromosome	5165658	5165770	-	111.42	2.08369	6.67381e-05	PA14_58060	5165413	5166015	+
refseq|NC_008463.1|chromosome	3745109	3745247	-	40.2031	2.01555	0.0040302	PA14_41950	3744661	3745350	+
refseq|NC_008463.1|chromosome	1761954	1762071	-	39.1301	1.99102	0.00948316	PA14sr_047	1761672	1762060	+
refseq|NC_008463.1|chromosome	3511124	3511252	-	34.6395	1.98766	0.0071075	PA14_39460	3510492	3511631	+
refseq|NC_008463.1|chromosome	5199734	5199870	-	101.747	1.95707	0.000174018	PA14_58380	5199828	5200391	+
refseq|NC_008463.1|chromosome	6139871	6140002	-	34.213	1.83929	0.0176372	PA14_68830	6139446	6139898	+
refseq|NC_008463.1|chromosome	722128	722248	+	40.3452	1.78727	0.0154512	PA14_08440	722204	723004	-
refseq|NC_008463.1|chromosome	1656040	1656154	-	34.3092	1.73831	0.0232449	PA14sr_045	1655997	1656175	+
refseq|NC_008463.1|chromosome	4772821	4772930	+	39.5116	1.6493	0.0238209	PA14sr_118	4772700	4773056	-
refseq|NC_008463.1|chromosome	6298504	6298632	-	43.1521	1.62743	0.01923	PA14_70730	6298224	6299114	+
refseq|NC_008463.1|chromosome	6157232	6157349	-	72.522	1.62137	0.00567501	PA14_69040	6156721	6157332	+
refseq|NC_008463.1|chromosome	279481	279625	-	44.169	1.61122	0.0171477	PA14_03166	279133	279531	+
refseq|NC_008463.1|chromosome	4774138	4774253	+	596.297	1.61055	0.000281602	PA14sr_120	4774020	4774142	-
refseq|NC_008463.1|chromosome	1426704	1426854	-	69.4768	1.56074	0.0223763	PA14_16670	1426595	1427065	+
refseq|NC_008463.1|chromosome	2023792	2023900	-	37.582	1.55515	0.0423491	PA14_23320	2023200	2023889	+
refseq|NC_008463.1|chromosome	1426955	1427108	-	232.912	1.51616	0.00401522	PA14_16670	1426595	1427065	+
refseq|NC_008463.1|chromosome	6199396	6199497	+	77.9128	1.51069	0.0130168	PA14_69510	6198335	6199408	-
refseq|NC_008463.1|chromosome	464008	464136	+	183.696	1.45957	0.00256253	PA14_05310	463169	464122	-
refseq|NC_008463.1|chromosome	6298843	6299002	-	131.894	1.45399	0.00278264	PA14_70730	6298224	6299114	+
refseq|NC_008463.1|chromosome	6298644	6298784	-	62.7817	1.44405	0.0148837	PA14_70730	6298224	6299114	+
refseq|NC_008463.1|chromosome	4644229	4644395	-	44.5346	1.44393	0.0319246	PA14_52330	4644009	4644323	+
refseq|NC_008463.1|chromosome	1321610	1321752	-	44.2419	1.43252	0.0321011	PA14_15590	1321218	1323335	+
refseq|NC_008463.1|chromosome	300542	300664	-	65.876	1.41699	0.0144941	PA14_03310	300333	301931	+
refseq|NC_008463.1|chromosome	6299018	6299154	-	109.143	1.41667	0.0060433	PA14_70730	6298224	6299114	+
refseq|NC_008463.1|chromosome	6491894	6491996	-	152.741	1.40882	0.00309116	PA14_72890	6491340	6492074	+
refseq|NC_008463.1|chromosome	1923087	1923220	+	39.6225	1.39447	0.0443529	PA14_22090	1923032	1924132	-
refseq|NC_008463.1|chromosome	4085255	4085353	+	954.59	1.37661	0.0103524	PA14_45960	4085339	4086058	-
refseq|NC_008463.1|chromosome	600500	600643	-	48.8707	1.32929	0.0414595	PA14_06930	600078	600794	+
refseq|NC_008463.1|chromosome	1426863	1426949	-	85.1638	1.30178	0.0355934	PA14_16670	1426595	1427065	+
refseq|NC_008463.1|chromosome	4759943	4760083	-	58.3489	1.2937	0.0396072	PA14_53660	4758953	4760041	+
refseq|NC_008463.1|chromosome	2734043	2734191	-	50.6816	1.25617	0.0477272	PA14_31440	2733563	2734105	+
refseq|NC_008463.1|chromosome	2652339	2652460	-	79.6553	1.22441	0.0271911	PA14_30600	2651138	2652352	+
refseq|NC_008463.1|chromosome	3176212	3176337	+	148.871	1.1647	0.0260443	PA14_35720	3176214	3176615	-

## Sheet: PA14_transition
chromosome	start	end	strand	baseMean	log2FoldChange	padj	Antisense_Gene	start	end	strand
refseq|NC_008463.1|chromosome	5820102	5820208	+	38.9794	7.56038	5.23778e-06	PA14_65320	5820141	5821112	-
refseq|NC_008463.1|chromosome	5819964	5820096	+	54.0942	6.57981	3.3063e-05	PA14_65310	5819787	5820035	-
refseq|NC_008463.1|chromosome	5444356	5444472	+	62.5116	5.82609	1.47118e-06	PA14sr_138	5444450	5444661	-
refseq|NC_008463.1|chromosome	1608161	1608314	+	27.209	5.60755	0.00164963	PA14_18680	1608062	1608283	-
refseq|NC_008463.1|chromosome	3450449	3450568	-	513.386	5.34167	7.52584e-22	PA14_38690	3449781	3451736	+
refseq|NC_008463.1|chromosome	538	671	-	44.4689	5.29874	1.73052e-05	PA14_00010	483	2027	+
refseq|NC_008463.1|chromosome	4041742	4041860	+	39.0576	5.13935	3.70178e-05	PA14_45370	4041267	4041938	-
refseq|NC_008463.1|chromosome	1222107	1222251	-	56.3051	5.09458	1.44872e-06	PA14_14320	1221589	1222182	+
refseq|NC_008463.1|chromosome	6188344	6188467	-	51.6248	4.92739	1.4125e-06	PA14_69380	6188440	6189069	+
refseq|NC_008463.1|chromosome	4442934	4443057	+	64.8956	4.85007	5.51541e-08	PA14_49970	4442396	4444162	-
refseq|NC_008463.1|chromosome	6188468	6188584	-	61.0148	4.75745	1.15643e-07	PA14_69380	6188440	6189069	+
refseq|NC_008463.1|chromosome	1836365	1836462	-	954.241	4.66966	8.52939e-39	PA14_21210	1834819	1836474	+
refseq|NC_008463.1|chromosome	5820224	5820353	+	68.3986	4.63077	4.68148e-08	PA14_65320	5820141	5821112	-
refseq|NC_008463.1|chromosome	4442775	4442917	+	72.0993	4.60941	1.59019e-08	PA14_49970	4442396	4444162	-
refseq|NC_008463.1|chromosome	189926	190059	-	48.7094	4.42202	4.8283e-06	PA14_02070	189058	190464	+
refseq|NC_008463.1|chromosome	4612223	4612355	+	1036.68	4.39942	2.89284e-35	PA14_51950	4612305	4612499	-
refseq|NC_008463.1|chromosome	4612362	4612473	+	287.747	4.38541	4.94774e-19	PA14_51950	4612305	4612499	-
refseq|NC_008463.1|chromosome	4041610	4041734	+	33.2012	4.3046	6.66579e-05	PA14_45370	4041267	4041938	-
refseq|NC_008463.1|chromosome	5412897	5413051	-	108.665	4.23261	2.11368e-11	PA14sr_137	5412953	5413090	+
refseq|NC_008463.1|chromosome	3975698	3975826	+	1052.17	4.21296	2.86224e-35	small SRP	3975640	3975744	-
refseq|NC_008463.1|chromosome	3975563	3975672	+	443.136	4.20026	1.69747e-26	large_SRP	3975617	3975841	-
refseq|NC_008463.1|chromosome	6199083	6199193	+	48.9076	4.14448	6.25824e-06	PA14_69510	6198335	6199408	-
refseq|NC_008463.1|chromosome	393	537	-	39.7782	4.04537	3.13406e-05	PA14_00010	483	2027	+
refseq|NC_008463.1|chromosome	5541769	5541908	+	101.896	3.99551	4.35474e-11	PA14_62100	5541735	5542343	-
refseq|NC_008463.1|chromosome	1961569	1961712	+	37.3077	3.98674	3.0103e-05	PA14_22540	1961117	1961671	-
refseq|NC_008463.1|chromosome	6333089	6333203	+	27.1242	3.90916	0.000455357	PA14_71080	6332741	6333118	-
refseq|NC_008463.1|chromosome	1117713	1117801	+	327.877	3.88989	7.27597e-19	PA14sr_033	1117680	1117782	-
refseq|NC_008463.1|chromosome	244273	244431	+	68.3412	3.88905	3.15415e-08	PA14_02740	244005	244787	-
refseq|NC_008463.1|chromosome	643058	643186	+	40.8579	3.87281	3.30544e-05	PA14sr_017	642267	643339	-
refseq|NC_008463.1|chromosome	5580536	5580653	-	350.687	3.85082	2.25309e-21	crcZ	5580520	5580860	+
refseq|NC_008463.1|chromosome	397852	397982	-	32.8088	3.82061	8.91991e-05	PA14_04440	397086	397889	+
refseq|NC_008463.1|chromosome	244456	244598	+	56.4349	3.81917	4.08995e-07	PA14_02740	244005	244787	-
refseq|NC_008463.1|chromosome	3238240	3238408	+	428.076	3.79577	4.4749e-17	PA14_36350	3237985	3238539	-
refseq|NC_008463.1|chromosome	6017334	6017449	+	53.2341	3.70243	9.33947e-07	PA14_67370	6017336	6018133	-
refseq|NC_008463.1|chromosome	3975837	3975956	+	622.772	3.69689	2.45735e-25	PA14_44650	3975847	3976224	-
refseq|NC_008463.1|chromosome	3968522	3968620	-	30.964	3.69329	0.000141736	PA14_44570	3967658	3968545	+
refseq|NC_008463.1|chromosome	3976072	3976219	+	232.758	3.65662	2.99393e-17	PA14_44650	3975847	3976224	-
refseq|NC_008463.1|chromosome	5738663	5738791	-	584.425	3.6545	6.51791e-24	PA14_64400	5737454	5738671	+
refseq|NC_008463.1|chromosome	5956130	5956252	+	28.4653	3.64688	0.000294009	PA14_66690	5956226	5957665	-
refseq|NC_008463.1|chromosome	5221465	5221613	-	37.8347	3.64171	2.87284e-05	PA14_58610	5221422	5223224	+
refseq|NC_008463.1|chromosome	4865174	4865319	+	310.694	3.56614	7.55815e-17	PA14_54890	4863414	4865318	-
refseq|NC_008463.1|chromosome	3975962	3976068	+	364.688	3.55454	1.71183e-20	PA14_44650	3975847	3976224	-
refseq|NC_008463.1|chromosome	1198153	1198308	+	256.17	3.52526	1.50056e-17	PA14sr_035	1198080	1199053	-
refseq|NC_008463.1|chromosome	5627323	5627450	-	45.4419	3.48891	8.36434e-06	PA14_63080	5627315	5628997	+
refseq|NC_008463.1|chromosome	1529464	1529623	-	73.8431	3.42727	1.8611e-07	PA14_17810	1529470	1531197	+
refseq|NC_008463.1|chromosome	1655886	1656037	-	863.721	3.42289	4.41382e-17	PA14sr_045	1655997	1656175	+
refseq|NC_008463.1|chromosome	1198320	1198421	+	141.846	3.42116	2.54878e-12	PA14sr_035	1198080	1199053	-
refseq|NC_008463.1|chromosome	6199202	6199341	+	115.331	3.40258	1.61809e-09	PA14_69510	6198335	6199408	-
refseq|NC_008463.1|chromosome	5956254	5956372	+	72.3074	3.37593	1.18197e-07	PA14_66690	5956226	5957665	-
refseq|NC_008463.1|chromosome	5444598	5444737	+	166.884	3.31868	3.92521e-09	PA14sr_138	5444450	5444661	-
refseq|NC_008463.1|chromosome	1426863	1426949	-	255.07	3.29665	1.01634e-12	PA14_16670	1426595	1427065	+
refseq|NC_008463.1|chromosome	3968631	3968763	-	61.8174	3.26042	8.11727e-07	PA14_44580	3968619	3969158	+
refseq|NC_008463.1|chromosome	4865054	4865169	+	161.77	3.25157	1.68251e-11	PA14_54890	4863414	4865318	-
refseq|NC_008463.1|chromosome	1980788	1980896	+	179.808	3.2475	1.07788e-12	PA14_22800	1980222	1980809	-
refseq|NC_008463.1|chromosome	5074347	5074480	+	29.2201	3.22856	0.00039408	PA14_56940	5074423	5075703	-
refseq|NC_008463.1|chromosome	282484	282628	+	38.6187	3.20343	5.13944e-05	PA14_03200	282565	284715	-
refseq|NC_008463.1|chromosome	3197847	3197967	+	261.108	3.1954	6.38869e-11	PA14_35920	3196396	3198054	-
refseq|NC_008463.1|chromosome	1320291	1320380	+	84.5281	3.19248	1.66724e-08	PA14sr_040	1320081	1320307	-
refseq|NC_008463.1|chromosome	2332408	2332549	+	124.139	3.14506	2.26466e-10	PA14_26770	2332401	2333165	-
refseq|NC_008463.1|chromosome	6444657	6444766	-	299.547	3.10325	1.00041e-06	PA14_72350	6444651	6444845	+
refseq|NC_008463.1|chromosome	4005260	4005402	-	36.9798	3.10155	7.85466e-05	PA14_44920	4005020	4006162	+
refseq|NC_008463.1|chromosome	1656039	1656148	-	233.593	3.09668	4.05726e-11	PA14sr_045	1655997	1656175	+
refseq|NC_008463.1|chromosome	3926548	3926694	-	72.871	3.07488	1.57207e-07	PA14_44110	3926483	3926824	+
refseq|NC_008463.1|chromosome	3237952	3238088	+	210.387	3.07264	1.03272e-13	PA14_36350	3237985	3238539	-
refseq|NC_008463.1|chromosome	2989512	2989650	+	46.4591	3.00257	3.34577e-05	PA14_33690	2988709	2990358	-
refseq|NC_008463.1|chromosome	3637155	3637304	-	792.419	2.99719	3.92612e-17	PA14_40730	3636128	3637168	+
refseq|NC_008463.1|chromosome	2653309	2653434	+	46.6948	2.98805	0.000350049	PA14_30620	2652368	2653396	-
refseq|NC_008463.1|chromosome	5564388	5564506	+	34.1463	2.97341	0.0002158	PA14_62380	5564489	5564938	-
refseq|NC_008463.1|chromosome	3281914	3282061	-	61.7604	2.97193	5.16716e-05	PA14sr_083	3281914	3282000	+
refseq|NC_008463.1|chromosome	2680834	2680949	+	47.6851	2.96893	1.9947e-05	PA14_30870	2680695	2681399	-
refseq|NC_008463.1|chromosome	3636972	3637128	-	208.583	2.91776	6.85102e-10	PA14_40730	3636128	3637168	+
refseq|NC_008463.1|chromosome	3756367	3756472	+	137.949	2.89436	9.17337e-10	PA14_42100	3756395	3757282	-
refseq|NC_008463.1|chromosome	2989377	2989500	+	49.7595	2.88885	1.59794e-05	PA14_33690	2988709	2990358	-
refseq|NC_008463.1|chromosome	5820365	5820479	+	34.3463	2.84488	0.000413021	PA14_65320	5820141	5821112	-
refseq|NC_008463.1|chromosome	3180691	3180807	-	73.7404	2.80442	4.50469e-06	PA14_35750	3180518	3180880	+
refseq|NC_008463.1|chromosome	4591205	4591375	+	1518.67	2.78168	1.4166e-18	PA14_51670	4591238	4591912	-
refseq|NC_008463.1|chromosome	1922168	1922315	+	36.4664	2.76706	0.000734705	PA14_22080	1922000	1922695	-
refseq|NC_008463.1|chromosome	1426954	1427082	-	729.129	2.74766	3.98268e-16	PA14_16670	1426595	1427065	+
refseq|NC_008463.1|chromosome	2041905	2042004	-	330.017	2.71879	5.91959e-08	PA14_23470	2041610	2043607	+
refseq|NC_008463.1|chromosome	4586541	4586652	-	140.578	2.67473	3.60593e-08	PA14_51590	4586242	4586559	+
refseq|NC_008463.1|chromosome	3637387	3637502	-	1942.81	2.66782	1.65364e-15	PA14_40740	3637233	3637460	+
refseq|NC_008463.1|chromosome	1426701	1426849	-	197.714	2.66114	7.33118e-11	PA14_16670	1426595	1427065	+
refseq|NC_008463.1|chromosome	2041728	2041894	-	1205.24	2.65593	1.00897e-09	PA14_23470	2041610	2043607	+
refseq|NC_008463.1|chromosome	5353258	5353380	-	173.938	2.65458	5.32726e-09	PA14_60090	5352790	5353305	+
refseq|NC_008463.1|chromosome	851881	851980	+	59.987	2.6514	8.74723e-06	PA14_09910	851913	852836	-
refseq|NC_008463.1|chromosome	3895874	3896011	+	35.5844	2.58224	0.000814361	PA14_43740	3894877	3895911	-
refseq|NC_008463.1|chromosome	4859635	4859789	-	29.8396	2.5805	0.00172839	PA14_54830	4859110	4860012	+
refseq|NC_008463.1|chromosome	4591394	4591496	+	183.724	2.57915	7.65097e-10	PA14_51670	4591238	4591912	-
refseq|NC_008463.1|chromosome	6081627	6081747	-	35.23	2.5653	0.000897381	PA14_68140	6080538	6082067	+
refseq|NC_008463.1|chromosome	711380	711552	+	101.801	2.56517	9.96972e-07	PA14sr_018	711361	711603	-
refseq|NC_008463.1|chromosome	1198431	1198505	+	35.3119	2.54336	0.00188889	PA14sr_035	1198080	1199053	-
refseq|NC_008463.1|chromosome	5541962	5542092	+	70.7081	2.50112	1.84804e-05	PA14_62100	5541735	5542343	-
refseq|NC_008463.1|chromosome	4434044	4434162	-	72.98	2.45473	1.24671e-05	PA14_49860	4433921	4434076	+
refseq|NC_008463.1|chromosome	3960837	3960981	-	275.373	2.40637	1.35453e-09	PA14_44470	3959575	3960957	+
refseq|NC_008463.1|chromosome	4314235	4314371	-	232.484	2.39901	5.33996e-08	PA14_48530	4314228	4316084	+
refseq|NC_008463.1|chromosome	5542093	5542214	+	34.7773	2.38366	0.00117682	PA14_62100	5541735	5542343	-
refseq|NC_008463.1|chromosome	2041572	2041716	-	382.733	2.37496	2.03494e-07	PA14_23470	2041610	2043607	+
refseq|NC_008463.1|chromosome	129587	129722	+	85.3312	2.36369	9.55909e-06	PA14_01330	129498	129707	-
refseq|NC_008463.1|chromosome	1817861	1817980	+	63.625	2.36053	0.000166694	PA14sr_049	1817850	1817956	-
refseq|NC_008463.1|chromosome	379748	379893	+	36.7092	2.35289	0.00106702	PA14_04240	379324	380253	-
refseq|NC_008463.1|chromosome	155767	155910	-	42.7721	2.34859	0.000469902	PA14_01690	155072	156052	+
refseq|NC_008463.1|chromosome	5580760	5580886	-	53.4654	2.33604	0.000586268	crcZ	5580520	5580860	+
refseq|NC_008463.1|chromosome	1529633	1529771	-	54.8898	2.32678	0.000298452	PA14_17810	1529470	1531197	+
refseq|NC_008463.1|chromosome	4586435	4586517	-	52.7615	2.30916	0.000131418	PA14_51590	4586242	4586559	+
refseq|NC_008463.1|chromosome	3834550	3834681	-	66.8718	2.30548	4.0383e-05	PA14_43080	3832600	3834642	+
refseq|NC_008463.1|chromosome	182749	182898	+	80.4151	2.30201	0.000143623	PA14sr_007	182870	182995	-
refseq|NC_008463.1|chromosome	1197993	1198134	+	91.9882	2.27775	3.61575e-06	PA14sr_035	1198080	1199053	-
refseq|NC_008463.1|chromosome	4865388	4865524	+	56.8097	2.24888	0.000133296	PA14_54900	4865315	4866469	-
refseq|NC_008463.1|chromosome	1311472	1311613	-	66.6086	2.24366	4.19114e-05	PA14_15480	1311170	1311604	+
refseq|NC_008463.1|chromosome	1887115	1887237	+	38.426	2.23206	0.00200895	PA14_21700	1883722	1887201	-
refseq|NC_008463.1|chromosome	6139601	6139703	-	46.904	2.22804	0.000480924	PA14_68830	6139446	6139898	+
refseq|NC_008463.1|chromosome	6199383	6199500	+	48.8083	2.22253	0.000534166	PA14_69510	6198335	6199408	-
refseq|NC_008463.1|chromosome	3503245	3503375	-	653.047	2.21287	1.07336e-08	PA14sr_086	3503371	3503540	+
refseq|NC_008463.1|chromosome	5610917	5611061	+	60.7046	2.19637	0.000107033	PA14_62890	5610902	5611309	-
refseq|NC_008463.1|chromosome	4859968	4860091	-	45.8497	2.18936	0.000542339	PA14_54830	4859110	4860012	+
refseq|NC_008463.1|chromosome	4442532	4442689	+	49.8759	2.18213	0.000630192	PA14_49970	4442396	4444162	-
refseq|NC_008463.1|chromosome	6139709	6139858	-	83.3801	2.16963	6.85178e-05	PA14_68830	6139446	6139898	+
refseq|NC_008463.1|chromosome	3834770	3834906	-	66.804	2.15583	8.46064e-05	PA14_43090	3834632	3835372	+
refseq|NC_008463.1|chromosome	6356607	6356751	-	35.088	2.13484	0.00265964	PA14_71350	6356438	6356671	+
refseq|NC_008463.1|chromosome	851981	852075	+	66.6518	2.11611	0.000109595	PA14_09910	851913	852836	-
refseq|NC_008463.1|chromosome	6204043	6204169	+	31.6919	2.09575	0.00541377	PA14_69550	6203853	6205895	-
refseq|NC_008463.1|chromosome	486373	486513	+	187.374	2.08077	7.48714e-06	PA14_05520	486057	486500	-
refseq|NC_008463.1|chromosome	1320136	1320286	+	143.068	2.0727	8.66828e-07	PA14sr_040	1320081	1320307	-
refseq|NC_008463.1|chromosome	4562300	4562453	-	69.4278	2.07257	0.000367651	PA14sr_111	4562355	4562460	+
refseq|NC_008463.1|chromosome	769208	769326	-	32.0843	2.05309	0.00605742	PA14_09050	768367	769695	+
refseq|NC_008463.1|chromosome	4085268	4085353	+	2720.51	2.03914	8.4916e-08	PA14_45960	4085339	4086058	-
refseq|NC_008463.1|chromosome	2250547	2250669	+	34.8775	2.03307	0.00545274	P16	2250485	2250742	-
refseq|NC_008463.1|chromosome	464008	464158	+	732.675	2.02954	2.18095e-10	PA14_05310	463169	464122	-
refseq|NC_008463.1|chromosome	653316	653450	+	59.3943	2.02125	0.000377733	PA14_07580	653240	653809	-
refseq|NC_008463.1|chromosome	2660069	2660218	+	52.5114	1.99861	0.00136884	PA14_30690	2659452	2660507	-
refseq|NC_008463.1|chromosome	6157212	6157365	-	159.7	1.96261	0.000105069	PA14_69040	6156721	6157332	+
refseq|NC_008463.1|chromosome	2295054	2295161	+	36.8862	1.96259	0.01779	PA14_26310	2295081	2295854	-
refseq|NC_008463.1|chromosome	4579849	4579992	+	52.1099	1.94561	0.00139575	PA14_51510	4579750	4580154	-
refseq|NC_008463.1|chromosome	4600592	4600715	+	34.0347	1.91557	0.00832604	PA14_51810	4600488	4601234	-
refseq|NC_008463.1|chromosome	5820485	5820618	+	35.9444	1.89728	0.00694897	PA14_65320	5820141	5821112	-
refseq|NC_008463.1|chromosome	4772717	4772882	+	56.1935	1.89692	0.00137109	PA14sr_118	4772700	4773056	-
refseq|NC_008463.1|chromosome	6139867	6140002	-	109.14	1.88992	0.00092842	PA14_68830	6139446	6139898	+
refseq|NC_008463.1|chromosome	6298225	6298341	-	35.2493	1.85626	0.00837574	PA14_70730	6298224	6299114	+
refseq|NC_008463.1|chromosome	3185815	3185923	+	62.3219	1.8335	0.00174996	PA14_35800	3184999	3186315	-
refseq|NC_008463.1|chromosome	129390	129541	+	41.4496	1.82604	0.00636422	PA14_01330	129498	129707	-
refseq|NC_008463.1|chromosome	5320327	5320483	+	135.648	1.82108	3.73125e-05	PA14_59780	5320295	5323549	-
refseq|NC_008463.1|chromosome	6492007	6492158	-	290.362	1.81028	8.55655e-06	PA14_72890	6491340	6492074	+
refseq|NC_008463.1|chromosome	4586281	4586432	-	58.4605	1.80985	0.00131595	PA14_51590	4586242	4586559	+
refseq|NC_008463.1|chromosome	600661	600772	-	103.264	1.79097	0.00162513	PA14_06930	600078	600794	+
refseq|NC_008463.1|chromosome	6485754	6485898	+	66.0383	1.75819	0.00122855	PA14_72810	6485386	6485952	-
refseq|NC_008463.1|chromosome	4773477	4773636	+	35.43	1.75612	0.0153151	PA14_53830	4773215	4773610	-
refseq|NC_008463.1|chromosome	6140028	6140147	-	52.6159	1.73051	0.00435025	PA14_68840	6140030	6140359	+
refseq|NC_008463.1|chromosome	6298920	6299032	-	206.023	1.72465	6.6636e-06	PA14_70730	6298224	6299114	+
refseq|NC_008463.1|chromosome	5320514	5320632	+	56.6851	1.7108	0.00385664	PA14_59780	5320295	5323549	-
refseq|NC_008463.1|chromosome	4774103	4774253	+	1109.15	1.69048	3.87596e-05	PA14sr_120	4774020	4774142	-
refseq|NC_008463.1|chromosome	3174794	3174910	-	41.4488	1.68318	0.0139685	PA14_35700	3174603	3175307	+
refseq|NC_008463.1|chromosome	5199803	5199935	-	163.26	1.65197	7.44834e-05	PA14_58380	5199828	5200391	+
refseq|NC_008463.1|chromosome	6298522	6298645	-	83.6443	1.63475	0.000956052	PA14_70730	6298224	6299114	+
refseq|NC_008463.1|chromosome	3834327	3834450	-	36.8112	1.62676	0.0426049	PA14_43080	3832600	3834642	+
refseq|NC_008463.1|chromosome	1921964	1922096	+	100.828	1.6244	0.00219311	PA14_22080	1922000	1922695	-
refseq|NC_008463.1|chromosome	1941324	1941435	+	52.9982	1.60158	0.00985996	PA14_22280	1941322	1941585	-
refseq|NC_008463.1|chromosome	6299039	6299150	-	154.015	1.59666	0.000137859	PA14_70730	6298224	6299114	+
refseq|NC_008463.1|chromosome	849923	850069	+	37.1693	1.59568	0.0177023	PA14sr_022	849661	849973	-
refseq|NC_008463.1|chromosome	1028398	1028539	-	90.7084	1.58714	0.00167115	PA14_11860	1027770	1028399	+
refseq|NC_008463.1|chromosome	3799180	3799315	-	35.1752	1.58281	0.0332803	PA14_42700	3798594	3799487	+
refseq|NC_008463.1|chromosome	4442382	4442501	+	38.3172	1.56988	0.0222225	PA14_49970	4442396	4444162	-
refseq|NC_008463.1|chromosome	5076586	5076721	-	60.0528	1.54042	0.00518214	PA14_56960	5076593	5077387	+
refseq|NC_008463.1|chromosome	1941443	1941575	+	56.1144	1.54035	0.00936776	PA14_22280	1941322	1941585	-
refseq|NC_008463.1|chromosome	2002623	2002737	-	44.5124	1.52153	0.0168859	PA14_23090	2002349	2003011	+
refseq|NC_008463.1|chromosome	1259248	1259371	+	860.751	1.51651	0.0171659	PA14sr_039	1259361	1259572	-
refseq|NC_008463.1|chromosome	3510831	3510965	-	56.5962	1.5143	0.00884256	PA14_39460	3510492	3511631	+
refseq|NC_008463.1|chromosome	1470548	1470661	-	53.7569	1.51317	0.0119843	PA14_17150	1470564	1472948	+
refseq|NC_008463.1|chromosome	852235	852371	+	44.3228	1.50787	0.0222153	PA14_09910	851913	852836	-
refseq|NC_008463.1|chromosome	852079	852206	+	99.3025	1.48265	0.00214601	PA14_09910	851913	852836	-
refseq|NC_008463.1|chromosome	5476784	5476926	-	97.5728	1.46272	0.00367603	PA14_61360	5476906	5478066	+
refseq|NC_008463.1|chromosome	5165782	5165913	-	126.856	1.46235	0.00132596	PA14_58060	5165413	5166015	+
refseq|NC_008463.1|chromosome	63766	63894	-	205.906	1.45388	0.00112318	PA14_00630	63701	63841	+
refseq|NC_008463.1|chromosome	3510983	3511110	-	48.3442	1.42628	0.0179212	PA14_39460	3510492	3511631	+
refseq|NC_008463.1|chromosome	6298735	6298881	-	138.071	1.42182	0.000939064	PA14_70730	6298224	6299114	+
refseq|NC_008463.1|chromosome	5481771	5481885	-	41.1743	1.42159	0.0300935	PA14_61400	5480421	5481944	+
refseq|NC_008463.1|chromosome	1924281	1924390	-	88.0392	1.4186	0.00804202	PA14sr_054	1924215	1924350	+
refseq|NC_008463.1|chromosome	4138822	4138921	+	53.1304	1.35969	0.0310479	PA14_46510	4138746	4140104	-
refseq|NC_008463.1|chromosome	4207112	4207243	+	84.1646	1.35188	0.0185343	PA14_47230	4207180	4208721	-
refseq|NC_008463.1|chromosome	6092196	6092331	-	38.3895	1.34685	0.0450186	PA14_68290	6091005	6092288	+
refseq|NC_008463.1|chromosome	3511126	3511244	-	57.7778	1.34361	0.016462	PA14_39460	3510492	3511631	+
refseq|NC_008463.1|chromosome	5952269	5952391	-	549.149	1.33669	0.000182526	PA14_66670	5952288	5954759	+
refseq|NC_008463.1|chromosome	5630	5769	-	38.5411	1.32885	0.0498692	PA14_00050	4275	6695	+
refseq|NC_008463.1|chromosome	4623550	4623679	+	49.4331	1.32721	0.0273868	PA14_52140	4623573	4624112	-
refseq|NC_008463.1|chromosome	4085381	4085520	+	980.49	1.3243	3.86543e-05	PA14_45960	4085339	4086058	-
refseq|NC_008463.1|chromosome	4759944	4760087	-	48.7486	1.32087	0.0324721	PA14_53660	4758953	4760041	+
refseq|NC_008463.1|chromosome	2023790	2023906	-	236.079	1.29272	0.00134836	PA14_23320	2023200	2023889	+
refseq|NC_008463.1|chromosome	463770	463928	+	377.335	1.23725	0.000546421	PA14_05310	463169	464122	-
refseq|NC_008463.1|chromosome	4138699	4138821	+	119.451	1.23086	0.0102951	PA14_46510	4138746	4140104	-
refseq|NC_008463.1|chromosome	66437	66602	-	348.271	1.22177	0.00247094	PA14_00640	64665	66497	+
refseq|NC_008463.1|chromosome	5165659	5165773	-	91.8267	1.21634	0.013732	PA14_58060	5165413	5166015	+
refseq|NC_008463.1|chromosome	5199963	5200125	-	221.823	1.20226	0.00183543	PA14_58380	5199828	5200391	+
refseq|NC_008463.1|chromosome	1878260	1878375	-	116.876	1.1922	0.0140554	PA14_21660	1878054	1878383	+
refseq|NC_008463.1|chromosome	1941034	1941173	+	57.0243	1.18174	0.0393717	PA14_22270	1939714	1941291	-
refseq|NC_008463.1|chromosome	1941175	1941317	+	78.2902	1.11998	0.0395946	PA14_22270	1939714	1941291	-
refseq|NC_008463.1|chromosome	742789	742906	-	70.0105	1.09511	0.0412086	PA14_08695	742681	743049	+
refseq|NC_008463.1|chromosome	4984851	4985004	+	127.615	1.07799	0.0168289	PA14_55820	4984830	4986500	-
refseq|NC_008463.1|chromosome	4582695	4582829	+	193.316	1.05427	0.00921744	PA14_51530	4580957	4583020	-
refseq|NC_008463.1|chromosome	1956620	1956767	-	135.573	1.03391	0.0315073	PA14_22480	1956753	1957070	+

## Sheet: PA14_stationary
chromosome	start	end	strand	baseMean	log2FoldChange	padj	Antisense_Gene	start	end	strand
refseq|NC_008463.1|chromosome	5819926	5820058	+	35.323	7.42198	1.06129e-05	PA14_65310	5819787	5820035	-
refseq|NC_008463.1|chromosome	5943552	5943632	-	27.723	7.08826	5.46054e-05	PA14sr_146	5943549	5943627	+
refseq|NC_008463.1|chromosome	1222103	1222231	-	48.7194	6.44458	0.000103852	PA14_14320	1221589	1222182	+
refseq|NC_008463.1|chromosome	189947	190061	-	38.1551	6.07379	0.000343908	PA14_02070	189058	190464	+
refseq|NC_008463.1|chromosome	4041667	4041773	+	28.9078	5.68072	0.000831993	PA14_45370	4041267	4041938	-
refseq|NC_008463.1|chromosome	3238273	3238402	+	339.872	5.04332	1.84162e-19	PA14_36350	3237985	3238539	-
refseq|NC_008463.1|chromosome	5820225	5820351	+	53.0393	4.95254	1.91257e-06	PA14_65320	5820141	5821112	-
refseq|NC_008463.1|chromosome	6274484	6274598	+	30.6249	4.72979	0.00020573	PA14_70370	6274318	6274959	-
refseq|NC_008463.1|chromosome	3450449	3450579	-	588.361	4.60109	3.03538e-19	PA14_38690	3449781	3451736	+
refseq|NC_008463.1|chromosome	4612360	4612471	+	137.174	4.43745	4.9415e-11	PA14_51950	4612305	4612499	-
refseq|NC_008463.1|chromosome	5956251	5956383	+	75.0681	4.42401	1.84003e-08	PA14_66690	5956226	5957665	-
refseq|NC_008463.1|chromosome	5412897	5413033	-	67.0349	4.22218	2.93222e-07	PA14sr_137	5412953	5413090	+
refseq|NC_008463.1|chromosome	3238119	3238270	+	306.861	4.19996	3.57216e-16	PA14_36350	3237985	3238539	-
refseq|NC_008463.1|chromosome	1836365	1836461	-	905.111	4.17965	1.76435e-20	PA14_21210	1834819	1836474	+
refseq|NC_008463.1|chromosome	4442808	4442915	+	39.288	4.10179	2.76931e-05	PA14_49970	4442396	4444162	-
refseq|NC_008463.1|chromosome	3975698	3975826	+	979.538	4.08262	4.96182e-23	large_SRP	3975617	3975841	-
refseq|NC_008463.1|chromosome	3975563	3975672	+	455.662	4.06602	1.25113e-19	large_SRP	3975617	3975841	-
refseq|NC_008463.1|chromosome	4442935	4443046	+	39.9209	4.0646	2.23074e-05	PA14_49970	4442396	4444162	-
refseq|NC_008463.1|chromosome	5820062	5820206	+	46.2721	3.98898	5.69681e-06	PA14_65320	5820141	5821112	-
refseq|NC_008463.1|chromosome	5580534	5580648	-	392.879	3.98463	2.77259e-16	crcZ	5580520	5580860	+
refseq|NC_008463.1|chromosome	1155677	1155746	+	26.983	3.89929	0.000482381	PA14_13430	1154465	1156819	-
refseq|NC_008463.1|chromosome	3491224	3491360	-	34.8924	3.88857	7.88473e-05	PA14_39200	3491319	3491894	+
refseq|NC_008463.1|chromosome	1198168	1198310	+	182.488	3.79051	7.31387e-13	PA14sr_035	1198080	1199053	-
refseq|NC_008463.1|chromosome	5221465	5221611	-	30.2528	3.69903	0.000222353	PA14_58610	5221422	5223224	+
refseq|NC_008463.1|chromosome	4865054	4865164	+	85.4147	3.69594	1.44884e-08	PA14_54890	4863414	4865318	-
refseq|NC_008463.1|chromosome	3237952	3238089	+	230.505	3.64154	8.79573e-11	PA14_36350	3237985	3238539	-
refseq|NC_008463.1|chromosome	529	634	-	29.8723	3.6159	0.000285442	PA14_00010	483	2027	+
refseq|NC_008463.1|chromosome	6188436	6188584	-	71.0549	3.57944	1.64301e-07	PA14_69380	6188440	6189069	+
refseq|NC_008463.1|chromosome	3975838	3975956	+	637.588	3.55189	8.97629e-18	PA14_44650	3975847	3976224	-
refseq|NC_008463.1|chromosome	3238661	3238807	+	126.318	3.5392	4.14128e-10	PA14_36360	3238696	3239118	-
refseq|NC_008463.1|chromosome	5956401	5956504	+	28.9676	3.538	0.000444862	PA14_66690	5956226	5957665	-
refseq|NC_008463.1|chromosome	4612222	4612352	+	433.733	3.49401	2.56299e-13	PA14_51950	4612305	4612499	-
refseq|NC_008463.1|chromosome	1321784	1321900	-	33.8514	3.46753	0.000118345	PA14_15590	1321218	1323335	+
refseq|NC_008463.1|chromosome	5541752	5541909	+	71.3222	3.45568	4.55544e-07	PA14_62100	5541735	5542343	-
refseq|NC_008463.1|chromosome	3975975	3976068	+	344.968	3.43295	6.07846e-14	PA14_44650	3975847	3976224	-
refseq|NC_008463.1|chromosome	2332437	2332591	+	115.984	3.40948	6.68704e-09	PA14_26770	2332401	2333165	-
refseq|NC_008463.1|chromosome	1529483	1529619	-	61.2868	3.37678	6.26865e-06	PA14_17810	1529470	1531197	+
refseq|NC_008463.1|chromosome	3976071	3976225	+	236.897	3.36794	6.11141e-12	PA14_44650	3975847	3976224	-
refseq|NC_008463.1|chromosome	5444356	5444472	+	55.1673	3.32451	3.93199e-06	PA14sr_138	5444450	5444661	-
refseq|NC_008463.1|chromosome	1655886	1656037	-	580.457	3.27042	7.18859e-10	PA14sr_045	1655997	1656175	+
refseq|NC_008463.1|chromosome	1426859	1426949	-	227.405	3.20081	1.57362e-11	PA14_16670	1426595	1427065	+
refseq|NC_008463.1|chromosome	5738663	5738782	-	515.386	3.19951	5.22758e-13	PA14_64400	5737454	5738671	+
refseq|NC_008463.1|chromosome	6250789	6250899	-	28.7533	3.17282	0.000896041	PA14_70080	6250369	6250857	+
refseq|NC_008463.1|chromosome	5580760	5580873	-	64.1843	3.11469	2.04715e-06	crcZ	5580520	5580860	+
refseq|NC_008463.1|chromosome	4865174	4865326	+	213.137	3.10719	7.53426e-11	PA14_54890	4863414	4865318	-
refseq|NC_008463.1|chromosome	6199126	6199240	+	61.3755	3.06182	9.09448e-06	PA14_69510	6198335	6199408	-
refseq|NC_008463.1|chromosome	1197989	1198135	+	87.668	3.05862	2.46878e-07	PA14sr_035	1198080	1199053	-
refseq|NC_008463.1|chromosome	2989379	2989481	+	49.5183	3.04026	4.80278e-05	PA14_33690	2988709	2990358	-
refseq|NC_008463.1|chromosome	3197847	3197987	+	351.441	2.98471	2.61488e-10	PA14_35920	3196396	3198054	-
refseq|NC_008463.1|chromosome	1426954	1427107	-	743.299	2.95905	1.96016e-13	PA14_16670	1426595	1427065	+
refseq|NC_008463.1|chromosome	2041904	2042013	-	313.154	2.91989	2.30685e-09	PA14_23470	2041610	2043607	+
refseq|NC_008463.1|chromosome	2041359	2041518	-	108.719	2.91082	8.47701e-08	PA14sr_057	2041166	2041459	+
refseq|NC_008463.1|chromosome	1117703	1117801	+	268.949	2.90874	3.60382e-10	PA14sr_033	1117680	1117782	-
refseq|NC_008463.1|chromosome	182747	182898	+	56.1336	2.85936	6.38881e-05	PA14sr_007	182870	182995	-
refseq|NC_008463.1|chromosome	5541964	5542088	+	41.1533	2.83995	0.000145599	PA14_62100	5541735	5542343	-
refseq|NC_008463.1|chromosome	397892	398011	-	31.2481	2.83601	0.000697325	PA14_04460	397899	398699	+
refseq|NC_008463.1|chromosome	3968625	3968762	-	59.5549	2.82915	1.80683e-05	PA14_44580	3968619	3969158	+
refseq|NC_008463.1|chromosome	4586436	4586579	-	95.4731	2.8195	7.16177e-07	PA14_51590	4586242	4586559	+
refseq|NC_008463.1|chromosome	1921944	1922033	+	80.0493	2.79191	9.02964e-06	PA14_22080	1922000	1922695	-
refseq|NC_008463.1|chromosome	244390	244528	+	77.9346	2.78739	3.05828e-06	PA14_02740	244005	244787	-
refseq|NC_008463.1|chromosome	3756364	3756490	+	117.716	2.72731	2.0884e-07	PA14_42100	3756395	3757282	-
refseq|NC_008463.1|chromosome	4600681	4600827	+	29.5033	2.72639	0.00119096	PA14_51810	4600488	4601234	-
refseq|NC_008463.1|chromosome	2041729	2041891	-	1123.32	2.72456	7.36093e-09	PA14_23470	2041610	2043607	+
refseq|NC_008463.1|chromosome	3960835	3960983	-	326.411	2.6906	5.60147e-10	PA14_44470	3959575	3960957	+
refseq|NC_008463.1|chromosome	244236	244376	+	48.7451	2.67696	9.74051e-05	PA14_02740	244005	244787	-
refseq|NC_008463.1|chromosome	1198319	1198448	+	135.578	2.67199	2.53422e-06	PA14sr_035	1198080	1199053	-
refseq|NC_008463.1|chromosome	6199261	6199404	+	101.193	2.67096	6.01841e-06	PA14_69510	6198335	6199408	-
refseq|NC_008463.1|chromosome	1656038	1656151	-	164.284	2.61701	4.17924e-06	PA14sr_045	1655997	1656175	+
refseq|NC_008463.1|chromosome	1320266	1320379	+	63.3729	2.60569	2.62939e-05	PA14sr_040	1320081	1320307	-
refseq|NC_008463.1|chromosome	2041573	2041716	-	456.95	2.59326	5.04156e-09	PA14_23470	2041610	2043607	+
refseq|NC_008463.1|chromosome	3947176	3947321	+	151.739	2.58374	2.64975e-07	PA14sr_097	3947100	3947246	-
refseq|NC_008463.1|chromosome	2653302	2653436	+	34.7152	2.58057	0.00170689	PA14_30620	2652368	2653396	-
refseq|NC_008463.1|chromosome	4562298	4562455	-	62.9697	2.53977	0.000146449	PA14sr_111	4562355	4562460	+
refseq|NC_008463.1|chromosome	6081633	6081761	-	37.5337	2.5333	0.000627935	PA14_68140	6080538	6082067	+
refseq|NC_008463.1|chromosome	4865327	4865449	+	72.7871	2.5222	4.47726e-05	PA14_54900	4865315	4866469	-
refseq|NC_008463.1|chromosome	5610938	5611076	+	63.299	2.51343	0.000136262	PA14_62890	5610902	5611309	-
refseq|NC_008463.1|chromosome	5444598	5444737	+	101.662	2.48854	5.88881e-05	PA14sr_138	5444450	5444661	-
refseq|NC_008463.1|chromosome	5353235	5353383	-	146.635	2.47036	5.83066e-07	PA14_60090	5352790	5353305	+
refseq|NC_008463.1|chromosome	1028432	1028567	-	55.9676	2.41818	0.00014285	PA14_11880	1028401	1028676	+
refseq|NC_008463.1|chromosome	5413034	5413133	-	35.3118	2.4006	0.00198335	PA14sr_137	5412953	5413090	+
refseq|NC_008463.1|chromosome	3281914	3282062	-	63.8299	2.39185	0.000121906	PA14sr_083	3281914	3282000	+
refseq|NC_008463.1|chromosome	1922042	1922193	+	104.114	2.39145	1.16736e-05	PA14_22080	1922000	1922695	-
refseq|NC_008463.1|chromosome	3503245	3503375	-	643.785	2.38257	5.2293e-08	PA14sr_086	3503371	3503540	+
refseq|NC_008463.1|chromosome	3895866	3896012	+	70.1274	2.35931	0.000139574	PA14_43740	3894877	3895911	-
refseq|NC_008463.1|chromosome	3007331	3007452	+	59.664	2.31816	0.00048155	PA14sr_080	3007300	3007441	-
refseq|NC_008463.1|chromosome	849930	850070	+	30.5441	2.31358	0.00389263	PA14sr_022	849661	849973	-
refseq|NC_008463.1|chromosome	2680741	2680873	+	39.4755	2.27369	0.00150241	PA14_30870	2680695	2681399	-
refseq|NC_008463.1|chromosome	4591205	4591375	+	1401	2.27095	7.92303e-09	PA14_51670	4591238	4591912	-
refseq|NC_008463.1|chromosome	2989512	2989655	+	59.379	2.25732	0.000464026	PA14_33690	2988709	2990358	-
refseq|NC_008463.1|chromosome	1426700	1426851	-	157.648	2.22252	4.75434e-06	PA14_16670	1426595	1427065	+
refseq|NC_008463.1|chromosome	1529636	1529775	-	49.5367	2.20281	0.00104099	PA14_17810	1529470	1531197	+
refseq|NC_008463.1|chromosome	5627317	5627427	-	34.487	2.17987	0.00390831	PA14_63080	5627315	5628997	+
refseq|NC_008463.1|chromosome	3637388	3637504	-	1182.12	2.17795	4.90632e-08	PA14_40740	3637233	3637460	+
refseq|NC_008463.1|chromosome	1817861	1817981	+	49.2479	2.17343	0.000846477	PA14sr_049	1817850	1817956	-
refseq|NC_008463.1|chromosome	6444668	6444763	-	81.8571	2.17023	0.000148225	PA14_72350	6444651	6444845	+
refseq|NC_008463.1|chromosome	4865474	4865606	+	39.8061	2.14295	0.00299018	PA14_54900	4865315	4866469	-
refseq|NC_008463.1|chromosome	1320136	1320254	+	75.5024	2.13116	0.000181801	PA14sr_040	1320081	1320307	-
refseq|NC_008463.1|chromosome	6356569	6356689	-	32.6138	2.11987	0.00499881	PA14_71350	6356438	6356671	+
refseq|NC_008463.1|chromosome	348838	348957	+	99.4092	2.11873	7.75089e-05	P1a	348674	348845	-
refseq|NC_008463.1|chromosome	3637241	3637368	-	591.163	2.09905	1.0118e-06	PA14_40740	3637233	3637460	+
refseq|NC_008463.1|chromosome	5320508	5320639	+	46.0487	2.06317	0.00178981	PA14_59780	5320295	5323549	-
refseq|NC_008463.1|chromosome	4579880	4580011	+	91.5489	1.98523	0.000579541	PA14_51510	4579750	4580154	-
refseq|NC_008463.1|chromosome	1028283	1028388	-	33.5098	1.98331	0.00792679	PA14_11860	1027770	1028399	+
refseq|NC_008463.1|chromosome	1311458	1311613	-	50.0376	1.98242	0.00248531	PA14_15480	1311170	1311604	+
refseq|NC_008463.1|chromosome	6199412	6199510	+	49.5833	1.97401	0.00207912	PA14_69520	6199461	6202985	-
refseq|NC_008463.1|chromosome	653319	653447	+	49.1254	1.95151	0.00594005	PA14_07580	653240	653809	-
refseq|NC_008463.1|chromosome	464009	464163	+	424.114	1.93773	6.18545e-05	PA14_05310	463169	464122	-
refseq|NC_008463.1|chromosome	6139740	6139862	-	78.1578	1.93353	0.000546397	PA14_68830	6139446	6139898	+
refseq|NC_008463.1|chromosome	4586283	4586432	-	33.8265	1.92236	0.0109826	PA14_51590	4586242	4586559	+
refseq|NC_008463.1|chromosome	3637033	3637178	-	102.313	1.91293	0.00113925	PA14_40730	3636128	3637168	+
refseq|NC_008463.1|chromosome	379778	379923	+	38.7054	1.89071	0.00687553	PA14_04240	379324	380253	-
refseq|NC_008463.1|chromosome	6139873	6140007	-	95.5745	1.84511	0.000643329	PA14_68830	6139446	6139898	+
refseq|NC_008463.1|chromosome	4859970	4860091	-	34.5857	1.84188	0.0138475	PA14_54830	4859110	4860012	+
refseq|NC_008463.1|chromosome	2990065	2990194	+	34.5422	1.81893	0.0132965	PA14_33690	2988709	2990358	-
refseq|NC_008463.1|chromosome	5320333	5320480	+	120.596	1.80352	0.000427508	PA14_59780	5320295	5323549	-
refseq|NC_008463.1|chromosome	3180702	3180845	-	45.3426	1.80069	0.0090484	PA14_35750	3180518	3180880	+
refseq|NC_008463.1|chromosome	4207121	4207246	+	56.0027	1.77885	0.0141957	PA14_47230	4207180	4208721	-
refseq|NC_008463.1|chromosome	6492007	6492159	-	215.763	1.77708	0.000102574	PA14_72890	6491340	6492074	+
refseq|NC_008463.1|chromosome	6139588	6139721	-	54.5333	1.76502	0.00449889	PA14_68830	6139446	6139898	+
refseq|NC_008463.1|chromosome	6157232	6157346	-	132.929	1.76137	0.000431284	PA14_69040	6156721	6157332	+
refseq|NC_008463.1|chromosome	1259248	1259371	+	572.338	1.71906	0.0100828	PA14sr_039	1259361	1259572	-
refseq|NC_008463.1|chromosome	2633645	2633786	+	36.0808	1.64599	0.0210343	PA14_30410	2633440	2634108	-
refseq|NC_008463.1|chromosome	769176	769320	-	39.3675	1.62584	0.0191727	PA14_09050	768367	769695	+
refseq|NC_008463.1|chromosome	4434044	4434148	-	58.4403	1.62507	0.0106354	PA14_49860	4433921	4434076	+
refseq|NC_008463.1|chromosome	5952196	5952352	-	510.533	1.62298	0.000798163	PA14_66670	5952288	5954759	+
refseq|NC_008463.1|chromosome	5624217	5624345	+	50.5227	1.61339	0.0167838	PA14sr_142	5624080	5624221	-
refseq|NC_008463.1|chromosome	6017197	6017340	+	63.9958	1.59697	0.0102324	PA14_67370	6017336	6018133	-
refseq|NC_008463.1|chromosome	4314234	4314379	-	202.418	1.59402	0.000852896	PA14_48530	4314228	4316084	+
refseq|NC_008463.1|chromosome	4772796	4772932	+	43.6221	1.58942	0.0178665	PA14sr_118	4772700	4773056	-
refseq|NC_008463.1|chromosome	653540	653684	+	36.8218	1.5771	0.0261282	PA14_07580	653240	653809	-
refseq|NC_008463.1|chromosome	4085255	4085353	+	3964.61	1.5474	0.00154337	PA14_45960	4085339	4086058	-
refseq|NC_008463.1|chromosome	4977580	4977719	-	62.2653	1.54699	0.010145	PA14_55760	4977658	4978344	+
refseq|NC_008463.1|chromosome	851854	851957	+	33.3279	1.54047	0.0461861	PA14_09910	851913	852836	-
refseq|NC_008463.1|chromosome	63737	63884	-	235.298	1.52616	0.000868513	PA14_00630	63701	63841	+
refseq|NC_008463.1|chromosome	4434043	4434162	+	116.468	1.51915	0.00643486	PA14_49870	4434110	4434649	-
refseq|NC_008463.1|chromosome	3834551	3834691	-	55.7289	1.50939	0.0129553	PA14_43080	3832600	3834642	+
refseq|NC_008463.1|chromosome	851959	852067	+	69.5203	1.44472	0.0120648	PA14_09910	851913	852836	-
refseq|NC_008463.1|chromosome	4390918	4391025	-	149.341	1.44093	0.00286977	PA14_49400	4390542	4390925	+
refseq|NC_008463.1|chromosome	3834705	3834843	-	66.4924	1.38844	0.0165237	PA14_43090	3834632	3835372	+
refseq|NC_008463.1|chromosome	1941457	1941577	+	46.8014	1.36288	0.0359765	PA14_22280	1941322	1941585	-
refseq|NC_008463.1|chromosome	1878260	1878385	-	150.615	1.34763	0.00777734	PA14_21660	1878054	1878383	+
refseq|NC_008463.1|chromosome	486373	486512	+	133.592	1.33891	0.0155835	PA14_05520	486057	486500	-
refseq|NC_008463.1|chromosome	852082	852198	+	60.9132	1.33136	0.0248832	PA14_09910	851913	852836	-
refseq|NC_008463.1|chromosome	5199811	5199950	-	157.229	1.30962	0.00668938	PA14_58380	5199828	5200391	+
refseq|NC_008463.1|chromosome	4826601	4826698	-	292.112	1.28868	0.00788488	PA14sr_121	4826660	4826750	+
refseq|NC_008463.1|chromosome	1956626	1956756	-	127.047	1.28297	0.0111398	PA14_22480	1956753	1957070	+
refseq|NC_008463.1|chromosome	463714	463844	+	126.468	1.24433	0.0302137	PA14_05310	463169	464122	-
refseq|NC_008463.1|chromosome	4759941	4760082	-	49.8612	1.24214	0.0497395	PA14_53660	4758953	4760041	+
refseq|NC_008463.1|chromosome	4524907	4525054	-	64.6535	1.24003	0.0399813	PA14_50920	4524465	4525085	+
refseq|NC_008463.1|chromosome	6298527	6298664	-	103.044	1.23615	0.0196208	PA14_70730	6298224	6299114	+
refseq|NC_008463.1|chromosome	4444887	4445018	-	67.4046	1.22067	0.0416808	PA14_50000	4444925	4445146	+
refseq|NC_008463.1|chromosome	6491874	6491998	-	138.217	1.20008	0.0167229	PA14_72890	6491340	6492074	+
refseq|NC_008463.1|chromosome	6299013	6299150	-	209.344	1.17901	0.0171343	PA14_70730	6298224	6299114	+
refseq|NC_008463.1|chromosome	1924291	1924409	-	146.804	1.16939	0.0266134	PA14sr_054	1924215	1924350	+
refseq|NC_008463.1|chromosome	6298880	6298985	-	179.365	1.1557	0.0170171	PA14_70730	6298224	6299114	+
refseq|NC_008463.1|chromosome	4138701	4138837	+	95.0396	1.1511	0.0317787	PA14_46510	4138746	4140104	-
refseq|NC_008463.1|chromosome	4434252	4434395	+	117.147	1.14767	0.0375643	PA14_49870	4434110	4434649	-
refseq|NC_008463.1|chromosome	5476786	5476927	-	101.644	1.14405	0.0318724	PA14_61360	5476906	5478066	+
refseq|NC_008463.1|chromosome	6298735	6298879	-	138.543	1.07337	0.0376224	PA14_70730	6298224	6299114	+

## Sheet: IHMA87_exponential
chromosome	start	end	strand	baseMean	log2FoldChange	padj	Antisense_Gene	start	end	strand
gnl|PBRC|IHMA87_1	5768448	5768578	+	70.9701	5.79722	9.68131e-12	IHMA87_05437	5768394	5769365	-
gnl|PBRC|IHMA87_1	6482762	6482844	+	168.394	5.15473	1.19745e-15	IHMA87sr_159	6482730	6482791	-
gnl|PBRC|IHMA87_1	6166857	6167003	-	151.197	4.57922	1.32487e-11	IHMA87_05788	6166063	6166905	+
gnl|PBRC|IHMA87_1	2455023	2455140	-	75.1941	4.42143	1.65172e-09	IHMA87_02335	2454981	2455763	+
gnl|PBRC|IHMA87_1	4739654	4739807	+	828.586	4.3188	6.08694e-16	IHMA87sr_120	4739572	4739687	-
gnl|PBRC|IHMA87_1	5890676	5890819	+	51.8668	4.29488	1.88783e-07	IHMA87_05529	5890679	5892118	-
gnl|PBRC|IHMA87_1	5877941	5878050	-	60.9466	4.27561	2.16432e-08	IHMA87sr_146	5877967	5878044	+
gnl|PBRC|IHMA87_1	1606672	1606822	-	300.887	3.88314	1.97128e-10	IHMA87sr_045	1606782	1606958	+
gnl|PBRC|IHMA87_1	4738264	4738406	+	49.8934	3.79832	2.22199e-06	IHMA87sr_118	4738268	4738622	-
gnl|PBRC|IHMA87_2	95644	95755	+	83.8448	3.68316	5.54821e-06	IHMA87_06213	95285	95920	-
gnl|PBRC|IHMA87_1	1235249	1235324	+	311.437	3.64665	5.23e-12	IHMA87sr_039	1235314	1235524	-
gnl|PBRC|IHMA87_1	2442750	2442864	-	58.5687	3.62708	3.60911e-06	IHMA87sr_062	2442734	2442997	+
gnl|PBRC|IHMA87_1	2159180	2159298	+	113.522	3.60203	0.0339325	IHMA87_02011	2159082	2159278	-
gnl|PBRC|IHMA87_1	6166745	6166848	-	96.0544	3.47047	3.33039e-07	IHMA87_05788	6166063	6166905	+
gnl|PBRC|IHMA87_1	3943692	3943827	-	137.771	3.44283	0.0492986	IHMA87_03677	3942168	3943823	+
gnl|PBRC|IHMA87_1	1621222	1621339	+	95.5331	3.05209	2.37731e-05	IHMA87_01488	1618487	1621243	-
gnl|PBRC|IHMA87_1	1621352	1621486	+	59.0378	3.0362	6.25994e-05	IHMA87_01489	1621380	1622576	-
gnl|PBRC|IHMA87_1	837681	837824	-	65.8834	2.93961	2.22421e-05	IHMA87_00785	837027	838271	+
gnl|PBRC|IHMA87_1	2037533	2037606	-	97.9916	2.91353	1.5607e-05	IHMA87_01891	2037071	2037571	+
gnl|PBRC|IHMA87_2	159889	160023	+	86.0721	2.66396	0.000198463	IHMA87_06292	159730	160071	-
gnl|PBRC|IHMA87_1	6079433	6079566	-	334.86	2.64144	2.94753e-07	IHMA87_05710	6078926	6079537	+
gnl|PBRC|IHMA87_1	4350907	4351053	-	135.467	2.59825	0.00198525	IHMA87_04065	4350804	4351358	+
gnl|PBRC|IHMA87_1	604110	604213	+	109.785	2.42346	0.00158994	IHMA87_00558	604009	604863	-
gnl|PBRC|IHMA87_1	5579189	5579333	+	120.068	2.39986	0.000938132	IHMA87sr_142	5579070	5579210	-
gnl|PBRC|IHMA87_1	561446	561565	+	81.6821	2.35742	0.00100827	IHMA87_00520	561507	561926	-
gnl|PBRC|IHMA87_1	5229668	5229813	-	1527.31	2.34494	1.06e-06	IHMA87_04916	5229045	5229692	+
gnl|PBRC|IHMA87_1	4791651	4791776	-	68.3302	2.11365	0.00360795	IHMA87sr_121	4791586	4791675	+
gnl|PBRC|IHMA87_1	2469825	2469940	-	106.745	2.10983	0.00152748	IHMA87_02354	2469588	2470184	+
gnl|PBRC|IHMA87_2	20096	20198	-	61.5972	2.05519	0.00548261	IHMA87_06135	18604	20265	+
gnl|PBRC|IHMA87_1	4001412	4001530	+	274.046	2.04559	0.00026032	IHMA87_03737	4001477	4002196	-
gnl|PBRC|IHMA87_1	2235395	2235513	+	80.8171	2.0271	0.00634479	IHMA87_02087	2235244	2235816	-
gnl|PBRC|IHMA87_1	3135049	3135181	+	61.0732	1.95194	0.0260902	IHMA87_02910	3134883	3136250	-
gnl|PBRC|IHMA87_1	2306835	2306961	+	85.8124	1.85815	0.0161397	IHMA87_02160	2306713	2308788	-
gnl|PBRC|IHMA87_1	1728040	1728199	+	155.213	1.68476	0.019435	IHMA87_01598	1727336	1728076	-
gnl|PBRC|IHMA87_1	6441890	6442017	+	188.801	1.58438	0.0174497	IHMA87_06036	6442017	6442132	-
gnl|PBRC|IHMA87_2	102786	102899	+	128.701	1.57032	0.0246916	IHMA87_06221	102631	103596	-
gnl|PBRC|IHMA87_1	2165372	2165498	+	110.458	1.53867	0.0213377	IHMA87sr_061	2165251	2165466	-
gnl|PBRC|IHMA87_1	80404	80544	-	125.606	1.43982	0.0302089	IHMA87_00065	79445	80572	+

## Sheet: IHMA87_transition
chromosome	start	end	strand	baseMean	log2FoldChange	padj	Antisense_Gene	start	end	strand
gnl|PBRC|IHMA87_1	2119164	2119256	-	111.56	5.59828	2.86281e-10	IHMA87_01967	2118862	2120271	+
gnl|PBRC|IHMA87_1	5877976	5878051	-	35.666	5.21478	8.67426e-06	IHMA87sr_146	5877967	5878044	+
gnl|PBRC|IHMA87_1	5768480	5768577	+	41.1637	4.94684	3.95866e-06	IHMA87_05437	5768394	5769365	-
gnl|PBRC|IHMA87_1	3325299	3325398	-	50.0044	4.63132	0.0186738	IHMA87_03085	3325130	3325372	+
gnl|PBRC|IHMA87_1	6166838	6166978	-	73.8055	4.51949	4.20415e-08	IHMA87_05788	6166063	6166905	+
gnl|PBRC|IHMA87_1	3427614	3427712	-	148.632	4.37951	9.70255e-11	IHMA87sr_086	3427643	3427800	+
gnl|PBRC|IHMA87_1	2442748	2442863	-	118.25	4.17775	1.42867e-08	IHMA87sr_062	2442734	2442997	+
gnl|PBRC|IHMA87_1	2455057	2455140	-	36.4963	3.8117	3.95168e-05	IHMA87_02335	2454981	2455763	+
gnl|PBRC|IHMA87_1	3874093	3874176	-	63.8661	3.74844	1.35024e-06	IHMA87_03612	3872674	3874239	+
gnl|PBRC|IHMA87_1	2705186	2705309	-	39.4022	3.56178	5.73271e-05	IHMA87_02573	2704702	2705199	+
gnl|PBRC|IHMA87_2	95643	95786	+	57.9032	3.48216	9.70277e-05	IHMA87_06213	95285	95920	-
gnl|PBRC|IHMA87_1	5687568	5687690	-	106.371	3.4126	5.88858e-05	IHMA87_05356	5685895	5687595	+
gnl|PBRC|IHMA87_1	2469825	2469934	-	118.621	3.21438	5.1056e-06	IHMA87_02354	2469588	2470184	+
gnl|PBRC|IHMA87_2	102779	102897	+	80.4463	3.00045	1.82792e-05	IHMA87_06221	102631	103596	-
gnl|PBRC|IHMA87_1	6487009	6487119	-	46.4462	2.95024	0.00106104	IHMA87_06077	6486676	6487044	+
gnl|PBRC|IHMA87_2	102648	102777	+	47.3714	2.93804	0.000208602	IHMA87_06221	102631	103596	-
gnl|PBRC|IHMA87_1	1621225	1621341	+	57.9527	2.93477	8.03543e-05	IHMA87_01488	1618487	1621243	-
gnl|PBRC|IHMA87_1	1606677	1606810	-	193.596	2.71786	0.000833263	IHMA87sr_045	1606782	1606958	+
gnl|PBRC|IHMA87_1	2469936	2470017	-	50.3116	2.70444	0.00112504	IHMA87_02354	2469588	2470184	+
gnl|PBRC|IHMA87_1	2306827	2306942	+	58.3587	2.6445	0.00205165	IHMA87_02160	2306713	2308788	-
gnl|PBRC|IHMA87_1	1606822	1606901	-	78.588	2.63709	0.000548726	IHMA87sr_045	1606782	1606958	+
gnl|PBRC|IHMA87_1	307421	307553	+	84.0302	2.53606	0.000600729	IHMA87_00274	307256	307435	-
gnl|PBRC|IHMA87_1	1235250	1235320	+	126.729	2.48011	8.03543e-05	IHMA87sr_039	1235314	1235524	-
gnl|PBRC|IHMA87_1	3924985	3925078	-	40.6043	2.22681	0.00669761	IHMA87_03661	3924557	3925555	+
gnl|PBRC|IHMA87_2	117342	117455	+	43.3255	2.05999	0.014402	IHMA87_06240	116624	117481	-
gnl|PBRC|IHMA87_1	3134926	3135059	+	51.8758	2.05199	0.0083116	IHMA87_02910	3134883	3136250	-
gnl|PBRC|IHMA87_1	3288037	3288156	-	144.158	1.92726	0.00383443	IHMA87_03054	3287496	3288125	+
gnl|PBRC|IHMA87_1	6079433	6079568	-	152.35	1.90007	0.00433438	IHMA87_05710	6078926	6079537	+
gnl|PBRC|IHMA87_1	5593250	5593382	+	301.391	1.6947	0.0161637	IHMA87_05259	5593354	5593920	-
gnl|PBRC|IHMA87_1	4551680	4551803	+	62.3372	1.69447	0.0228142	IHMA87_04257	4551653	4551728	-
gnl|PBRC|IHMA87_1	3556122	3556262	-	85.3112	1.66847	0.0172838	IHMA87_03287	3556173	3556400	+
gnl|PBRC|IHMA87_1	3134789	3134905	+	58.773	1.62822	0.0253214	IHMA87_02910	3134883	3136250	-
gnl|PBRC|IHMA87_1	5593395	5593522	+	144.789	1.52966	0.0231171	IHMA87_05259	5593354	5593920	-
gnl|PBRC|IHMA87_1	973598	973742	-	83.3474	1.48993	0.0323454	IHMA87_00910	973474	973767	+
gnl|PBRC|IHMA87_1	4001410	4001531	+	345.033	1.43147	0.0271861	IHMA87_03737	4001477	4002196	-
gnl|PBRC|IHMA87_1	3556306	3556420	-	567.921	1.22945	0.0383501	IHMA87_03287	3556173	3556400	+

## Sheet: IHMA87_stationary
chromosome	start	end	strand	baseMean	log2FoldChange	padj	Antisense_Gene	start	end	strand
gnl|PBRC|IHMA87_1	6383136	6383244	-	41.4562	5.01963	5.04083e-06	IHMA87_05979	6381676	6383169	+
gnl|PBRC|IHMA87_1	2119140	2119244	-	53.7899	4.60186	5.51972e-08	IHMA87_01967	2118862	2120271	+
gnl|PBRC|IHMA87_1	3325296	3325403	-	72.5091	3.6984	3.08142e-08	IHMA87_03085	3325130	3325372	+
gnl|PBRC|IHMA87_1	6175258	6175370	-	55.4706	3.58983	1.31857e-07	IHMA87_05793	6175280	6175480	+
gnl|PBRC|IHMA87_1	132692	132812	-	36.6313	3.5209	1.08292e-05	IHMA87_00108	131793	132893	+
gnl|PBRC|IHMA87_1	1621224	1621342	+	81.8648	3.45367	2.98882e-09	IHMA87_01488	1618487	1621243	-
gnl|PBRC|IHMA87_1	5687571	5687702	-	208.559	3.45187	3.90484e-13	IHMA87_05356	5685895	5687595	+
gnl|PBRC|IHMA87_1	2455057	2455169	-	39.4273	3.28652	1.57607e-05	IHMA87_02335	2454981	2455763	+
gnl|PBRC|IHMA87_1	1621349	1621480	+	54.2523	3.26337	5.90093e-07	IHMA87_01489	1621380	1622576	-
gnl|PBRC|IHMA87_1	2442749	2442857	-	58.9473	3.14611	5.56974e-07	IHMA87sr_062	2442734	2442997	+
gnl|PBRC|IHMA87_1	2193179	2193323	+	41.5298	2.9872	2.03148e-05	IHMA87_02045	2193039	2193305	-
gnl|PBRC|IHMA87_1	1385580	1385682	-	251.227	2.95334	3.3639e-11	IHMA87_01279	1385221	1385691	+
gnl|PBRC|IHMA87_1	5535759	5535879	-	66.1049	2.91939	5.64785e-07	IHMA87_05203	5535517	5535919	+
gnl|PBRC|IHMA87_1	2306830	2306966	+	68.016	2.88407	1.96634e-06	IHMA87_02160	2306713	2308788	-
gnl|PBRC|IHMA87_2	102787	102899	+	81.2131	2.74939	4.79048e-07	IHMA87_06221	102631	103596	-
gnl|PBRC|IHMA87_1	6001267	6001374	-	36.8566	2.63239	0.000177645	IHMA87_05637	6001284	6001754	+
gnl|PBRC|IHMA87_1	877746	877855	+	47.9406	2.56246	7.14572e-05	IHMA87_00820	877222	877851	-
gnl|PBRC|IHMA87_1	3134842	3134966	+	86.7594	2.47142	2.55852e-05	IHMA87_02910	3134883	3136250	-
gnl|PBRC|IHMA87_1	1606672	1606828	-	149.203	2.42367	2.24062e-07	IHMA87sr_045	1606782	1606958	+
gnl|PBRC|IHMA87_1	6079423	6079555	-	159.434	2.40434	2.66095e-07	IHMA87_05710	6078926	6079537	+
gnl|PBRC|IHMA87_2	117321	117455	+	77.1016	2.38505	1.32072e-05	IHMA87_06240	116624	117481	-
gnl|PBRC|IHMA87_1	2469828	2469940	-	54.3221	2.22595	0.00017287	IHMA87_02354	2469588	2470184	+
gnl|PBRC|IHMA87_2	102673	102759	+	39.6495	2.09035	0.00220373	IHMA87_06221	102631	103596	-
gnl|PBRC|IHMA87_1	3924984	3925085	-	56.4452	2.02942	0.00135225	IHMA87_03661	3924557	3925555	+
gnl|PBRC|IHMA87_1	6486959	6487085	-	65.0952	1.94642	0.000400878	IHMA87_06077	6486676	6487044	+
gnl|PBRC|IHMA87_1	1235248	1235324	+	148.892	1.84305	6.80838e-05	IHMA87sr_039	1235314	1235524	-
gnl|PBRC|IHMA87_1	2984513	2984645	+	1390.72	1.71259	1.39964e-06	IHMA87sr_080	2984379	2984519	-
gnl|PBRC|IHMA87_1	1701035	1701165	-	48.9732	1.70122	0.0129809	IHMA87_01570	1700375	1701145	+
gnl|PBRC|IHMA87_1	3334773	3334909	+	78.6425	1.63735	0.00325872	IHMA87_03097	3334859	3335491	-
gnl|PBRC|IHMA87_1	4791494	4791638	-	116.341	1.59902	0.00075002	IHMA87sr_121	4791586	4791675	+
gnl|PBRC|IHMA87_1	3288036	3288162	-	200.938	1.53869	0.000279468	IHMA87_03054	3287496	3288125	+
gnl|PBRC|IHMA87_1	6478457	6478588	-	84.4024	1.53746	0.00216188	IHMA87_06069	6477777	6478457	+
gnl|PBRC|IHMA87_1	3556305	3556420	-	703.369	1.53007	8.50025e-05	IHMA87_03287	3556173	3556400	+
gnl|PBRC|IHMA87_1	2193022	2193143	+	66.1166	1.51335	0.00655823	IHMA87_02045	2193039	2193305	-
gnl|PBRC|IHMA87_1	6486861	6486957	-	57.7061	1.51051	0.00690262	IHMA87_06077	6486676	6487044	+
gnl|PBRC|IHMA87_1	4551658	4551805	+	65.0028	1.4805	0.00822804	IHMA87_04257	4551653	4551728	-
gnl|PBRC|IHMA87_1	973598	973739	-	56.838	1.47681	0.00863836	IHMA87_00910	973474	973767	+
gnl|PBRC|IHMA87_1	3287893	3288026	-	85.0342	1.43243	0.00587128	IHMA87_03054	3287496	3288125	+
gnl|PBRC|IHMA87_1	633405	633547	+	111.078	1.40209	0.00395961	IHMA87_00584	631572	634352	-
gnl|PBRC|IHMA87_1	3334911	3335011	+	46.0634	1.30481	0.0419479	IHMA87_03097	3334859	3335491	-
gnl|PBRC|IHMA87_1	5272011	5272142	-	1010.38	1.21334	0.00098746	IHMA87_04958	5271977	5272228	+
gnl|PBRC|IHMA87_1	3070290	3070382	-	845.18	1.08616	0.00532587	IHMA87_02849	3070249	3070325	+
gnl|PBRC|IHMA87_1	633562	633677	+	83.9398	1.07761	0.0384992	IHMA87_00584	631572	634352	-
gnl|PBRC|IHMA87_1	3556112	3556241	-	87.3743	1.0729	0.0347566	IHMA87_03287	3556173	3556400	+
