# Supplementary material for: The core and accessory Hfq interactomes across Pseudomonas aeruginosa lineages
Source: Nat Commun. 2022 Mar 10;13:1258. doi: 10.1038/s41467-022-28849-w (PMC8913705; doi:10.1038/s41467-022-28849-w)
Supplement: Supplementary file 12 — Supplementary Data 8 [file 41467_2022_28849_MOESM12_ESM.xlsx]

## Sheet: target_analysis_IHMA
Spacer_ID	Protospacer_description	Spacer_index	Protospacer_seq_id	Protospacer_start	Protospacer_stop	Flank_3p(protospacer)	Flank_5p(protospacer)	Score	Protospacer_Strand	Spacer (5' to 3')	Protospacer (5' to 3')	Spacer_description	Link
spacer1	NA
spacer2	NA
spacer3	NA
spacer4	NA
spacer5	Pseudomonas_phage O4, complete genome.	spacer5_5_1|1-32	KU535860	37640	37609	TGCCAATA	GGAATGCA	32	+	GAGCAGGCAGAGGCGGAGCGGCCGGAGGUUGU	ACAACCTCCGGCCGCTCCGCCTCTGCCTGCTC	spacer5	http://www.ncbi.nlm.nih.gov/nuccore/KU535860?report=graph&v=37632:37617&c=339966&theme=Default&flip=false&select=null&content=1&color=0&label=1&geneModel=1&decor=0&layout=0&spacing=0&alncolor=on
spacer5	Pseudomonas_phage vB_PaS_IME307, complete genome.	spacer5_5_1|1-32	MN096267	49049	49018	GGACTGCA	CGCGAGCC	32	+	GAGCAGGCAGAGGCGGAGCGGCCGGAGGUUGU	ACAACCTCCGGCCGCTCCGCCTCTGCCTGCTC	spacer5	http://www.ncbi.nlm.nih.gov/nuccore/MN096267?report=graph&v=49041:49026&c=339966&theme=Default&flip=false&select=null&content=1&color=0&label=1&geneModel=1&decor=0&layout=0&spacing=0&alncolor=on
spacer5	Pseudomonas_phage phi297, complete genome.	spacer5_5_1|1-32	HQ711984	1351	1320	GGCCTGCG	GGTACGCC	32	+	GAGCAGGCAGAGGCGGAGCGGCCGGAGGUUGU	ACAACCTCCGGCCGCTCCGCCTCTGCCTGCTC	spacer5	http://www.ncbi.nlm.nih.gov/nuccore/HQ711984?report=graph&v=1343:1328&c=339966&theme=Default&flip=false&select=null&content=1&color=0&label=1&geneModel=1&decor=0&layout=0&spacing=0&alncolor=on
spacer5	Pseudomonas_phage TC6, complete genome.	spacer5_5_1|1-32	MG676466	36348	36317	GGCTAGTG	GCCACGCC	30	+	GAGCAGGCAGAGGCGGAGCGGCCGGAGGUUGU	ACCACCTCCGGCCGCTCCGCCTCTGCCTGCTC	spacer5	http://www.ncbi.nlm.nih.gov/nuccore/MG676466?report=graph&v=36340:36325&c=339966&theme=Default&flip=false&select=null&content=1&color=0&label=1&geneModel=1&decor=0&layout=0&spacing=0&alncolor=on
spacer5	Pseudomonas_phage vB_PaeP_Tr60_Ab31.	spacer5_5_1|1-32	HG798806	28351	28320	GGCCTGCG	GCCACGCC	30	+	GAGCAGGCAGAGGCGGAGCGGCCGGAGGUUGU	ACCACCTCCGGCCGCTCCGCCTCTGCCTGCTC	spacer5	http://www.ncbi.nlm.nih.gov/nuccore/HG798806?report=graph&v=28343:28328&c=339966&theme=Default&flip=false&select=null&content=1&color=0&label=1&geneModel=1&decor=0&layout=0&spacing=0&alncolor=on
spacer5	Pseudomonas_phage YMC1102R656, complete genome.	spacer5_5_1|1-32	KT968831	9066	9097	GGCCTGCG	GCCACGCC	30	-	GAGCAGGCAGAGGCGGAGCGGCCGGAGGUUGU	ACAACCTCCGGCCGCTCCGGCTCTGCCTGCTC	spacer5	http://www.ncbi.nlm.nih.gov/nuccore/KT968831?report=graph&v=9058:9105&c=339966&theme=Default&flip=false&select=null&content=1&color=0&label=1&geneModel=1&decor=0&layout=0&spacing=0&alncolor=on
spacer5	UNVERIFIED:_Pseudomonas phage JBD90 clone contig00001 genomic sequence.	spacer5_5_1|1-32	KM389247	44915	44946	GGCCTGCG	GACTACCC	30	-	GAGCAGGCAGAGGCGGAGCGGCCGGAGGUUGU	ACCACCTCCGGCCGCTCCGCCTCTGCCTGCTC	spacer5	http://www.ncbi.nlm.nih.gov/nuccore/KM389247?report=graph&v=44907:44954&c=339966&theme=Default&flip=false&select=null&content=1&color=0&label=1&geneModel=1&decor=0&layout=0&spacing=0&alncolor=on
spacer5	Pseudomonas_phage vB_PaeP_E220, complete genome.	spacer5_5_1|1-32	MF490237	6436	6467	GGCCGCCG	GGACGCCA	30	-	GAGCAGGCAGAGGCGGAGCGGCCGGAGGUUGU	ACCACCTCCGGCCGCTCCGCCTCTGCCTGCTC	spacer5	http://www.ncbi.nlm.nih.gov/nuccore/MF490237?report=graph&v=6428:6475&c=339966&theme=Default&flip=false&select=null&content=1&color=0&label=1&geneModel=1&decor=0&layout=0&spacing=0&alncolor=on
spacer5	Bacteriophage_PA11, complete genome.	spacer5_5_1|1-32	DQ163915	6567	6598	GGCTAGTG	GCCACGCC	30	-	GAGCAGGCAGAGGCGGAGCGGCCGGAGGUUGU	ACCACCTCCGGCCGCTCCGCCTCTGCCTGCTC	spacer5	http://www.ncbi.nlm.nih.gov/nuccore/DQ163915?report=graph&v=6559:6606&c=339966&theme=Default&flip=false&select=null&content=1&color=0&label=1&geneModel=1&decor=0&layout=0&spacing=0&alncolor=on
spacer5	Pseudomonas_phage vB_PaeM_PAO1_Ab06, complete genome.	spacer5_5_1|1-32	LN610582	6785	6816	GGACTGCA	GAACCCTG	28	-	GAGCAGGCAGAGGCGGAGCGGCCGGAGGUUGU	ATTACCTCCGGCCGCTCCGCCTCTGCCTGCTC	spacer5	http://www.ncbi.nlm.nih.gov/nuccore/LN610582?report=graph&v=6777:6821&c=339966&theme=Default&flip=false&select=null&content=1&color=0&label=1&geneModel=1&decor=0&layout=0&spacing=0&alncolor=on
spacer5	Pseudomonas_phage vB_PaeM_PAO1_Ab03, complete genome.	spacer5_5_1|1-32	LN610573	6464	6495	GGACTGCA	GAACCCTG	28	-	GAGCAGGCAGAGGCGGAGCGGCCGGAGGUUGU	ATTACCTCCGGCCGCTCCGCCTCTGCCTGCTC	spacer5	http://www.ncbi.nlm.nih.gov/nuccore/LN610573?report=graph&v=6456:6500&c=339966&theme=Default&flip=false&select=null&content=1&color=0&label=1&geneModel=1&decor=0&layout=0&spacing=0&alncolor=on
spacer5	Pseudomonas_phage vB_PaeM_PS24, complete genome.	spacer5_5_1|1-32	KM434186	6802	6833	GGACTGCA	GAACCCTG	28	-	GAGCAGGCAGAGGCGGAGCGGCCGGAGGUUGU	ATTACCTCCGGCCGCTCCGCCTCTGCCTGCTC	spacer5	http://www.ncbi.nlm.nih.gov/nuccore/KM434186?report=graph&v=6794:6838&c=339966&theme=Default&flip=false&select=null&content=1&color=0&label=1&geneModel=1&decor=0&layout=0&spacing=0&alncolor=on
spacer5	Pseudomonas_phage PAK_P5, complete genome.	spacer5_5_1|1-32	KC862301	68997	69028	GGACTGCA	GAACCCTG	28	-	GAGCAGGCAGAGGCGGAGCGGCCGGAGGUUGU	ATTACCTCCGGCCGCTCCGCCTCTGCCTGCTC	spacer5	http://www.ncbi.nlm.nih.gov/nuccore/KC862301?report=graph&v=68989:69033&c=339966&theme=Default&flip=false&select=null&content=1&color=0&label=1&geneModel=1&decor=0&layout=0&spacing=0&alncolor=on
spacer5	Pseudomonas_phage vB_PaeM_G1, complete genome.	spacer5_5_1|1-32	KY994101	6821	6852	GGACTGCA	GAACCCTG	28	-	GAGCAGGCAGAGGCGGAGCGGCCGGAGGUUGU	ATTACCTCCGGCCGCTCCGCCTCTGCCTGCTC	spacer5	http://www.ncbi.nlm.nih.gov/nuccore/KY994101?report=graph&v=6813:6857&c=339966&theme=Default&flip=false&select=null&content=1&color=0&label=1&geneModel=1&decor=0&layout=0&spacing=0&alncolor=on
spacer5	Pseudomonas_phage vB_PaeS_PMG1, complete genome.	spacer5_5_1|1-32	HQ711985	32941	32910	GGCCGCCG	AGACTTCC	28	+	GAGCAGGCAGAGGCGGAGCGGCCGGAGGUUGU	TCAACCTCCGGCCGCTCCGCCTCCGCCTGCTC	spacer5	http://www.ncbi.nlm.nih.gov/nuccore/HQ711985?report=graph&v=32933:32919&c=339966&theme=Default&flip=false&select=null&content=1&color=0&label=1&geneModel=1&decor=0&layout=0&spacing=0&alncolor=on
spacer5	Pseudomonas_virus PBPA162, complete genome.	spacer5_5_1|1-32	MK816297	13443	13474	GGACTGCA	CGCGAGCC	28	-	GAGCAGGCAGAGGCGGAGCGGCCGGAGGUUGU	ACCACCTCCGGCTGCTCCGCCTCTGCCTGCTC	spacer5	http://www.ncbi.nlm.nih.gov/nuccore/MK816297?report=graph&v=13435:13482&c=339966&theme=Default&flip=false&select=null&content=1&color=0&label=1&geneModel=1&decor=0&layout=0&spacing=0&alncolor=on
spacer6	Pseudomonas_phage PAK_P3, complete genome.	spacer6_6_1|1-32	KC862299	61553	61522	GGGCAAGA	CATGTAAC	30	+	UCGGUGAUGCCCCGGCGAACCGGGGCGGAAUG	CATCCCGCCCCGGTTCGCCGGGGCATCACCGA	spacer6	http://www.ncbi.nlm.nih.gov/nuccore/KC862299?report=graph&v=61545:61530&c=339966&theme=Default&flip=false&select=null&content=1&color=0&label=1&geneModel=1&decor=0&layout=0&spacing=0&alncolor=on
spacer6	Pseudomonas_phage P3_CHA, complete genome.	spacer6_6_1|1-32	KC862296	61553	61522	GGGCAAGA	CATGTAAC	30	+	UCGGUGAUGCCCCGGCGAACCGGGGCGGAAUG	CATCCCGCCCCGGTTCGCCGGGGCATCACCGA	spacer6	http://www.ncbi.nlm.nih.gov/nuccore/KC862296?report=graph&v=61545:61530&c=339966&theme=Default&flip=false&select=null&content=1&color=0&label=1&geneModel=1&decor=0&layout=0&spacing=0&alncolor=on
spacer7	Pseudomonas_phage vB_Pae_BR243b, partial genome.	spacer7_7_1|1-32	MK511034	32071	32102	GGCCAAAC	CATCGGTC	32	-	AUCGACGCCGCCCUGGGCCGCCUGGUCGAGCC	GGCTCGACCAGGCGGCCCAGGGCGGCGTCGAT	spacer7	http://www.ncbi.nlm.nih.gov/nuccore/MK511034?report=graph&v=32063:32110&c=339966&theme=Default&flip=false&select=null&content=1&color=0&label=1&geneModel=1&decor=0&layout=0&spacing=0&alncolor=on
spacer7	Pseudomonas_phage vB_Pae_BR327a, partial genome.	spacer7_7_1|1-32	MK511036	31764	31795	GGCCAAAC	CATCGGTC	32	-	AUCGACGCCGCCCUGGGCCGCCUGGUCGAGCC	GGCTCGACCAGGCGGCCCAGGGCGGCGTCGAT	spacer7	http://www.ncbi.nlm.nih.gov/nuccore/MK511036?report=graph&v=31756:31803&c=339966&theme=Default&flip=false&select=null&content=1&color=0&label=1&geneModel=1&decor=0&layout=0&spacing=0&alncolor=on
spacer7	Pseudomonas_phage vB_Pae_BR58b, partial genome.	spacer7_7_1|1-32	MK511038	32037	32068	GGCCAAAC	CATCGGTC	32	-	AUCGACGCCGCCCUGGGCCGCCUGGUCGAGCC	GGCTCGACCAGGCGGCCCAGGGCGGCGTCGAT	spacer7	http://www.ncbi.nlm.nih.gov/nuccore/MK511038?report=graph&v=32029:32076&c=339966&theme=Default&flip=false&select=null&content=1&color=0&label=1&geneModel=1&decor=0&layout=0&spacing=0&alncolor=on
spacer7	Pseudomonas_phage vB_Pae_BR313b, partial genome.	spacer7_7_1|1-32	MK511035	32082	32113	GGCCAAAC	CATCGGTC	32	-	AUCGACGCCGCCCUGGGCCGCCUGGUCGAGCC	GGCTCGACCAGGCGGCCCAGGGCGGCGTCGAT	spacer7	http://www.ncbi.nlm.nih.gov/nuccore/MK511035?report=graph&v=32074:32121&c=339966&theme=Default&flip=false&select=null&content=1&color=0&label=1&geneModel=1&decor=0&layout=0&spacing=0&alncolor=on
spacer7	aeruginosa_strain BH9 plasmid pBH6, complete sequence	spacer7_7_1|1-32	NZ_CP029714.1	31910	31941	GGCCAAAC	CATCGGTC	32	-	AUCGACGCCGCCCUGGGCCGCCUGGUCGAGCC	GGCTCGACCAGGCGGCCCAGGGCGGCGTCGAT	spacer7	http://www.ncbi.nlm.nih.gov/nuccore/NZ_CP029714.1?report=graph&v=31902:31949&c=339966&theme=Default&flip=false&select=null&content=1&color=0&label=1&geneModel=1&decor=0&layout=0&spacing=0&alncolor=on
spacer7	Pseudomonas_phage vB_Pae_BR205a, partial genome.	spacer7_7_1|1-32	MK511033	32136	32167	GGCCAAAC	CATCGGTC	32	-	AUCGACGCCGCCCUGGGCCGCCUGGUCGAGCC	GGCTCGACCAGGCGGCCCAGGGCGGCGTCGAT	spacer7	http://www.ncbi.nlm.nih.gov/nuccore/MK511033?report=graph&v=32128:32175&c=339966&theme=Default&flip=false&select=null&content=1&color=0&label=1&geneModel=1&decor=0&layout=0&spacing=0&alncolor=on
spacer7	Pseudomonas_phage vB_Pae_BR161b, partial genome.	spacer7_7_1|1-32	MK511032	33906	33937	GGCCAAAC	CATCGGTC	32	-	AUCGACGCCGCCCUGGGCCGCCUGGUCGAGCC	GGCTCGACCAGGCGGCCCAGGGCGGCGTCGAT	spacer7	http://www.ncbi.nlm.nih.gov/nuccore/MK511032?report=graph&v=33898:33945&c=339966&theme=Default&flip=false&select=null&content=1&color=0&label=1&geneModel=1&decor=0&layout=0&spacing=0&alncolor=on
spacer7	Pseudomonas_phage vB_Pae_CF183b, partial genome.	spacer7_7_1|1-32	MK511029	32821	32852	GGCCAAAC	CATCGGTC	32	-	AUCGACGCCGCCCUGGGCCGCCUGGUCGAGCC	GGCTCGACCAGGCGGCCCAGGGCGGCGTCGAT	spacer7	http://www.ncbi.nlm.nih.gov/nuccore/MK511029?report=graph&v=32813:32860&c=339966&theme=Default&flip=false&select=null&content=1&color=0&label=1&geneModel=1&decor=0&layout=0&spacing=0&alncolor=on
spacer7	Pseudomonas_phage vB_Pae_CF213b, partial genome.	spacer7_7_1|1-32	MK511030	32037	32068	GGCCAAAC	CATCGGTC	32	-	AUCGACGCCGCCCUGGGCCGCCUGGUCGAGCC	GGCTCGACCAGGCGGCCCAGGGCGGCGTCGAT	spacer7	http://www.ncbi.nlm.nih.gov/nuccore/MK511030?report=graph&v=32029:32076&c=339966&theme=Default&flip=false&select=null&content=1&color=0&label=1&geneModel=1&decor=0&layout=0&spacing=0&alncolor=on
spacer7	Pseudomonas_phage vB_Pae_CF177b, partial genome.	spacer7_7_1|1-32	MK511028	32036	32067	GGCCAAAC	CATCGGTC	32	-	AUCGACGCCGCCCUGGGCCGCCUGGUCGAGCC	GGCTCGACCAGGCGGCCCAGGGCGGCGTCGAT	spacer7	http://www.ncbi.nlm.nih.gov/nuccore/MK511028?report=graph&v=32028:32075&c=339966&theme=Default&flip=false&select=null&content=1&color=0&label=1&geneModel=1&decor=0&layout=0&spacing=0&alncolor=on
spacer7	Pseudomonas_phage vB_Pae_BR52b, partial genome.	spacer7_7_1|1-32	MK511031	25431	25462	GGCCAAAC	CATCGGTC	32	-	AUCGACGCCGCCCUGGGCCGCCUGGUCGAGCC	GGCTCGACCAGGCGGCCCAGGGCGGCGTCGAT	spacer7	http://www.ncbi.nlm.nih.gov/nuccore/MK511031?report=graph&v=25423:25470&c=339966&theme=Default&flip=false&select=null&content=1&color=0&label=1&geneModel=1&decor=0&layout=0&spacing=0&alncolor=on
spacer7	Pseudomonas_phage vB_Pae_CF136a, partial genome.	spacer7_7_1|1-32	MK511027	32084	32115	GGCCAAAC	CATCGGTC	32	-	AUCGACGCCGCCCUGGGCCGCCUGGUCGAGCC	GGCTCGACCAGGCGGCCCAGGGCGGCGTCGAT	spacer7	http://www.ncbi.nlm.nih.gov/nuccore/MK511027?report=graph&v=32076:32123&c=339966&theme=Default&flip=false&select=null&content=1&color=0&label=1&geneModel=1&decor=0&layout=0&spacing=0&alncolor=on
spacer7	Pseudomonas_phage vB_Pae_CF81b, partial genome.	spacer7_7_1|1-32	MK511024	32040	32071	GGCCAAAC	CATCGGTC	32	-	AUCGACGCCGCCCUGGGCCGCCUGGUCGAGCC	GGCTCGACCAGGCGGCCCAGGGCGGCGTCGAT	spacer7	http://www.ncbi.nlm.nih.gov/nuccore/MK511024?report=graph&v=32032:32079&c=339966&theme=Default&flip=false&select=null&content=1&color=0&label=1&geneModel=1&decor=0&layout=0&spacing=0&alncolor=on
spacer7	Pseudomonas_phage vB_Pae_CF77b, partial genome.	spacer7_7_1|1-32	MK511023	32037	32068	GGCCAAAC	CATCGGTC	32	-	AUCGACGCCGCCCUGGGCCGCCUGGUCGAGCC	GGCTCGACCAGGCGGCCCAGGGCGGCGTCGAT	spacer7	http://www.ncbi.nlm.nih.gov/nuccore/MK511023?report=graph&v=32029:32076&c=339966&theme=Default&flip=false&select=null&content=1&color=0&label=1&geneModel=1&decor=0&layout=0&spacing=0&alncolor=on
spacer7	Pseudomonas_phage vB_Pae_CF118b, partial genome.	spacer7_7_1|1-32	MK511025	32066	32097	GGCCAAAC	CATCGGTC	32	-	AUCGACGCCGCCCUGGGCCGCCUGGUCGAGCC	GGCTCGACCAGGCGGCCCAGGGCGGCGTCGAT	spacer7	http://www.ncbi.nlm.nih.gov/nuccore/MK511025?report=graph&v=32058:32105&c=339966&theme=Default&flip=false&select=null&content=1&color=0&label=1&geneModel=1&decor=0&layout=0&spacing=0&alncolor=on
spacer7	Pseudomonas_phage vB_Pae_CF121a, partial genome.	spacer7_7_1|1-32	MK511026	32039	32070	GGCCAAAC	CATCGGTC	32	-	AUCGACGCCGCCCUGGGCCGCCUGGUCGAGCC	GGCTCGACCAGGCGGCCCAGGGCGGCGTCGAT	spacer7	http://www.ncbi.nlm.nih.gov/nuccore/MK511026?report=graph&v=32031:32078&c=339966&theme=Default&flip=false&select=null&content=1&color=0&label=1&geneModel=1&decor=0&layout=0&spacing=0&alncolor=on
spacer7	Pseudomonas_phage vB_Pae_CF74a, partial genome.	spacer7_7_1|1-32	MK511022	34700	34731	GGCCAAAC	CATCGGTC	32	-	AUCGACGCCGCCCUGGGCCGCCUGGUCGAGCC	GGCTCGACCAGGCGGCCCAGGGCGGCGTCGAT	spacer7	http://www.ncbi.nlm.nih.gov/nuccore/MK511022?report=graph&v=34692:34739&c=339966&theme=Default&flip=false&select=null&content=1&color=0&label=1&geneModel=1&decor=0&layout=0&spacing=0&alncolor=on
spacer7	Pseudomonas_phage vB_Pae_CF65b, partial genome.	spacer7_7_1|1-32	MK511021	32050	32081	GGCCAAAC	CATCGGTC	32	-	AUCGACGCCGCCCUGGGCCGCCUGGUCGAGCC	GGCTCGACCAGGCGGCCCAGGGCGGCGTCGAT	spacer7	http://www.ncbi.nlm.nih.gov/nuccore/MK511021?report=graph&v=32042:32089&c=339966&theme=Default&flip=false&select=null&content=1&color=0&label=1&geneModel=1&decor=0&layout=0&spacing=0&alncolor=on
spacer7	Pseudomonas_phage vB_Pae_CF57b, partial genome.	spacer7_7_1|1-32	MK511020	32116	32147	GGCCAAAC	CATCGGTC	32	-	AUCGACGCCGCCCUGGGCCGCCUGGUCGAGCC	GGCTCGACCAGGCGGCCCAGGGCGGCGTCGAT	spacer7	http://www.ncbi.nlm.nih.gov/nuccore/MK511020?report=graph&v=32108:32155&c=339966&theme=Default&flip=false&select=null&content=1&color=0&label=1&geneModel=1&decor=0&layout=0&spacing=0&alncolor=on
spacer7	Pseudomonas_phage vB_Pae_CF23b, partial genome.	spacer7_7_1|1-32	MK511017	32087	32118	GGCCAAAC	CATCGGTC	32	-	AUCGACGCCGCCCUGGGCCGCCUGGUCGAGCC	GGCTCGACCAGGCGGCCCAGGGCGGCGTCGAT	spacer7	http://www.ncbi.nlm.nih.gov/nuccore/MK511017?report=graph&v=32079:32126&c=339966&theme=Default&flip=false&select=null&content=1&color=0&label=1&geneModel=1&decor=0&layout=0&spacing=0&alncolor=on
spacer7	Pseudomonas_phage vB_PaeS_PAO1_Ab30, complete genome.	spacer7_7_1|1-32	LN610590	31769	31800	GGCCAAAC	CATCGGTC	32	-	AUCGACGCCGCCCUGGGCCGCCUGGUCGAGCC	GGCTCGACCAGGCGGCCCAGGGCGGCGTCGAT	spacer7	http://www.ncbi.nlm.nih.gov/nuccore/LN610590?report=graph&v=31761:31808&c=339966&theme=Default&flip=false&select=null&content=1&color=0&label=1&geneModel=1&decor=0&layout=0&spacing=0&alncolor=on
spacer7	Pseudomonas_phage Spike, complete genome.	spacer7_7_1|1-32	MK144667	32133	32164	GGCCAAAC	CATCGGTC	32	-	AUCGACGCCGCCCUGGGCCGCCUGGUCGAGCC	GGCTCGACCAGGCGGCCCAGGGCGGCGTCGAT	spacer7	http://www.ncbi.nlm.nih.gov/nuccore/MK144667?report=graph&v=32125:32172&c=339966&theme=Default&flip=false&select=null&content=1&color=0&label=1&geneModel=1&decor=0&layout=0&spacing=0&alncolor=on
spacer7	Pseudomonas_phage vB_Pae_CF28a, partial genome.	spacer7_7_1|1-32	MK511018	31796	31827	GGCCAAAC	CATCGGTC	32	-	AUCGACGCCGCCCUGGGCCGCCUGGUCGAGCC	GGCTCGACCAGGCGGCCCAGGGCGGCGTCGAT	spacer7	http://www.ncbi.nlm.nih.gov/nuccore/MK511018?report=graph&v=31788:31835&c=339966&theme=Default&flip=false&select=null&content=1&color=0&label=1&geneModel=1&decor=0&layout=0&spacing=0&alncolor=on
spacer7	Pseudomonas_phage JBD93, complete genome.	spacer7_7_1|1-32	KU199709	31159	31190	GGCCAAGC	CATCTGTC	32	-	AUCGACGCCGCCCUGGGCCGCCUGGUCGAGCC	GGCTCGACCAGGCGGCCCAGGGCGGCGTCGAT	spacer7	http://www.ncbi.nlm.nih.gov/nuccore/KU199709?report=graph&v=31151:31198&c=339966&theme=Default&flip=false&select=null&content=1&color=0&label=1&geneModel=1&decor=0&layout=0&spacing=0&alncolor=on
spacer7	UNVERIFIED:_Pseudomonas phage F_TK432spPa1651 clone ctg7180000000005 genomic sequence.	spacer7_7_1|1-32	KM389461	5463	5432	GGCCAAGC	CATCGGTC	32	+	AUCGACGCCGCCCUGGGCCGCCUGGUCGAGCC	GGCTCGACCAGGCGGCCCAGGGCGGCGTCGAT	spacer7	http://www.ncbi.nlm.nih.gov/nuccore/KM389461?report=graph&v=5455:5440&c=339966&theme=Default&flip=false&select=null&content=1&color=0&label=1&geneModel=1&decor=0&layout=0&spacing=0&alncolor=on
spacer7	UNVERIFIED:_Pseudomonas phage F_ET309spPa1651 clone contig00001 genomic sequence.	spacer7_7_1|1-32	KM389459	31941	31972	GGCCAAGC	CATCGGTC	32	-	AUCGACGCCGCCCUGGGCCGCCUGGUCGAGCC	GGCTCGACCAGGCGGCCCAGGGCGGCGTCGAT	spacer7	http://www.ncbi.nlm.nih.gov/nuccore/KM389459?report=graph&v=31933:31980&c=339966&theme=Default&flip=false&select=null&content=1&color=0&label=1&geneModel=1&decor=0&layout=0&spacing=0&alncolor=on
spacer7	Pseudomonas_phage H70, complete genome.	spacer7_7_1|1-32	KM233689	31904	31935	GGCCAAGC	CATCGGTC	32	-	AUCGACGCCGCCCUGGGCCGCCUGGUCGAGCC	GGCTCGACCAGGCGGCCCAGGGCGGCGTCGAT	spacer7	http://www.ncbi.nlm.nih.gov/nuccore/KM233689?report=graph&v=31896:31943&c=339966&theme=Default&flip=false&select=null&content=1&color=0&label=1&geneModel=1&decor=0&layout=0&spacing=0&alncolor=on
spacer7	Pseudomonas_phage JBD25, complete genome.	spacer7_7_1|1-32	JX495042	34372	34403	GGCCAAGC	CATCGGTC	32	-	AUCGACGCCGCCCUGGGCCGCCUGGUCGAGCC	GGCTCGACCAGGCGGCCCAGGGCGGCGTCGAT	spacer7	http://www.ncbi.nlm.nih.gov/nuccore/JX495042?report=graph&v=34364:34411&c=339966&theme=Default&flip=false&select=null&content=1&color=0&label=1&geneModel=1&decor=0&layout=0&spacing=0&alncolor=on
spacer7	UNVERIFIED:_Pseudomonas phage JBD58a clone contig00001 genomic sequence.	spacer7_7_1|1-32	KM389336	13012	13043	GGCCAAGC	CATCGGTC	32	-	AUCGACGCCGCCCUGGGCCGCCUGGUCGAGCC	GGCTCGACCAGGCGGCCCAGGGCGGCGTCGAT	spacer7	http://www.ncbi.nlm.nih.gov/nuccore/KM389336?report=graph&v=13004:13051&c=339966&theme=Default&flip=false&select=null&content=1&color=0&label=1&geneModel=1&decor=0&layout=0&spacing=0&alncolor=on
spacer7	Pseudomonas_phage JBD30, complete genome.	spacer7_7_1|1-32	JX434032	31496	31527	GGCCACGC	CATCGGTC	32	-	AUCGACGCCGCCCUGGGCCGCCUGGUCGAGCC	GGCTCGACCAGGCGGCCCAGGGCGGCGTCGAT	spacer7	http://www.ncbi.nlm.nih.gov/nuccore/JX434032?report=graph&v=31488:31535&c=339966&theme=Default&flip=false&select=null&content=1&color=0&label=1&geneModel=1&decor=0&layout=0&spacing=0&alncolor=on
spacer7	Pseudomonas_phage LPB1, complate genome.	spacer7_7_1|1-32	HE584812	31348	31379	GGCCAAAC	CATCGGTC	32	-	AUCGACGCCGCCCUGGGCCGCCUGGUCGAGCC	GGCTCGACCAGGCGGCCCAGGGCGGCGTCGAT	spacer7	http://www.ncbi.nlm.nih.gov/nuccore/HE584812?report=graph&v=31340:31387&c=339966&theme=Default&flip=false&select=null&content=1&color=0&label=1&geneModel=1&decor=0&layout=0&spacing=0&alncolor=on
spacer7	Pseudomonas_phage JBD24, complete genome.	spacer7_7_1|1-32	JX434031	31614	31645	GGCCAAGC	CATCTGTC	32	-	AUCGACGCCGCCCUGGGCCGCCUGGUCGAGCC	GGCTCGACCAGGCGGCCCAGGGCGGCGTCGAT	spacer7	http://www.ncbi.nlm.nih.gov/nuccore/JX434031?report=graph&v=31606:31653&c=339966&theme=Default&flip=false&select=null&content=1&color=0&label=1&geneModel=1&decor=0&layout=0&spacing=0&alncolor=on
spacer7	Pseudomonas_phage PaMx73, complete genome.	spacer7_7_1|1-32	JQ067085	31110	31141	GGCCAAGC	CATCGGTC	32	-	AUCGACGCCGCCCUGGGCCGCCUGGUCGAGCC	GGCTCGACCAGGCGGCCCAGGGCGGCGTCGAT	spacer7	http://www.ncbi.nlm.nih.gov/nuccore/JQ067085?report=graph&v=31102:31149&c=339966&theme=Default&flip=false&select=null&content=1&color=0&label=1&geneModel=1&decor=0&layout=0&spacing=0&alncolor=on
spacer7	Pseudomonas_phage JBD26, complete genome.	spacer7_7_1|1-32	JN811560	32369	32400	GGCCAAGC	CATCGGTC	32	-	AUCGACGCCGCCCUGGGCCGCCUGGUCGAGCC	GGCTCGACCAGGCGGCCCAGGGCGGCGTCGAT	spacer7	http://www.ncbi.nlm.nih.gov/nuccore/JN811560?report=graph&v=32361:32408&c=339966&theme=Default&flip=false&select=null&content=1&color=0&label=1&geneModel=1&decor=0&layout=0&spacing=0&alncolor=on
spacer7	Pseudomonas_phage DMS3, complete genome.	spacer7_7_1|1-32	DQ631426	31030	31061	GGCCAAGC	CATCGGTC	32	-	AUCGACGCCGCCCUGGGCCGCCUGGUCGAGCC	GGCTCGACCAGGCGGCCCAGGGCGGCGTCGAT	spacer7	http://www.ncbi.nlm.nih.gov/nuccore/DQ631426?report=graph&v=31022:31069&c=339966&theme=Default&flip=false&select=null&content=1&color=0&label=1&geneModel=1&decor=0&layout=0&spacing=0&alncolor=on
spacer7	Bacteriophage_D3112, complete genome.	spacer7_7_1|1-32	AY394005	32255	32286	GGCCAAAC	CATCGGTC	32	-	AUCGACGCCGCCCUGGGCCGCCUGGUCGAGCC	GGCTCGACCAGGCGGCCCAGGGCGGCGTCGAT	spacer7	http://www.ncbi.nlm.nih.gov/nuccore/AY394005?report=graph&v=32247:32294&c=339966&theme=Default&flip=false&select=null&content=1&color=0&label=1&geneModel=1&decor=0&layout=0&spacing=0&alncolor=on
spacer7	UNVERIFIED:_Pseudomonas phage JBDs5 clone contig00001 genomic sequence.	spacer7_7_1|1-32	KM389464	5483	5452	GGCCAGGC	CGTCACCA	30	+	AUCGACGCCGCCCUGGGCCGCCUGGUCGAGCC	GGCTCGACCAGCCGGCCCAGGGCGGCGTCGAT	spacer7	http://www.ncbi.nlm.nih.gov/nuccore/KM389464?report=graph&v=5475:5460&c=339966&theme=Default&flip=false&select=null&content=1&color=0&label=1&geneModel=1&decor=0&layout=0&spacing=0&alncolor=on
spacer7	Pseudomonas_phage YMC1201R960, complete genome.	spacer7_7_1|1-32	MH643777	31270	31301	GGCCAGGC	CGTCACCA	30	-	AUCGACGCCGCCCUGGGCCGCCUGGUCGAGCC	GGCTCGACCAGCCGGCCCAGGGCGGCGTCGAT	spacer7	http://www.ncbi.nlm.nih.gov/nuccore/MH643777?report=graph&v=31262:31309&c=339966&theme=Default&flip=false&select=null&content=1&color=0&label=1&geneModel=1&decor=0&layout=0&spacing=0&alncolor=on
spacer7	Pseudomonas_phage vB_PaeS_PcyII-40_PfII40a isolate PfII40A_reads genome assembly, chromosome: PFII40A.	spacer7_7_1|1-32	LT608331	31570	31601	GGCCAGGC	CGTCGCCA	30	-	AUCGACGCCGCCCUGGGCCGCCUGGUCGAGCC	GGCTCGACCAGCCGGCCCAGGGCGGCGTCGAT	spacer7	http://www.ncbi.nlm.nih.gov/nuccore/LT608331?report=graph&v=31562:31609&c=339966&theme=Default&flip=false&select=null&content=1&color=0&label=1&geneModel=1&decor=0&layout=0&spacing=0&alncolor=on
spacer7	Pseudomonas_phage JBD16C, partial genome.	spacer7_7_1|1-32	KU199707	30954	30985	GGCCAGGC	CGTCGCCA	30	-	AUCGACGCCGCCCUGGGCCGCCUGGUCGAGCC	GGCTCGACCAGCCGGCCCAGGGCGGCGTCGAT	spacer7	http://www.ncbi.nlm.nih.gov/nuccore/KU199707?report=graph&v=30946:30993&c=339966&theme=Default&flip=false&select=null&content=1&color=0&label=1&geneModel=1&decor=0&layout=0&spacing=0&alncolor=on
spacer7	UNVERIFIED:_Pseudomonas phage F_KK2074spPa1651 clone contig00001 genomic sequence.	spacer7_7_1|1-32	KM389326	6559	6528	AGCCACGC	CATCGGTC	30	+	AUCGACGCCGCCCUGGGCCGCCUGGUCGAGCC	GGCTCGACCAGGCGGCCCAGGGCGGCATCGAT	spacer7	http://www.ncbi.nlm.nih.gov/nuccore/KM389326?report=graph&v=6551:6536&c=339966&theme=Default&flip=false&select=null&content=1&color=0&label=1&geneModel=1&decor=0&layout=0&spacing=0&alncolor=on
spacer7	UNVERIFIED:_Pseudomonas phage F_ET2439spPa1651 clone ctg7180000000624 genomic sequence.	spacer7_7_1|1-32	KM389262	4308	4339	GGCCAGGC	CGTCACCA	30	-	AUCGACGCCGCCCUGGGCCGCCUGGUCGAGCC	GGCTCGACCAGCCGGCCCAGGGCGGCGTCGAT	spacer7	http://www.ncbi.nlm.nih.gov/nuccore/KM389262?report=graph&v=4300:4347&c=339966&theme=Default&flip=false&select=null&content=1&color=0&label=1&geneModel=1&decor=0&layout=0&spacing=0&alncolor=on
spacer7		spacer7_7_1|1-32	3300011755-Ga0122171_100110	21360	21391	GGCCAAGC	CGTCACCA	28	-	AUCGACGCCGCCCUGGGCCGCCUGGUCGAGCC	GGCTCGACCAGCCGGCCCAGGGCGGCATCGAT	spacer7	https://img.jgi.doe.gov/cgi-bin/vr/main.cgi?section=MetaDetail&page=metaScaffoldDetail&taxon_oid=3300011755&scaffold_oid=Ga0122171_100110&data_type=assembled
spacer7	UNVERIFIED:_Pseudomonas phage F_TK1727spMX560 clone contig00002 genomic sequence.	spacer7_7_1|1-32	KM389234	5239	5270	GGCCAAGC	CATCGGTC	30	-	AUCGACGCCGCCCUGGGCCGCCUGGUCGAGCC	GGCTCGACCAGCCGGCCCAGGGCGGCGTCGAT	spacer7	http://www.ncbi.nlm.nih.gov/nuccore/KM389234?report=graph&v=5231:5278&c=339966&theme=Default&flip=false&select=null&content=1&color=0&label=1&geneModel=1&decor=0&layout=0&spacing=0&alncolor=on
spacer7	Phage_MP22, complete genome.	spacer7_7_1|1-32	DQ873690	30944	30975	GGCCAGGC	CGTCGCCA	30	-	AUCGACGCCGCCCUGGGCCGCCUGGUCGAGCC	GGCTCGACCAGCCGGCCCAGGGCGGCGTCGAT	spacer7	http://www.ncbi.nlm.nih.gov/nuccore/DQ873690?report=graph&v=30936:30983&c=339966&theme=Default&flip=false&select=null&content=1&color=0&label=1&geneModel=1&decor=0&layout=0&spacing=0&alncolor=on
spacer7	Pseudomonas_phage JBD88a, complete genome.	spacer7_7_1|1-32	JX434033	30962	30993	GGCCAGGC	CGTCGCCA	30	-	AUCGACGCCGCCCUGGGCCGCCUGGUCGAGCC	GGCTCGACCAGCCGGCCCAGGGCGGCGTCGAT	spacer7	http://www.ncbi.nlm.nih.gov/nuccore/JX434033?report=graph&v=30954:31001&c=339966&theme=Default&flip=false&select=null&content=1&color=0&label=1&geneModel=1&decor=0&layout=0&spacing=0&alncolor=on
spacer7	Pseudomonas_phage MP29, complete genome.	spacer7_7_1|1-32	EU272036	31163	31194	GGCCAGGC	CGTCACCA	30	-	AUCGACGCCGCCCUGGGCCGCCUGGUCGAGCC	GGCTCGACCAGCCGGCCCAGGGCGGCGTCGAT	spacer7	http://www.ncbi.nlm.nih.gov/nuccore/EU272036?report=graph&v=31155:31202&c=339966&theme=Default&flip=false&select=null&content=1&color=0&label=1&geneModel=1&decor=0&layout=0&spacing=0&alncolor=on
spacer7	Pseudomonas_phage Ps60, complete genome.	spacer7_7_1|1-32	MH719194	34216	34247	GGCCAGGC	CGTCGCCG	28	-	AUCGACGCCGCCCUGGGCCGCCUGGUCGAGCC	GGCTCGACCAGTCGGCCCAGGGCAGCGTCGAT	spacer7	http://www.ncbi.nlm.nih.gov/nuccore/MH719194?report=graph&v=34208:34255&c=339966&theme=Default&flip=false&select=null&content=1&color=0&label=1&geneModel=1&decor=0&layout=0&spacing=0&alncolor=on
spacer7	Pseudomonas_phage Ps56, complete genome.	spacer7_7_1|1-32	MH719192	34356	34387	GGCCAAGC	CTTCGCCA	28	-	AUCGACGCCGCCCUGGGCCGCCUGGUCGAGCC	GGCTCGACCAGCCGGCCCAGGGCGGCATCGAT	spacer7	http://www.ncbi.nlm.nih.gov/nuccore/MH719192?report=graph&v=34348:34395&c=339966&theme=Default&flip=false&select=null&content=1&color=0&label=1&geneModel=1&decor=0&layout=0&spacing=0&alncolor=on
spacer7	Pseudomonas_phage vB_PaeS_PAO1_HW12 genome assembly, complete genome: monopartite.	spacer7_7_1|1-32	LT999987	32106	32137	GGCCAGGC	CGTCGCCG	28	-	AUCGACGCCGCCCUGGGCCGCCUGGUCGAGCC	GGCTCGACCAGTCGGCCCAGGGCAGCGTCGAT	spacer7	http://www.ncbi.nlm.nih.gov/nuccore/LT999987?report=graph&v=32098:32145&c=339966&theme=Default&flip=false&select=null&content=1&color=0&label=1&geneModel=1&decor=0&layout=0&spacing=0&alncolor=on
spacer7	Pseudomonas_phage YMC1201R24, complete genome.	spacer7_7_1|1-32	MH643778	31731	31762	GGCCAAGC	CGTCACCA	28	-	AUCGACGCCGCCCUGGGCCGCCUGGUCGAGCC	GGCTCGACCAGCCGGCCCAGGGCGGCATCGAT	spacer7	http://www.ncbi.nlm.nih.gov/nuccore/MH643778?report=graph&v=31723:31770&c=339966&theme=Default&flip=false&select=null&content=1&color=0&label=1&geneModel=1&decor=0&layout=0&spacing=0&alncolor=on
spacer7	unidentified_phage genome assembly 2P1, chromosome : 2P1.	spacer7_7_1|1-32	LN907801	31618	31649	GGCCAAGC	CGTCACCA	28	-	AUCGACGCCGCCCUGGGCCGCCUGGUCGAGCC	GGCTCGACCAGCCGGCCCAGGGCGGCATCGAT	spacer7	http://www.ncbi.nlm.nih.gov/nuccore/LN907801?report=graph&v=31610:31657&c=339966&theme=Default&flip=false&select=null&content=1&color=0&label=1&geneModel=1&decor=0&layout=0&spacing=0&alncolor=on
spacer7	Pseudomonas_phage JBD69, complete genome.	spacer7_7_1|1-32	KU199708	31479	31510	GGCCAAGC	CGTCACCA	28	-	AUCGACGCCGCCCUGGGCCGCCUGGUCGAGCC	GGCTCGACCAGCCGGCCCAGGGCGGCATCGAT	spacer7	http://www.ncbi.nlm.nih.gov/nuccore/KU199708?report=graph&v=31471:31518&c=339966&theme=Default&flip=false&select=null&content=1&color=0&label=1&geneModel=1&decor=0&layout=0&spacing=0&alncolor=on
spacer7	UNVERIFIED:_Pseudomonas phage JBD23 clone contig00001 genomic sequence.	spacer7_7_1|1-32	KM389462	5474	5443	GGCCAAGC	CGTCACCA	28	+	AUCGACGCCGCCCUGGGCCGCCUGGUCGAGCC	GGCTCGACCAGCCGGCCCAGGGCGGCATCGAT	spacer7	http://www.ncbi.nlm.nih.gov/nuccore/KM389462?report=graph&v=5466:5451&c=339966&theme=Default&flip=false&select=null&content=1&color=0&label=1&geneModel=1&decor=0&layout=0&spacing=0&alncolor=on
spacer7	Pseudomonas_phage YMC1111R1836, complete genome.	spacer7_7_1|1-32	KT968832	31830	31861	GGCCAAGC	CGTCACCA	28	-	AUCGACGCCGCCCUGGGCCGCCUGGUCGAGCC	GGCTCGACCAGCCGGCCCAGGGCGGCATCGAT	spacer7	http://www.ncbi.nlm.nih.gov/nuccore/KT968832?report=graph&v=31822:31869&c=339966&theme=Default&flip=false&select=null&content=1&color=0&label=1&geneModel=1&decor=0&layout=0&spacing=0&alncolor=on
spacer7	Pseudomonas_phage JD024, complete genome.	spacer7_7_1|1-32	KJ477077	30833	30864	GGCCAAGC	CGTCACCA	28	-	AUCGACGCCGCCCUGGGCCGCCUGGUCGAGCC	GGCTCGACCAGCCGGCCCAGGGCGGCATCGAT	spacer7	http://www.ncbi.nlm.nih.gov/nuccore/KJ477077?report=graph&v=30825:30872&c=339966&theme=Default&flip=false&select=null&content=1&color=0&label=1&geneModel=1&decor=0&layout=0&spacing=0&alncolor=on
spacer7	UNVERIFIED:_Pseudomonas phage F_MX560spPa1651 clone contig00001 genomic sequence.	spacer7_7_1|1-32	KM389460	6561	6530	GGCCAAGC	CGTCACCA	28	+	AUCGACGCCGCCCUGGGCCGCCUGGUCGAGCC	GGCTCGACCAGCCGGCCCAGGGCGGCATCGAT	spacer7	http://www.ncbi.nlm.nih.gov/nuccore/KM389460?report=graph&v=6553:6538&c=339966&theme=Default&flip=false&select=null&content=1&color=0&label=1&geneModel=1&decor=0&layout=0&spacing=0&alncolor=on
spacer7	UNVERIFIED:_Pseudomonas phage F_TK1932spPa1651 clone contig00003 genomic sequence.	spacer7_7_1|1-32	KM389244	552	583	GGCCAGGC	CGTCGCCG	28	-	AUCGACGCCGCCCUGGGCCGCCUGGUCGAGCC	GGCTCGACCAGTCGGCCCAGGGCAGCGTCGAT	spacer7	http://www.ncbi.nlm.nih.gov/nuccore/KM389244?report=graph&v=544:591&c=339966&theme=Default&flip=false&select=null&content=1&color=0&label=1&geneModel=1&decor=0&layout=0&spacing=0&alncolor=on
spacer7	UNVERIFIED:_Pseudomonas phage Phi05_1400 B clone contig00006 genomic sequence.	spacer7_7_1|1-32	KM389278	23150	23181	GGCCAAGC	CGTCACCA	28	-	AUCGACGCCGCCCUGGGCCGCCUGGUCGAGCC	GGCTCGACCAGCCGGCCCAGGGCGGCATCGAT	spacer7	http://www.ncbi.nlm.nih.gov/nuccore/KM389278?report=graph&v=23142:23189&c=339966&theme=Default&flip=false&select=null&content=1&color=0&label=1&geneModel=1&decor=0&layout=0&spacing=0&alncolor=on
spacer7	Pseudomonas_phage MP48, complete genome.	spacer7_7_1|1-32	KF475786	31370	31401	GGCCAAGC	CGTCACCA	28	-	AUCGACGCCGCCCUGGGCCGCCUGGUCGAGCC	GGCTCGACCAGCCGGCCCAGGGCGGCATCGAT	spacer7	http://www.ncbi.nlm.nih.gov/nuccore/KF475786?report=graph&v=31362:31409&c=339966&theme=Default&flip=false&select=null&content=1&color=0&label=1&geneModel=1&decor=0&layout=0&spacing=0&alncolor=on
spacer7	Pseudomonas_phage JBD5, complete genome.	spacer7_7_1|1-32	JX434030	32275	32306	GGCCAAGC	CGTCACCA	28	-	AUCGACGCCGCCCUGGGCCGCCUGGUCGAGCC	GGCTCGACCAGCCGGCCCAGGGCGGCATCGAT	spacer7	http://www.ncbi.nlm.nih.gov/nuccore/JX434030?report=graph&v=32267:32314&c=339966&theme=Default&flip=false&select=null&content=1&color=0&label=1&geneModel=1&decor=0&layout=0&spacing=0&alncolor=on
spacer7	Pseudomonas_phage PA1KOR2010, complete genome.	spacer7_7_1|1-32	HM624080	29081	29112	GGCCAAGC	CGTCACCA	28	-	AUCGACGCCGCCCUGGGCCGCCUGGUCGAGCC	GGCTCGACCAGCCGGCCCAGGGCGGCATCGAT	spacer7	http://www.ncbi.nlm.nih.gov/nuccore/HM624080?report=graph&v=29073:29120&c=339966&theme=Default&flip=false&select=null&content=1&color=0&label=1&geneModel=1&decor=0&layout=0&spacing=0&alncolor=on
spacer7	Pseudomonas_phage MP38, complete genome.	spacer7_7_1|1-32	EU272037	31426	31457	GGCCAAGC	CGTCGCCA	28	-	AUCGACGCCGCCCUGGGCCGCCUGGUCGAGCC	GGCTCGACCAGCCGGCCCAGGGCGGCATCGAT	spacer7	http://www.ncbi.nlm.nih.gov/nuccore/EU272037?report=graph&v=31418:31465&c=339966&theme=Default&flip=false&select=null&content=1&color=0&label=1&geneModel=1&decor=0&layout=0&spacing=0&alncolor=on
spacer7	Pseudomonas_phage F_HA0480spPa1651, complete genome.	spacer7_7_1|1-32	JN808773	31854	31885	GGCCAAGC	CGTCACCA	28	-	AUCGACGCCGCCCUGGGCCGCCUGGUCGAGCC	GGCTCGACCAGCCGGCCCAGGGCGGCATCGAT	spacer7	http://www.ncbi.nlm.nih.gov/nuccore/JN808773?report=graph&v=31846:31893&c=339966&theme=Default&flip=false&select=null&content=1&color=0&label=1&geneModel=1&decor=0&layout=0&spacing=0&alncolor=on
spacer7	Pseudomonas_phage MP42, complete genome.	spacer7_7_1|1-32	JQ762257	31457	31488	GGCCAAGC	CGTCACCA	28	-	AUCGACGCCGCCCUGGGCCGCCUGGUCGAGCC	GGCTCGACCAGCCGGCCCAGGGCGGCATCGAT	spacer7	http://www.ncbi.nlm.nih.gov/nuccore/JQ762257?report=graph&v=31449:31496&c=339966&theme=Default&flip=false&select=null&content=1&color=0&label=1&geneModel=1&decor=0&layout=0&spacing=0&alncolor=on
spacer8	NA
