# Supplementary material for: The core and accessory Hfq interactomes across Pseudomonas aeruginosa lineages
Source: Nat Commun. 2022 Mar 10;13:1258. doi: 10.1038/s41467-022-28849-w (PMC8913705; doi:10.1038/s41467-022-28849-w)
Supplement: Supplementary file 13 — Supplementary Data 9 [file 41467_2022_28849_MOESM13_ESM.xlsx]

## Sheet: all reads
Supplementary Table 9: Analysis of reads obtained in rGRIL-seq
EX	PA14					PAO1					IHMA87
	Replicate 1		Replicate 2		Average reads	Replicate 1		Replicate 2		Average reads	Replicate 1		Replicate 2		Average reads
	PA14_R1	Percentage (%)	PA14_R2	Percentage (%)		PAO1_R1	Percentage (%)	PAO1_R2	Percentage (%)		IHMA87_R1	Percentage (%)	IHMA87_R2	Percentage (%)
Total reads	16495794	100	25336316	100	20916055	17372690	100	20374102	100	18873396	18212964	100	15092158	100	16652561
reads mapped to vfr	341026	2.06735	532768	2.10278	436897	331947	1.91074	319719	1.56924	325833	324254	1.78035	259337	1.71836	291796
vfr chimeric reads	4449	1.30459	6853	1.2863	5651	3687	1.11072	3128	0.978359	3407.5	1827	0.563447	1767	0.681353	1797
ST	PA14					PAO1					IHMA87
	Replicate 1		Replicate 2		Average reads	Replicate 1		Replicate 2		Average reads	Replicate 1		Replicate 2		Average reads
	PA14_R1	Percentage (%)	PA14_R2	Percentage (%)		PAO1_R1	Percentage (%)	PAO1_R2	Percentage (%)		IHMA87_R1	Percentage (%)	IHMA87_R2	Percentage (%)
Total reads	24835574	100	19875030	100	22355302	14147570	100	14694162	100	14420866	17164482	100	19065466	100	18114974
reads mapped to vfr	458654	1.84676	347579	1.74882	403116	162892	1.15138	167491	1.13985	165192	256706	1.49557	345204	1.81062	300955
vfr chimeric reads	4532	0.988109	2293	0.659706	3412.5	1233	0.756943	1420	0.847807	1326.5	1835	0.714826	2649	0.767372	2242
