# Supplementary material for: The core and accessory Hfq interactomes across Pseudomonas aeruginosa lineages
Source: Nat Commun. 2022 Mar 10;13:1258. doi: 10.1038/s41467-022-28849-w (PMC8913705; doi:10.1038/s41467-022-28849-w)
Supplement: Supplementary file 14 — Supplementary Data 10 [file 41467_2022_28849_MOESM14_ESM.xlsx]

## Sheet: all vfr chimeraes
Supplementary Table 10: Analysis of vfr chimeraes in PA14, PAO1, and IHMA87
a. PA14
Ex								ST
Rank	Locus	Name	Type	R1	R2	average		Rank	Locus	Name	Type	R1	R2	average
1	RhlS	RhlS	regulatory sRNA	2259	3703	2981		1	RhlS	RhlS	regulatory sRNA	378	232	305
2	rnpB	rnpB	house-keeping RNA	8	9	8.5		2	ssrA, tmRNA	ssrA, tmRNA	house-keeping RNA	27	16	21.5
3	ssrA, tmRNA	ssrA, tmRNA	house-keeping RNA	7	5	6		3	rnpB	rnpB	house-keeping RNA	29	14	21.5
4	PA14_56070	mvaT	mRNA	0	11	5.5		4	Crcz	Crcz	regulatory sRNA	24	10	17
5	PA14_72485	ErsA	regulatory sRNA	5	5	5		5	SRP	4.5S RNA	house-keeping RNA	7	4	5.5
6	PA14_49410		mRNA	2	7	4.5		6	PA14_20290		mRNA	8	1	4.5
7	Crcz	Crcz	regulatory sRNA	2	7	4.5		7	PA14_14660		mRNA	7	0	3.5
8	ssrS, 6S RNA	ssrS, 6S RNA	house-keeping RNA	3	5	4		8	PA14_24650		mRNA	7	0	3.5
9	PA14_66310		3' derived regulatory sRNA (?)	6	2	4		9	PA14_21260		mRNA	6	0	3
								10	PA14_69430		mRNA	6	0	3
b. PAO1
Ex								ST
Rank	Locus	Name	Type	R1	R2	average		Rank	Locus	Name	Type	R1	R2	average
1	RhlS	RhlS	regulatory sRNA	1300	1256	1278		1	RhlS	RhlS	regulatory sRNA	331	354	342.5
2	PA5016	unknown	3' derived regulatory sRNA (?)	8	10	9		2	PA5492.1	ErsA	regulatory sRNA	6	9	7.5
3	PA4421.1	rnpB	house-keeping RNA	9	8	8.5		3	PA2755	PA14_sr063	regulatory sRNA (?)	8	1	4.5
4	PA0826.1	ssrA, tmRNA	house-keeping RNA	8	5	6.5		4	PA4726.11	Crcz	regulatory sRNA	6	2	4
5	PA5492.1	ErsA	regulatory sRNA	5	3	4		5	PA0826.2	ssrA, tmRNA	house-keeping RNA	5	3	4
6	PA1159		3' utr?	5	3	4		6	PA4421.1	rnpB	house-keeping RNA	3	2	2.5
7	PA5227.1	ssrS, 6S RNA	house-keeping RNA	6	1	3.5		7	PA4704.1	Prrf1	regulatory sRNA	4	2	3
8	PA3148	orf	mRNA	6	0	3		8	PA1096		3' orf	0	6	3
9	PA4315	mvaT	5' utr?	3	3	3
10	PA2966		mRNA	1	4	2.5
11	PA3656		mRNA	1	4	2.5
12	PA0763		mRNA	0	4	2
13	PA2755	PA14_sr063	regulatory sRNA (?)	0	4	2
14	PA1607		mRNA	0	4	2
15	PA3161		mRNA	0	4	2
16	PA3745		mRNA	0	4	2
17	PA4749		mRNA	0	4	2
c. IHMA87
Ex								ST
Rank	Locus	Name	Type	R1	R2	average		Rank	Locus	Name	Type	R1	R2	average
1	RhlS	RhlS	regulatory sRNA	844	510	677		1	RhlS	RhlS	regulatory sRNA	707	818	762.5
2	IHMA87_06036	ErsA	regulatory sRNA	7	10	8.5		2	IHMA87_06036	ErsA	regulatory sRNA	10	16	13
3	IHMA87_04750	fbcH	mRNA	9	2	5.5		3	IHMA87_04432	ssrA, tmRNA	house-keeping RNA	4	9	6.5
4	IHMA87_00629	trpC	mRNA	5	6	5.5		4	IHMA87_01634		mRNA	4	5	4.5
5	IHMA87_05504	dmdC_6	3' derived regulatory sRNA (?)	4	6	5		5	IHMA87_05841	rpmB	mRNA	4	5	4.5
6	IHMA87_04432	ssrA, tmRNA	house-keeping RNA	3	6	4.5		6	IHMA87_04039		mRNA	2	7	4.5
7	IHMA87_04742	rnpB	house-keeping RNA	3	5	4		7	IHMA87_00306		mRNA	6	0	3
8	IHMA87_06185		mRNA	6	1	3.5		8	IHMA87_00605		mRNA	4	2	3
9	IHMA87_02323	PA14_sr063	3' derived regulatory sRNA (?)	5	2	3.5		9	IHMA87_03375	prtR_2	3' derived regulatory sRNA (?)	4	2	3
10	IHMA87_03375	prtR_2	3' derived regulatory sRNA (?)	5	1	3		10	IHMA87_02150		tRNA	0	6	3
11	IHMA87_04058	cspA_3	mRNA	5	1	3		11	IHMA87_05504	dmdC_6	3' derived regulatory sRNA (?)	0	5	2.5
12	IHMA87_00612		mRNA	4	1	2.5		12	IHMA87_02323	PA14_sr063	3' derived regulatory sRNA (?)	1	4	2.5
13	IHMA87_01575		mRNA	4	0	2
14	IHMA87_00344	mce3R	mRNA	4	0	2
