# Supplementary material for: The core and accessory Hfq interactomes across Pseudomonas aeruginosa lineages
Source: Nat Commun. 2022 Mar 10;13:1258. doi: 10.1038/s41467-022-28849-w (PMC8913705; doi:10.1038/s41467-022-28849-w)
Supplement: Supplementary file 15 — Supplementary Data 11 [file 41467_2022_28849_MOESM15_ESM.xlsx]

## Sheet: plasmids and strains
Supplementary Table 11: Plasmids and Strains used in this study
Plasmids	Relevant genotype or description
pEXG2	ColE1 suicide vector; mob sacB GenR	Rietsch et al, 2005
pEXG2-ΔrhlS	pEXG2 with flanking regions to introduce an unmarked rhlS	This study
pEXG2-Hfq-3xFLAG-PAO1	pEXG2 with flanking regions to introduce a C-terminal 3xFLAG tag in hfq in PAO1	This study
pEXG2-Hfq-3xFLAG-PA14	pEXG2 with flanking regions to introduce a C-terminal 3xFLAG tag in hfq in PA14	This study
pEXG2-Hfq-3xFLAG-IHMA87	pEXG2 with flanking regions to introduce a C-terminal 3xFLAG tag in hfq in IHMA87	This study
mini-CTX1	P. aeruginosa PAO1 attB integration construction plasmid, TetR	Hoang et al, 2000
mini-CTX-lacZ	lacZ transcriptional fusion; attB integration construction plasmid, TetR	Becher et al, 2000
pminictx-Ptac	attB integration construction plasmid, Ptac with lac operator sites, TetR	This study
pminictx-Ptac-t4rnl1	chromosomal T4 RNA ligase expression vector; attB integration construction plasmid, Ptac with lac operator sites, TetR	This study
pMMB67EH	protein expression vector in Pseudomonas aeruginosa; Ptac with lac operator sites, CbR	Furste et al, 1986
pET16b-t4rnl1	T4 RNA ligase expression vector; PCR template for amplification of t4rnl1 gene	Ushati Das, Stewart Shuman’s lab
pminictx-Ptac::lacZ	lacZ translational fusion; attB integration construction plasmid, Ptac with two lac operator sites, TetR	Han et al, 2016
pminictx-vfr::lacZ	vfr::lacZ transcriptional fusion; 5’ UTR and the codons for the first 30 amino acid of Vfr	This study
pminictx-vfr(m)::lacZ	vfr::lacZ transcriptional fusion; mutations (CUGG to GGUC) at -137 to -134 of vfr 5' UTR	This study
pminictx-fpvA::lacZ	fpvA::lacZ transcriptional fusion; 5’ UTR and the codons for the first 30 amino acid of FpvA	This study
pKH6	pJN105-derivated vector; expression of small RNA with TTS +1, GenR	Han et al, 2016
pKH6-RhlS	pKH6-derivated vector; P. aeruginosa PA14 RhlS (wild-type) expression	This study
pKH6-RhlS (M)	PA14 RhlS mutant; mutations (CUGG to GACC) at +10 to +13 of wild-type RhlS	This study
Strains	Relevant genotype or description
PA14	wild-type	lab-stock
PAO1	wild-type	lab-stock
IHMA879472 (IHMA87)	wild-type, strain ID AZPAE15042 on the Pseudomonas database	lab-stock
PA14 Hfq-3xFLAG	PA14 with chromosomal hfq-3xFLAG gene	This study
PAO1 Hfq-3xFLAG	PAO1 with chromosomal hfq-3xFLAG gene	This study
IHMA87 Hfq-3xFLAG	IHMA87 with chromosomal hfq-3xFLAG gene	This study
pRK2013/HB101	This is a helper plasmid for mobilization of non-self-transmissible plasmids.	lab-stock
StellarTM competent cell	F–, endA1, supE44, thi-1, recA1, relA1, gyrA96, phoA, Φ80d lacZΔ M15, Δ(lacZYA-argF) U169, Δ(mrr-hsdRMS-mcrBC), ΔmcrA, λ–	Clontech
SM10λpir	thi thr leu tonA lacY supE recA::RP4-2-Tc::Mu Km λpir	lab stock
PA14ΔrhlS	rhlS deletion in PA14	This study
Definitions: GenR, Gentamicin resistance; CbR, carbenicillin resistance; tetR, tetracycline resistance
