# Supplementary material for: The core and accessory Hfq interactomes across Pseudomonas aeruginosa lineages
Source: Nat Commun. 2022 Mar 10;13:1258. doi: 10.1038/s41467-022-28849-w (PMC8913705; doi:10.1038/s41467-022-28849-w)
Supplement: Supplementary file 16 — Supplementary Data 12 [file 41467_2022_28849_MOESM16_ESM.xlsx]

## Sheet: primers
Supplementary Table 12: Primers used in this study
Name	Sequence (5' to 3')	Used for
hfq-3xFLAG-sF1	GGTCGACTCTAGAGGATCCCC CTGTCCTACGCTGAAATGACC	cloning for the three pEXG2-Hfq-3xFLAG plasmids
hfq-3xFLAG-sR1	TCATGATCTTTATAATCACCGTCATGGTCTTTGTAGTCGCCGCCGCC AGCGTTGCCCGGCTCGGC	cloning for the three pEXG2-Hfq-3xFLAG plasmids
hfq-3xFLAG-sF2	CGGTGATTATAAAGATCATGACATCGACTACAAGGATGACGATGATAAG TGACGGGAGTCCGCTTTGTTC	cloning for the three pEXG2-Hfq-3xFLAG plasmids
hfq-3xFLAG-IHMA-sR2	ACCGAATTCGAGCTCGAGCCC GGTTTCCAGCTGGGTTTCACC	cloning for pEXG2-Hfq-3xFLAG-IHMA87
hfq-3xFLAG-sR2	ACCGAATTCGAGCTCGAGCCC GGTTTCCAGCTGGGTCTCG	cloning for pEXG2-Hfq-3xFLAG-PAO1 and pEXG2-Hfq-3xFLAG-PA14
F_q_Prrf1+8	CGCGAGATCAGCCGGTAAGC	for RT-qPCR verification of correct enrichment
R_q_Prrf1+86	AAACCGTGATTAGCCTGATGAGGAG	for RT-qPCR verification of correct enrichment
6sRNA_F	GCCGATAACTGCAACAACGG	for RT-qPCR verification of correct enrichment
6sRNA_R	GGTTAGCCCTTGAACCCGAA	for RT-qPCR verification of correct enrichment
R_vfr_14-O1_CPO1	AAAAAAAAAAAAAAAAAA GCAGATCAGGAAGTGTGCCAG	for enrichment of P. aeruginosa PA14 and PAO1 vfr chimeric RNAs
R_vfr_14-O1_CPO2	AAAAAAAAAAAAAAAAAA GAATATGCCTGACGTACAAGGCGA	for enrichment of P. aeruginosa PA14 and PAO1 vfr chimeric RNAs
R_vfr_CPO3-common	AAAAAAAAAAAAAAAAAA GTGACAGTGTGCGAGCAGCTTGT	for enrichment of P. aeruginosa PA14, PAO1 and IHMA87 vfr chimeric RNAs
R_vfr_CPO4-common	AAAAAAAAAAAAAAAAAA ATGGGTGCTGTTCAGCGGGTG	for enrichment of P. aeruginosa PA14, PAO1 and IHMA87 vfr chimeric RNAs
R_vfr_IHMA_CPO1	AAAAAAAAAAAAAAAAAA GCAGATCGGAAAGTGTGCCAG	for enrichment of P. aeruginosa IHMA87 vfr chimeric RNAs
R_vfr_IHMA_CPO2	AAAAAAAAAAAAAAAAAA GAATATGCCTGACGTGCAAGGCAA	for enrichment of P. aeruginosa IHMA87 vfr chimeric RNAs
F_ERI_fpvA-Z30aa	CAATATAATGTGTG GAATTC GAGAATTGAGAAGCGATCTC	cloning for pPtac-miniCTX-fpvA_14::lacZ
R_Hnd3_fpvA-Z30aa	tgtaaaacgacggc AAGCTT GGCGAGCGAGTGGGGAAG	cloning for pPtac-miniCTX-fpvA_14::lacZ
F_ERI_vfr-Z30aa	CAATATAATGTGTG GAATTC GGTTTACTGGCACACTTCC	cloning for pPtac-miniCTX-vfr_14::lacZ
R_Hnd3_vfr-Z30aa	tgtaaaacgacggc AAGCTT GGTGCTCTTTGCGGTGTAG	cloning for pPtac-miniCTX-vfr_14::lacZ
F_xbaI_pkh6_RhlS+1	CAACTCTCTACTGTT TCTAGA T ATGTGTGTGCTGGTATGTCC	cloning for pKH6-RhlS
R_Hd3_pkh6_RhlS+100	CCGCCAAAACAGCC AAGCTT GACCAAGTCCCCGTGTCGTG	cloning for pKH6-RhlS
F_BHI_Del_rhlS	CAGGTCGACTCTAGA GGATCC AGAGCCGGATGCTCTG	cloning for pEXG2-ΔrhlS
R_Del_rhlS-fus	CCCGTGTCGTGCCGGCCGCATGAGGGGGAAGACTAAAGG	cloning for pEXG2-ΔrhlS
F_Del_rhlS-fus	CCTTTAGTCTTCCCCCTCATGCGGCCGGCACGACACGGG	cloning for pEXG2-ΔrhlS
R_ERI_Del_rhlS	GAAATTAATTAAGGTACC GAATTC GAAGACGTCCTTGAGCAG	cloning for pEXG2-ΔrhlS
F_KpnI_pMMBIq	CTATAGGGCGAATTG GGTACC CGAACGCCAGCAAGAC	cloning for pmini-ctx-Ptac
R_sacI_pMMBTer	GGGAACAAAAGCTG GAGCTC GTCTCATGAGCGGATAC	cloning for pmini-ctx-Ptac
F_ERI_MMB_T4RL	TCACACAGGAAACA GAATTC AAGAAGGAGATATACC ATGCAAGAACTTTTTAAC	cloning for pmini-ctx-Ptac-t4rnl1
R_BHI_MMB_T4RL	GGTCGACTCTAGA GGATCC TTAGTATCCTTCTGGG	cloning for pmini-ctx-Ptac-t4rnl1
F_xbaI_pkh6_sRhlI_M	CAACTCTCTACTGTT TCTAGA T ATGTGTGTGGACCTATGTCCTCCGACTG	cloning for pKH6-RhlS (M)
F_ERI_vfr-Z30aa_m	CAATATAATGTGTG GAATTC GGTTTAGGTCCACACTTCCTGATCTGC	cloning for pPtac-miniCTX-vfr(m)_14::lacZ
F_lasR_ERICTXlacZ-264	aagcttgatatc gaattc GCCCGGCAGGCCTGACGCCG	cloning for minictx-lasR-lacZ
R_lasR_BHICTXlacZ+236	cgctagttagtta ggatcc AGCGTTCCAGCTCAAGAAAAC	cloning for minictx-lasR-lacZ
