# Supplementary material for: The core and accessory Hfq interactomes across Pseudomonas aeruginosa lineages
Source: Nat Commun. 2022 Mar 10;13:1258. doi: 10.1038/s41467-022-28849-w (PMC8913705; doi:10.1038/s41467-022-28849-w)
Supplement: Supplementary file 17 — Source Data [file 41467_2022_28849_MOESM17_ESM.xlsx]

## Sheet: Figure 1a
Newick format phylogenetic tree
(((((((((((((((((((((Pseudomonas_aeruginosa_ATCC_27853_3989:0.00000000,Pseudomonas_aeruginosa_NCTC12903_11167:0.00000000):0.00000000[0.3500],Pseudomonas_aeruginosa_ATCC_27853_9518:0.00000000):0.00001781[0.6500],Pseudomonas_aeruginosa_isolate_F9670_3848:0.00000000):0.00000000[0.6300],(Pseudomonas_aeruginosa_Pa1207_5865:0.00000000,Pseudomonas_aeruginosa_S86968_6031:0.00000000):0.00000000[0.1300]):0…

## Sheet: Figure 1b
% Protein identity	hfq	proQ	rsmA	rsmN	nusA	rpsA	nasT	rho
Pseudomonas_aeruginosa_12-4-4_59_3618	100	99.435	100	100	100	100	98.958	100
Pseudomonas_aeruginosa_12939_6590	100	100	100	100	100	100	99.479	100
Pseudomonas_aeruginosa_1334_14_10731	100	98.87	100	100	100	100	99.479	100
Pseudomonas_aeruginosa_19BR_362	100	98.305	100	100	100	100	99.479	100
Pseudomonas_aeruginosa_213BR_361	100	98.305	100	100	100	100	99.479	100
Pseudomonas_aeruginosa_24Pae112_9634	100	100	100	100	100	100	99.479	100
Pseudomonas_aeruginosa_268_9897	100	100	100	100	100	0	99.479	100
Pseudomonas_aeruginosa_8380_3922	100	99.435	100	100	100	100	99.479	100
Pseudomonas_aeruginosa_97_9520	100	98.87	100	100	100	100	99.479	100
Pseudomonas_aeruginosa_AES1M_10829	100	98.87	100	100	100	100	99.479	100
Pseudomonas_aeruginosa_AES1R_10830	100	98.87	100	100	100	100	99.479	100
Pseudomonas_aeruginosa_AR439_6890	100	99.435	100	100	100	100	99.479	100
Pseudomonas_aeruginosa_AR441_6528	100	80.226	100	97.101	99.797	100	96.875	100
Pseudomonas_aeruginosa_AR442_6465	100	99.435	100	100	100	100	99.479	100
Pseudomonas_aeruginosa_AR444_6466	100	99.435	100	100	100	100	99.479	100
Pseudomonas_aeruginosa_AR445_6560	100	99.435	100	100	100	100	99.479	100
Pseudomonas_aeruginosa_AR_0095_6299	100	100	100	100	100	100	99.479	100
Pseudomonas_aeruginosa_AR_0110_6371	100	99.435	100	100	100	100	99.479	100
Pseudomonas_aeruginosa_AR_0111_9636	100	99.435	100	100	100	100	99.479	100
Pseudomonas_aeruginosa_AR_0230_6281	100	99.435	100	100	100	100	99.479	100
Pseudomonas_aeruginosa_AR_0353_6205	100	100	100	100	100	100	99.479	100
Pseudomonas_aeruginosa_AR_0354_6975	100	100	100	100	100	100	99.479	100
Pseudomonas_aeruginosa_AR_0356_7083	100	80.226	100	97.101	99.797	100	96.875	100
Pseudomonas_aeruginosa_AR_0357_7058	100	100	100	100	100	100	99.479	100
Pseudomonas_aeruginosa_AR_0360_6841	100	99.435	100	100	100	100	99.479	100
Pseudomonas_aeruginosa_AR_0446_6897	100	96.648	100	100	100	100	99.476	100
Pseudomonas_aeruginosa_AR_455_7148	100	100	100	100	100	100	99.479	100
Pseudomonas_aeruginosa_AR_458_7202	100	97.175	100	100	100	100	99.479	100
Pseudomonas_aeruginosa_AR_460_7261	100	97.222	98.361	100	100	100	98.958	100
Pseudomonas_aeruginosa_ATCC_15692_4007	100	99.435	100	100	100	100	100	100
Pseudomonas_aeruginosa_ATCC_27853_3989	100	99.435	100	100	100	100	99.479	100
Pseudomonas_aeruginosa_ATCC_27853_9518	100	99.435	100	100	100	100	99.479	100
Pseudomonas_aeruginosa_B136-33_191	100	100	100	100	100	100	99.479	100
Pseudomonas_aeruginosa_B14130_10394	100	99.435	100	100	100	99.821	99.479	100
Pseudomonas_aeruginosa_B17932_10395	100	99.435	100	100	100	99.821	99.479	100
Pseudomonas_aeruginosa_B41226_10391	100	99.435	100	100	100	99.821	99.479	100
Pseudomonas_aeruginosa_BA15561_9944	100	99.435	100	100	100	99.821	99.479	100
Pseudomonas_aeruginosa_BA7823_9659	100	99.435	100	100	100	99.821	99.479	100
Pseudomonas_aeruginosa_BAMC_07-48_3994	100	100	100	100	100	100	99.479	100
Pseudomonas_aeruginosa_Carb01_63_2626	100	99.435	100	100	100	100	99.479	100
Pseudomonas_aeruginosa_CCUG_70744_6254	98.78	99.435	100	100	100	100	99.479	100
Pseudomonas_aeruginosa_CR1_6461	100	80.226	100	97.101	100	100	96.875	100
Pseudomonas_aeruginosa_DH01_3915	100	99.435	100	100	100	100	99.479	100
Pseudomonas_aeruginosa_DK1_substr_NH57388A_6643	100	99.435	100	100	100	100	99.479	100
Pseudomonas_aeruginosa_DK2_174	100	99.435	100	100	100	100	99.479	100
Pseudomonas_aeruginosa_DN1_5583	100	99.435	100	100	100	100	99.479	100
Pseudomonas_aeruginosa_DSM_50071_2857	100	99.435	98.361	100	100	100	99.479	100
Pseudomonas_aeruginosa_E6130952_7221	100	100	100	100	100	100	99.479	100
Pseudomonas_aeruginosa_E80_10733	100	98.305	100	100	100	100	99.479	100
Pseudomonas_aeruginosa_F22031_3096	100	99.435	100	100	100	100	99.479	100
Pseudomonas_aeruginosa_F23197_6110	100	99.435	100	100	100	100	99.479	100
Pseudomonas_aeruginosa_F23197_7640	100	99.435	100	100	100	100	99.479	100
Pseudomonas_aeruginosa_F5677_6730	100	99.435	100	100	100	100	99.479	100
Pseudomonas_aeruginosa_F63912_7033	100	98.305	100	100	100	100	99.479	100
Pseudomonas_aeruginosa_F9676_2900	100	98.87	100	0	100	100	99.479	100
Pseudomonas_aeruginosa_FA-HZ1_4011	100	98.305	100	100	100	100	99.479	100
Pseudomonas_aeruginosa_FDAARGOS_501_9954	100	100	100	100	100	100	99.479	100
Pseudomonas_aeruginosa_FDAARGOS_505_9955	100	99.435	100	100	100	100	99.479	100
Pseudomonas_aeruginosa_FDAARGOS_532_9952	100	99.435	100	100	100	100	99.479	100
Pseudomonas_aeruginosa_FDAARGOS_570_9956	100	99.435	100	100	100	100	99.479	100
Pseudomonas_aeruginosa_FDAARGOS_571_9953	100	100	100	100	100	100	99.479	100
Pseudomonas_aeruginosa_FDAARGOS_610_11151	100	98.305	100	100	100	100	99.479	100
Pseudomonas_aeruginosa_FDAARGOS_767_11150	100	99.435	100	100	100	100	100	100
Pseudomonas_aeruginosa_FRD1_2621	100	99.435	100	100	100	100	99.479	100
Pseudomonas_aeruginosa_GIMC5015_PAKB6_10430	100	99.435	100	100	100	100	100	100
Pseudomonas_aeruginosa_H25883_9950	100	100	100	100	100	100	99.479	100
Pseudomonas_aeruginosa_H26023_9951	100	100	100	100	100	100	99.479	100
Pseudomonas_aeruginosa_H26027_9949	100	99.435	100	100	100	100	99.479	100
Pseudomonas_aeruginosa_H27930_5910	100	99.435	100	100	100	100	99.479	100
Pseudomonas_aeruginosa_H5708_6745	100	99.435	100	100	100	100	99.479	100
Pseudomonas_aeruginosa_HS9_6770	100	98.305	100	100	100	100	99.479	100
Pseudomonas_aeruginosa_IHMA879472	100	80.226	100	97.101	100	100	96.875	100
Pseudomonas_aeruginosa_IMP-13_10390	100	99.435	100	100	100	100	98.958	100
Pseudomonas_aeruginosa_IOMTU_133_3923	100	99.435	100	100	100	100	99.479	100
Pseudomonas_aeruginosa_isolate_1_11152	100	99.435	100	100	100	100	99.479	100
Pseudomonas_aeruginosa_isolate_B10W_5627	100	100	100	100	100	100	99.479	100
Pseudomonas_aeruginosa_isolate_early_isolate_NN2_clone_C_6774	100	99.435	100	100	100	100	99.479	100
Pseudomonas_aeruginosa_isolate_F30658_3634	100	99.435	100	100	100	100	99.479	99.761
Pseudomonas_aeruginosa_isolate_F9670_3848	100	99.435	100	100	100	100	99.479	100
Pseudomonas_aeruginosa_isolate_H47921_3637	100	100	100	100	100	100	99.479	100
Pseudomonas_aeruginosa_isolate_M37351_3639	100	100	100	100	100	100	99.479	100
Pseudomonas_aeruginosa_isolate_PA14Or_reads_4013	100	100	100	100	100	100	99.479	100
Pseudomonas_aeruginosa_isolate_paerg000_11157	100	98.305	100	100	100	100	98.958	100
Pseudomonas_aeruginosa_isolate_paerg002_11158	100	99.435	100	100	100	100	100	100
Pseudomonas_aeruginosa_isolate_paerg003_11160	100	99.435	100	100	100	100	100	100
Pseudomonas_aeruginosa_isolate_paerg004_11159	100	99.435	100	100	100	100	100	100
Pseudomonas_aeruginosa_isolate_paerg005_11161	100	100	100	100	100	100	99.479	100
Pseudomonas_aeruginosa_isolate_paerg009_11162	100	100	100	100	100	100	99.479	100
Pseudomonas_aeruginosa_isolate_paerg010_11163	100	99.435	100	100	100	100	100	100
Pseudomonas_aeruginosa_isolate_paerg011_11164	100	99.435	100	100	100	100	100	100
Pseudomonas_aeruginosa_isolate_paerg012_11165	100	99.435	100	100	100	100	100	100
Pseudomonas_aeruginosa_isolate_PcyII-10_5293	100	98.305	100	100	100	100	100	100
Pseudomonas_aeruginosa_isolate_RW109_6944	100	99.435	100	100	100	100	99.479	100
Pseudomonas_aeruginosa_isolate_T52373_3627	100	99.435	100	100	100	100	100	100
Pseudomonas_aeruginosa_isolate_T63266_3628	100	98.305	100	100	100	100	99.479	100
Pseudomonas_aeruginosa_JB2_7002	100	100	100	100	100	100	99.479	100
Pseudomonas_aeruginosa_K34-7_7082	100	99.435	100	100	100	100	99.479	100
Pseudomonas_aeruginosa_L10_6318	100	100	100	100	100	100	99.479	100
Pseudomonas_aeruginosa_LES431_489	100	98.305	100	100	100	100	98.958	100
Pseudomonas_aeruginosa_LESB58_125	100	98.305	100	100	100	100	98.958	100
Pseudomonas_aeruginosa_LW_10696	100	98.87	100	100	100	100	99.479	100
Pseudomonas_aeruginosa_M1608_7239	100	100	100	100	100	100	99.479	100
Pseudomonas_aeruginosa_M18_172	100	99.435	100	100	100	100	100	100
Pseudomonas_aeruginosa_MRSN12280_6456	100	100	100	100	100	100	99.479	100
Pseudomonas_aeruginosa_MTB-1_210	100	100	100	100	100	100	99.479	100
Pseudomonas_aeruginosa_N15-01092_9635	100	98.87	100	100	100	100	99.479	100
Pseudomonas_aeruginosa_N17-1_3988	100	99.435	100	100	100	100	99.479	100
Pseudomonas_aeruginosa_NCGM1900_2620	100	100	100	100	100	100	99.479	100
Pseudomonas_aeruginosa_NCGM1984_2619	100	100	100	100	100	100	99.479	100
Pseudomonas_aeruginosa_NCGM257_3921	100	99.435	100	100	100	99.821	99.479	100
Pseudomonas_aeruginosa_NCGM2S1_173	100	100	100	100	100	100	99.479	100
Pseudomonas_aeruginosa_NCTC10728_11169	100	98.87	100	100	100	100	99.479	100
Pseudomonas_aeruginosa_NCTC11445_11166	100	99.435	100	100	100	100	99.479	99.761
Pseudomonas_aeruginosa_NCTC12903_11167	100	99.435	100	100	100	100	99.479	100
Pseudomonas_aeruginosa_NCTC13359_11326	100	98.305	100	100	100	100	99.479	100
Pseudomonas_aeruginosa_NCTC13618_11327	100	0	100	100	100	100	99.479	100
Pseudomonas_aeruginosa_NCTC13715_11168	100	100	100	100	100	100	99.479	100
Pseudomonas_aeruginosa_NHmuc_5737	100	99.435	100	100	100	100	99.479	100
Pseudomonas_aeruginosa_Ocean-1155_5897	100	99.435	100	100	100	100	99.479	100
Pseudomonas_aeruginosa_Ocean-1175_6075	100	99.435	100	100	100	100	99.479	100
Pseudomonas_aeruginosa_PA1088_5724	100	98.305	100	100	100	100	99.479	100
Pseudomonas_aeruginosa_PA11803_5097	100	98.305	100	100	100	100	99.479	100
Pseudomonas_aeruginosa_Pa1207_5865	100	99.435	100	100	100	100	99.479	100
Pseudomonas_aeruginosa_PA121617_3995	100	99.435	100	100	100	100	99.479	100
Pseudomonas_aeruginosa_Pa1242_6732	100	98.305	100	100	100	100	99.479	100
Pseudomonas_aeruginosa_Pa124_6251	100	100	100	100	100	100	99.479	100
Pseudomonas_aeruginosa_Pa127_6938	100	100	100	100	100	100	99.479	100
Pseudomonas_aeruginosa_PA1RG_3201	100	99.435	100	100	100	100	99.479	100
Pseudomonas_aeruginosa_PA1R_496	100	99.435	0	100	100	100	99.479	100
Pseudomonas_aeruginosa_PA1_497	100	99.435	100	100	100	100	99.479	100
Pseudomonas_aeruginosa_PA298_11122	100	98.305	100	100	100	100	99.479	100
Pseudomonas_aeruginosa_PA34_9522	100	100	100	100	100	100	99.479	100
Pseudomonas_aeruginosa_Pa58_6334	100	100	100	100	100	100	99.479	100
Pseudomonas_aeruginosa_PA7790_5368	100	98.305	100	100	100	100	99.479	100
Pseudomonas_aeruginosa_PA7_119	100	81.707	100	97.101	100	100	96.875	100
Pseudomonas_aeruginosa_PA8281_5357	100	98.305	100	100	100	100	99.479	100
Pseudomonas_aeruginosa_PA83_6078	100	99.435	100	100	100	100	99.479	100
Pseudomonas_aeruginosa_Pa84_6035	100	98.87	100	100	100	100	99.479	100
Pseudomonas_aeruginosa_PABL012_9632	100	98.305	100	100	100	100	99.479	100
Pseudomonas_aeruginosa_PABL017_9633	100	98.87	100	100	100	100	99.479	100
Pseudomonas_aeruginosa_PABL048_9601	100	100	100	100	100	100	99.479	100
Pseudomonas_aeruginosa_PACS2_84	100	99.435	100	100	100	100	98.438	100
Pseudomonas_aeruginosa_PAER4_119_5012	100	99.435	100	100	100	100	99.479	100
Pseudomonas_aeruginosa_PAK_6441	100	99.435	100	100	100	100	99.479	100
Pseudomonas_aeruginosa_PAO1161_10710	100	99.435	100	100	100	100	100	100
Pseudomonas_aeruginosa_PAO1_107	100	99.435	100	100	100	100	100	100
Pseudomonas_aeruginosa_PAO1_Orsay_5354	100	99.435	100	100	100	100	100	100
Pseudomonas_aeruginosa_PASGNDM345_6255	100	100	100	100	100	100	99.479	100
Pseudomonas_aeruginosa_PASGNDM699_7104	100	100	100	100	100	100	99.479	100
Pseudomonas_aeruginosa_PA_150577_6347	100	99.435	100	100	100	100	100	100
Pseudomonas_aeruginosa_PA_154197_5532	100	100	100	100	100	100	99.479	100
Pseudomonas_aeruginosa_PA_D16_4001	100	100	100	100	100	100	99.479	100
Pseudomonas_aeruginosa_PA_D1_3998	100	100	100	100	100	100	99.479	100
Pseudomonas_aeruginosa_PA_D21_4006	100	100	100	100	100	100	99.479	100
Pseudomonas_aeruginosa_PA_D22_4002	100	100	100	100	100	100	99.479	100
Pseudomonas_aeruginosa_PA_D25_4003	100	100	100	100	100	100	99.479	100
Pseudomonas_aeruginosa_PA_D2_3999	100	100	100	100	100	100	99.479	100
Pseudomonas_aeruginosa_PA_D5_4005	100	100	100	100	100	100	99.479	100
Pseudomonas_aeruginosa_PA_D9_4000	100	100	100	100	100	100	99.479	100
Pseudomonas_aeruginosa_PB350_6610	100	100	100	100	100	100	99.479	100
Pseudomonas_aeruginosa_PB353_6129	100	99.435	100	100	100	100	99.479	100
Pseudomonas_aeruginosa_PB354_7065	100	99.435	100	100	100	100	99.479	100
Pseudomonas_aeruginosa_PB367_7067	100	100	100	100	100	100	99.479	100
Pseudomonas_aeruginosa_PB368_7201	100	100	100	100	100	100	99.479	100
Pseudomonas_aeruginosa_PB369_7191	100	100	100	100	100	100	99.479	100
Pseudomonas_aeruginosa_PPF-1_6589	100	99.435	100	100	100	100	99.479	100
Pseudomonas_aeruginosa_RIVM-EMC2982_6088	100	99.435	100	100	100	100	99.479	100
Pseudomonas_aeruginosa_RP73_192	100	98.305	100	100	100	100	99.479	100
Pseudomonas_aeruginosa_S86968_6031	100	99.435	100	100	100	100	99.479	100
Pseudomonas_aeruginosa_SCV20265_215	100	99.435	100	100	100	100	99.479	100
Pseudomonas_aeruginosa_SCVFeb_5350	100	99.435	100	100	100	100	99.479	100
Pseudomonas_aeruginosa_SCVJan_5538	100	99.435	100	100	100	100	99.479	100
Pseudomonas_aeruginosa_SP2230_10393	100	99.435	100	100	100	99.821	99.479	100
Pseudomonas_aeruginosa_SP4371_10392	100	99.435	100	100	100	99.821	99.479	100
Pseudomonas_aeruginosa_SP4527_10694	100	99.435	100	100	100	99.821	99.479	100
Pseudomonas_aeruginosa_SP4528_9945	100	99.435	100	100	100	99.821	99.479	100
Pseudomonas_aeruginosa_T38079_5952	100	99.435	100	100	100	100	99.479	100
Pseudomonas_aeruginosa_USDA-ARS-USMARC-41639_3640	100	98.87	100	100	100	100	99.479	100
Pseudomonas_aeruginosa_VA-134_3846	100	98.305	100	100	100	100	99.479	100
Pseudomonas_aeruginosa_VRFPA04_230	100	100	100	100	100	100	98.958	100
Pseudomonas_aeruginosa_W16407_6873	100	99.435	100	100	100	100	99.479	100
Pseudomonas_aeruginosa_W36662_7266	100	99.435	100	100	100	100	99.479	100
Pseudomonas_aeruginosa_W45909_5913	100	98.305	100	100	100	100	99.479	100
Pseudomonas_aeruginosa_W60856_6659	100	98.305	100	100	100	100	99.479	100
Pseudomonas_aeruginosa_WCHPA075019_9521	100	98.305	100	100	100	100	99.479	100
Pseudomonas_aeruginosa_X78812_6522	100	98.305	100	100	100	100	99.479	100
Pseudomonas_aeruginosa_Y31_6550	100	98.87	100	100	100	100	99.479	100
Pseudomonas_aeruginosa_Y71_9532	100	98.305	100	100	100	100	99.479	100
Pseudomonas_aeruginosa_Y82_7124	100	99.435	100	100	100	100	99.479	100
Pseudomonas_aeruginosa_Y89_7172	100	98.305	100	100	100	100	99.479	100
Pseudomonas_aeruginosa_YL84_2501	100	99.435	100	100	100	100	99.479	100

## Sheet: Figure 1c
ncRA	Pseudomonas_aeruginosa_12-4-4_59_3618	Pseudomonas_aeruginosa_12939_6590	Pseudomonas_aeruginosa_1334_14_10731	Pseudomonas_aeruginosa_19BR_362	Pseudomonas_aeruginosa_213BR_361	Pseudomonas_aeruginosa_24Pae112_9634	Pseudomonas_aeruginosa_268_9897	Pseudomonas_aeruginosa_8380_3922	Pseudomonas_aeruginosa_97_9520	Pseudomonas_aeruginosa_AES1M_10829	Pseudomonas_aeruginosa_AES1R_10830	Pseudomonas_aeruginosa_AR439_6890	Pseudomonas_aeruginosa_AR441_6528	Pseudomonas_aeruginosa_AR442_6465	Pseudomonas_aeruginosa_AR444_6466	Pseudomonas_aeruginosa_AR445_6560	Pseudomonas_aeruginosa_AR_0095_6299	Pseudomonas_aeruginosa_AR_0110_6371	Pseudomonas_aeruginosa_AR_0111_9636	Pseudomonas_aeruginosa_AR_0230_6281	Pseudomonas_aeruginosa_AR_0353_6205	Pseudomonas_aeruginosa_AR_0354_6975	Pseudomonas_aeruginosa_AR_0356_7083	Pseudomonas_aeruginosa_AR_0357_7058	Pseudomonas_aeruginosa_AR_0360_6841	Pseudomonas_aeruginosa_AR_0446_6897	Pseudomonas_aeruginosa_AR_455_7148	Pseudomonas_aeruginosa_AR_458_7202	Pseudomonas_aeruginosa_AR_460_7261	Pseudomonas_aeruginosa_ATCC_15692_4007	Pseudomonas_aeruginosa_ATCC_27853_3989	Pseudomonas_aeruginosa_ATCC_27853_9518	Pseudomonas_aeruginosa_B136-33_191	Pseudomonas_aeruginosa_B14130_10394	Pseudomonas_aeruginosa_B17932_10395	Pseudomonas_aeruginosa_B41226_10391	Pseudomonas_aeruginosa_BA15561_9944	Pseudomonas_aeruginosa_BA7823_9659	Pseudomonas_aeruginosa_BAMC_07-48_3994	Pseudomonas_aeruginosa_Carb01_63_2626	Pseudomonas_aeruginosa_CCUG_70744_6254	Pseudomonas_aeruginosa_CR1_6461	Pseudomonas_aeruginosa_DH01_3915	Pseudomonas_aeruginosa_DK1_substr_NH57388A_6643	Pseudomonas_aeruginosa_DK2_174	Pseudomonas_aeruginosa_DN1_5583	Pseudomonas_aeruginosa_DSM_50071_2857	Pseudomonas_aeruginosa_E6130952_7221	Pseudomonas_aeruginosa_E80_10733
P26	100	100	100	100	100	100	100	100	100	100	100	100	100	100	100	100	100	100	100	100	100	100	100	100	100	100	100	100	100	100	100	100	100	100	100	100	100	100	100	100	100	100	100	100	100	100	100	100	100
PA14sr_059	100	100	100	100	100	100	100	100	100	100	100	100	100	100	100	100	100	100	100	100	100	100	100	100	100	100	100	100	100	100	100	100	100	100	100	100	100	100	100	100	100	100	100	100	100	100	100	100	100
PA14sr_092	100	100	100	100	100	100	100	100	100	100	100	100	100	100	100	100	100	100	100	100	100	100	100	100	100	99.213	100	100	99.213	100	100	100	100	100	100	100	100	100	100	100	100	100	100	100	100	100	100	100	100
PA14sr_096	100	100	100	100	100	100	100	100	100	100	100	100	100	100	100	100	100	100	100	100	100	100	100	100	100	100	100	100	100	100	100	100	100	100	100	100	100	100	100	100	100	100	100	100	100	100	100	100	100
PA14sr_119	99.401	100	99.401	98.802	98.802	100	100	100	99.401	99.401	99.401	98.802	100	100	98.802	98.802	100	98.802	98.802	98.802	100	100	100	100	98.802	100	100	100	98.802	100	98.802	98.802	100	100	100	100	100	99.401	100	98.802	100	100	100	98.214	98.214	100	98.802	100	98.214
PA14sr_120	100	100	100	100	100	100	100	100	100	100	100	100	100	100	100	100	100	100	100	100	100	100	100	100	100	100	100	99.18	100	100	100	100	100	100	100	100	100	100	100	100	100	100	100	100	100	100	100	100	100
PA14sr_128	0	100	99.548	99.541	99.541	99.548	0	98.19	99.548	0	0	99.548	0	99.548	99.548	99.548	0	99.548	99.548	99.548	99.548	100	0	100	98.19	0	100	0	0	0	99.548	99.548	100	100	100	100	100	99.548	100	99.548	99.548	0	99.548	0	99.548	100	0	0	0
PA14sr_129	0	96.552	100	0	0	0	0	0	100	0	0	94.483	0	94.483	0	0	0	0	0	0	0	0	0	96.552	0	0	0	0	0	0	0	0	96.552	100	100	100	100	0	99.31	98.621	94.483	0	94.483	0	94.483	100	0	0	0
PA14sr_159	100	100	100	100	100	100	100	100	100	100	100	100	100	100	100	100	100	100	100	100	100	100	100	100	100	100	100	100	100	100	100	100	100	100	100	100	100	100	100	100	100	100	100	100	100	100	100	100	100
PrrF1	100	100	100	100	100	100	100	100	100	100	100	100	100	100	100	100	100	100	100	100	100	100	100	100	100	100	100	100	100	100	98.276	100	100	100	100	100	100	100	100	100	100	100	100	100	100	100	100	100	100
PA14sr_017	0	100	0	0	0	99.907	0	0	0	0	0	99.907	0	0	100	99.907	0	100	100	100	100	0	0	99.907	0	0	100	0	0	0	0	0	0	100	100	100	100	0	99.907	99.907	99.72	0	0	0	0	0	0	0	0
P27	100	100	100	100	100	100	100	100	100	100	100	100	99.479	100	100	100	100	100	100	100	100	100	99.479	100	100	99.479	100	100	99.479	100	100	100	98.438	100	100	100	100	100	100	100	100	99.479	100	100	100	100	100	100	100
6S	100	100	100	100	100	100	100	100	100	100	100	100	99.438	100	100	100	100	100	100	100	100	100	99.438	100	100	100	100	100	100	100	100	100	100	100	100	100	100	100	100	100	100	99.438	100	100	100	100	100	100	100
PA14sr_142	100	100	100	100	100	100	100	100	100	100	100	100	99.291	100	100	100	100	100	100	100	100	100	99.291	100	100	100	100	100	100	100	100	100	100	100	100	100	100	100	100	100	100	99.291	100	100	100	100	100	100	100
PA14sr_131	0	99.206	99.206	98.413	98.413	97.619	0	98.413	99.206	0	0	99.206	0	99.206	97.619	97.619	0	97.619	97.619	97.619	97.619	98.413	0	99.206	98.413	0	98.413	0	0	0	97.619	97.619	98.413	99.206	99.206	99.206	99.206	97.619	97.619	97.619	99.206	0	99.206	0	99.206	99.206	0	0	0
PA14sr_147	99.734	99.468	99.734	99.734	99.734	100	100	100	99.734	99.734	99.734	100	99.468	99.734	100	100	100	100	100	100	99.734	100	99.468	100	100	100	99.734	99.734	100	100	100	100	100	99.202	99.202	99.202	99.202	99.202	99.734	100	99.734	99.468	99.734	100	100	99.202	99.734	100	99.734
RsmY	100	98.374	100	100	100	100	100	100	100	100	100	100	99.187	100	100	100	100	100	100	100	100	100	99.187	100	100	100	98.374	100	100	100	100	100	98.374	100	100	100	100	100	100	100	100	99.187	100	98.374	100	100	100	100	100
rnpB	100	100	100	100	100	100	100	100	100	100	100	100	99.145	100	100	100	100	100	100	100	100	100	99.145	100	100	100	100	100	100	100	100	100	100	100	100	100	100	100	100	100	100	99.145	100	100	100	100	100	100	100
P15	98.673	100	99.558	98.673	98.673	99.558	99.558	99.115	99.558	99.115	99.115	99.115	99.115	98.23	98.673	99.115	99.558	98.673	98.673	98.673	99.558	99.558	99.115	99.558	98.673	98.673	99.115	99.115	98.673	99.115	99.115	99.115	99.115	99.558	99.558	99.558	99.558	99.558	99.558	99.115	98.23	99.115	98.23	99.115	100	99.558	99.115	99.558	98.673
PA14sr_061	100	100	100	99.539	99.539	100	100	100	100	100	100	100	99.074	99.537	100	100	100	100	100	100	100	100	99.074	100	100	100	100	100	100	100	100	100	100	100	100	100	100	100	100	100	99.537	99.074	99.537	100	100	100	100	100	99.539
PA14sr_014	100	98.113	100	100	100	100	100	100	100	100	100	100	99.043	99.526	100	100	100	100	100	100	100	100	99.043	100	100	98.585	100	100	100	98.113	100	100	100	98.113	98.113	98.113	98.113	98.113	98.113	100	99.526	99.043	99.526	100	100	100	99.526	100	100
small_SRPb	99.038	100	99.038	99.038	99.038	99.038	99.038	99.038	99.038	99.038	99.038	99.038	99.038	99.038	99.038	99.038	99.038	99.038	99.038	99.038	99.038	99.038	99.038	99.038	99.038	98.077	100	99.038	99.038	99.038	99.038	99.038	100	99.038	99.038	99.038	99.038	99.038	99.038	99.038	99.038	99.038	99.038	99.038	99.038	99.038	99.038	99.038	99.038
large_SRP	99.535	100	99.07	99.535	99.535	99.535	99.535	99.535	99.07	99.535	99.535	99.535	99.015	99.535	99.535	98.661	99.535	99.535	99.535	99.535	99.535	99.535	99.015	99.535	99.535	99.07	98.643	99.535	99.535	99.535	99.535	99.535	100	99.535	99.535	99.535	99.535	99.535	99.07	98.661	99.535	98.585	99.535	99.535	99.535	98.214	99.535	99.535	99.535
PA14sr_130	0	97.959	98.98	0	0	0	0	0	98.98	0	0	97.959	0	97.959	0	0	0	0	0	0	0	0	0	97.959	0	0	0	0	0	0	0	0	97.959	97.959	97.959	97.959	97.959	0	0	98.98	97.959	0	97.959	0	97.959	98.98	0	0	0
PA14sr_025	100	98.969	100	100	100	100	100	100	100	100	100	100	98.969	100	100	100	100	100	100	100	100	100	98.969	100	100	100	100	100	100	97.938	0	0	100	100	100	100	100	100	100	100	100	98.969	100	100	0	100	100	100	100
t44	100	100	100	100	100	100	100	100	100	100	100	100	97.959	100	100	100	100	100	100	100	100	100	97.959	100	100	100	100	100	100	100	98.969	98.969	100	100	100	100	100	100	100	100	100	97.959	100	98.969	100	100	100	100	100
PA14sr_121	100	98.889	100	100	100	100	100	100	100	100	100	100	98.889	100	100	100	100	100	100	100	100	100	98.889	100	100	100	100	100	100	100	100	100	100	100	100	100	100	100	100	100	100	98.889	100	100	100	100	100	100	100
PA14sr_146	100	100	100	100	100	100	100	98.718	100	100	100	100	98.718	100	100	100	100	100	100	100	100	100	98.718	100	100	100	100	100	100	100	100	100	100	100	100	100	100	100	100	100	100	98.718	100	100	100	100	100	100	100
PA14sr_097	100	100	100	100	100	99.315	99.315	100	100	100	100	100	98.63	100	100	100	100	100	100	100	98.63	99.315	98.63	99.315	100	98.63	100	100	100	100	100	100	99.315	99.315	99.315	99.315	99.315	99.315	100	100	100	98.63	100	100	100	100	100	99.315	100
Pseudomon-1	100	100	100	100	100	100	100	100	100	100	100	100	98.54	99.275	100	100	100	100	100	100	100	100	98.54	100	100	100	100	100	100	100	100	100	100	100	100	100	100	100	100	100	99.275	98.54	99.275	100	100	100	100	100	100
P18	100	100	100	100	100	100	100	100	100	100	100	100	98.507	100	100	100	100	100	100	100	100	100	98.507	100	100	99.254	100	100	100	100	100	100	100	100	100	100	100	100	100	100	100	98.507	100	99.254	100	100	100	100	100
P35	98.361	98.361	98.361	98.361	98.361	98.276	98.276	98.361	98.361	98.361	98.361	98.361	98.361	98.361	98.361	98.361	100	98.361	98.361	98.361	98.361	98.276	98.361	96.721	98.361	96.721	98.361	98.361	98.361	98.361	98.361	98.361	98.361	100	100	100	100	100	98.276	98.361	98.361	98.361	98.361	98.361	98.361	98.361	98.361	98.276	98.361
P36	98.333	98.333	100	100	100	98.333	98.333	100	100	100	100	100	98.333	100	100	100	98.333	100	100	100	98.333	98.333	98.333	98.333	100	100	98.333	100	100	100	100	100	100	100	100	100	100	100	100	100	100	98.333	100	100	100	100	100	98.333	100
PA14sr_116	100	100	100	100	100	100	100	100	100	100	100	100	97.778	100	100	100	100	100	100	100	100	100	97.778	100	100	100	100	100	100	100	100	100	100	100	100	100	100	100	100	100	100	97.778	100	100	100	100	100	100	100
PA14sr_154	100	100	100	100	100	100	100	100	100	100	100	100	97.727	100	100	100	100	100	100	100	100	100	97.727	100	100	100	100	100	100	100	100	100	100	97.727	97.727	97.727	97.727	97.727	100	100	100	97.727	100	100	100	100	100	100	100
PA14sr_151	99.431	99.81	99.62	99.62	99.62	99.81	99.81	99.431	99.62	99.81	99.81	99.62	97.723	99.62	99.431	99.431	99.81	99.431	99.431	99.431	99.81	99.81	97.723	99.81	99.431	99.424	99.62	99.431	99.431	99.431	99.62	99.62	99.62	99.81	99.81	99.81	99.81	99.81	99.81	99.431	99.62	97.343	99.62	99.62	99.62	99.62	99.62	99.81	99.62
crcZ	100	99.706	100	99.706	99.706	100	100	99.706	100	99.706	99.706	99.706	97.941	100	99.706	100	0	99.706	99.706	99.706	100	100	97.941	100	99.706	100	100	99.412	99.706	99.706	99.706	99.706	99.706	99.706	99.706	99.706	99.706	99.706	99.412	100	100	97.941	100	99.706	99.706	99.412	99.706	100	99.706
PA14sr_114	99.412	99.412	99.412	99.412	99.412	99.412	99.412	99.412	99.412	99.412	99.412	99.412	98.235	99.412	99.412	99.412	99.412	99.412	99.412	99.412	99.412	99.412	98.235	99.412	99.412	98.824	99.412	99.412	99.412	99.412	99.412	99.412	99.412	99.412	99.412	99.412	99.412	99.412	99.412	99.412	99.412	98.235	99.412	99.412	99.412	99.412	99.412	99.412	99.412
tmRNA	100	100	100	100	100	100	100	100	100	100	100	100	97.727	100	100	100	100	100	100	100	100	100	97.727	100	100	100	100	100	100	100	100	100	100	100	100	100	100	100	100	100	100	97.727	100	100	100	100	100	100	100
PA14sr_079	99.13	100	100	100	100	100	100	100	100	100	100	100	96.491	100	100	100	100	100	100	100	100	100	96.491	100	100	98.261	100	100	100	100	100	100	99.13	100	100	100	100	100	100	100	100	97.368	100	100	100	100	100	100	100
PA14sr_152	100	100	100	100	100	100	100	100	100	100	100	100	97.368	100	100	100	100	100	100	100	100	100	97.368	100	100	100	100	100	100	100	100	100	100	100	100	100	100	100	100	100	100	97.368	100	100	100	100	100	100	100
PrrF2	100	100	100	100	100	100	100	100	93.913	100	100	100	97.368	100	100	100	100	100	100	100	100	100	97.368	100	99.123	100	100	100	99.123	100	95.652	100	100	100	100	100	100	100	100	100	100	97.368	100	100	100	100	100	100	100
PA14sr_144	100	100	100	100	100	100	100	100	100	100	100	100	97.183	100	100	100	100	100	100	100	100	100	97.183	100	100	100	100	100	100	100	100	100	98.611	100	100	100	100	100	100	100	100	97.183	100	100	100	100	100	100	100
P8	100	100	100	100	100	100	100	100	100	100	100	100	97.143	100	100	100	100	100	100	100	100	100	97.143	100	100	100	100	100	100	100	100	100	100	100	100	100	100	100	100	100	100	97.143	100	100	100	100	100	100	100
PA14sr_091	100	100	100	100	100	100	100	100	100	100	100	100	98.095	100	100	100	100	100	100	100	100	100	98.095	100	100	100	100	100	100	100	100	100	100	99.048	99.048	99.048	99.048	99.048	100	100	100	98.095	100	100	100	100	100	100	100
P9	100	100	100	100	100	100	100	100	100	100	100	100	97.087	100	100	100	100	100	100	100	100	100	97.087	100	100	100	100	100	100	100	100	100	100	100	100	100	100	100	100	100	100	97.087	100	100	100	100	100	100	100
P2	100	100	100	100	100	100	100	100	100	100	100	100	97.08	100	100	100	100	100	100	100	100	100	97.08	100	100	100	100	100	100	100	100	100	100	100	100	100	100	100	100	100	100	97.08	100	100	100	100	100	100	100
P1a	100	100	100	100	100	100	100	100	100	100	100	100	97.076	100	99.415	100	100	99.415	99.415	99.415	99.415	100	97.076	100	99.415	100	100	100	100	100	100	100	100	100	100	100	100	100	100	100	100	96.512	100	100	100	100	100	100	100
P24	100	99.609	100	100	100	99.609	99.609	100	100	100	100	99.609	96.875	100	100	100	100	100	100	100	100	99.609	96.875	99.609	100	99.609	98.438	100	100	99.609	99.609	99.609	100	100	100	100	100	100	99.609	100	100	96.875	100	100	100	98.828	100	99.609	100
PA14sr_125	100	100	98.913	100	100	100	100	98.913	98.913	98.913	98.913	100	96.739	100	100	98.913	100	100	100	100	100	100	96.739	100	100	98.913	100	98.913	100	100	100	100	100	100	100	100	100	100	100	98.913	100	96.739	100	98.913	98.913	100	98.913	100	100
PA14sr_060	100	100	100	100	100	100	100	100	100	100	100	100	96.596	100	100	100	100	100	100	100	100	100	96.596	100	100	100	100	100	100	100	100	100	100	100	100	100	100	100	100	100	100	96.596	100	100	100	100	100	100	100
PA14sr_094	99.13	99.13	98.305	98.305	98.305	99.13	98.305	99.13	99.13	98.305	99.13	98.305	96.522	99.13	98.305	99.13	98.305	99.13	99.13	99.13	98.305	99.13	96.522	98.305	99.13	99.13	99.13	99.13	99.13	99.13	99.13	99.13	99.13	98.305	98.305	98.305	98.305	99.13	99.13	99.13	99.13	96.522	99.13	99.13	99.13	99.13	99.13	99.13	99.13
PA14sr_085	97.674	98.824	98.824	98.824	98.824	100	100	98.824	98.824	98.824	98.824	98.824	96.471	98.824	98.824	98.824	100	98.824	98.824	98.824	100	100	96.471	100	98.824	98.824	0	98.824	98.824	97.647	98.824	98.824	100	100	100	100	100	100	100	98.824	98.824	96.471	98.824	98.824	98.824	100	98.824	100	98.824
P37	96.341	98.78	96.341	96.341	96.341	96.341	96.341	97.561	96.341	96.341	96.341	96.341	96.341	96.341	97.561	96.341	100	97.561	97.561	97.561	95.122	96.341	96.341	96.341	97.561	96.341	98.78	96.341	96.341	96.341	96.341	96.341	97.561	100	100	100	100	100	95.122	96.341	96.341	96.341	96.341	96.341	96.341	96.341	96.341	96.341	96.341
PA14sr_067	100	100	100	99.72	99.72	99.72	99.72	100	100	100	100	100	96.369	100	100	100	100	100	100	100	99.72	99.72	96.369	99.72	100	99.72	99.162	100	100	100	100	100	99.721	100	100	100	100	100	99.72	100	100	96.369	100	100	100	99.72	100	99.72	100
PA14sr_015	100	97.71	99.618	99.618	99.618	99.237	99.237	99.618	99.618	98.473	98.855	99.618	95.802	100	98.855	100	99.237	98.855	98.855	98.855	99.237	99.237	95.802	99.237	98.855	98.092	99.237	98.855	98.855	99.618	99.618	99.618	100	100	0	100	100	99.618	99.618	100	100	96.183	100	98.855	99.618	99.237	99.618	99.237	99.618
P4	100	100	100	100	100	100	100	100	100	100	100	100	96.226	100	99.533	100	100	99.533	99.533	99.533	100	100	96.226	100	99.533	99.533	100	100	100	100	100	100	100	100	100	100	100	100	100	100	100	96.698	100	100	100	100	100	100	100
PA14sr_113	100	100	100	100	100	100	100	100	100	100	100	100	93.333	100	100	100	100	100	100	100	100	100	93.333	100	100	100	100	100	100	100	100	100	100	100	100	100	100	100	100	100	100	95.556	100	100	100	100	100	100	100
PA14sr_140	100	100	100	100	100	100	100	100	100	100	100	100	95.413	100	100	100	100	100	100	100	100	100	95.413	100	100	100	100	100	100	100	100	100	100	100	100	100	100	100	100	100	100	95.413	100	100	100	100	100	100	100
PA14sr_157	99.647	98.944	99.647	99.647	99.647	99.647	99.647	99.647	99.296	99.647	99.647	99.647	95.76	99.647	99.647	99.647	99.647	99.647	99.647	95.76	100	99.647	95.76	99.647	99.647	99.647	100	99.296	99.647	99.647	99.647	99.647	100	100	100	100	100	100	99.647	99.647	99.647	95.76	99.647	99.647	99.647	100	99.647	99.647	99.647
PA14sr_139	100	100	100	100	100	99.487	100	100	100	100	100	100	95.385	100	100	100	100	100	100	100	100	100	95.385	100	100	99.487	100	100	100	100	100	100	100	100	100	100	100	100	100	100	99.49	94.872	100	100	100	100	100	100	100
P3	99.123	99.123	99.123	99.123	99.123	99.123	99.123	99.123	99.123	99.123	99.123	99.123	95.37	99.123	98.246	99.123	99.123	98.246	98.246	98.246	99.123	99.123	95.37	99.123	98.246	97.368	100	99.123	97.368	99.123	99.123	99.123	99.123	99.123	99.123	99.123	99.123	99.123	99.123	99.123	99.123	95.37	99.123	99.123	99.123	100	99.123	99.123	99.123
P16	98.833	100	100	98.833	98.833	100	100	98.833	100	98.444	98.444	98.444	94.574	98.833	98.833	98.833	100	98.833	98.833	98.833	100	100	94.574	100	98.833	99.222	100	98.444	98.833	98.444	98.444	98.444	100	100	100	100	100	100	99.611	98.833	98.833	94.961	98.833	98.833	98.833	100	98.833	100	98.833
PA14sr_133	0	94.845	94.845	0	0	98.969	98.969	94.845	0	0	0	96.907	0	96.907	0	90.625	0	0	0	96.907	94.845	98.969	0	98.969	94.845	0	94.845	0	0	0	96.907	96.907	91.667	94.845	0	94.845	93.75	0	92.708	90.625	96.907	0	96.907	0	94.845	0	0	98.969	0
PA14sr_005	93.814	100	93.814	93.814	93.814	100	100	93.814	93.814	93.814	93.814	93.814	94.792	93.814	93.814	92.784	98.947	93.814	93.814	93.814	100	100	94.792	100	93.814	93.814	100	93.814	93.814	95.506	93.814	93.814	95.833	98.947	98.947	98.947	98.947	98.947	100	92.784	93.814	94.792	93.814	92.784	92.784	100	93.814	100	93.814
PA14sr_037	97.297	0	96.216	99.459	99.459	0	0	96.216	96.216	97.297	97.297	0	0	96.757	100	96.757	0	100	100	100	0	0	0	0	100	0	0	96.757	96.757	96.757	0	0	0	0	0	0	0	0	100	96.757	96.757	0	96.757	96.757	96.757	96.757	96.216	0	99.459
P34	94.821	99.603	95.161	95.219	95.219	100	100	95.238	94.821	95.618	95.618	95.238	94.821	95.219	95.565	94.821	100	95.565	95.219	95.219	99.603	100	94.821	100	95.219	95.219	100	95.565	96.581	95.219	95.238	95.238	100	100	100	100	100	100	100	94.821	95.219	94.821	95.219	95.219	95.219	100	94.821	100	95.219
PA14sr_105	99.301	99.65	99.301	99.301	99.301	98.955	98.955	99.301	99.301	98.252	98.252	99.301	94.406	99.301	99.301	98.951	100	99.301	99.301	99.301	100	98.955	94.406	98.955	99.301	98.947	100	99.301	100	98.951	99.301	99.301	100	100	100	100	100	100	100	98.951	99.301	94.406	99.301	98.951	98.951	99.303	99.301	98.955	99.301
PA14sr_045	99.438	99.438	99.438	99.438	99.438	99.438	99.438	99.438	99.438	98.315	98.315	99.438	94.382	99.438	99.438	98.876	99.438	99.438	99.438	99.438	99.438	99.438	94.382	99.438	99.438	97.191	99.438	99.438	98.876	99.438	99.438	99.438	99.438	99.438	99.438	99.438	99.438	99.438	99.438	98.876	99.438	96.629	99.438	98.876	99.438	99.438	99.438	99.438	98.315
PA14sr_030	98.953	99.476	100	98.953	98.953	99.476	99.476	100	100	98.953	98.953	98.953	94.241	98.953	99.476	98.953	99.476	99.476	99.476	99.476	100	99.476	94.241	99.476	99.476	99.476	99.476	98.953	99.479	98.953	98.953	98.953	100	98.953	98.953	98.953	98.953	98.953	100	98.953	98.953	94.241	98.953	98.953	98.953	100	99.476	99.476	98.953
PA14sr_135	0	96.68	96.667	96.68	96.68	97.071	97.071	92.917	96.667	0	0	92.917	0	93.75	0	94.583	94.583	0	0	0	0	97.071	0	97.071	92.917	0	94.606	0	0	94.167	93.75	93.75	93.75	99.177	99.177	99.177	99.177	99.177	93.75	94.583	93.75	0	93.75	0	94.167	99.588	0	97.071	94.167
P11	100	99.265	100	100	100	100	100	100	100	100	100	100	93.382	99.265	100	100	100	100	100	100	100	100	93.382	100	100	99.265	100	100	100	100	100	100	100	100	100	100	100	100	100	100	99.265	94.118	99.265	100	100	100	99.265	100	100
PA14sr_058	0	98.529	100	98.529	98.529	99.265	99.265	100	100	100	100	99.265	93.382	100	100	99.265	99.265	100	100	100	99.265	99.265	93.382	99.265	100	100	99.265	98.529	98.529	100	99.265	99.265	99.265	98.529	98.529	98.529	98.529	98.529	99.265	99.265	100	93.382	100	99.265	99.265	98.529	98.529	99.265	98.529
PA14sr_118	98.315	99.438	97.853	98.315	98.315	99.157	99.157	98.596	98.034	98.596	98.596	98.023	94.101	98.034	98.315	99.157	98.876	98.315	98.315	98.315	98.876	99.157	94.101	99.157	98.315	97.753	99.438	99.157	99.438	99.157	98.034	98.034	99.438	99.157	99.157	99.157	99.157	99.157	99.157	99.157	98.034	93.82	98.034	98.315	98.315	98.876	98.305	99.157	98.315
PA14sr_062	99.283	98.208	99.283	98.925	98.925	99.642	99.642	99.283	99.283	99.283	99.283	99.283	93.939	99.283	98.566	99.283	99.283	98.566	98.566	98.566	98.925	99.642	93.939	99.642	98.566	98.208	99.642	99.283	98.566	98.925	99.283	99.283	99.642	99.283	98.925	99.283	99.283	99.283	98.566	99.283	99.283	94.318	99.283	99.283	99.283	99.642	99.283	99.642	99.283
PA14sr_106	0	0	0	0	0	0	0	88.106	0	0	0	0	93.886	97.817	99.567	0	0	99.567	99.567	99.567	0	0	93.886	0	99.567	0	89.52	0	0	0	0	0	88.106	0	0	0	0	0	0	0	97.817	0	97.817	87.665	87.665	0	100	0	0
PA14sr_107	0	0	0	0	0	96.527	96.527	96.399	0	0	0	0	0	0	0	0	97.362	0	0	0	0	96.527	0	96.527	0	0	0	0	0	0	0	0	96.399	0	0	0	0	0	0	0	0	0	0	0	0	0	0	96.527	0
PA14sr_032	99.104	99.216	99.552	99.552	99.552	99.888	99.888	99.328	99.552	99.436	99.216	99.211	93.873	98.992	99.324	99.104	99.324	99.324	99.104	99.104	99.664	99.888	93.873	99.888	99.104	97.648	99.664	99.552	99.104	98.768	99.104	99.104	99.44	99.217	99.217	99.217	99.217	99.217	99.328	99.104	98.992	93.75	98.992	99.552	99.104	99.328	99.104	99.888	99.552
PA14sr_009	99.425	100	100	100	100	100	100	99.425	100	99.425	99.425	99.425	93.678	99.425	99.425	99.425	100	99.425	99.425	99.425	100	100	93.678	100	99.425	100	99.425	99.425	99.425	99.425	99.425	99.425	100	100	100	100	100	100	100	99.425	99.425	92.529	99.425	99.425	99.425	100	99.425	100	100
P6	99.804	99.018	100	99.804	99.804	99.607	99.607	99.804	100	99.804	99.607	99.804	93.91	99.607	99.804	99.804	99.411	99.804	99.804	99.804	100	99.607	93.91	99.607	99.804	95.703	99.607	100	99.804	99.804	99.804	99.804	99.411	99.607	99.607	99.607	99.607	99.607	99.804	99.804	99.607	93.333	99.607	99.804	99.804	99.607	100	99.607	99.804
PA14sr_039	100	99.526	100	100	100	100	100	99.526	100	100	100	100	93.365	100	100	100	100	100	100	100	100	100	93.365	100	100	99.052	100	100	100	100	100	100	99.526	99.526	99.526	99.526	99.526	99.526	100	100	100	92.891	100	100	100	100	100	100	100
PA14sr_033	99.02	98.039	100	99.02	99.02	100	100	99.02	100	99.02	99.02	99.02	93.137	100	99.02	100	99.02	99.02	99.02	99.02	99.02	100	93.137	100	99.02	100	100	99.02	99.02	99.02	99.02	99.02	100	100	100	100	100	100	100	100	100	93.137	100	99.02	99.02	100	100	100	99.02
PA14sr_064	98.868	99.055	98.868	99.057	99.057	99.244	99.244	98.868	98.868	98.868	98.868	98.679	92.952	98.868	98.491	98.868	99.057	98.491	98.491	98.491	99.055	99.244	92.952	99.244	98.491	97.925	99.434	98.868	98.679	98.868	98.679	98.679	99.057	99.434	99.434	99.434	99.434	99.434	99.057	98.868	98.868	92.952	98.868	98.868	98.679	99.434	98.868	99.244	99.245
PA14sr_093	100	100	100	100	100	100	100	100	100	100	100	100	92.737	100	100	100	100	100	100	100	100	100	92.737	100	100	100	100	100	100	100	100	100	100	100	100	100	100	100	99.438	100	100	92.737	100	100	100	100	100	100	100
P1b	100	99.091	100	100	100	100	100	100	100	100	100	100	92.727	100	100	100	100	100	100	100	100	100	92.727	100	100	98.182	0	100	100	100	100	100	100	98.182	98.182	98.182	98.182	98.182	100	100	100	92.727	100	100	100	100	100	100	100
PA14sr_076	0	96.35	0	0	0	96.35	96.35	0	0	0	0	0	0	0	98.387	0	0	98.387	98.387	98.387	0	96.35	0	96.35	98.387	91.971	0	91.241	98.387	0	0	0	96.35	96.35	96.35	96.35	96.35	96.35	0	0	0	90.441	0	0	0	0	0	96.35	0
PA14sr_006	98.361	97.521	97.541	97.541	97.541	98.361	98.361	97.541	97.541	97.541	97.541	97.541	93.443	98.361	97.541	96.721	98.361	97.541	97.541	97.541	100	98.361	93.443	98.361	97.541	99.18	98.374	96.721	96.721	97.541	97.541	97.541	100	98.361	98.361	98.361	98.361	98.361	98.374	96.721	98.361	93.443	98.361	97.541	97.541	98.361	97.541	98.361	97.541
PA14sr_141	100	100	100	98.913	98.913	100	100	100	100	100	100	100	92.391	100	100	100	100	100	100	100	100	100	92.391	100	100	100	100	100	100	100	100	100	100	100	100	100	100	100	100	100	100	92.391	100	100	100	100	100	100	98.913
PA14sr_156	98.851	98.851	98.851	98.851	98.851	98.467	98.467	99.234	98.851	98.851	98.851	98.467	92.664	96.97	98.851	98.851	100	98.851	98.851	98.851	100	98.467	92.664	98.467	98.851	97.318	99.234	98.467	98.467	98.467	98.467	98.467	100	100	100	100	100	100	98.851	98.851	96.97	92.278	96.97	99.234	99.234	99.617	99.617	98.467	98.467
PrrB/RsmZ	99.459	100	100	98.919	98.919	98.919	99.459	98.919	100	98.919	98.919	98.919	92.737	98.378	100	100	100	100	100	100	99.459	99.459	92.737	99.459	100	98.919	100	97.838	100	98.919	98.919	98.919	100	100	100	100	100	100	100	100	98.378	92.737	98.378	98.919	100	99.459	98.919	99.459	98.919
PA14sr_080	98.582	97.872	99.291	99.291	99.291	99.291	99.291	99.291	99.291	99.291	99.291	99.291	90.78	99.291	99.291	99.291	98.582	99.291	99.291	99.291	98.582	99.291	90.78	99.291	99.291	98.582	98.582	99.291	99.291	99.291	99.291	99.291	98.582	98.582	98.582	98.582	98.582	98.582	97.872	99.291	99.291	90.78	99.291	98.582	98.582	97.872	99.291	99.291	98.582
PA14sr_143	100	100	100	100	100	100	100	100	100	100	100	100	91.429	100	100	100	100	100	100	100	100	100	91.429	100	100	100	100	100	100	100	100	100	100	100	100	100	100	100	98.667	100	100	91.429	100	100	100	100	100	100	100
P7	99.482	98.446	100	99.482	99.482	99.482	99.482	99.482	100	99.482	99.482	99.482	90.674	99.482	100	99.482	98.446	100	100	100	100	99.482	90.674	99.482	100	93.782	99.482	100	100	99.482	99.482	99.482	99.482	99.482	99.482	99.482	99.482	99.482	100	99.482	99.482	0	99.482	99.482	99.482	99.482	100	99.482	99.482
PA14sr_008	94.5	99	93.5	98.5	98.5	100	100	94.5	93.5	95	95	94.5	90.5	94.5	99.5	94	99.5	99.5	99.5	99.5	99.5	100	90.5	100	99.5	94.5	100	94.5	94	94	93.5	93.5	99.5	95	95	95	95	95	100	94	94.5	90	94.5	94	94	99.5	94.5	100	98.5
PA14sr_026	100	100	100	100	100	100	100	100	100	100	100	100	90.11	100	100	100	100	100	100	100	100	100	90.11	100	100	100	100	100	100	100	0	0	100	100	100	100	100	100	100	100	100	90.11	100	100	0	100	98.901	100	100
PA14sr_063	99.095	97.285	98.643	98.643	98.643	99.095	99.095	99.095	98.643	99.095	99.095	98.643	88.889	99.095	98.643	99.095	99.095	98.643	98.643	98.643	98.649	99.095	88.889	99.095	98.643	94.595	99.095	98.643	98.643	99.095	98.643	98.643	99.095	97.738	97.738	97.738	97.738	97.738	99.095	99.095	99.095	88.889	99.095	99.095	99.095	99.095	98.643	99.095	98.643
PA14sr_012	98.942	100	99.471	99.471	99.471	100	100	98.942	99.471	99.471	99.471	99.471	86.979	99.471	100	99.471	100	100	100	100	100	100	86.979	100	100	98.942	100	99.471	100	99.471	99.471	99.471	100	99.468	99.468	99.468	99.468	99.468	99.471	99.471	99.471	87.302	99.471	98.942	99.471	100	99.471	100	99.471
PA14sr_066	100	98.592	98.592	100	100	100	100	99.296	98.592	98.592	98.592	100	86.62	100	98.592	98.592	100	98.592	98.592	98.592	100	100	86.62	100	98.592	97.183	99.296	100	100	100	100	100	100	98.592	98.592	98.592	98.592	98.592	100	98.592	100	86.62	100	100	100	100	99.296	100	100
PA14sr_086	99.408	98.817	99.408	99.408	99.408	98.817	98.817	98.817	99.408	99.408	99.408	98.817	86.31	99.408	99.408	99.408	98.81	99.408	99.408	99.408	98.817	98.817	86.31	98.817	99.408	97.041	0	99.408	98.817	99.408	98.817	98.817	99.408	98.817	98.817	98.817	98.817	98.817	98.817	99.408	99.408	86.31	99.408	99.408	98.225	98.817	98.225	98.817	99.408
PA14sr_020	99.433	99.244	99.244	99.433	99.433	98.677	98.677	99.244	99.055	98.299	98.299	99.433	81.835	99.244	98.299	99.244	99.055	98.299	98.299	98.299	99.244	98.677	81.835	98.677	98.299	97.732	98.488	99.433	99.244	99.433	99.433	99.433	99.055	98.488	98.488	98.488	98.488	98.488	99.055	99.244	99.433	81.648	99.244	99.433	99.433	98.677	99.244	98.677	99.055
PA14sr_001a	98.592	100	98.592	98.592	98.592	100	100	98.592	98.592	100	100	97.183	78.472	98.592	99.296	98.592	98.592	99.296	99.296	99.296	100	100	78.472	100	99.296	97.887	98.592	97.887	99.296	98.592	97.183	97.183	100	99.296	99.296	99.296	99.296	99.296	100	98.592	98.592	78.472	98.592	98.592	98.592	100	98.592	100	98.592
C4	100	100	100	100	100	100	100	100	100	100	100	100	0	100	100	100	100	100	100	100	100	100	0	100	100	100	100	100	100	100	100	100	100	100	100	100	100	100	100	100	100	0	100	100	100	100	100	100	100
lrs1	97.984	96.371	97.984	97.984	97.984	99.194	99.194	97.581	97.984	97.984	97.984	97.581	0	97.581	96.774	97.984	98.79	96.774	96.774	96.774	97.984	99.194	0	99.194	96.774	0	0	97.581	96.774	97.984	97.581	97.581	99.194	98.79	98.79	98.79	98.79	98.79	98.79	97.984	97.581	0	97.581	97.581	97.581	97.581	97.581	99.194	97.984
lrs2	97.931	99.31	97.931	97.931	97.931	99.31	99.31	96.552	97.931	97.241	97.241	97.931	0	97.931	96.552	97.241	100	96.552	96.552	96.552	100	99.31	0	99.31	96.552	94.483	97.857	97.931	97.241	97.931	97.931	97.931	100	100	100	100	100	100	93.793	97.241	97.931	0	97.931	97.931	97.931	97.857	97.931	99.31	97.931
P10	97.183	97.183	97.183	98.592	98.592	100	100	97.183	97.183	97.183	97.183	100	0	0	98.592	98.592	100	98.592	98.592	98.592	97.183	100	0	100	98.592	0	97.183	97.183	97.183	97.183	100	100	97.183	100	100	100	100	100	97.183	98.592	0	0	0	98.592	98.592	97.183	98.592	100	98.592
P13	98.667	100	100	100	100	98.667	98.667	100	100	98.667	98.667	100	0	100	100	100	100	100	100	100	98.667	98.667	0	98.667	100	0	100	100	100	100	100	100	100	100	100	100	100	100	100	100	100	0	100	100	100	98.667	100	98.667	100
P31	0	0	0	0	0	0	0	0	0	0	0	0	0	0	0	0	0	0	0	0	0	0	0	0	0	0	0	0	0	0	0	0	0	0	0	0	0	0	0	0	0	0	0	0	0	0	0	0	0
PA14sr_001b	98.214	100	98.214	98.214	98.214	0	0	98.214	98.214	98.214	98.214	100	0	96.429	0	98.214	98.214	0	0	0	100	0	0	0	0	98.214	100	98.214	96.429	98.214	100	100	0	0	0	0	0	0	0	98.214	96.429	0	96.429	98.214	96.429	98.214	98.214	0	98.214
PA14sr_002	94.415	0	0	93.915	94.415	0	0	0	0	0	0	0	0	0	94.415	99.734	0	94.415	94.415	94.415	0	0	0	0	94.415	0	0	0	0	0	0	0	0	0	0	0	0	0	99.202	99.734	0	95.442	0	0	0	0	0	0	99.468
PA14sr_003	99.537	98.611	99.537	99.537	99.537	99.537	99.537	99.537	99.537	99.537	99.537	99.537	0	0	99.074	98.148	99.537	99.074	99.074	99.074	99.074	99.537	0	99.537	99.074	99.537	99.537	99.074	99.074	99.537	99.537	99.537	98.148	98.611	98.611	98.611	98.611	98.157	99.057	98.148	99.074	0	99.074	99.537	99.537	99.537	99.074	99.537	98.611
PA14sr_004	96.535	95.455	96.535	97.03	97.03	99.495	99.495	97.03	96.535	96.04	95.545	96.535	0	0	95.545	96.535	98.99	95.545	95.545	95.545	96.535	99.495	0	99.495	95.545	0	98.99	97.03	96.535	96.535	96.535	96.535	96.535	95.96	95.96	95.96	95.96	95.96	100	96.535	96.535	0	96.535	96.535	96.535	100	99.495	99.495	96.535
PA14sr_007	99.2	96.8	99.2	99.2	99.2	100	100	99.2	99.2	98.413	98.413	100	92.8	99.2	98.413	98.413	100	98.413	98.413	98.413	99.2	100	92.8	100	98.413	96.8	99.2	99.2	99.2	98.4	99.2	99.2	99.2	99.2	99.2	99.2	99.2	98.4	99.2	98.413	99.2	0	99.2	98.413	98.413	100	99.2	100	99.2
PA14sr_010	97.297	96.757	96.757	97.838	97.838	96.757	96.757	97.297	96.757	96.757	96.757	96.757	0	97.838	96.216	96.757	95.135	96.216	96.216	96.216	96.757	96.757	0	96.757	96.216	0	94.595	97.838	97.838	97.838	96.757	96.757	96.757	96.757	96.757	96.757	96.757	96.757	97.297	96.757	97.838	0	97.838	97.838	97.838	96.757	98.378	96.757	97.838
PA14sr_011	0	0	0	0	0	0	0	0	0	0	0	0	0	0	0	0	0	0	0	0	0	0	0	0	0	0	0	0	0	0	0	0	0	0	0	0	0	0	0	0	0	0	0	0	0	0	0	0	0
PA14sr_013	100	0	0	98.246	98.246	0	0	0	0	0	0	0	0	98.246	0	0	0	0	0	0	0	0	0	0	0	0	0	0	0	100	0	0	0	0	0	0	0	0	100	0	98.246	0	98.246	0	0	0	0	0	98.246
PA14sr_016	0	0	0	0	0	100	100	0	0	0	0	0	0	0	0	100	0	0	0	0	97.5	100	0	100	0	96.25	0	0	0	0	0	0	97.5	0	0	0	0	0	97.5	100	0	0	0	98.75	0	0	0	100	0
PA14sr_018	0	0	0	0	0	0	0	0	0	0	0	0	0	0	0	0	0	0	0	0	0	0	0	0	0	0	0	0	0	0	0	0	0	0	0	0	0	0	0	0	0	0	0	0	0	0	0	0	0
PA14sr_019	0	0	0	0	0	0	0	0	0	0	0	0	0	0	0	0	0	0	0	0	0	0	0	0	0	0	0	0	0	0	0	0	0	0	0	0	0	0	0	0	0	0	0	0	0	0	0	0	0
PA14sr_021	100	100	100	100	100	100	100	100	100	100	100	100	0	100	100	100	100	0	100	100	100	100	0	100	100	0	100	100	100	100	0	0	100	100	100	100	100	100	100	100	100	0	100	100	0	100	100	100	100
PA14sr_022	89.097	96.44	0	0	0	98.706	98.706	0	0	0	0	0	0	99.676	88.562	0	99.038	0	88.562	88.562	99.038	98.706	0	98.397	88.562	0	0	88.235	89.408	88.474	0	0	0	100	100	100	100	100	100	0	99.676	0	99.676	0	0	98.718	88.562	98.706	0
PA14sr_023	0	0	0	0	0	0	0	0	0	0	0	0	0	0	0	0	0	0	0	0	0	0	0	0	0	0	0	0	0	0	0	0	0	0	0	0	0	0	0	0	0	0	0	0	0	0	0	0	0
PA14sr_024	0	0	0	0	0	0	0	0	0	0	0	0	0	0	100	0	0	100	100	100	0	0	0	0	100	0	100	0	100	0	0	0	0	0	0	0	0	0	0	0	0	0	0	0	0	0	0	0	0
PA14sr_027	98.238	98.238	98.238	98.678	98.678	96.916	96.916	98.238	98.238	98.238	98.238	98.238	96.035	97.357	98.238	98.238	97.357	98.238	98.238	98.238	97.357	96.916	96.035	96.916	98.238	95.595	99.559	98.678	98.678	98.678	98.238	98.238	96.916	97.357	97.357	97.357	97.357	97.357	99.559	98.238	97.357	0	97.357	98.238	98.238	97.357	98.238	96.916	98.238
PA14sr_028	98.599	95.972	95.797	98.074	98.074	99.299	99.299	98.774	95.797	99.124	99.124	98.774	0	98.774	99.124	98.774	98.774	99.124	99.124	99.124	99.65	99.299	0	99.299	99.124	94.746	99.124	98.949	98.424	99.124	98.599	98.599	98.424	100	100	100	100	100	95.797	98.774	98.774	0	98.774	99.124	98.949	98.774	98.424	99.299	98.949
PA14sr_029	100	100	100	98.214	98.214	100	100	100	100	98.214	98.214	98.214	0	98.214	100	98.214	100	100	100	100	98.214	100	0	100	100	98.214	100	98.214	100	98.214	98.214	98.214	100	100	100	100	100	100	100	98.214	98.214	0	98.214	100	98.214	98.214	100	100	100
PA14sr_031	0	0	0	0	0	0	0	0	0	0	0	0	0	0	0	0	0	0	0	0	0	0	0	0	0	0	0	0	0	0	0	0	0	0	0	0	0	0	0	0	0	0	0	0	0	0	0	0	0
PA14sr_034	98.238	99.123	99.119	98.238	98.238	99.119	99.119	99.119	99.119	98.678	98.238	95.154	0	98.238	98.238	95.595	99.119	98.238	98.238	98.238	99.119	99.119	0	99.119	98.238	89.912	99.559	97.357	99.119	97.807	98.678	98.678	95.319	99.559	99.559	99.559	99.559	99.559	99.559	95.595	98.238	0	98.238	97.807	97.807	99.559	97.797	99.119	98.238
PA14sr_035	0	0	0	0	0	0	0	0	0	0	0	0	0	0	0	0	0	0	0	0	0	0	0	0	0	0	0	0	0	97.128	0	0	0	0	0	0	0	0	99.897	0	0	0	0	0	0	0	0	0	0
PA14sr_036	0	0	0	0	0	0	0	0	0	0	0	0	0	0	100	0	0	100	100	100	0	0	0	0	100	0	0	0	0	0	0	0	0	0	0	0	0	0	99.333	0	0	0	0	0	0	0	0	0	0
PA14sr_038	100	0	0	0	0	0	0	0	0	0	0	0	0	0	0	99.338	0	0	0	0	0	0	0	0	0	0	0	99.338	0	0	0	0	0	0	0	0	0	0	0	99.338	0	0	0	99.338	99.338	0	0	0	0
PA14sr_040	0	0	0	0	0	0	0	0	0	0	0	0	0	0	0	0	0	0	0	0	0	0	0	0	0	0	0	0	0	0	0	0	0	0	0	0	0	0	0	0	0	0	0	0	0	0	0	0	0
PA14sr_041	98.889	97.778	98.889	98.889	98.889	96.667	96.667	98.913	98.889	98.889	98.889	98.913	0	98.889	100	98.913	100	100	100	100	100	96.667	0	96.667	100	97.826	100	100	100	98.889	98.913	98.913	97.778	100	100	100	100	100	100	98.913	98.889	0	98.889	98.913	96.667	100	98.889	96.667	98.889
PA14sr_042	98.81	100	100	100	100	98.81	98.81	100	100	100	100	100	0	100	100	100	100	100	100	100	100	98.81	0	98.81	100	100	100	100	100	100	100	100	100	100	100	100	100	100	100	100	100	0	100	98.81	100	100	100	98.81	100
PA14sr_043	0	99.468	98.93	99.465	99.465	99.468	99.468	98.93	99.465	98.93	98.93	99.465	0	98.93	99.465	99.465	98.936	99.465	99.465	99.465	0	99.468	0	99.468	99.465	97.814	100	98.93	99.465	98.396	98.93	98.93	98.936	98.93	98.93	98.93	98.93	98.93	0	99.465	98.93	98.361	98.93	98.404	98.93	99.468	99.465	99.468	98.404
PA14sr_044	0	0	0	0	0	100	100	0	0	0	0	0	0	0	0	0	100	0	0	0	100	100	0	100	0	0	100	0	0	100	0	0	97.59	100	100	100	100	100	100	0	0	0	0	0	0	98.795	0	100	0
PA14sr_046	0	0	0	98.492	98.492	100	100	98.995	0	99.497	99.497	99.497	0	98.995	0	0	0	0	0	0	0	100	0	100	0	0	0	99.497	97.98	0	99.497	99.497	0	0	0	0	0	0	0	0	98.995	0	98.995	0	0	0	97.475	100	98.492
PA14sr_047	0	0	0	0	0	0	0	0	0	0	0	0	0	0	0	0	0	0	0	0	0	0	0	0	0	0	0	0	0	0	0	0	0	0	0	0	0	0	0	0	0	0	0	0	0	0	0	0	0
PA14sr_048	100	100	100	100	100	100	100	100	100	100	100	100	0	100	100	100	98.361	100	100	100	100	100	0	100	100	100	100	100	100	100	100	100	98.361	98.361	98.361	98.361	98.361	98.361	100	100	100	0	100	100	100	100	100	100	100
PA14sr_049	91.667	100	90.741	92.523	92.523	90.654	90.654	93.458	90.741	0	0	91.667	0	92.523	93.458	91.667	90.654	93.458	93.458	93.458	100	90.654	0	90.654	93.458	92.523	90.654	92.523	100	0	91.667	91.667	90.654	90.654	90.654	90.654	90.654	90.654	100	91.667	92.523	0	92.523	93.458	92.523	90.654	93.458	90.654	93.458
PA14sr_050	97.826	100	97.826	97.826	97.826	97.826	97.826	97.826	97.826	97.826	97.826	97.826	0	97.826	97.826	100	100	97.826	97.826	97.826	100	97.826	0	97.826	97.826	97.826	100	100	97.826	97.826	97.826	97.826	95.652	100	100	100	100	100	100	100	97.826	0	97.826	97.826	97.826	100	97.826	97.826	97.826
PA14sr_051	96.951	0	96.341	97.561	97.561	99.39	99.39	96.341	96.341	99.39	99.39	99.387	0	96.341	98.171	96.341	99.39	98.171	98.171	98.171	98.171	99.39	0	99.39	98.171	0	98.171	97.561	96.341	96.951	99.387	99.387	98.78	100	100	100	100	100	98.171	96.341	96.341	0	96.341	96.341	96.341	98.78	94.512	99.39	97.561
PA14sr_052	0	0	0	0	0	0	0	0	0	0	0	0	0	0	0	0	0	0	0	0	0	0	0	0	0	0	0	0	0	0	0	0	0	0	0	0	0	0	0	0	0	0	0	0	0	0	0	0	0
PA14sr_053	0	0	0	0	0	0	97.902	0	0	0	0	0	0	0	0	0	0	0	0	0	0	98.601	0	98.601	0	0	0	0	0	0	0	0	0	0	0	0	0	0	0	0	0	0	0	0	0	0	0	98.601	0
PA14sr_054	0	0	0	0	0	0	0	0	0	0	0	0	0	0	0	0	0	0	0	0	0	0	0	0	0	0	0	0	0	0	0	0	0	0	0	0	0	0	0	0	0	0	0	0	0	0	0	0	0
PA14sr_055	97.619	100	97.619	97.619	97.619	100	100	97.619	97.619	97.619	97.619	97.619	0	97.619	97.619	97.619	100	97.619	97.619	97.619	100	100	0	100	97.619	100	100	97.619	97.619	97.619	97.619	97.619	100	100	100	100	100	100	100	97.619	97.619	0	97.619	97.619	97.619	100	97.619	100	97.619
PA14sr_056	100	100	99.16	100	100	100	100	100	99.16	100	100	100	0	100	100	100	100	100	100	100	100	100	0	100	100	99.16	100	99.145	100	100	100	100	100	100	100	100	100	100	100	100	100	0	100	100	100	100	100	100	100
PA14sr_057	0	0	0	0	0	0	0	0	0	0	0	0	0	0	0	0	0	0	0	0	0	0	0	0	0	0	0	0	0	0	0	0	0	0	0	0	0	0	0	0	0	0	0	0	0	0	0	0	0
PA14sr_065	98.891	99.335	98.009	98.23	98.23	99.777	99.777	98.891	98.009	98.451	98.451	98.23	0	98.451	98.67	98.23	98.891	98.67	98.67	98.67	98.894	99.777	0	99.777	98.67	97.339	99.556	98.891	98.891	98.891	98.23	98.23	98.891	98.891	98.891	98.891	98.891	98.891	100	98.23	98.451	0	98.451	98.451	98.451	99.557	98.451	99.777	98.23
PA14sr_068	0	0	0	0	0	99.787	99.787	0	0	0	0	0	0	0	0	0	99.36	0	0	0	99.787	99.787	0	99.787	0	0	0	0	0	0	0	0	99.787	99.787	99.787	99.787	99.787	99.787	99.36	0	0	0	0	0	0	99.787	0	99.787	0
PA14sr_069	100	97.546	100	100	100	100	100	100	100	99.39	99.39	100	0	100	100	100	100	100	100	100	100	100	0	100	100	0	100	100	100	100	100	100	99.39	97.546	97.546	97.546	97.546	97.546	97.546	100	100	0	100	100	100	100	100	100	99.39
PA14sr_070	0	0	0	0	0	0	0	0	0	0	0	99.722	0	0	0	99.722	0	0	0	0	100	0	0	0	0	0	0	0	0	0	0	0	0	0	0	0	0	0	0	99.722	0	0	0	0	0	0	0	0	0
PA14sr_071	0	0	0	0	0	0	0	0	0	0	0	100	0	0	0	100	0	0	0	0	100	0	0	0	0	0	0	0	0	0	0	0	0	0	0	0	0	0	0	100	0	0	0	0	0	0	0	0	0
PA14sr_072	0	0	0	0	0	0	0	0	0	0	0	100	0	0	0	100	0	0	0	0	100	0	0	0	0	0	0	0	0	0	0	0	0	0	0	0	0	0	0	100	0	0	0	0	0	0	0	0	0
PA14sr_073	0	0	0	90.574	90.984	0	0	0	0	0	0	100	92.683	0	0	100	0	0	0	0	100	0	92.683	95.122	0	0	89.837	90.833	0	0	89.837	89.837	0	0	0	0	0	0	89.431	100	91.093	0	0	0	0	0	0	0	0
PA14sr_074	97.778	97.778	100	97.778	97.778	97.778	97.778	97.778	100	97.778	97.778	100	0	97.778	97.778	100	97.778	97.778	97.778	97.778	97.778	97.778	0	97.778	97.778	97.778	95.556	97.778	0	97.778	100	100	100	97.778	97.778	97.778	97.778	97.778	100	100	97.778	0	97.778	100	100	97.778	100	97.778	97.778
PA14sr_075	0	0	0	0	0	0	0	0	0	0	0	0	0	0	0	0	0	0	0	0	0	0	0	0	0	0	100	0	0	0	0	0	0	0	0	0	0	0	0	0	0	0	0	0	0	0	0	0	0
PA14sr_077	0	0	0	0	0	0	0	0	0	0	0	0	0	96.212	0	96.212	0	0	0	0	0	0	0	0	0	0	0	0	0	96.212	0	0	0	0	0	0	0	0	0	96.212	96.212	0	96.212	0	0	0	0	0	0
PA14sr_078	99.505	99.406	99.208	99.307	99.307	0	0	0	99.208	0	0	99.307	0	0	0	99.208	99.406	0	0	0	99.604	0	0	0	0	0	99.604	0	0	99.604	99.307	99.307	0	99.505	99.505	99.505	99.505	99.505	0	99.208	0	0	0	0	0	0	0	0	99.406
PA14sr_081	0	0	0	0	0	0	0	0	0	0	0	0	0	100	0	0	0	0	0	0	0	0	0	0	0	0	0	0	0	0	0	0	0	0	0	0	0	0	0	0	99.138	0	100	0	100	0	0	0	0
PA14sr_082	97.288	0	96.271	97.288	97.288	97.627	97.627	0	96.271	96.61	96.61	96.949	0	97.288	98.644	97.288	97.627	98.644	98.644	98.644	97.627	97.627	0	97.627	98.644	0	0	97.627	97.288	0	96.949	96.949	98.305	97.627	97.627	97.627	97.627	0	98.305	97.288	97.288	0	97.288	0	0	98.305	97.288	97.627	97.288
PA14sr_083	100	98.837	100	100	100	100	100	100	100	100	100	98.837	0	97.674	98.837	100	98.837	98.837	98.837	98.837	100	100	0	100	98.837	0	0	100	97.674	100	100	100	98.837	100	100	100	100	100	100	100	97.674	0	97.674	100	100	100	98.837	100	100
PA14sr_084	100	100	100	100	100	100	100	100	100	100	100	100	0	100	100	100	100	100	100	100	100	100	0	100	100	100	0	100	100	100	100	100	100	100	100	100	100	100	100	100	100	0	100	100	100	100	100	100	100
PA14sr_087	100	100	100	100	100	100	100	100	100	100	100	100	97.619	100	100	0	100	100	100	100	100	100	97.619	100	100	100	100	0	100	100	100	100	100	100	100	100	100	100	100	0	100	97.619	100	0	0	100	100	100	100
PA14sr_088	99.192	99.192	99.192	99.031	99.031	99.515	99.515	99.192	99.192	99.192	99.192	99.192	0	99.192	99.192	99.192	99.677	99.192	99.192	99.192	99.354	99.515	0	99.515	99.192	97.092	99.677	99.031	99.515	99.031	99.192	99.192	99.515	99.515	99.515	99.515	99.515	99.515	99.838	99.192	99.192	0	99.192	99.031	99.192	100	99.192	99.515	99.031
PA14sr_089	99.125	100	98.687	98.687	98.687	100	100	99.125	98.687	99.125	99.125	99.125	0	99.125	98.906	99.125	99.781	98.906	98.906	98.906	100	100	0	100	98.906	99.125	99.781	99.125	99.781	99.125	99.125	99.125	100	100	100	100	100	100	100	99.125	99.125	0	99.125	98.906	98.687	100	98.906	100	99.125
PA14sr_090	99.507	99.507	97.537	97.537	97.537	99.015	99.015	97.537	97.537	97.537	97.537	97.537	0	97.537	97.537	99.507	99.015	97.537	97.537	97.537	99.507	99.015	0	99.015	97.537	95.588	99.507	97.537	97.537	97.537	97.537	97.537	99.507	99.015	99.015	99.015	99.015	99.015	99.507	99.507	97.537	0	97.537	97.537	97.537	99.507	97.537	99.015	97.537
PA14sr_095	0	0	0	0	0	99.342	99.342	0	0	0	0	0	0	0	0	0	99.013	0	0	0	98.684	99.342	0	99.342	0	0	0	0	0	0	0	0	99.671	100	100	100	100	100	0	0	0	0	0	0	0	0	0	99.342	0
PA14sr_098	0	0	0	0	0	0	0	0	0	0	0	0	0	0	0	0	0	0	0	0	0	0	0	0	0	0	0	0	0	0	0	0	0	0	0	0	0	0	0	0	0	0	0	0	98.618	0	0	0	0
PA14sr_099	0	0	0	0	0	0	0	0	0	0	0	0	0	0	0	0	0	0	0	0	0	0	0	0	0	0	0	0	0	0	0	0	0	95.862	95.862	95.862	95.862	95.862	0	0	0	0	0	0	0	0	0	0	0
PA14sr_100	98.305	98.305	98.305	98.305	98.305	98.305	98.305	98.305	98.305	96.61	96.61	98.305	0	98.305	98.305	98.305	0	98.305	98.305	98.305	0	98.305	0	98.305	98.305	98.305	98.305	98.305	98.305	98.305	98.305	98.305	98.305	98.305	98.305	98.305	98.305	98.305	98.305	98.305	98.305	0	98.305	98.305	0	94.915	98.305	98.305	98.305
PA14sr_101	100	98.795	100	98.204	98.204	97.59	97.59	100	100	97.59	97.59	98.795	0	100	99.398	97.59	97.59	99.398	99.398	99.398	100	97.59	0	97.59	99.398	97.59	98.795	98.795	98.795	100	98.193	98.193	97.59	100	100	100	100	100	98.795	97.59	100	0	100	98.795	98.795	97.59	99.398	97.59	98.204
PA14sr_102	0	0	0	0	0	0	0	0	0	0	0	0	0	0	0	0	0	0	0	0	0	0	0	0	0	0	0	0	0	0	0	0	0	0	0	0	0	0	0	0	0	0	0	0	0	0	0	0	0
PA14sr_103	0	98.81	98.214	0	0	97.619	97.619	97.619	98.214	0	0	0	0	0	0	98.214	100	0	0	0	98.214	97.619	0	97.619	0	0	98.81	0	98.214	0	0	0	98.214	97.619	97.619	97.619	97.619	97.619	98.214	98.214	0	0	0	0	0	97.619	0	97.619	0
PA14sr_104	100	100	100	0	0	100	100	100	100	100	100	100	0	0	100	0	100	100	100	100	100	100	0	100	100	100	100	100	100	100	100	100	100	100	100	100	100	100	0	0	0	0	0	0	0	100	100	100	0
PA14sr_108	0	0	0	0	0	100	100	0	0	0	0	0	0	0	0	0	100	0	0	0	100	100	0	100	0	0	0	0	0	0	0	0	0	99.206	99.206	99.206	99.206	99.206	0	0	0	0	0	0	0	0	0	100	0
PA14sr_109	100	100	100	100	100	100	100	100	100	100	100	100	0	100	100	100	100	100	100	100	100	100	0	100	100	100	100	100	100	100	100	100	100	100	100	100	100	100	100	100	100	0	100	100	100	100	100	100	100
PA14sr_110	100	92.469	89.121	100	100	92.469	92.469	89.121	89.121	92.469	92.469	89.121	0	89.121	89.121	89.121	92.469	89.121	89.121	89.121	92.469	92.469	0	92.469	89.121	89.958	92.469	89.121	89.121	100	89.121	89.121	92.469	92.469	92.469	92.469	92.469	92.469	92.469	89.121	89.121	0	89.121	89.121	92.469	89.121	91.632	92.469	100
PA14sr_111	94.286	98.095	95.238	96.19	96.19	97.143	97.143	95.238	95.238	94.286	94.286	95.238	0	96.19	95.238	95.238	99.048	95.238	95.238	95.238	97.143	97.143	0	97.143	95.238	89.524	97.143	97.143	95.238	95.238	94.286	94.286	99.048	0	98.095	98.095	98.095	98.095	98.095	95.238	96.19	0	96.19	94.286	95.238	98.095	95.238	97.143	96.19
PA14sr_112	97.794	95.588	97.794	96.324	96.324	97.794	97.794	95.588	97.794	95.588	95.588	95.588	0	95.588	95.588	97.794	97.794	95.588	95.588	95.588	99.265	97.794	0	97.794	95.588	95.588	100	95.588	95.588	96.324	95.588	95.588	100	99.265	99.265	99.265	99.265	99.265	99.265	97.794	95.588	0	95.588	95.588	95.588	98.529	95.588	97.794	96.324
PA14sr_115	0	0	0	0	0	98.387	98.387	96.774	0	0	0	98.387	0	96.774	96.774	98.387	98.387	96.774	96.774	96.774	98.387	98.387	0	98.387	96.774	0	98.387	0	0	0	98.387	98.387	98.387	98.387	98.387	98.387	98.387	98.387	98.387	98.387	96.774	0	96.774	0	98.387	98.387	0	98.387	0
PA14sr_117	0	98.56	0	0	0	0	0	0	0	0	0	0	0	0	0	0	0	0	0	0	0	0	0	0	0	0	0	0	0	0	0	0	0	0	0	0	0	0	0	0	0	0	0	0	0	0	0	0	0
PA14sr_122	96.154	100	100	96.154	96.154	100	100	100	100	100	100	94.872	0	96.154	96.154	100	100	96.154	96.154	96.154	100	100	0	100	96.154	97.436	100	96.154	96.154	93.59	94.872	94.872	100	98.718	98.718	98.718	98.718	98.718	100	100	96.154	0	96.154	94.872	100	100	96.154	100	96.154
PA14sr_123	100	98.592	100	100	100	100	100	100	100	100	100	100	0	100	100	100	100	100	100	100	100	100	0	100	100	98.592	100	100	98.592	100	100	100	100	100	100	100	100	100	100	100	100	0	100	100	100	100	100	100	100
PA14sr_124	99.595	99.595	99.595	98.785	98.785	99.595	99.595	99.595	99.595	99.595	99.595	100	0	99.595	99.19	99.595	100	99.19	99.19	99.19	99.595	99.595	0	99.595	99.19	98.76	99.595	99.19	98.785	99.19	100	100	99.595	99.595	99.595	99.595	99.595	99.595	100	99.595	99.595	0	99.595	99.595	99.595	100	100	99.595	99.595
PA14sr_126	99.342	100	100	100	100	99.342	99.342	100	100	100	100	100	0	100	100	100	100	100	100	100	98.684	99.342	0	99.342	100	100	100	100	100	100	100	100	100	98.026	98.026	98.026	98.026	98.026	100	100	100	0	100	100	100	100	99.342	99.342	100
PA14sr_127	0	0	0	83.677	83.677	0	0	0	0	0	0	0	0	0	0	0	0	0	0	0	0	0	0	0	0	0	0	0	0	0	0	0	0	0	0	0	0	0	0	0	0	0	0	0	0	0	0	0	0
PA14sr_132	0	97.386	0	0	0	0	0	0	0	0	0	0	0	0	0	0	0	0	0	0	0	0	0	0	0	0	0	0	0	0	0	0	0	0	0	0	0	0	97.386	0	0	0	0	0	0	0	0	0	0
PA14sr_134	0	0	0	0	0	0	0	0	0	0	0	0	0	0	0	0	0	0	0	0	0	0	0	0	0	0	0	0	0	0	0	0	0	0	0	0	0	0	0	0	0	0	0	0	0	0	0	0	0
PA14sr_136	0	0	0	0	0	0	0	100	0	0	0	0	0	0	0	0	100	0	0	0	0	0	0	0	0	0	0	100	0	0	0	0	0	100	100	100	100	100	0	0	0	0	0	100	100	0	0	0	0
PA14sr_137	98.54	97.81	97.81	98.54	98.54	97.81	97.81	98.54	97.81	98.54	98.54	98.54	0	98.54	98.54	97.81	97.81	98.54	98.54	98.54	97.81	97.81	0	97.81	98.54	98.54	97.81	98.54	98.54	98.54	98.54	98.54	97.81	97.81	97.81	97.81	97.81	97.81	100	97.81	98.54	0	98.54	100	98.54	100	98.54	97.81	98.54
PA14sr_138	99.526	0	99.526	99.526	99.526	0	0	99.526	99.526	99.526	99.526	99.526	0	99.052	99.052	99.526	99.526	99.052	99.052	99.052	99.052	0	0	0	99.052	99.052	99.052	99.526	98.578	99.526	99.526	99.526	99.052	99.526	99.526	99.526	99.526	99.526	99.526	99.526	99.052	0	99.052	99.526	99.526	99.052	99.526	0	99.052
PA14sr_145	99.099	100	99.095	99.548	99.548	99.55	99.55	99.548	99.095	99.095	99.095	99.095	0	100	99.095	99.099	99.548	99.095	99.095	99.095	99.55	99.55	0	99.55	99.095	99.548	99.55	98.649	98.643	99.095	99.095	99.095	99.55	99.548	99.548	99.548	99.548	99.548	99.55	99.099	100	0	100	99.099	98.649	99.099	99.099	99.55	99.548
PA14sr_148	98.438	100	100	98.438	98.438	100	100	98.438	100	98.438	98.438	98.438	0	98.438	98.438	98.438	100	98.438	98.438	98.438	100	100	0	100	98.438	97.656	100	98.438	98.438	98.438	98.438	98.438	100	100	100	100	100	100	100	98.438	98.438	0	98.438	97.656	97.656	98.438	98.438	100	98.438
PA14sr_149	95.399	99.396	94.479	95.385	95.385	98.792	99.094	95.092	94.479	95.092	95.092	95.399	0	95.092	94.785	94.479	98.792	94.785	94.785	94.785	99.698	99.094	0	99.094	94.785	94.785	99.698	94.785	100	94.785	95.399	95.399	99.396	99.094	99.094	99.094	99.094	99.094	94.785	94.479	95.092	0	95.092	95.399	95.399	0	99.094	99.094	95.385
PA14sr_150	97.959	97.959	97.959	97.959	97.959	97.959	97.959	97.959	97.959	97.959	97.959	97.959	0	97.959	100	97.959	97.959	100	100	100	97.959	97.959	0	97.959	100	97.959	97.959	97.959	97.959	97.959	97.959	97.959	97.959	95.918	95.918	95.918	95.918	95.918	97.959	97.959	97.959	0	97.959	97.959	97.959	97.959	97.959	97.959	97.959
PA14sr_153	100	100	100	100	100	100	100	100	100	100	100	100	100	100	100	0	100	100	100	100	100	0	100	100	100	100	100	0	100	100	100	100	100	100	100	100	100	100	100	100	100	100	100	100	100	100	100	100	100
PA14sr_155	0	100	100	100	100	0	0	100	100	100	100	100	0	100	0	100	0	0	0	0	0	0	0	0	0	97.5	100	100	0	100	100	100	0	0	0	0	0	0	0	100	100	0	100	100	100	0	100	0	100
PA14sr_158	98.333	100	98.333	98.333	98.333	100	100	100	98.333	98.333	98.333	98.333	0	98.333	98.333	98.333	100	98.333	98.333	98.333	100	100	0	100	98.333	100	100	98.333	98.333	98.333	98.333	98.333	100	100	100	100	100	100	100	98.333	98.333	0	98.333	98.333	98.333	100	98.333	100	98.333
PtaRNA1	0	0	0	0	0	0	0	0	0	0	0	0	0	0	0	0	0	0	0	0	0	0	0	0	0	0	0	0	0	0	0	0	0	0	0	0	0	0	0	0	0	0	0	0	0	0	0	0	0
small_SRPa	0	0	0	0	0	0	0	0	0	0	0	0	0	0	0	0	0	0	0	0	0	0	0	0	0	0	0	0	0	0	0	0	0	0	0	0	0	0	0	0	0	0	0	0	0	0	0	0	0
[truncated: 143 more columns]

## Sheet: Figure 2a
Enriched RNAs	PA14_200	PA14_400	PA14_600	PAO1_200	PAO1_400	PAO1_600	IHMA_200	IHMA_400	IHMA_600
	PAO1sr_151	PAO1sr_156	PAO1sr_156	PAO1sr_140	PAO1sr_156	PAO1sr_156	PAO1sr_156	PAO1sr_156	PAO1sr_156
	PAO1sr_149	PAO1sr_151	PAO1sr_152	PAO1sr_139	PAO1sr_149	PAO1sr_151	PAO1sr_151	PAO1sr_152	PAO1sr_152
	PAO1sr_147	PAO1sr_149	PAO1sr_151	PAO1sr_122	PAO1sr_141	PAO1sr_149	PAO1sr_140	PAO1sr_151	PAO1sr_151
	PAO1sr_141	PAO1sr_147	PAO1sr_149	PAO1sr_118	PAO1sr_140	PAO1sr_141	PAO1sr_139	PAO1sr_140	PAO1sr_140
	PAO1sr_140	PAO1sr_140	PAO1sr_147	PAO1sr_111	PAO1sr_139	PAO1sr_139	PAO1sr_118	PAO1sr_139	PAO1sr_139
	PAO1sr_139	PAO1sr_139	PAO1sr_140	PAO1sr_093	PAO1sr_122	PAO1sr_122	PAO1sr_093	PAO1sr_118	PAO1sr_118
	PAO1sr_135	PAO1sr_135	PAO1sr_139	PAO1sr_090	PAO1sr_118	PAO1sr_118	PAO1sr_063	PAO1sr_093	PAO1sr_093
	PAO1sr_125	PAO1sr_125	PAO1sr_135	PAO1sr_089	PAO1sr_111	PAO1sr_105	PAO1sr_062	PAO1sr_092	PAO1sr_092
	PAO1sr_122	PAO1sr_122	PAO1sr_125	PAO1sr_063	PAO1sr_093	PAO1sr_093	PAO1sr_012	PAO1sr_063	PAO1sr_080
	PAO1sr_118	PAO1sr_118	PAO1sr_122	PAO1sr_062	PAO1sr_092	PAO1sr_092	PA5570	PAO1sr_037	PAO1sr_063
	PAO1sr_111	PAO1sr_111	PAO1sr_118	PAO1sr_012	PAO1sr_090	PAO1sr_090	PA5569	PAO1sr_020	PAO1sr_062
	PAO1sr_105	PAO1sr_105	PAO1sr_111	PAO1sr_003	PAO1sr_089	PAO1sr_089	PA5564	PAO1sr_012	PAO1sr_037
	PAO1sr_093	PAO1sr_101	PAO1sr_105	PA5545	PAO1sr_063	PAO1sr_063	PA5561	PAO1sr_009	PAO1sr_020
	PAO1sr_092	PAO1sr_093	PAO1sr_101	PA5530	PAO1sr_062	PAO1sr_062	PA5560	PAO1sr_001a	PAO1sr_012
	PAO1sr_090	PAO1sr_092	PAO1sr_093	PA5528	PAO1sr_037	PAO1sr_048	PA5558	PA5570	PAO1sr_009
	PAO1sr_089	PAO1sr_090	PAO1sr_092	PA5492.1	PAO1sr_022	PAO1sr_043	PA5555	PA5561	PAO1sr_005
	PAO1sr_063	PAO1sr_089	PAO1sr_090	PA5491	PAO1sr_012	PAO1sr_037	PA5545	PA5547	PAO1sr_001a
	PAO1sr_062	PAO1sr_064	PAO1sr_089	PA5472	PAO1sr_009	PAO1sr_022	PA5533	PA5545	PA5567
	PAO1sr_045	PAO1sr_063	PAO1sr_064	PA5435	PAO1sr_003	PAO1sr_012	PA5530	PA5534	PA5547
	PAO1sr_037	PAO1sr_062	PAO1sr_063	PA5429	PAO1sr_001a	PAO1sr_009	PA5526	PA5533	PA5546
	PAO1sr_012	PAO1sr_058	PAO1sr_062	PA5375	PA5545	PAO1sr_005	PA5523	PA5526	PA5545
	PAO1sr_009	PAO1sr_048	PAO1sr_048	PA5373	PA5530	PAO1sr_003	PA5505	PA5519	PA5543
	PAO1sr_004	PAO1sr_045	PAO1sr_043	PA5369	PA5528	PAO1sr_001a	PA5503	PA5505	PA5534
	PAO1sr_003	PAO1sr_043	PAO1sr_037	PA5368	PA5526	PA5545	PA5496	PA5503	PA5533
	PAO1sr_001a	PAO1sr_037	PAO1sr_012	PA5367	PA5505	PA5530	PA5494	PA5496	PA5527
	PA5561	PAO1sr_012	PAO1sr_010	PA5366	PA5503	PA5528	PA5492.1	PA5492.1	PA5526
	PA5551	PAO1sr_009	PAO1sr_009	PA5365	PA5492.1	PA5523	PA5491	PA5491	PA5523
	PA5547	PAO1sr_008	PAO1sr_008	PA5360	PA5491	PA5519	PA5490	PA5490	PA5519
	PA5545	PAO1sr_005	PAO1sr_005	PA5351	PA5490	PA5505	PA5472	PA5476	PA5506
	PA5542	PAO1sr_004	PAO1sr_004	PA5348	PA5482	PA5496	PA5454	PA5472	PA5505
	PA5533	PAO1sr_003	PAO1sr_003	PA5336	PA5472	PA5492.1	PA5453	PA5454	PA5503
	PA5526	PAO1sr_001a	PAO1sr_001a	PA5316	PA5445	PA5491	PA5435	PA5453	PA5496
	PA5523	PA5561	PA5561	PA5314	PA5442	PA5482	PA5429	PA5435	PA5492.1
	PA5503	PA5560	PA5560	PA5313	PA5435	PA5472	PA5378	PA5425	PA5491
	PA5496	PA5545	PA5547	PA5303	PA5429	PA5453	PA5375	PA5378	PA5490
	PA5493	PA5542	PA5545	PA5180	PA5380	PA5442	PA5369	PA5375	PA5483
	PA5492.1	PA5533	PA5542	PA5153	PA5378	PA5435	PA5363	PA5374	PA5482
	PA5491	PA5530	PA5533	PA5152	PA5375	PA5429	PA5360	PA5369	PA5481
	PA5472	PA5526	PA5526	PA5139	PA5369	PA5378	PA5351	PA5363	PA5476
	PA5454	PA5523	PA5523	PA5125	PA5363	PA5375	PA5348	PA5351	PA5472
	PA5453	PA5505	PA5519	PA5119	PA5351	PA5371	PA5347	PA5348	PA5454
	PA5452	PA5503	PA5505	PA5044	PA5348	PA5369	PA5336	PA5347	PA5453
	PA5442	PA5497	PA5503	PA5016	PA5336	PA5363	PA5316	PA5316	PA5445
	PA5435	PA5496	PA5496	PA5000	PA5316	PA5357	PA5315	PA5314	PA5436
	PA5430	PA5492.1	PA5492.1	PA4985	PA5314	PA5348	PA5314	PA5313	PA5435
	PA5429	PA5491	PA5491	PA4980	PA5313	PA5347	PA5313	PA5309	PA5378
	PA5413	PA5490	PA5490	PA4944	PA5303	PA5336	PA5303	PA5303	PA5375
	PA5393	PA5488	PA5480	PA4935	PA5301	PA5316	PA5301	PA5302	PA5374
	PA5380	PA5480	PA5476	PA4900	PA5300	PA5314	PA5300	PA5301	PA5373
	PA5378	PA5472	PA5472	PA4812	PA5264	PA5313	PA5296	PA5300	PA5372
	PA5375	PA5454	PA5454	PA4806	PA5191	PA5303	PA5283	PA5283	PA5369
	PA5373	PA5453	PA5453	PA4787	PA5181	PA5302	PA5259	PA5276	PA5363
	PA5371	PA5452	PA5452	PA4785	PA5180	PA5301	PA5243	PA5269	PA5360
	PA5369	PA5449	PA5445	PA4746.1	PA5167	PA5300	PA5178	PA5259	PA5351
	PA5363	PA5442	PA5442	PA4726.2	PA5153	PA5264	PA5167	PA5220	PA5348
	PA5355	PA5435	PA5435	PA4726.11	PA5152	PA5219	PA5153	PA5180	PA5347
	PA5351	PA5429	PA5429	PA4712	PA5139	PA5191	PA5152	PA5178	PA5334
	PA5349	PA5393	PA5393	PA4704.2	PA5137	PA5180	PA5143	PA5168	PA5332
	PA5348	PA5380	PA5380	PA4704.1	PA5125	PA5167	PA5139	PA5167	PA5324
	PA5347	PA5378	PA5378	PA4654	PA5119	PA5153	PA5138	PA5164	PA5319
	PA5336	PA5377	PA5377	PA4629	PA5112	PA5152	PA5137	PA5154	PA5316
	PA5324	PA5375	PA5375	PA4606	PA5106	PA5139	PA5125	PA5153	PA5314
	PA5316	PA5374	PA5374	PA4596	PA5105	PA5138	PA5119	PA5152	PA5313
	PA5315	PA5373	PA5373	PA4589	PA5104	PA5137	PA5112	PA5138	PA5309
	PA5314	PA5372	PA5371	PA4588	PA5100	PA5125.1	PA5096	PA5137	PA5308
	PA5313	PA5371	PA5369	PA4571	PA5099	PA5125	PA5082	PA5125	PA5305
	PA5308	PA5369	PA5363	PA4568	PA5098	PA5119	PA5076	PA5119	PA5303
	PA5303	PA5363	PA5351	PA4466	PA5097	PA5116	PA5075	PA5112	PA5302
	PA5302	PA5359	PA5348	PA4465	PA5096	PA5112	PA5060	PA5099	PA5301
	PA5301	PA5351	PA5347	PA4436	PA5095	PA5099	PA5056	PA5096	PA5300
	PA5293	PA5348	PA5336	PA4406	PA5094	PA5082	PA5044	PA5082	PA5283
	PA5283	PA5347	PA5324	PA4344	PA5093	PA5061	PA5041	PA5076	PA5279
	PA5280	PA5338	PA5316	PA4337	PA5092	PA5060	PA5040	PA5060	PA5269
	PA5232	PA5336	PA5314	PA4273	PA5082	PA5056	PA5036	PA5056	PA5259
	PA5215	PA5324	PA5313	PA4272	PA5061	PA5044	PA5024	PA5044	PA5243
	PA5180	PA5316	PA5309	PA4271	PA5060	PA5036	PA5020	PA5040	PA5220
	PA5168	PA5315	PA5308	PA4251	PA5056	PA5027	PA5016	PA5036	PA5195
	PA5167	PA5314	PA5303	PA4211	PA5044	PA5016	PA5015	PA5020	PA5180
	PA5154	PA5313	PA5302	PA4210	PA5036	PA5015	PA5001	PA5016	PA5178
	PA5153	PA5309	PA5301	PA4184	PA5016	PA5001	PA5000	PA5012	PA5168
	PA5152	PA5308	PA5300	PA4154	PA5015	PA5000	PA4985	PA5001	PA5167
	PA5139	PA5303	PA5283	PA4153	PA5001	PA4986	PA4973	PA5000	PA5164
	PA5137	PA5302	PA5280	PA4147	PA5000	PA4985	PA4960	PA4985	PA5163
	PA5125	PA5301	PA5269	PA4137	PA4985	PA4973	PA4947	PA4944	PA5154
	PA5119	PA5300	PA5244	PA4094	PA4980	PA4964	PA4944	PA4943	PA5153
	PA5112	PA5283	PA5243	PA4070	PA4944	PA4944	PA4940	PA4942	PA5152
	PA5106	PA5255	PA5242	PA4009	PA4943	PA4943	PA4935	PA4913	PA5148
	PA5099	PA5244	PA5232	PA4008	PA4942	PA4942	PA4928	PA4904	PA5143
	PA5097	PA5243	PA5220	PA3966	PA4935	PA4940	PA4913	PA4903	PA5138
	PA5087	PA5242	PA5219	PA3959	PA4913	PA4935	PA4880	PA4880	PA5137
	PA5082	PA5232	PA5197	PA3940	PA4904	PA4913	PA4870	PA4870	PA5125
	PA5076	PA5220	PA5191	PA3931	PA4900	PA4904	PA4853	PA4853	PA5119
	PA5075	PA5219	PA5183	PA3910	PA4880	PA4900	PA4852	PA4846	PA5112
	PA5068	PA5215	PA5180	PA3865.1	PA4812	PA4880	PA4801	PA4822	PA5100
	PA5064	PA5196	PA5168	PA3858	PA4787	PA4870	PA4787	PA4801	PA5099
	PA5062	PA5191	PA5167	PA3843	PA4785	PA4853	PA4785	PA4792	PA5098
	PA5061	PA5180	PA5163	PA3841	PA4769	PA4812	PA4778	PA4787	PA5096
	PA5060	PA5172	PA5153	PA3836	PA4748	PA4801	PA4768	PA4785	PA5083
	PA5056	PA5168	PA5152	PA3828	PA4746.1	PA4787	PA4765	PA4778	PA5082
	PA5047	PA5167	PA5148	PA3808	PA4726.2	PA4785	PA4746.2	PA4752	PA5076
	PA5044	PA5163	PA5147	PA3807	PA4726.11	PA4769	PA4746.1	PA4746.2	PA5075
	PA5042	PA5153	PA5143	PA3806	PA4712	PA4746.1	PA4745	PA4746.1	PA5073
	PA5041	PA5152	PA5139	PA3771	PA4704.2	PA4726.2	PA4744	PA4726.11	PA5068
	PA5040	PA5143	PA5138	PA3756	PA4704.1	PA4726.11	PA4726.11	PA4712	PA5067
	PA5036	PA5139	PA5137	PA3755	PA4674	PA4726	PA4723	PA4710	PA5061
	PA5016	PA5138	PA5125	PA3621	PA4654	PA4712	PA4720	PA4704.2	PA5060
	PA5015	PA5137	PA5119	PA3595	PA4629	PA4704.2	PA4712	PA4704.1	PA5056
	PA5001	PA5125	PA5112	PA3537	PA4621	PA4704.1	PA4710	PA4691	PA5044
	PA5000	PA5119	PA5111	PA3534	PA4606	PA4654	PA4704.2	PA4673.1	PA5043
	PA4997	PA5112	PA5099	PA3519	PA4605	PA4640	PA4704.1	PA4670	PA5040
	PA4986	PA5111	PA5098	PA3498	PA4594	PA4633	PA4687	PA4654	PA5039
	PA4985	PA5106	PA5097	PA3479	PA4590	PA4629	PA4686	PA4633	PA5038
	PA4983	PA5100	PA5087	PA3450	PA4589	PA4621	PA4673.1	PA4629	PA5036
	PA4980	PA5099	PA5083	PA3385	PA4588	PA4606	PA4670	PA4621	PA5030
	PA4973	PA5098	PA5082	PA3384	PA4587	PA4605	PA4661	PA4613	PA5027
	PA4952	PA5097	PA5076	PA3383	PA4568	PA4594	PA4654	PA4606	PA5020
	PA4944	PA5087	PA5075	PA3382	PA4567	PA4589	PA4646	PA4605	PA5016
	PA4943	PA5086	PA5072	PA3381	PA4520	PA4588	PA4629	PA4602	PA5015
	PA4913	PA5085	PA5061	PA3380	PA4501	PA4587	PA4616	PA4594	PA5012
	PA4904	PA5083	PA5060	PA3379	PA4500	PA4578	PA4606	PA4588	PA5001
	PA4900	PA5082	PA5056	PA3377	PA4498	PA4574	PA4605	PA4587	PA5000
	PA4881	PA5076	PA5054	PA3376	PA4466	PA4571	PA4602	PA4580	PA4986
	PA4880	PA5075	PA5047	PA3375	PA4465	PA4568	PA4594	PA4571	PA4985
	PA4870	PA5072	PA5044	PA3374	PA4462	PA4567	PA4590	PA4568	PA4964
	PA4853	PA5061	PA5043	PA3366.1	PA4431	PA4557	PA4589	PA4564	PA4955
	PA4837	PA5060	PA5042	PA3362	PA4406	PA4554	PA4588	PA4557	PA4952
	PA4813	PA5056	PA5041	PA3343	PA4378	PA4545	PA4568	PA4556	PA4944
	PA4812	PA5055	PA5040	PA3319	PA4377	PA4535	PA4567	PA4555	PA4943
	PA4806	PA5054	PA5038	PA3305.1	PA4366	PA4500	PA4563	PA4522	PA4942
	PA4804	PA5047	PA5036	PA3296	PA4361	PA4498	PA4555	PA4520	PA4935
	PA4801	PA5044	PA5028	PA3280	PA4337	PA4466	PA4526	PA4503	PA4928
	PA4787	PA5043	PA5016	PA3279	PA4306	PA4465	PA4520	PA4501	PA4913
	PA4785	PA5042	PA5015	PA3264	PA4304	PA4462	PA4500	PA4500	PA4904
	PA4770	PA5041	PA5013	PA3254	PA4296	PA4439	PA4498	PA4498	PA4897
	PA4753	PA5040	PA5012	PA3252	PA4290	PA4436	PA4466	PA4492	PA4880
	PA4733	PA5038	PA5001	PA3250	PA4236	PA4434	PA4463	PA4466	PA4877
	PA4732	PA5036	PA5000	PA3240	PA4235	PA4431	PA4462	PA4465	PA4870
	PA4729	PA5028	PA4997	PA3223	PA4209	PA4406	PA4443	PA4462	PA4853
	PA4726.11	PA5020	PA4986	PA3193	PA4208	PA4378	PA4438	PA4443	PA4846
	PA4723	PA5016	PA4985	PA3181	PA4204	PA4377	PA4436	PA4436	PA4822
	PA4712	PA5015	PA4983	PA3154	PA4184	PA4366	PA4433	PA4433	PA4801
	PA4710	PA5001	PA4980	PA3148	PA4175	PA4361	PA4432	PA4431	PA4792
	PA4704.1	PA5000	PA4973	PA3139	PA4153	PA4337	PA4431	PA4406	PA4787
	PA4704	PA4997	PA4964	PA3133.1	PA4148	PA4330	PA4421	PA4404	PA4785
	PA4698	PA4986	PA4952	PA3104	PA4147	PA4315	PA4406	PA4378	PA4778
	PA4697	PA4985	PA4945	PA3103	PA4142	PA4306	PA4404	PA4366	PA4772
	PA4682	PA4980	PA4944	PA3082	PA4141	PA4305	PA4396	PA4361	PA4771
	PA4679	PA4973	PA4943	PA3081	PA4137	PA4304	PA4378	PA4337	PA4768
	PA4667	PA4964	PA4942	PA3080	PA4133	PA4299	PA4370	PA4316	PA4765
	PA4654	PA4954	PA4940	PA3027	PA4131	PA4279	PA4337	PA4315	PA4761
	PA4649	PA4952	PA4935	PA3015	PA4126	PA4236	PA4333	PA4306	PA4756
	PA4641	PA4945	PA4934	PA2999	PA4124	PA4235	PA4315	PA4304	PA4753
	PA4626	PA4944	PA4928	PA2959	PA4123	PA4209	PA4314	PA4297	PA4752
	PA4621	PA4943	PA4913	PA2958.1	PA4120	PA4204	PA4306	PA4296	PA4746.1
	PA4616	PA4942	PA4904	PA2938	PA4115	PA4184	PA4296	PA4295	PA4733
	PA4614	PA4940	PA4900	PA2898	PA4094	PA4175	PA4292	PA4294	PA4726.11
	PA4608	PA4928	PA4880	PA2885	PA4070	PA4154	PA4280	PA4290	PA4723
	PA4606	PA4913	PA4877	PA2882	PA4033	PA4147	PA4277	PA4277	PA4712
	PA4605	PA4904	PA4870	PA2881	PA4024	PA4142	PA4276.1	PA4236	PA4710
	PA4603	PA4900	PA4853	PA2867	PA4023	PA4141	PA4275	PA4235	PA4709
	PA4599	PA4880	PA4852	PA2830	PA4009	PA4137	PA4272	PA4184	PA4704.2
	PA4596	PA4877	PA4846	PA2803	PA4008	PA4133	PA4271	PA4176	PA4704.1
	PA4594	PA4870	PA4829	PA2779	PA3966	PA4131	PA4270.1	PA4154	PA4697
	PA4590	PA4853	PA4812	PA2770.1	PA3959	PA4130	PA4268	PA4147	PA4695
	PA4589	PA4852	PA4806	PA2769	PA3931	PA4120	PA4266	PA4137	PA4687
	PA4588	PA4846	PA4801	PA2760	PA3930	PA4115	PA4264	PA4133	PA4683
	PA4587	PA4829	PA4787	PA2743	PA3928	PA4114	PA4263	PA4131	PA4682
	PA4580	PA4813	PA4785	PA2742	PA3908	PA4110	PA4262	PA4130	PA4674
	PA4579	PA4812	PA4770	PA2693	PA3865.1	PA4109	PA4261	PA4126	PA4673.1
	PA4576	PA4806	PA4768	PA2665	PA3865	PA4094	PA4260	PA4094	PA4670
	PA4571	PA4801	PA4765	PA2635	PA3858	PA4070	PA4259	PA4093	PA4661
	PA4568	PA4787	PA4761	PA2588	PA3846	PA4033	PA4258	PA4078	PA4657
	PA4567	PA4785	PA4753	PA2548	PA3843	PA4021	PA4257	PA4070	PA4654
	PA4563	PA4778	PA4752	PA2519	PA3841	PA4009	PA4254	PA4033	PA4643
	PA4545	PA4770	PA4747	PA2482	PA3836	PA4008	PA4253	PA4023	PA4639
	PA4538	PA4769	PA4733	PA2427	PA3835	PA4002	PA4251	PA4021	PA4633
	PA4537	PA4761	PA4729	PA2379	PA3808	PA4001	PA4250	PA4009	PA4629
	PA4526	PA4760	PA4726.11	PA2373	PA3807	PA3966	PA4248	PA4008	PA4621
	PA4520	PA4753	PA4726	PA2210	PA3801	PA3959	PA4247	PA3978	PA4613
	PA4513	PA4733	PA4723	PA2191	PA3790	PA3940	PA4245	PA3966	PA4606
	PA4510	PA4727	PA4712	PA2076	PA3789	PA3931	PA4240	PA3959	PA4605
	PA4501	PA4726.11	PA4710	PA2045	PA3779	PA3928	PA4239	PA3940	PA4602
	PA4500	PA4726	PA4709	PA2042	PA3771	PA3923	PA4184	PA3931	PA4596
	PA4498	PA4723	PA4704.2	PA2031	PA3756	PA3922	PA4176	PA3930	PA4594
	PA4496	PA4712	PA4704.1	PA2030	PA3755	PA3921	PA4154	PA3928	PA4589
	PA4475	PA4704.2	PA4704	PA2020	PA3753	PA3865	PA4153	PA3923	PA4588
	PA4466	PA4704.1	PA4691	PA2007	PA3724	PA3858	PA4147	PA3921	PA4587
	PA4465	PA4704	PA4682	PA2006	PA3688	PA3843	PA4094	PA3899	PA4580
	PA4462	PA4691	PA4670	PA2002	PA3622	PA3842	PA4070	PA3894	PA4576
	PA4456	PA4682	PA4657	PA1999	PA3621	PA3841	PA4033	PA3865	PA4571
	PA4436	PA4679	PA4654	PA1984	PA3602	PA3837	PA4021	PA3858	PA4568
	PA4408	PA4670	PA4649	PA1978	PA3595	PA3836	PA4009	PA3846	PA4567
	PA4378	PA4654	PA4648	PA1946	PA3568	PA3807	PA4008	PA3836	PA4565
	PA4366	PA4649	PA4641	PA1940	PA3535	PA3801	PA3966	PA3835	PA4564
	PA4345	PA4648	PA4638	PA1897	PA3534	PA3790	PA3959	PA3819	PA4563
	PA4344	PA4642	PA4633	PA1896	PA3530	PA3789	PA3931	PA3815	PA4557
	PA4337	PA4641	PA4629	PA1895	PA3519	PA3779	PA3928	PA3814	PA4556
	PA4330	PA4638	PA4626	PA1894	PA3498	PA3771	PA3903	PA3808	PA4555
	PA4315	PA4633	PA4621	PA1893	PA3479	PA3756	PA3865	PA3801	PA4545
	PA4306	PA4632	PA4616	PA1869	PA3477	PA3755	PA3836	PA3799	PA4522
	PA4305	PA4629	PA4614	PA1831	PA3472	PA3753	PA3835	PA3790	PA4520
	PA4304	PA4626	PA4613	PA1759	PA3450	PA3724	PA3815	PA3779	PA4506
	PA4303	PA4621	PA4606	PA1721	PA3422	PA3723	PA3814	PA3771	PA4503
	PA4297	PA4616	PA4602	PA1716	PA3385	PA3710	PA3813	PA3762	PA4502
	PA4296	PA4614	PA4596	PA1715	PA3366	PA3691	PA3808	PA3756	PA4501
	PA4271	PA4608	PA4594	PA1714	PA3363	PA3688	PA3807	PA3755	PA4500
	PA4257	PA4606	PA4590	PA1713	PA3362	PA3622	PA3801	PA3753	PA4499
	PA4247	PA4605	PA4589	PA1712	PA3350	PA3621	PA3799	PA3745	PA4498
	PA4235	PA4603	PA4588	PA1710	PA3343	PA3602	PA3779	PA3710	PA4496
	PA4212	PA4599	PA4587	PA1709	PA3340	PA3595	PA3771	PA3709	PA4495
	PA4211	PA4596	PA4580	PA1708	PA3317	PA3549	PA3762	PA3708	PA4478
	PA4210	PA4594	PA4576	PA1707	PA3307	PA3537	PA3756	PA3688	PA4466
	PA4209	PA4593	PA4574	PA1706	PA3306	PA3535	PA3755	PA3675	PA4465
	PA4200	PA4590	PA4571	PA1705	PA3305.1	PA3534	PA3753	PA3663	PA4464
	PA4184	PA4589	PA4568	PA1703	PA3280	PA3519	PA3746	PA3621	PA4463
	PA4168	PA4588	PA4567	PA1700	PA3240	PA3498	PA3745	PA3602	PA4462
	PA4156	PA4587	PA4563	PA1699	PA3235	PA3479	PA3742	PA3601	PA4460
	PA4153	PA4580	PA4557	PA1698	PA3223	PA3477	PA3741	PA3595	PA4454
	PA4147	PA4579	PA4545	PA1697	PA3217	PA3472	PA3731	PA3583	PA4443
	PA4142	PA4576	PA4537	PA1695	PA3200	PA3460	PA3724	PA3581	PA4437
	PA4137	PA4574	PA4526	PA1694	PA3193	PA3450	PA3713	PA3568	PA4436
	PA4131	PA4568	PA4520	PA1627	PA3190	PA3422	PA3708	PA3551	PA4433
	PA4130	PA4567	PA4503	PA1613	PA3186	PA3386	PA3700	PA3537	PA4431
	PA4124	PA4564	PA4501	PA1606	PA3182	PA3385	PA3688	PA3535	PA4407
	PA4123	PA4563	PA4500	PA1581	PA3181	PA3366.1	PA3686	PA3534	PA4406
	PA4120	PA4557	PA4499	PA1579	PA3160	PA3366	PA3661	PA3533	PA4404
	PA4115	PA4545	PA4498	PA1571	PA3154	PA3362	PA3656	PA3519	PA4400
	PA4109	PA4542	PA4496	PA1567	PA3150	PA3358	PA3655	PA3483	PA4389
	PA4094	PA4541	PA4484	PA1554	PA3149	PA3350	PA3654	PA3477	PA4381
	PA4070	PA4537	PA4466	PA1551	PA3148	PA3343	PA3636	PA3464	PA4378
	PA4061	PA4535	PA4465	PA1545	PA3139	PA3340	PA3635	PA3450	PA4366
	PA4033	PA4526	PA4460	PA1542	PA3120	PA3317	PA3623	PA3440.1	PA4361
	PA4024	PA4521	PA4456	PA1518	PA3104	PA3312	PA3622	PA3386	PA4337
	PA4023	PA4520	PA4445	PA1514	PA3103	PA3307	PA3621	PA3385	PA4333
	PA4021	PA4510	PA4436	PA1507	PA3082	PA3306	PA3595	PA3366	PA4316
	PA4016	PA4501	PA4433	PA1457	PA3080	PA3305.1	PA3582	PA3353	PA4315
	PA4009	PA4500	PA4431	PA1441	PA3058	PA3299	PA3581	PA3350	PA4314
	PA3996	PA4499	PA4407	PA1338	PA3027	PA3280	PA3551	PA3347	PA4306
	PA3967	PA4498	PA4396	PA1319	PA3015	PA3240	PA3540	PA3343	PA4304
	PA3966	PA4496	PA4390	PA1289	PA3001	PA3223	PA3539	PA3340	PA4297
	PA3965	PA4484	PA4378	PA1286	PA2958.1	PA3217	PA3537	PA3307	PA4296
	PA3959	PA4478	PA4367	PA1198	PA2939	PA3215	PA3533	PA3305.1	PA4295
	PA3940	PA4477	PA4366	PA1175	PA2938	PA3200	PA3519	PA3300	PA4294
	PA3931	PA4466	PA4344	PA1155	PA2937	PA3193	PA3477	PA3280	PA4290
	PA3930	PA4465	PA4338	PA1151	PA2898	PA3190	PA3472	PA3278	PA4286
	PA3928	PA4462	PA4337	PA1123	PA2885	PA3186	PA3464	PA3274	PA4280
	PA3923	PA4443	PA4333	PA1074	PA2867	PA3181	PA3450	PA3235	PA4279
	PA3922	PA4436	PA4330	PA1035	PA2864	PA3160	PA3422	PA3223	PA4277
	PA3894	PA4431	PA4315	PA1032	PA2830	PA3154	PA3410	PA3217	PA4261
	PA3866	PA4396	PA4306	PA1025	PA2808	PA3153	PA3397	PA3215	PA4248
	PA3865.1	PA4389	PA4304	PA1019	PA2794	PA3152	PA3386	PA3190	PA4236
	PA3865	PA4378	PA4296	PA1018	PA2779	PA3149	PA3385	PA3186	PA4235
	PA3860	PA4377	PA4290	PA0973	PA2770.1	PA3148	PA3366	PA3181	PA4209
	PA3858	PA4366	PA4282	PA0952	PA2769	PA3139	PA3353	PA3161	PA4204
	PA3842	PA4345	PA4280	PA0951	PA2760	PA3115	PA3350	PA3123	PA4184
	PA3836	PA4344	PA4279	PA0938	PA2693	PA3111	PA3349	PA3121	PA4176
	PA3835	PA4338	PA4278	PA0905.1	PA2682	PA3104	PA3344	PA3105	PA4172
	PA3810	PA4337	PA4272	PA0905	PA2624	PA3103	PA3343	PA3104	PA4171
	PA3809	PA4330	PA4261	PA0892	PA2622	PA3088	PA3307	PA3103	PA4154
	PA3808	PA4315	PA4257	PA0849	PA2591	PA3087	PA3305.1	PA3092	PA4147
	PA3807	PA4307	PA4236	PA0846	PA2588	PA3082	PA3300	PA3082	PA4137
	PA3802	PA4306	PA4235	PA0831	PA2582	PA3081	PA3268	PA3080	PA4133
	PA3801	PA4305	PA4212	PA0821	PA2533	PA3080	PA3223	PA3070	PA4131
	PA3797	PA4304	PA4211	PA0696	PA2519	PA3069	PA3217	PA3069	PA4130
	PA3790	PA4299	PA4209	PA0691	PA2511	PA3058	PA3193	PA3058	PA4094
	PA3789	PA4296	PA4204	PA0652	PA2505	PA3027	PA3190	PA3047	PA4093
	PA3785	PA4279	PA4184	PA0635	PA2482	PA3015	PA3186	PA3038	PA4078
	PA3784	PA4278	PA4168	PA0613	PA2476	PA3012	PA3181	PA3027	PA4070
	PA3779	PA4277	PA4157	PA0572	PA2461	PA3009	PA3179	PA3015	PA4069
	PA3771	PA4235	PA4154	PA0410	PA2459	PA3006	PA3162	PA2958.1	PA4066
	PA3762	PA4211	PA4153	PA0408	PA2456	PA3001	PA3161	PA2953	PA4044
	PA3756	PA4209	PA4147	PA0365	PA2443	PA2999	PA3123	PA2938	PA4033
	PA3755	PA4204	PA4142	PA0348	PA2439	PA2958.1	PA3112	PA2937	PA4023
	PA3753	PA4185	PA4141	PA0300	PA2414	PA2939	PA3110	PA2898	PA4021
	PA3752	PA4184	PA4137	PA0283	PA2384	PA2938	PA3108	PA2885	PA4017
	PA3745	PA4154	PA4133	PA0274	PA2379	PA2937	PA3105	PA2867	PA4009
	PA3744	PA4153	PA4131	PA0267	PA2373	PA2922	PA3104	PA2862	PA4008
	PA3743	PA4147	PA4130	PA0252	PA2372	PA2898	PA3103	PA2849	PA4001
	PA3724	PA4142	PA4124	PA0223	PA2264	PA2885	PA3088	PA2830	PA3996
	PA3723	PA4137	PA4120	PA0219	PA2250	PA2867	PA3087	PA2826	PA3978
	PA3710	PA4133	PA4114	PA0218	PA2233	PA2864	PA3082	PA2793	PA3966
	PA3709	PA4131	PA4094	PA0215	PA2210	PA2862	PA3081	PA2779	PA3959
	PA3690	PA4130	PA4091	PA0214	PA2191	PA2830	PA3080	PA2776	PA3952
	PA3688	PA4124	PA4082	PA0206	PA2177	PA2808	PA3070	PA2765	PA3940
	PA3645	PA4120	PA4070	PA0195.1	PA2127	PA2794	PA3027	PA2760	PA3931
	PA3630	PA4115	PA4044	PA0179	PA2122	PA2779	PA3015	PA2756	PA3930
	PA3623	PA4109	PA4033	PA0165	PA2116	PA2776	PA3001	PA2693	PA3928
	PA3622	PA4094	PA4024	PA0162	PA2114	PA2770.1	PA3000	PA2682	PA3923
	PA3621	PA4082	PA4023	PA0161	PA2113	PA2760	PA2999	PA2667	PA3922
	PA3602	PA4070	PA4021	PA0160	PA2112	PA2709	PA2960	PA2652	PA3921
	PA3595	PA4033	PA4017	PA0144	PA2111	PA2693	PA2958.1	PA2622	PA3899
	PA3594	PA4024	PA4016	PA0105	PA2110	PA2682	PA2953	PA2587	PA3894
	PA3582	PA4023	PA4009	PA0099	PA2076	PA2668	PA2952	PA2555	PA3865
	PA3568	PA4021	PA4001	PA0093	PA2071	PA2665	PA2950	PA2551	PA3858
	PA3540	PA4017	PA3996	PA0052	PA2041	PA2635	PA2938	PA2533	PA3857
	PA3535.1	PA4016	PA3992	PA0044	PA2031	PA2622	PA2911	PA2511	PA3846
	PA3534	PA4009	PA3988	PA0038	PA2030	PA2591	PA2901	PA2505	PA3836
	PA3520	PA4001	PA3967	PA0028	PA2007	PA2588	PA2898	PA2482	PA3835
	PA3519	PA3992	PA3966	PA0027	PA2006	PA2582	PA2885	PA2446	PA3819
	PA3495	PA3967	PA3959	PA0011	PA2004	PA2533	PA2867	PA2403	PA3815
	PA3483	PA3966	PA3940		PA2002	PA2519	PA2862	PA2386	PA3814
	PA3479	PA3965	PA3931		PA1999	PA2511	PA2851	PA2384	PA3813
	PA3478	PA3959	PA3930		PA1991	PA2482	PA2849	PA2379	PA3808
	PA3477	PA3940	PA3928		PA1984	PA2476	PA2830	PA2338	PA3801
	PA3472	PA3931	PA3924		PA1979	PA2462	PA2826	PA2291	PA3799
	PA3463	PA3930	PA3923		PA1978	PA2461	PA2808	PA2264	PA3795
	PA3450	PA3928	PA3922		PA1946	PA2459	PA2795	PA2259	PA3792
	PA3437	PA3924	PA3921		PA1945	PA2456	PA2793	PA2250	PA3790
	PA3430	PA3923	PA3919		PA1941	PA2384	PA2779	PA2233	PA3789
	PA3418	PA3922	PA3899		PA1940	PA2379	PA2760	PA2210	PA3779
	PA3413	PA3921	PA3866		PA1939	PA2373	PA2743	PA2209	PA3771
	PA3385	PA3894	PA3865.1		PA1937	PA2372	PA2742	PA2174	PA3762
	PA3366	PA3866	PA3865		PA1900	PA2264	PA2741	PA2171	PA3760
	PA3357	PA3865.1	PA3860		PA1898	PA2259	PA2738	PA2127	PA3756
	PA3353	PA3865	PA3858		PA1897	PA2250	PA2693	PA2122	PA3755
	PA3350	PA3860	PA3857		PA1896	PA2233	PA2682	PA2076	PA3753
	PA3349	PA3858	PA3846		PA1895	PA2210	PA2667	PA2072	PA3752
	PA3348	PA3846	PA3842		PA1894	PA2209	PA2629	PA2071	PA3742
	PA3344	PA3842	PA3837		PA1893	PA2191	PA2551	PA2041	PA3736
	PA3343	PA3837	PA3836		PA1871	PA2177	PA2511	PA2031	PA3731
	PA3341	PA3836	PA3819		PA1869	PA2172	PA2495	PA2009	PA3724
	PA3340	PA3835	PA3814		PA1835	PA2171	PA2482	PA2006	PA3710
	PA3326	PA3819	PA3807		PA1821	PA2127	PA2481	PA2004	PA3709
	PA3314	PA3808	PA3802		PA1818	PA2122	PA2466	PA2003	PA3708
	PA3307	PA3807	PA3801		PA1812	PA2116	PA2436	PA2002	PA3691
	PA3306	PA3801	PA3790		PA1802	PA2114	PA2264	PA1999	PA3688
	PA3305.1	PA3790	PA3789		PA1784	PA2113	PA2259	PA1998	PA3686
	PA3300	PA3789	PA3785		PA1763	PA2112	PA2250	PA1991	PA3675
	PA3299	PA3785	PA3784		PA1762	PA2111	PA2210	PA1984	PA3663
	PA3290	PA3784	PA3779		PA1761	PA2110	PA2209	PA1978	PA3657
	PA3280	PA3779	PA3771		PA1759	PA2109	PA2076	PA1963	PA3655
	PA3270	PA3771	PA3762		PA1742	PA2102	PA2031	PA1946	PA3649
	PA3264	PA3762	PA3760		PA1726	PA2076	PA2006	PA1941	PA3622
	PA3236	PA3756	PA3756		PA1717	PA2071	PA2005	PA1937	PA3621
	PA3235	PA3755	PA3755		PA1716	PA2045	PA1998	PA1900	PA3602
	PA3223	PA3753	PA3753		PA1715	PA2042	PA1991	PA1898	PA3601
	PA3217	PA3745	PA3752		PA1714	PA2041	PA1984	PA1897	PA3600
	PA3215	PA3724	PA3745		PA1713	PA2040	PA1964	PA1869	PA3584
	PA3208	PA3723	PA3729		PA1712	PA2031	PA1963	PA1855	PA3583
	PA3200	PA3710	PA3724		PA1711	PA2030	PA1959	PA1835	PA3582
	PA3193	PA3709	PA3723		PA1710	PA2026	PA1946	PA1812	PA3581
	PA3190	PA3708	PA3712		PA1709	PA2004	PA1937	PA1802	PA3569
	PA3187	PA3692	PA3710		PA1708	PA2003	PA1900	PA1778	PA3568
	PA3186	PA3691	PA3692		PA1707	PA2002	PA1899	PA1763	PA3551
	PA3183	PA3690	PA3691		PA1706	PA2001	PA1897	PA1762	PA3546
	PA3181	PA3688	PA3690		PA1705	PA2000	PA1869	PA1761	PA3539
	PA3172	PA3686	PA3688		PA1698	PA1999	PA1855	PA1759	PA3537
	PA3139	PA3675	PA3686		PA1697	PA1997	PA1838	PA1750	PA3535
	PA3120	PA3649	PA3656		PA1696	PA1991	PA1830	PA1742	PA3534
	PA3115	PA3630	PA3630		PA1695	PA1987	PA1815	PA1689	PA3533
	PA3110	PA3622	PA3622		PA1694	PA1984	PA1812	PA1688	PA3530
	PA3104	PA3621	PA3621		PA1651	PA1978	PA1800	PA1679	PA3524
	PA3103	PA3602	PA3602		PA1650	PA1963	PA1791	PA1650	PA3519
	PA3088	PA3601	PA3601		PA1617	PA1959	PA1790	PA1642	PA3495
	PA3087	PA3597	PA3597		PA1613	PA1948	PA1769	PA1626	PA3483
	PA3082	PA3595	PA3595		PA1592	PA1946	PA1763	PA1617	PA3479
	PA3081	PA3594	PA3594		PA1580	PA1945	PA1761	PA1613	PA3477
	PA3080	PA3584	PA3583		PA1579	PA1941	PA1759	PA1602	PA3472
	PA3070	PA3583	PA3582		PA1578	PA1940	PA1688	PA1582	PA3464
	PA3069	PA3582	PA3570		PA1571	PA1939	PA1687	PA1581	PA3454
	PA3057	PA3574	PA3569		PA1567	PA1938	PA1679	PA1580	PA3450
	PA3044	PA3570	PA3568		PA1554	PA1937	PA1613	PA1579	PA3440.1
	PA3038	PA3568	PA3560		PA1551	PA1900	PA1610	PA1573	PA3438
	PA3028	PA3551	PA3551		PA1545	PA1898	PA1594	PA1571	PA3430
	PA3027	PA3549	PA3540		PA1542	PA1897	PA1585	PA1567	PA3427
	PA3024	PA3540	PA3537		PA1518	PA1896	PA1582	PA1554	PA3420
	PA3018	PA3537	PA3535		PA1514	PA1895	PA1581	PA1551	PA3419
	PA3015	PA3535.1	PA3534		PA1513	PA1894	PA1580	PA1530	PA3418
	PA3014	PA3535	PA3533		PA1507	PA1893	PA1579	PA1519	PA3386
	PA3009	PA3534	PA3532		PA1465	PA1881	PA1571	PA1518	PA3385
	PA3007	PA3533	PA3531		PA1464	PA1877	PA1567	PA1514	PA3369
	PA3006	PA3519	PA3524		PA1459	PA1874	PA1554	PA1513	PA3366
	PA3003	PA3495	PA3519		PA1457	PA1871	PA1552.1	PA1507	PA3353
	PA3001	PA3483	PA3495		PA1441	PA1869	PA1552	PA1485	PA3350
	PA3000	PA3479	PA3494		PA1432	PA1855	PA1551	PA1477	PA3349
	PA2992	PA3477	PA3483		PA1431	PA1835	PA1550	PA1475	PA3347
	PA2988	PA3472	PA3479		PA1430	PA1834	PA1542	PA1459	PA3346
	PA2969	PA3460	PA3477		PA1419	PA1821	PA1518	PA1457	PA3343
	PA2960	PA3458	PA3472		PA1372	PA1812	PA1517	PA1455	PA3342
	PA2958.1	PA3450	PA3450		PA1370	PA1802	PA1514	PA1454	PA3340
	PA2958	PA3440.1	PA3440.1		PA1369	PA1800	PA1507	PA1442	PA3326
	PA2944	PA3430	PA3430		PA1366	PA1793	PA1458	PA1441	PA3323
	PA2939	PA3422	PA3422		PA1342	PA1784	PA1457	PA1435	PA3314
	PA2938	PA3418	PA3399		PA1338	PA1778	PA1442	PA1431	PA3307
	PA2937	PA3393	PA3386		PA1333	PA1763	PA1441	PA1421	PA3305.1
	PA2931	PA3392	PA3385		PA1289	PA1762	PA1431	PA1419	PA3300
	PA2901	PA3386	PA3366		PA1286	PA1761	PA1430	PA1366	PA3299
	PA2898	PA3385	PA3365		PA1248	PA1759	PA1420	PA1342	PA3280
	PA2885	PA3383	PA3350		PA1245	PA1742	PA1365	PA1338	PA3278
	PA2877	PA3366	PA3349		PA1209	PA1726	PA1354	PA1321	PA3274
	PA2867	PA3365	PA3346		PA1198	PA1715	PA1342	PA1320	PA3259.1
	PA2865	PA3353	PA3343		PA1183	PA1714	PA1339	PA1289	PA3245
	PA2864	PA3350	PA3342		PA1177	PA1713	PA1338	PA1288	PA3239
	PA2862	PA3349	PA3340		PA1176	PA1712	PA1337	PA1248	PA3236
	PA2849	PA3348	PA3326		PA1175	PA1711	PA1321	PA1245	PA3235
	PA2820	PA3343	PA3314		PA1174	PA1710	PA1320	PA1198	PA3228
	PA2798	PA3342	PA3307		PA1159	PA1709	PA1317	PA1190	PA3223
	PA2797	PA3340	PA3306		PA1155	PA1708	PA1295	PA1183	PA3217
	PA2794	PA3326	PA3305.1		PA1151	PA1707	PA1289	PA1177	PA3216
	PA2779	PA3312	PA3300		PA1150	PA1706	PA1288	PA1176	PA3215
	PA2778	PA3311	PA3299		PA1126	PA1705	PA1245	PA1175	PA3200
	PA2776	PA3307	PA3291		PA1123	PA1699	PA1198	PA1174	PA3194
	PA2760	PA3306	PA3290		PA1074	PA1698	PA1155	PA1164	PA3193
	PA2745	PA3305.1	PA3280		PA1035	PA1697	PA1123	PA1150	PA3190
	PA2743	PA3300	PA3274		PA1032	PA1696	PA1117	PA1126	PA3186
	PA2742	PA3299	PA3268		PA1030.1	PA1689	PA1116	PA1123	PA3183
	PA2741	PA3290	PA3264		PA1025	PA1679	PA1097	PA1119	PA3181
	PA2711	PA3280	PA3245		PA1019	PA1651	PA1087	PA1087	PA3161
	PA2696	PA3278	PA3244		PA1018	PA1650	PA1074	PA1075	PA3123
	PA2693	PA3274	PA3236		PA0984	PA1642	PA1035	PA1074	PA3121
	PA2667	PA3270	PA3235		PA0981	PA1626	PA1034	PA1042	PA3115
	PA2665	PA3264	PA3228		PA0972	PA1617	PA1032	PA1035	PA3105
	PA2664	PA3245	PA3223		PA0969	PA1613	PA1010	PA1034	PA3104
	PA2663	PA3244	PA3217		PA0968	PA1588	PA1004	PA1011	PA3103
	PA2622	PA3236	PA3215		PA0958	PA1580	PA0983	PA1004	PA3092
	PA2620	PA3230	PA3200		PA0952	PA1579	PA0976	PA0983	PA3091
	PA2600	PA3228	PA3195		PA0951	PA1578	PA0973	PA0981	PA3087
	PA2588	PA3223	PA3194		PA0938	PA1571	PA0972	PA0973	PA3082
	PA2582	PA3217	PA3193		PA0934	PA1567	PA0952	PA0972	PA3080
	PA2577	PA3215	PA3190		PA0931	PA1554	PA0931	PA0968	PA3070
	PA2557	PA3200	PA3187		PA0921	PA1551	PA0921	PA0966	PA3069
	PA2555	PA3199	PA3186		PA0918	PA1545	PA0918	PA0962	PA3058
	PA2551	PA3194	PA3183		PA0916	PA1542	PA0916	PA0952	PA3055
	PA2543	PA3193	PA3181		PA0905.1	PA1533	PA0905	PA0934	PA3047
	PA2542	PA3190	PA3169		PA0905	PA1519	PA0892	PA0931	PA3044
	PA2541	PA3187	PA3167		PA0892	PA1518	PA0876	PA0921	PA3038
	PA2533	PA3186	PA3139		PA0888	PA1514	PA0870	PA0918	PA3032
	PA2519	PA3181	PA3121		PA0876	PA1513	PA0849	PA0916	PA3027
	PA2511	PA3172	PA3120		PA0870	PA1510	PA0841	PA0905.1	PA3015
	PA2482	PA3139	PA3115		PA0866	PA1507	PA0806	PA0905	PA3009
	PA2481	PA3121	PA3105		PA0849	PA1471	PA0805	PA0892	PA3001
	PA2476	PA3120	PA3104		PA0846	PA1465	PA0783	PA0876	PA3000
	PA2446	PA3115	PA3103		PA0841	PA1464	PA0769	PA0870	PA2972
	PA2444	PA3110	PA3092		PA0831	PA1459	PA0767	PA0866	PA2967
	PA2443	PA3105	PA3091		PA0829	PA1457	PA0755	PA0857	PA2966
	PA2399	PA3104	PA3087		PA0821	PA1441	PA0751	PA0849	PA2958.1
	PA2396	PA3103	PA3082		PA0820	PA1435	PA0672	PA0841	PA2953
	PA2379	PA3092	PA3081		PA0805	PA1431	PA0668	PA0831	PA2939
	PA2378	PA3091	PA3080		PA0751	PA1430	PA0654	PA0805	PA2938
	PA2373	PA3090	PA3070		PA0747	PA1420	PA0653	PA0801	PA2937
	PA2365	PA3087	PA3069		PA0716	PA1419	PA0652	PA0792	PA2885
	PA2338	PA3082	PA3058		PA0670	PA1414	PA0613	PA0770	PA2883
	PA2320	PA3081	PA3057		PA0652	PA1372	PA0604	PA0769	PA2871
	PA2299	PA3080	PA3056		PA0642	PA1371	PA0602	PA0751	PA2867
	PA2297	PA3070	PA3046		PA0635	PA1370	PA0595	PA0747	PA2864
	PA2265	PA3069	PA3044		PA0634	PA1365	PA0585	PA0672	PA2862
	PA2264	PA3058	PA3038		PA0613	PA1359	PA0574.1	PA0668	PA2856
	PA2259	PA3056	PA3032		PA0612	PA1354	PA0541	PA0661	PA2849
	PA2250	PA3046	PA3027		PA0604	PA1342	PA0531	PA0652	PA2831
	PA2247	PA3043	PA3015		PA0595	PA1338	PA0527.1	PA0613	PA2830
	PA2210	PA3038	PA3014		PA0588	PA1337	PA0506	PA0604	PA2827
	PA2209	PA3027	PA3012		PA0572	PA1333	PA0443	PA0602	PA2826
	PA2196	PA3026	PA3006		PA0534	PA1289	PA0432	PA0595	PA2823
	PA2191	PA3023	PA3001		PA0527.1	PA1288	PA0430	PA0594	PA2809
	PA2177	PA3015	PA3000		PA0473	PA1245	PA0429	PA0585	PA2793
	PA2174	PA3014	PA2999		PA0412	PA1209	PA0412	PA0574.1	PA2792
	PA2148	PA3009	PA2991		PA0410	PA1198	PA0411	PA0541	PA2788
	PA2127	PA3006	PA2966		PA0408	PA1190	PA0410	PA0534	PA2779
	PA2122	PA3001	PA2960		PA0366	PA1177	PA0408	PA0531	PA2778
	PA2114	PA3000	PA2958.1		PA0365	PA1176	PA0391	PA0522	PA2777
	PA2079	PA2999	PA2958		PA0348	PA1175	PA0365	PA0473	PA2776
	PA2076	PA2988	PA2953		PA0340	PA1174	PA0358	PA0420	PA2765
	PA2071	PA2966	PA2939		PA0305	PA1167	PA0300	PA0410	PA2760
	PA2045	PA2960	PA2938		PA0302	PA1159	PA0283	PA0408	PA2756
	PA2042	PA2958.1	PA2937		PA0300	PA1156	PA0277	PA0365	PA2743
	PA2040	PA2953	PA2898		PA0283	PA1154	PA0276	PA0364	PA2738
	PA2037	PA2939	PA2893		PA0274	PA1151	PA0274	PA0358	PA2737
	PA2031	PA2938	PA2892		PA0260	PA1150	PA0266	PA0315	PA2711
	PA2030	PA2937	PA2885		PA0223	PA1140	PA0234	PA0302	PA2709
	PA2026	PA2931	PA2877		PA0222	PA1126	PA0223	PA0300	PA2707
	PA2022	PA2901	PA2867		PA0215	PA1123	PA0215	PA0297	PA2696
	PA2020	PA2898	PA2864		PA0214	PA1122	PA0214	PA0274	PA2693
	PA2016	PA2893	PA2862		PA0195.1	PA1074	PA0206	PA0266	PA2682
	PA2015	PA2888	PA2831		PA0195	PA1035	PA0195.1	PA0259	PA2667
	PA2011	PA2885	PA2830		PA0180	PA1032	PA0195	PA0234	PA2659
	PA2009	PA2877	PA2828		PA0179	PA1025	PA0189	PA0223	PA2652
	PA2008	PA2867	PA2826		PA0178	PA1018	PA0179	PA0219	PA2626
	PA2007	PA2865	PA2808		PA0162	PA0994	PA0171	PA0218	PA2622
	PA2006	PA2864	PA2794		PA0161	PA0984	PA0165	PA0215	PA2587
	PA2004	PA2862	PA2779		PA0160	PA0981	PA0162	PA0214	PA2577
	PA2002	PA2856	PA2778		PA0144	PA0973	PA0160	PA0206	PA2562
	PA1999	PA2849	PA2776		PA0112	PA0972	PA0119	PA0195.1	PA2557
	PA1998	PA2830	PA2765		PA0108	PA0969	PA0105	PA0195	PA2555
	PA1997	PA2828	PA2763		PA0105	PA0968	PA0094	PA0189	PA2551
	PA1991	PA2808	PA2761		PA0103	PA0965	PA0052	PA0179	PA2545
	PA1983	PA2798	PA2760		PA0102	PA0958	PA0047	PA0165	PA2544
	PA1978	PA2794	PA2758		PA0099	PA0952	PA0046	PA0160	PA2533
	PA1963	PA2793	PA2748		PA0096	PA0951	PA0045	PA0105	PA2531
	PA1951	PA2788	PA2745		PA0052	PA0938	PA0038	PA0103	PA2528
	PA1946	PA2779	PA2743		PA0049	PA0937	P3	PA0096	PA2511
	PA1945	PA2778	PA2742		PA0048	PA0934	IHMA87sr_128	PA0094	PA2507
	PA1944	PA2776	PA2741		PA0044	PA0931	IHMA87_06315	PA0062	PA2506
	PA1942	PA2763	PA2738		PA0041	PA0926	IHMA87_06307	PA0038	PA2505
	PA1941	PA2762	PA2737		PA0038	PA0921	IHMA87_06297	P6	PA2491
	PA1940	PA2760	PA2711		P37	PA0918	IHMA87_06282	P37	PA2483
	PA1921	PA2748	PA2709			PA0916	IHMA87_06280	P3	PA2482
	PA1900	PA2745	PA2707			PA0905	IHMA87_06279	IHMA87sr_107	PA2466
	PA1899	PA2743	PA2696			PA0892	IHMA87_06245	IHMA87sr_076	PA2448
	PA1898	PA2742	PA2693			PA0888	IHMA87_06242	IHMA87_06301	PA2446
	PA1881	PA2741	PA2682			PA0876	IHMA87_06240	IHMA87_06297	PA2431
	PA1871	PA2738	PA2667			PA0866	IHMA87_06239	IHMA87_06294	PA2426
	PA1869	PA2737	PA2666			PA0849	IHMA87_06214	IHMA87_06288	PA2412
	PA1838	PA2711	PA2665			PA0846	IHMA87_06208	IHMA87_06287	PA2403
	PA1835	PA2709	PA2626			PA0841	IHMA87_06202	IHMA87_06286	PA2386
	PA1821	PA2696	PA2624			PA0831	IHMA87_06201	IHMA87_06282	PA2384
	PA1803	PA2693	PA2623			PA0829	IHMA87_06200	IHMA87_06280	PA2383
	PA1802	PA2682	PA2622			PA0821	IHMA87_06190	IHMA87_06279	PA2379
	PA1800	PA2667	PA2588			PA0820	IHMA87_06186	IHMA87_06278	PA2338
	PA1794	PA2666	PA2582			PA0805	IHMA87_06185	IHMA87_06277	PA2320
	PA1763	PA2665	PA2577			PA0783	IHMA87_06180	IHMA87_06242	PA2264
	PA1762	PA2652	PA2559.1			PA0765	IHMA87_06177	IHMA87_06214	PA2259
	PA1761	PA2635	PA2557			PA0751	IHMA87_06169	IHMA87_06186	PA2250
	PA1759	PA2624	PA2555			PA0716	IHMA87_06166	IHMA87_06185	PA2246
	PA1756	PA2623	PA2552			PA0713	IHMA87_06160	IHMA87_06180	PA2233
	PA1754	PA2622	PA2551			PA0668	IHMA87_06159	IHMA87_06177	PA2210
	PA1753	PA2612	PA2546			PA0667	IHMA87_06158	IHMA87_06171	PA2209
	PA1745	PA2588	PA2544			PA0652	IHMA87_06157	IHMA87_06169	PA2174
	PA1742	PA2582	PA2543			PA0635	IHMA87_06155	IHMA87_06159	PA2172
	PA1725	PA2577	PA2533			PA0613	IHMA87_06152	IHMA87_06157	PA2171
	PA1724	PA2559.1	PA2528			PA0612	IHMA87_06146	IHMA87_06155	PA2166
	PA1723	PA2557	PA2519			PA0604	IHMA87_06141	IHMA87_06141	PA2149
	PA1722	PA2555	PA2511			PA0595	IHMA87_06135	IHMA87_06136	PA2148
	PA1721	PA2552	PA2506			PA0572	IHMA87_06133	IHMA87_06132	PA2127
	PA1720	PA2551	PA2505			PA0534	IHMA87_06128	IHMA87_06123	PA2122
	PA1719	PA2544	PA2482			PA0527.1	IHMA87_06124	IHMA87_06002	PA2116
	PA1718	PA2543	PA2476			PA0473	IHMA87_05993	IHMA87_05812	PA2114
	PA1717	PA2537	PA2446			PA0469	IHMA87_05813	IHMA87_05807	PA2076
	PA1716	PA2534	PA2444			PA0447	IHMA87_05812	IHMA87_05806	PA2072
	PA1715	PA2533	PA2443			PA0446	IHMA87_05795	IHMA87_05805	PA2071
	PA1714	PA2519	PA2403			PA0441	IHMA87_05794	IHMA87_05804	PA2041
	PA1713	PA2511	PA2398			PA0436	IHMA87_05789	IHMA87_05789	PA2031
	PA1712	PA2506	PA2384			PA0421	IHMA87_05787	IHMA87_05787	PA2025
	PA1711	PA2505	PA2379			PA0412	IHMA87_05419	IHMA87_05772	PA2021
	PA1710	PA2482	PA2378			PA0411	IHMA87_05390	IHMA87_05723	PA2011
	PA1709	PA2481	PA2373			PA0410	IHMA87_05296	IHMA87_05419	PA2009
	PA1708	PA2476	PA2338			PA0408	IHMA87_05280	IHMA87_05390	PA2006
	PA1707	PA2446	PA2322			PA0376	IHMA87_05090	IHMA87_05296	PA2004
	PA1706	PA2443	PA2320			PA0366	IHMA87_04997	IHMA87_05099	PA2003
	PA1705	PA2436	PA2297			PA0365	IHMA87_04990	IHMA87_05090	PA2002
	PA1704	PA2384	PA2264			PA0364	IHMA87_04960	IHMA87_04998	PA2001
	PA1703	PA2379	PA2262			PA0358	IHMA87_04959	IHMA87_04997	PA2000
	PA1701	PA2373	PA2259			PA0348	IHMA87_04916	IHMA87_04990	PA1999
	PA1700	PA2365	PA2250			PA0315	IHMA87_04897	IHMA87_04961	PA1998
	PA1698	PA2364	PA2248			PA0305	IHMA87_04868	IHMA87_04960	PA1991
	PA1697	PA2338	PA2247			PA0302	IHMA87_04866	IHMA87_04959	PA1987
	PA1696	PA2320	PA2246			PA0301	IHMA87_04865	IHMA87_04954	PA1978
	PA1695	PA2265	PA2210			PA0300	IHMA87_04858	IHMA87_04953	PA1963
	PA1694	PA2264	PA2209			PA0297	IHMA87_04848	IHMA87_04919	PA1959
	PA1692	PA2262	PA2195			PA0283	IHMA87_04836	IHMA87_04916	PA1941
	PA1691	PA2259	PA2191			PA0274	IHMA87_04642	IHMA87_04868	PA1937
	PA1690	PA2250	PA2177			PA0266	IHMA87_04340	IHMA87_04865	PA1931
	PA1688	PA2210	PA2175			PA0260	IHMA87_04339	IHMA87_04864	PA1930
	PA1679	PA2209	PA2174			PA0234	IHMA87_04276	IHMA87_04836	PA1900
	PA1651	PA2196	PA2173			PA0223	IHMA87_04204	IHMA87_04466	PA1898
	PA1650	PA2191	PA2172			PA0222	IHMA87_04114	IHMA87_04433	PA1881
	PA1646	PA2177	PA2171			PA0219	IHMA87_04112	IHMA87_04340	PA1877
	PA1625	PA2175	PA2169			PA0215	IHMA87_04109	IHMA87_04339	PA1869
	PA1617	PA2174	PA2149			PA0214	IHMA87_04066	IHMA87_04276	PA1855
	PA1613	PA2172	PA2148			PA0206	IHMA87_04063	IHMA87_04245	PA1838
	PA1602	PA2171	PA2147			PA0195.1	IHMA87_04057	IHMA87_04204	PA1835
	PA1601	PA2149	PA2127			PA0195	IHMA87_03808	IHMA87_04109	PA1821
	PA1586	PA2148	PA2122			PA0187	IHMA87_03749	IHMA87_04066	PA1819
	PA1585	PA2127	PA2117			PA0180	IHMA87_03741	IHMA87_04057	PA1815
	PA1581	PA2122	PA2114			PA0179	IHMA87_03740	IHMA87_04025	PA1813
	PA1580	PA2117	PA2076			PA0178	IHMA87_03586	IHMA87_03808	PA1812
	PA1579	PA2114	PA2075			PA0161	IHMA87_03384	IHMA87_03749	PA1811
	PA1571	PA2082	PA2071			PA0160	IHMA87_03362	IHMA87_03741	PA1803
	PA1567	PA2081	PA2045			PA0144	IHMA87_03165	IHMA87_03740	PA1802
	PA1554	PA2076	PA2042			PA0112	IHMA87_03085	IHMA87_03629	PA1784
	PA1551	PA2075	PA2041			PA0110	IHMA87_03028	IHMA87_03586	PA1778
	PA1545	PA2071	PA2040			PA0105	IHMA87_02929	IHMA87_03404	PA1776
	PA1542	PA2045	PA2037			PA0104	IHMA87_02907	IHMA87_03398	PA1774
	PA1528	PA2042	PA2031			PA0103	IHMA87_02881	IHMA87_03384	PA1763
	PA1524	PA2041	PA2030			PA0102	IHMA87_02850	IHMA87_03362	PA1762
	PA1519	PA2040	PA2025			PA0099	IHMA87_02689	IHMA87_03288	PA1761
	PA1518	PA2037	PA2020			PA0096	IHMA87_02434	IHMA87_03182	PA1759
	PA1515	PA2031	PA2016			PA0062	IHMA87_02421	IHMA87_03167	PA1756
	PA1514	PA2030	PA2015			PA0052	IHMA87_02419	IHMA87_03165	PA1750
	PA1513	PA2027	PA2011			PA0049	IHMA87_02388	IHMA87_03085	PA1742
	PA1507	PA2026	PA2009			PA0044	IHMA87_02379	IHMA87_03028	PA1728
	PA14sr_117	PA2025	PA2007			PA0041	IHMA87_02377	IHMA87_03026	PA1689
	PA14sr_107	PA2022	PA2006			PA0038	IHMA87_02374	IHMA87_02910	PA1687
	PA14sr_102	PA2020	PA2004			PA0011	IHMA87_02355	IHMA87_02907	PA1684
	PA14sr_095	PA2016	PA2002			P6	IHMA87_02323	IHMA87_02881	PA1683
	PA14sr_057	PA2015	PA2000				IHMA87_02214	IHMA87_02850	PA1679
	PA14sr_054	PA2011	PA1999				IHMA87_02205	IHMA87_02757	PA1674
	PA14sr_052	PA2009	PA1997				IHMA87_02157	IHMA87_02689	PA1673
	PA14sr_049	PA2007	PA1991				IHMA87_01822	IHMA87_02688	PA1650
	PA14sr_047	PA2006	PA1987				IHMA87_01809	IHMA87_02575	PA1642
	PA14sr_046	PA2004	PA1984				IHMA87_01808	IHMA87_02564	PA1638
	PA14sr_019	PA2002	PA1983				IHMA87_01796	IHMA87_02536	PA1626
	PA14sr_011	PA2000	PA1978				IHMA87_01794	IHMA87_02430	PA1617
	PA14sr_002	PA1999	PA1963				IHMA87_01792	IHMA87_02421	PA1613
	PA1464	PA1997	PA1959				IHMA87_01790	IHMA87_02419	PA1610
	PA1460	PA1991	PA1954				IHMA87_01789	IHMA87_02416	PA1604
	PA1459	PA1987	PA1951				IHMA87_01788	IHMA87_02392	PA1602
	PA1458	PA1984	PA1947				IHMA87_01787	IHMA87_02390	PA1592
	PA1457	PA1983	PA1946				IHMA87_01679	IHMA87_02382	PA1588
	PA1441	PA1978	PA1945				IHMA87_01434	IHMA87_02381	PA1582
	PA1435	PA1963	PA1944				IHMA87_01432	IHMA87_02379	PA1581
	PA1431	PA1959	PA1942				IHMA87_01109	IHMA87_02378	PA1580
	PA1430	PA1954	PA1941				IHMA87_00983	IHMA87_02377	PA1579
	PA1419	PA1951	PA1940				IHMA87_00968	IHMA87_02355	PA1576
	PA14_69510	PA1947	PA1937				IHMA87_00604	IHMA87_02323	PA1573
	PA14_61350	PA1946	PA1931				IHMA87_00561	IHMA87_02306	PA1571
	PA14_60320	PA1945	PA1921				IHMA87_00557	IHMA87_02250	PA1567
	PA14_60310	PA1944	PA1910				IHMA87_00553	IHMA87_02237	PA1565
	PA14_60300	PA1941	PA1900				IHMA87_00551	IHMA87_02229	PA1562
	PA14_60280	PA1940	PA1898				IHMA87_00550	IHMA87_02214	PA1557
	PA14_60140	PA1937	PA1881				IHMA87_00239	IHMA87_02184	PA1554
	PA14_60130	PA1921	PA1869				IHMA87_00102	IHMA87_02157	PA1551
	PA14_60120	PA1914	PA1864				IHMA87_00045	IHMA87_01852	PA1537
	PA14_60110	PA1900	PA1855					IHMA87_01822	PA1533
	PA14_60100	PA1898	PA1835					IHMA87_01809	PA1530
	PA14_60090	PA1881	PA1821					IHMA87_01808	PA1525
	PA14_59830	PA1880	PA1819					IHMA87_01796	PA1524
	PA14_59690	PA1869	PA1818					IHMA87_01794	PA1522
	PA14_59620	PA1855	PA1815					IHMA87_01790	PA1518
	PA14_59610	PA1838	PA1812					IHMA87_01789	PA1514
	PA14_59590	PA1835	PA1811					IHMA87_01788	PA1513
	PA14_59550	PA1834	PA1803					IHMA87_01787	PA1507
	PA14_59370	PA1825	PA1802					IHMA87_01679	PA1485
	PA14_59200	PA1821	PA1800					IHMA87_01434	PA1477
	PA14_59190	PA1819	PA1793					IHMA87_01159	PA1475
	PA14_58760	PA1818	PA1784					IHMA87_01127	PA1464
	PA14_54940	PA1815	PA1763					IHMA87_01109	PA1460
	PA14_54920	PA1812	PA1762					IHMA87_00984	PA1459
	PA14_53610	PA1803	PA1761					IHMA87_00983	PA1458
	PA14_53600	PA1802	PA1759					IHMA87_00969	PA1457
	PA14_53590	PA1800	PA1756					IHMA87_00968	PA1455
	PA14_52120	PA1784	PA1754					IHMA87_00967	PA1454
	PA14_51590	PA1763	PA1753					IHMA87_00696	PA1452
	PA14_51580	PA1762	PA1750					IHMA87_00613	PA1442
	PA14_51560	PA1761	PA1742					IHMA87_00604	PA1441
	PA14_51530	PA1760	PA1736					IHMA87_00585	PA1435
	PA14_51520	PA1759	PA1726					IHMA87_00557	PA1432
	PA14_49860	PA1756	PA1724					IHMA87_00552	PA1431
	PA14_49520	PA1754	PA1723					IHMA87_00551	PA1430
	PA14_49510	PA1753	PA1722					IHMA87_00550	PA1413
	PA14_49480	PA1742	PA1721					IHMA87_00102	PA1366
	PA14_49030	PA1726	PA1720					IHMA87_00034	PA1356
	PA14_46550	PA1725	PA1719					CRISPR_9repeats	PA1354
	PA14_46520	PA1724	PA1718						PA1342
	PA14_46510	PA1723	PA1717						PA1338
	PA14_43100	PA1722	PA1716						PA1337
	PA14_40750	PA1721	PA1715						PA1333
	PA14_39470	PA1720	PA1714						PA1321
	PA14_36790	PA1719	PA1713						PA1307
	PA14_35950	PA1718	PA1712						PA1300
	PA14_35940	PA1717	PA1711						PA1298
	PA14_35900	PA1716	PA1710						PA1289
	PA14_35860	PA1715	PA1709						PA1288
	PA14_35850	PA1714	PA1708						PA1248
	PA14_35830	PA1713	PA1707						PA1245
	PA14_35810	PA1712	PA1706						PA1204
	PA14_35800	PA1711	PA1705						PA1201
	PA14_35790	PA1710	PA1703						PA1198
	PA14_35770	PA1709	PA1701						PA1190
	PA14_35760	PA1708	PA1700						PA1183
	PA14_35750	PA1707	PA1699						PA1177
	PA14_35700	PA1706	PA1698						PA1176
	PA14_33330	PA1705	PA1697						PA1175
	PA14_32830	PA1704	PA1696						PA1174
	PA14_32790	PA1703	PA1695						PA1168
	PA14_31450	PA1702	PA1694						PA1164
	PA14_31240	PA1701	PA1693						PA1156
	PA14_31050	PA1700	PA1688						PA1155
	PA14_30690	PA1699	PA1687						PA1150
	PA14_30210	PA1698	PA1679						PA1126
	PA14_28870	PA1697	PA1674						PA1123
	PA14_28850	PA1696	PA1651						PA1122
	PA14_28840	PA1695	PA1650						PA1119
	PA14_28820	PA1694	PA1646						PA1117
	PA14_28770	PA1693	PA1642						PA1097
	PA14_28760	PA1692	PA1617						PA1087
	PA14_28470	PA1691	PA1613						PA1085
	PA14_28460	PA1690	PA1604						PA1080
	PA14_28260	PA1688	PA1602						PA1075
	PA14_28250	PA1687	PA1601						PA1074
	PA14_23460	PA1679	PA1588						PA1069
	PA14_23450	PA1674	PA1586						PA1065
	PA14_23440	PA1651	PA1585						PA1042
	PA14_23430	PA1650	PA1582						PA1035
	PA14_23410	PA1646	PA1581						PA1034
	PA14_23400	PA1642	PA1580						PA1004
	PA14_23390	PA1631	PA1579						PA1003
	PA14_23380	PA1617	PA1578						PA0983
	PA14_23370	PA1613	PA1576						PA0981
	PA14_23360	PA1604	PA1571						PA0973
	PA14_22550	PA1602	PA1567						PA0972
	PA14_22270	PA1588	PA1562						PA0971
	PA14_22230	PA1586	PA1557						PA0968
	PA14_22100	PA1585	PA1554						PA0966
	PA14_20530	PA1582	PA1551						PA0965
	PA14_20520	PA1581	PA1545						PA0962
	PA14_20510	PA1580	PA1542						PA0952
	PA14_18960	PA1579	PA1533						PA0934
	PA14_15610	PA1578	PA1528						PA0931
	PA14_15580	PA1576	PA1524						PA0921
	PA14_15570	PA1571	PA1519						PA0918
	PA14_15540	PA1567	PA1518						PA0916
	PA14_15490	PA1554	PA1514						PA0905.1
	PA14_15480	PA1551	PA1513						PA0905
	PA14_15475	PA1545	PA1510						PA0903
	PA14_15460	PA1542	PA1507						PA0898
	PA14_15430	PA1533	PA14sr_117						PA0892
	PA14_10980	PA1528	PA14sr_107						PA0888
	PA14_10830	PA1524	PA14sr_102						PA0876
	PA14_09460	PA1519	PA14sr_095						PA0873
	PA14_09450	PA1518	PA14sr_081						PA0870
	PA14_03360	PA1514	PA14sr_076						PA0866
	PA14_03350	PA1513	PA14sr_057						PA0865
	PA14_03166	PA1507	PA14sr_052						PA0862
	PA14_01770	PA14sr_134	PA14sr_047						PA0857
	PA14_01200	PA14sr_117	PA14sr_046						PA0849
	PA14_01140	PA14sr_107	PA14sr_019						PA0841
	PA14_00520	PA14sr_102	PA14sr_002						PA0805
	PA1354	PA14sr_095	PA1499						PA0801
	PA1342	PA14sr_081	PA1477						PA0796
	PA1338	PA14sr_057	PA1461						PA0795
	PA1337	PA14sr_049	PA1460						PA0792
	PA1333	PA14sr_047	PA1459						PA0783
	PA1317	PA14sr_046	PA1458						PA0770
	PA1295	PA14sr_019	PA1457						PA0769
	PA1289	PA14sr_011	PA1441						PA0766
	PA1288	PA14sr_002	PA1435						PA0762
	PA1287	PA1464	PA1431						PA0755
	PA1286	PA1461	PA1430						PA0751
	PA1273	PA1460	PA1421						PA0747
	PA1272	PA1459	PA1420						PA0672
	PA1271	PA1458	PA1419						PA0669
	PA1245	PA1457	PA1415						PA0668
	PA1209	PA1456	PA1414						PA0661
	PA1204	PA1441	PA1413						PA0660
	PA1200	PA1435	PA14_69510						PA0653
	PA1198	PA1432	PA14_67210						PA0652
	PA1190	PA1431	PA14_61350						PA0649
	PA1183	PA1430	PA14_61340						PA0613
	PA1182	PA1420	PA14_60320						PA0607
	PA1175	PA1419	PA14_60310						PA0604
	PA1174	PA1415	PA14_60280						PA0603
	PA1167	PA1414	PA14_60140						PA0602
	PA1159	PA1409	PA14_60130						PA0601
	PA1155	PA14_69510	PA14_60120						PA0595
	PA1147	PA14_67900	PA14_60110						PA0594
	PA1140	PA14_61350	PA14_60100						PA0588
	PA1132	PA14_61340	PA14_60090						PA0586
	PA1126	PA14_60320	PA14_60000						PA0585
	PA1123	PA14_60310	PA14_59840						PA0577
	PA1122	PA14_60300	PA14_59830						PA0574.1
	PA1119	PA14_60280	PA14_59790						PA0572
	PA1115	PA14_60140	PA14_59770						PA0554
	PA1097	PA14_60130	PA14_59630						PA0541
	PA1091	PA14_60120	PA14_59620						PA0534
	PA1086	PA14_60110	PA14_59610						PA0531
	PA1081	PA14_60100	PA14_59600						PA0527.1
	PA1079	PA14_60090	PA14_59550						PA0522
	PA1078	PA14_60000	PA14_59440						PA0482
	PA1074	PA14_59920	PA14_59370						PA0473
	PA1069	PA14_59840	PA14_59200						PA0469
	PA1035	PA14_59830	PA14_59190						PA0447
	PA1032	PA14_59790	PA14_58760						PA0444
	PA1031	PA14_59620	PA14_55050						PA0443
	PA1030.1	PA14_59610	PA14_54890						PA0441
	PA1025	PA14_59600	PA14_54870						PA0440
	PA1024	PA14_59590	PA14_54070						PA0436
	PA1019	PA14_59550	PA14_53610						PA0429
	PA1018	PA14_59370	PA14_53600						PA0420
	PA1016	PA14_59200	PA14_53590						PA0411
	PA1003	PA14_59190	PA14_53580						PA0410
	PA0988	PA14_58760	PA14_52120						PA0408
	PA0985	PA14_54950	PA14_51650						PA0376
	PA0984	PA14_54890	PA14_51590						PA0366
	PA0981	PA14_53610	PA14_51580						PA0365
	PA0974	PA14_53600	PA14_51530						PA0364
	PA0973	PA14_53590	PA14_51520						PA0359
	PA0972	PA14_53580	PA14_49860						PA0358
	PA0971	PA14_52120	PA14_49520						PA0331
	PA0970	PA14_51650	PA14_49510						PA0315
	PA0968	PA14_51590	PA14_49480						PA0312
	PA0963	PA14_51580	PA14_49030						PA0305
	PA0958	PA14_51550	PA14_49020						PA0302
	PA0952	PA14_51530	PA14_46550						PA0301
	PA0951	PA14_51520	PA14_46520						PA0300
	PA0946	PA14_51200	PA14_46510						PA0274
	PA0938	PA14_49860	PA14_43100						PA0266
	PA0937	PA14_49520	PA14_40750						PA0260
	PA0934	PA14_49510	PA14_39480						PA0259
	PA0931	PA14_49480	PA14_39470						PA0250
	PA0926	PA14_49030	PA14_37670						PA0243
	PA0921	PA14_49020	PA14_36790						PA0234
	PA0918	PA14_46550	PA14_36480						PA0223
	PA0916	PA14_46540	PA14_35940						PA0222
	PA0905	PA14_46520	PA14_35900						PA0221
	PA0904	PA14_46510	PA14_35860						PA0220
	PA0896	PA14_43250	PA14_35830						PA0219
	PA0892	PA14_43100	PA14_35820						PA0218
	PA0887	PA14_40750	PA14_35810						PA0216
	PA0876	PA14_39470	PA14_35800						PA0215
	PA0873	PA14_37670	PA14_35790						PA0214
	PA0872	PA14_36790	PA14_35760						PA0206
	PA0870	PA14_36480	PA14_35740						PA0195.1
	PA0866	PA14_36010	PA14_35700						PA0195
	PA0865	PA14_35940	PA14_33330						PA0189
	PA0849	PA14_35880	PA14_33310						PA0179
	PA0841	PA14_35860	PA14_32830						PA0178
	PA0831	PA14_35830	PA14_32820						PA0176
	PA0826	PA14_35820	PA14_32810						PA0160
	PA0822	PA14_35810	PA14_32790						PA0144
	PA0821	PA14_35800	PA14_31450						PA0141
	PA0820	PA14_35790	PA14_31050						PA0123
	PA0805	PA14_35760	PA14_30690						PA0119
	PA0783	PA14_35740	PA14_28870						PA0112
	PA0755	PA14_35700	PA14_28850						PA0105
	PA0751	PA14_33330	PA14_28840						PA0103
	PA0747	PA14_33310	PA14_28830						PA0102
	PA0714	PA14_32830	PA14_28820						PA0096
	PA0713	PA14_32810	PA14_28770						PA0094
	PA0708	PA14_32790	PA14_28580						PA0085
	PA0668	PA14_31450	PA14_28460						PA0081
	PA0667	PA14_31170	PA14_28260						PA0071
	PA0657	PA14_31160	PA14_28250						PA0062
	PA0652	PA14_31050	PA14_27700						PA0052
	PA0649	PA14_30690	PA14_23460						PA0041
	PA0646	PA14_29330	PA14_23430						PA0039
	PA0641	PA14_28870	PA14_23410						PA0038
	PA0635	PA14_28850	PA14_23400						PA0011
	PA0634	PA14_28840	PA14_23390						P6
	PA0632	PA14_28820	PA14_23380						P37
	PA0631	PA14_28770	PA14_23360						large_SRP
	PA0613	PA14_28460	PA14_22550						IHMA87sr_107
	PA0612	PA14_28260	PA14_22280						IHMA87sr_076
	PA0604	PA14_28250	PA14_22270						IHMA87_06318
	PA0601	PA14_27700	PA14_22230						IHMA87_06301
	PA0595	PA14_23460	PA14_22090						IHMA87_06299
	PA0594	PA14_23440	PA14_22080						IHMA87_06297
	PA0588	PA14_23430	PA14_20530						IHMA87_06296
	PA0577	PA14_23410	PA14_20520						IHMA87_06294
	PA0572	PA14_23400	PA14_20510						IHMA87_06288
	PA0534	PA14_23390	PA14_18960						IHMA87_06287
	PA0506	PA14_23380	PA14_15590						IHMA87_06286
	PA0473	PA14_23360	PA14_15580						IHMA87_06282
	PA0462	PA14_22550	PA14_15570						IHMA87_06281
	PA0443	PA14_22270	PA14_15540						IHMA87_06280
	PA0441	PA14_22230	PA14_15490						IHMA87_06279
	PA0436	PA14_21830	PA14_15475						IHMA87_06278
	PA0429	PA14_20530	PA14_15460						IHMA87_06277
	PA0425	PA14_20520	PA14_15430						IHMA87_06267
	PA0424	PA14_20510	PA14_10980						IHMA87_06264
	PA0412	PA14_18960	PA14_10830						IHMA87_06248
	PA0411	PA14_15590	PA14_03380						IHMA87_06242
	PA0410	PA14_15580	PA14_03360						IHMA87_06240
	PA0408	PA14_15570	PA14_03350						IHMA87_06234
	PA0365	PA14_15540	PA14_03166						IHMA87_06225
	PA0364	PA14_15490	PA14_01200						IHMA87_06221
	PA0358	PA14_15480	PA14_00980						IHMA87_06213
	PA0348	PA14_15460	PA14_00520						IHMA87_06208
	PA0326	PA14_15430	PA1380						IHMA87_06203
	PA0315	PA14_10980	PA1377						IHMA87_06202
	PA0305	PA14_10830	PA1359						IHMA87_06187
	PA0302	PA14_03380	PA1354						IHMA87_06186
	PA0301	PA14_03360	PA1353						IHMA87_06185
	PA0300	PA14_03350	PA1342						IHMA87_06180
	PA0297	PA14_03166	PA1341						IHMA87_06178
	PA0290	PA14_01200	PA1338						IHMA87_06177
	PA0283	PA14_00980	PA1337						IHMA87_06171
	PA0276	PA14_00520	PA1336						IHMA87_06169
	PA0274	PA1380	PA1333						IHMA87_06165
	PA0267	PA1377	PA1300						IHMA87_06161
	PA0266	PA1359	PA1296						IHMA87_06159
	PA0256	PA1358	PA1289						IHMA87_06158
	PA0239	PA1356	PA1288						IHMA87_06157
	PA0234	PA1354	PA1286						IHMA87_06155
	PA0233	PA1353	PA1245						IHMA87_06141
	PA0223	PA1348	PA1209						IHMA87_06139
	PA0222	PA1342	PA1205						IHMA87_06136
	PA0220	PA1341	PA1204						IHMA87_06124
	PA0219	PA1339	PA1198						IHMA87_06123
	PA0218	PA1338	PA1190						IHMA87_06119
	PA0215	PA1337	PA1183						IHMA87_06096
	PA0214	PA1336	PA1182						IHMA87_06055
	PA0195.1	PA1333	PA1177						IHMA87_06002
	PA0195	PA1323	PA1176						IHMA87_06000
	PA0190	PA1289	PA1175						IHMA87_05993
	PA0180	PA1288	PA1174						IHMA87_05813
	PA0179	PA1287	PA1173						IHMA87_05812
	PA0178	PA1286	PA1167						IHMA87_05807
	PA0165	PA1245	PA1159						IHMA87_05805
	PA0162	PA1209	PA1156						IHMA87_05804
	PA0161	PA1205	PA1155						IHMA87_05800
	PA0160	PA1204	PA1147						IHMA87_05798
	PA0148	PA1198	PA1140						IHMA87_05795
	PA0144	PA1190	PA1126						IHMA87_05789
	PA0119	PA1183	PA1123						IHMA87_05788
	PA0112	PA1182	PA1122						IHMA87_05787
	PA0110	PA1181	PA1094						IHMA87_05783
	PA0106	PA1178	PA1087						IHMA87_05776
	PA0105	PA1177	PA1086						IHMA87_05774
	PA0104	PA1176	PA1074						IHMA87_05773
	PA0103	PA1175	PA1069						IHMA87_05772
	PA0096	PA1174	PA1068						IHMA87_05737
	PA0082	PA1173	PA1036						IHMA87_05419
	PA0052	PA1167	PA1035						IHMA87_05390
	PA0047	PA1159	PA1034						IHMA87_05296
	PA0046	PA1156	PA1032						IHMA87_05135
	PA0045	PA1155	PA1030.1						IHMA87_05099
	PA0044	PA1147	PA1030						IHMA87_05098
	PA0041	PA1132	PA1019						IHMA87_05090
	PA0038	PA1126	PA1016						IHMA87_04998
	PA0011	PA1123	PA1010						IHMA87_04997
	P6	PA1122	PA1004						IHMA87_04995
	P3	PA1119	PA1003						IHMA87_04993
		PA1094	PA1001						IHMA87_04990
		PA1089	PA0988						IHMA87_04989
		PA1087	PA0985						IHMA87_04984
		PA1079	PA0981						IHMA87_04971
		PA1078	PA0980						IHMA87_04961
		PA1074	PA0974						IHMA87_04960
		PA1069	PA0973						IHMA87_04959
		PA1065	PA0972						IHMA87_04955
		PA1035	PA0971						IHMA87_04954
		PA1032	PA0968						IHMA87_04953
		PA1031	PA0965						IHMA87_04950
		PA1030.1	PA0962						IHMA87_04932
		PA1030	PA0958						IHMA87_04929
		PA1024	PA0952						IHMA87_04928
		PA1019	PA0951						IHMA87_04916
		PA1016	PA0938						IHMA87_04868
		PA1010	PA0937						IHMA87_04865
		PA1003	PA0934						IHMA87_04864
		PA0988	PA0931						IHMA87_04858
		PA0985	PA0926						IHMA87_04848
		PA0984	PA0921						IHMA87_04847
		PA0981	PA0918						IHMA87_04836
		PA0980	PA0916						IHMA87_04645
		PA0974	PA0905						IHMA87_04636
		PA0973	PA0903						IHMA87_04466
		PA0972	PA0898						IHMA87_04340
		PA0971	PA0896						IHMA87_04299
		PA0968	PA0892						IHMA87_04281
		PA0965	PA0888						IHMA87_04277
		PA0958	PA0887						IHMA87_04276
		PA0952	PA0876						IHMA87_04245
		PA0951	PA0873						IHMA87_04237
		PA0938	PA0872						IHMA87_04233
		PA0937	PA0869						IHMA87_04212
		PA0934	PA0866						IHMA87_04204
		PA0931	PA0865						IHMA87_04123
		PA0926	PA0857						IHMA87_04122
		PA0921	PA0849						IHMA87_04112
		PA0918	PA0841						IHMA87_04109
		PA0917	PA0836						IHMA87_04066
		PA0916	PA0832						IHMA87_04063
		PA0912	PA0831						IHMA87_04057
		PA0905	PA0826						IHMA87_04025
		PA0892	PA0822						IHMA87_03853
		PA0888	PA0821						IHMA87_03808
		PA0876	PA0820						IHMA87_03807
		PA0873	PA0796						IHMA87_03781
		PA0872	PA0795						IHMA87_03749
		PA0870	PA0794						IHMA87_03748
		PA0866	PA0792						IHMA87_03740
		PA0865	PA0783						IHMA87_03629
		PA0841	PA0770						IHMA87_03594
		PA0833	PA0769						IHMA87_03586
		PA0826	PA0747						IHMA87_03467
		PA0821	PA0714						IHMA87_03404
		PA0820	PA0713						IHMA87_03398
		PA0807	PA0708						IHMA87_03384
		PA0805	PA0675						IHMA87_03362
		PA0792	PA0668						IHMA87_03288
		PA0783	PA0667						IHMA87_03287
		PA0770	PA0661						IHMA87_03182
		PA0769	PA0652						IHMA87_03168
		PA0751	PA0649						IHMA87_03165
		PA0747	PA0646						IHMA87_03163
		PA0714	PA0641						IHMA87_03162
		PA0713	PA0635						IHMA87_03161
		PA0708	PA0628						IHMA87_03116
		PA0705	PA0613						IHMA87_03085
		PA0668	PA0612						IHMA87_03028
		PA0667	PA0607						IHMA87_03026
		PA0661	PA0604						IHMA87_03001
		PA0657	PA0603						IHMA87_02998
		PA0652	PA0602						IHMA87_02929
		PA0649	PA0601						IHMA87_02908
		PA0648	PA0595						IHMA87_02907
		PA0647	PA0594						IHMA87_02896
		PA0646	PA0588						IHMA87_02881
		PA0641	PA0587						IHMA87_02880
		PA0639	PA0586						IHMA87_02869
		PA0635	PA0577						IHMA87_02850
		PA0634	PA0572						IHMA87_02757
		PA0628	PA0541						IHMA87_02725
		PA0625	PA0534						IHMA87_02691
		PA0620	PA0506						IHMA87_02689
		PA0617	PA0473						IHMA87_02688
		PA0613	PA0472						IHMA87_02575
		PA0612	PA0469						IHMA87_02564
		PA0604	PA0447						IHMA87_02536
		PA0603	PA0443						IHMA87_02535
		PA0602	PA0441						IHMA87_02533
		PA0601	PA0440						IHMA87_02441
		PA0595	PA0436						IHMA87_02434
		PA0594	PA0429						IHMA87_02433
		PA0588	PA0425						IHMA87_02432
		PA0587	PA0424						IHMA87_02430
		PA0586	PA0420						IHMA87_02423
		PA0577	PA0412						IHMA87_02421
		PA0576	PA0411						IHMA87_02419
		PA0572	PA0410						IHMA87_02416
		PA0541	PA0409						IHMA87_02392
		PA0534	PA0408						IHMA87_02390
		PA0531	PA0376						IHMA87_02389
		PA0527.1	PA0366						IHMA87_02382
		PA0516	PA0365						IHMA87_02381
		PA0506	PA0364						IHMA87_02379
		PA0473	PA0359						IHMA87_02377
		PA0469	PA0348						IHMA87_02373
		PA0459	PA0331						IHMA87_02355
		PA0447	PA0326						IHMA87_02352
		PA0443	PA0315						IHMA87_02323
		PA0441	PA0305						IHMA87_02306
		PA0436	PA0302						IHMA87_02250
		PA0430	PA0301						IHMA87_02237
		PA0429	PA0300						IHMA87_02233
		PA0425	PA0297						IHMA87_02229
		PA0421	PA0291						IHMA87_02214
		PA0420	PA0283						IHMA87_02203
		PA0412	PA0276						IHMA87_02159
		PA0411	PA0274						IHMA87_02157
		PA0410	PA0266						IHMA87_02152
		PA0409	PA0259						IHMA87_01822
		PA0408	PA0249						IHMA87_01809
		PA0398	PA0234						IHMA87_01808
		PA0376	PA0229						IHMA87_01796
		PA0366	PA0223						IHMA87_01795
		PA0365	PA0222						IHMA87_01794
		PA0364	PA0219						IHMA87_01793
		PA0359	PA0218						IHMA87_01792
		PA0348	PA0215						IHMA87_01790
		PA0326	PA0214						IHMA87_01789
		PA0315	PA0195.1						IHMA87_01788
		PA0310	PA0195						IHMA87_01787
		PA0307	PA0180						IHMA87_01681
		PA0305	PA0179						IHMA87_01679
		PA0302	PA0178						IHMA87_01579
		PA0301	PA0165						IHMA87_01434
		PA0300	PA0162						IHMA87_01159
		PA0297	PA0161						IHMA87_01127
		PA0291	PA0160						IHMA87_01089
		PA0284	PA0144						IHMA87_00986
		PA0283	PA0132						IHMA87_00984
		PA0276	PA0119						IHMA87_00983
		PA0274	PA0112						IHMA87_00981
		PA0266	PA0111						IHMA87_00973
		PA0260	PA0110						IHMA87_00969
		PA0259	PA0108						IHMA87_00968
		PA0234	PA0106						IHMA87_00967
		PA0233	PA0105						IHMA87_00640
		PA0225	PA0104						IHMA87_00604
		PA0223	PA0103						IHMA87_00557
		PA0222	PA0096						IHMA87_00552
		PA0219	PA0070						IHMA87_00551
		PA0218	PA0052						IHMA87_00550
		PA0215	PA0047						IHMA87_00045
		PA0214	PA0046						IHMA87_00044
		PA0196	PA0045						IHMA87_00034
		PA0195.1	PA0044						CRISPR_9repeats
		PA0195	PA0041
		PA0190	PA0039
		PA0180	PA0038
		PA0179	PA0011
		PA0178	PA0007
		PA0165	PA0001
		PA0162	P6
		PA0161	P3
		PA0160
		PA0148
		PA0144
		PA0133
		PA0132
		PA0130
		PA0119
		PA0112
		PA0110
		PA0108
		PA0107
		PA0106
		PA0105
		PA0104
		PA0103
		PA0102
		PA0096
		PA0082
		PA0070
		PA0052
		PA0047
		PA0046
		PA0045
		PA0044
		PA0041
		PA0039
		PA0038
		PA0001
		P6
		P3

## Sheet: Figure 2def
	p-values	PAO1_200	PAO1_400	PAO1_600	PA14_200	PA14_400	PA14_600	IHMA_200	IHMA_400	IHMA_600
GOTERM_BP_DIRECT	GO:0000027~ribosomal large subunit assembly	1	1	1	1	1	1	0,02090721276	1	1
GOTERM_BP_DIRECT	GO:0006071~glycerol metabolic process	1	1	1	1	0,08959246996	1	1	0,09940952351	0,01028132987
GOTERM_BP_DIRECT	GO:0006096~glycolytic process	1	0,01847004716	1	1	1	0,06766808278	0,03448992815	1	1
GOTERM_BP_DIRECT	GO:0006099~tricarboxylic acid cycle	1	1	1	1	0,05296885273	0,005805418969	1	1	0,08406522061
GOTERM_BP_DIRECT	GO:0006351~transcription, DNA-templated	1	1	1	0,06903244069	1	1	1	1	1
GOTERM_BP_DIRECT	GO:0006355~regulation of transcription, DNA-templated	0,03423807362	0,05195182436	0,003151135373	0,008662346792	0,08189023106	1	0,09930720317	0,04110810645	0,07788939329
GOTERM_BP_DIRECT	GO:0006412~translation	0,04946992994	1	1	1	1	0,06929787843	5,80E-18	1	1
GOTERM_BP_DIRECT	GO:0006520~cellular amino acid metabolic process	1	0,09571434271	1	1	0,08959246996	1	1	1	1
GOTERM_BP_DIRECT	GO:0006559~L-phenylalanine catabolic process	1	1	1	0,001474450738	0,002995561582	0,003270026532	1	1	1
GOTERM_BP_DIRECT	GO:0006572~tyrosine catabolic process	1	1	1	0,008841947588	0,01497052879	1	1	1	1
GOTERM_BP_DIRECT	GO:0006631~fatty acid metabolic process	1	1	0,08507234715	1	1	1	1	1	1
GOTERM_BP_DIRECT	GO:0006817~phosphate ion transport	0,03407961156	1	1	1	1	1	1	1	1
GOTERM_BP_DIRECT	GO:0006826~iron ion transport	1	1	1	1	1	0,01597697423	1	1	1
GOTERM_BP_DIRECT	GO:0006935~chemotaxis	1	1	1	1	1	1	1	1	0,0598722737
GOTERM_BP_DIRECT	GO:0008152~metabolic process	1	1	1	1	1	1	1	0,02541342362	1
GOTERM_BP_DIRECT	GO:0009263~deoxyribonucleotide biosynthetic process	1	1	1	1	0,07043948069	1	1	1	1
GOTERM_BP_DIRECT	GO:0009306~protein secretion	1	1	1	0,0276135401	1	1	1	1	1
GOTERM_BP_DIRECT	GO:0009372~quorum sensing	1	0,001305413272	0,01742112052	1	1	1	0,09293842576	0,06214297068	0,01988661025
GOTERM_BP_DIRECT	GO:0009405~pathogenesis	1,80E-06	1,11E-07	1,48E-07	2,37E-09	9,80E-06	3,26E-06	1	1	1
GOTERM_BP_DIRECT	GO:0009408~response to heat	1	1	1	1	0,07043948069	1	1	1	1
GOTERM_BP_DIRECT	GO:0015740~C4-dicarboxylate transport	1	1	1	1	1	1	1	0,05253939627	1
GOTERM_BP_DIRECT	GO:0015976~carbon utilization	1	0,07193128381	1	1	1	1	1	1	1
GOTERM_BP_DIRECT	GO:0017000~antibiotic biosynthetic process	1	0,07193128381	0,0940403687	1	1	1	1	1	1
GOTERM_BP_DIRECT	GO:0019285~glycine betaine biosynthetic process from choline	1	1	1	1	0,07043948069	1	1	1	0,05594637387
GOTERM_BP_DIRECT	GO:0019556~histidine catabolic process to glutamate and formamide	1	0,004003208253	1	1	1	1	1	1	1
GOTERM_BP_DIRECT	GO:0019557~histidine catabolic process to glutamate and formate	1	0,004003208253	1	1	1	1	1	1	1
GOTERM_BP_DIRECT	GO:0019679~propionate metabolic process, methylcitrate cycle	1	1	1	1	1	0,01597697423	1	1	1
GOTERM_BP_DIRECT	GO:0030254~protein secretion by the type III secretion system	1,92E-06	7,50E-07	0,00498243944	7,60E-14	1,20E-13	7,51E-11	1	1	1
GOTERM_BP_DIRECT	GO:0042542~response to hydrogen peroxide	1	1	1	1	1	0,01597697423	1	1	1
GOTERM_BP_DIRECT	GO:0042744~hydrogen peroxide catabolic process	1	1	1	1	1	0,01597697423	1	1	1
GOTERM_BP_DIRECT	GO:0043165~Gram-negative-bacterium-type cell outer membrane assembly	1	1	1	1	1	0,008713503033	1	1	0,02918987592
GOTERM_BP_DIRECT	GO:0043683~type IV pilus biogenesis	1	1	1	1	0,0880149864	0,09422196356	1	1	1
GOTERM_BP_DIRECT	GO:0050708~regulation of protein secretion	0,01458858583	1	0,0424005864	0,008841947588	0,01497052879	0,01597697423	1	1	1
GOTERM_BP_DIRECT	GO:0050709~negative regulation of protein secretion	1,95E-04	0,001305413272	2,82E-04	0,002653643495	0,001070578675	1,46E-04	1	1	1
GOTERM_BP_DIRECT	GO:0071978~bacterial-type flagellum-dependent swarming motility	1	1	1	1	1	1	1	1	0,08406522061
GOTERM_BP_DIRECT	GO:1900377~negative regulation of secondary metabolite biosynthetic process	1	1	0,08507234715	1	1	1	0,09293842576	0,06214297068	0,01988661025
GOTERM_BP_DIRECT	GO:1900378~positive regulation of secondary metabolite biosynthetic process	1	1	0,0681595405	1	1	1	1	1	1
GOTERM_BP_DIRECT	GO:1903506~regulation of nucleic acid-templated transcription	1	1	1	1	1	1	0,07118457276	0,05253939627	0,02354840581
KEGG_PATHWAY	pae00010:Glycolysis / Gluconeogenesis	1	0,06465833586	1	1	1	1	1	1	1
KEGG_PATHWAY	pae00020:Citrate cycle (TCA cycle)	1	0,0453513174	0,06797840647	1	0,00617928925	6,55E-05	0,02357590642	1	0,01462806429
KEGG_PATHWAY	pae00072:Synthesis and degradation of ketone bodies	1	1	0,007562296617	1	1	0,08351918276	1	1	0,01361214251
KEGG_PATHWAY	pae00190:Oxidative phosphorylation	1	1	1	1	1	1	0,02151858706	1	1
KEGG_PATHWAY	pae00250:Alanine, aspartate and glutamate metabolism	1	1	0,09498549439	1	1	1	0,09336301172	1	1
KEGG_PATHWAY	pae00280:Valine, leucine and isoleucine degradation	1	1	0,05056164766	0,05052768989	3,51E-04	2,43E-04	1	1	0,03694726032
KEGG_PATHWAY	pae00310:Lysine degradation	1	1	0,06385572567	0,08462530209	0,06408390675	0,02749025801	1	1	1
KEGG_PATHWAY	pae00350:Tyrosine metabolism	1	1	1	0,06196812298	1	1	1	1	1
KEGG_PATHWAY	pae00360:Phenylalanine metabolism	1	1	1	0,05162566837	0,0539201659	1	1	1	1
KEGG_PATHWAY	pae00380:Tryptophan metabolism	1	1	0,02470829874	1	1	0,03644411638	1	1	1
KEGG_PATHWAY	pae00410:beta-Alanine metabolism	1	1	1	1	0,04336838256	1	1	1	1
KEGG_PATHWAY	pae00440:Phosphonate and phosphinate metabolism	0,001353236814	1	1	1	1	1	1	1	1
KEGG_PATHWAY	pae00620:Pyruvate metabolism	1	1	1	1	1	0,09470763382	1	1	0,05061940846
KEGG_PATHWAY	pae00630:Glyoxylate and dicarboxylate metabolism	1	1	1	0,07408774651	1	0,01578911293	1	1	1
KEGG_PATHWAY	pae00640:Propanoate metabolism	1	1	1	1	0,02010309502	4,73E-04	1	1	0,04029330221
KEGG_PATHWAY	pae00650:Butanoate metabolism	1	1	0,02464064935	1	0,03559640278	0,02445233215	1	0,05803304545	0,01221816576
KEGG_PATHWAY	pae00680:Methane metabolism	1	1	1	1	1	0,05960289853	1	1	1
KEGG_PATHWAY	pae01100:Metabolic pathways	1	1	1	1	1	0,05069742434	1	1	1
KEGG_PATHWAY	pae01110:Biosynthesis of secondary metabolites	1	1	1	1	1	0,0102429624	1	1	1
KEGG_PATHWAY	pae01120:Microbial metabolism in diverse environments	1	0,02908659849	0,09099410847	0,007213860669	0,04279162549	6,56E-04	1	1	1
KEGG_PATHWAY	pae01130:Biosynthesis of antibiotics	1	1	1	1	1	6,02E-04	1	1	0,02224406766
KEGG_PATHWAY	pae01200:Carbon metabolism	1	0,03754042268	1	0,08626897851	0,01443529553	1,73E-06	0,04854925478	1	0,01803774342
KEGG_PATHWAY	pae01230:Biosynthesis of amino acids	1	1	1	1	1	0,0340505103	1	1	1
KEGG_PATHWAY	pae02010:ABC transporters	0,05064916649	0,06611370092	1	1	1	1,00E+00	1	0,07656840268	1
KEGG_PATHWAY	pae02020:Two-component system	1	5,66E-04	5,68E-04	0,06578902473	0,004198689619	0,05147302851	0,02724972269	0,003893296885	0,001352668396
KEGG_PATHWAY	pae02030:Bacterial chemotaxis	1	0,006740691052	0,03603650545	1	0,01120100618	1	1	0,03119393393	0,001114107689
KEGG_PATHWAY	pae03010:Ribosome	0,07280503622	1	1	1	1	1	6,73E-17	1	1

## Sheet: Figure 3ab
Enriched RNAs	PA14_200	PA14_400	PA14_600	PAO1_200	PAO1_400	PAO1_600	IHMA_200	IHMA_400	IHMA_600
	PAO1sr_151	PAO1sr_156	PAO1sr_156	PAO1sr_140	PAO1sr_156	PAO1sr_156	PAO1sr_156	PAO1sr_156	PAO1sr_156
	PAO1sr_149	PAO1sr_151	PAO1sr_152	PAO1sr_139	PAO1sr_149	PAO1sr_151	PAO1sr_151	PAO1sr_152	PAO1sr_152
	PAO1sr_147	PAO1sr_149	PAO1sr_151	PAO1sr_122	PAO1sr_141	PAO1sr_149	PAO1sr_140	PAO1sr_151	PAO1sr_151
	PAO1sr_141	PAO1sr_147	PAO1sr_149	PAO1sr_118	PAO1sr_140	PAO1sr_141	PAO1sr_139	PAO1sr_140	PAO1sr_140
	PAO1sr_140	PAO1sr_140	PAO1sr_147	PAO1sr_111	PAO1sr_139	PAO1sr_139	PAO1sr_118	PAO1sr_139	PAO1sr_139
	PAO1sr_139	PAO1sr_139	PAO1sr_140	PAO1sr_093	PAO1sr_122	PAO1sr_122	PAO1sr_093	PAO1sr_118	PAO1sr_118
	PAO1sr_135	PAO1sr_135	PAO1sr_139	PAO1sr_090	PAO1sr_118	PAO1sr_118	PAO1sr_063	PAO1sr_093	PAO1sr_093
	PAO1sr_125	PAO1sr_125	PAO1sr_135	PAO1sr_089	PAO1sr_111	PAO1sr_105	PAO1sr_062	PAO1sr_092	PAO1sr_092
	PAO1sr_122	PAO1sr_122	PAO1sr_125	PAO1sr_063	PAO1sr_093	PAO1sr_093	PAO1sr_012	PAO1sr_063	PAO1sr_080
	PAO1sr_118	PAO1sr_118	PAO1sr_122	PAO1sr_062	PAO1sr_092	PAO1sr_092	PA5570	PAO1sr_037	PAO1sr_063
	PAO1sr_111	PAO1sr_111	PAO1sr_118	PAO1sr_012	PAO1sr_090	PAO1sr_090	PA5569	PAO1sr_020	PAO1sr_062
	PAO1sr_105	PAO1sr_105	PAO1sr_111	PAO1sr_003	PAO1sr_089	PAO1sr_089	PA5564	PAO1sr_012	PAO1sr_037
	PAO1sr_093	PAO1sr_101	PAO1sr_105	PA5545	PAO1sr_063	PAO1sr_063	PA5561	PAO1sr_009	PAO1sr_020
	PAO1sr_092	PAO1sr_093	PAO1sr_101	PA5530	PAO1sr_062	PAO1sr_062	PA5560	PAO1sr_001a	PAO1sr_012
	PAO1sr_090	PAO1sr_092	PAO1sr_093	PA5528	PAO1sr_037	PAO1sr_048	PA5558	PA5570	PAO1sr_009
	PAO1sr_089	PAO1sr_090	PAO1sr_092	PA5492.1	PAO1sr_022	PAO1sr_043	PA5555	PA5561	PAO1sr_005
	PAO1sr_063	PAO1sr_089	PAO1sr_090	PA5491	PAO1sr_012	PAO1sr_037	PA5545	PA5547	PAO1sr_001a
	PAO1sr_062	PAO1sr_064	PAO1sr_089	PA5472	PAO1sr_009	PAO1sr_022	PA5533	PA5545	PA5567
	PAO1sr_045	PAO1sr_063	PAO1sr_064	PA5435	PAO1sr_003	PAO1sr_012	PA5530	PA5534	PA5547
	PAO1sr_037	PAO1sr_062	PAO1sr_063	PA5429	PAO1sr_001a	PAO1sr_009	PA5526	PA5533	PA5546
	PAO1sr_012	PAO1sr_058	PAO1sr_062	PA5375	PA5545	PAO1sr_005	PA5523	PA5526	PA5545
	PAO1sr_009	PAO1sr_048	PAO1sr_048	PA5373	PA5530	PAO1sr_003	PA5505	PA5519	PA5543
	PAO1sr_004	PAO1sr_045	PAO1sr_043	PA5369	PA5528	PAO1sr_001a	PA5503	PA5505	PA5534
	PAO1sr_003	PAO1sr_043	PAO1sr_037	PA5368	PA5526	PA5545	PA5496	PA5503	PA5533
	PAO1sr_001a	PAO1sr_037	PAO1sr_012	PA5367	PA5505	PA5530	PA5494	PA5496	PA5527
	PA5561	PAO1sr_012	PAO1sr_010	PA5366	PA5503	PA5528	PA5492.1	PA5492.1	PA5526
	PA5551	PAO1sr_009	PAO1sr_009	PA5365	PA5492.1	PA5523	PA5491	PA5491	PA5523
	PA5547	PAO1sr_008	PAO1sr_008	PA5360	PA5491	PA5519	PA5490	PA5490	PA5519
	PA5545	PAO1sr_005	PAO1sr_005	PA5351	PA5490	PA5505	PA5472	PA5476	PA5506
	PA5542	PAO1sr_004	PAO1sr_004	PA5348	PA5482	PA5496	PA5454	PA5472	PA5505
	PA5533	PAO1sr_003	PAO1sr_003	PA5336	PA5472	PA5492.1	PA5453	PA5454	PA5503
	PA5526	PAO1sr_001a	PAO1sr_001a	PA5316	PA5445	PA5491	PA5435	PA5453	PA5496
	PA5523	PA5561	PA5561	PA5314	PA5442	PA5482	PA5429	PA5435	PA5492.1
	PA5503	PA5560	PA5560	PA5313	PA5435	PA5472	PA5378	PA5425	PA5491
	PA5496	PA5545	PA5547	PA5303	PA5429	PA5453	PA5375	PA5378	PA5490
	PA5493	PA5542	PA5545	PA5180	PA5380	PA5442	PA5369	PA5375	PA5483
	PA5492.1	PA5533	PA5542	PA5153	PA5378	PA5435	PA5363	PA5374	PA5482
	PA5491	PA5530	PA5533	PA5152	PA5375	PA5429	PA5360	PA5369	PA5481
	PA5472	PA5526	PA5526	PA5139	PA5369	PA5378	PA5351	PA5363	PA5476
	PA5454	PA5523	PA5523	PA5125	PA5363	PA5375	PA5348	PA5351	PA5472
	PA5453	PA5505	PA5519	PA5119	PA5351	PA5371	PA5347	PA5348	PA5454
	PA5452	PA5503	PA5505	PA5044	PA5348	PA5369	PA5336	PA5347	PA5453
	PA5442	PA5497	PA5503	PA5016	PA5336	PA5363	PA5316	PA5316	PA5445
	PA5435	PA5496	PA5496	PA5000	PA5316	PA5357	PA5315	PA5314	PA5436
	PA5430	PA5492.1	PA5492.1	PA4985	PA5314	PA5348	PA5314	PA5313	PA5435
	PA5429	PA5491	PA5491	PA4980	PA5313	PA5347	PA5313	PA5309	PA5378
	PA5413	PA5490	PA5490	PA4944	PA5303	PA5336	PA5303	PA5303	PA5375
	PA5393	PA5488	PA5480	PA4935	PA5301	PA5316	PA5301	PA5302	PA5374
	PA5380	PA5480	PA5476	PA4900	PA5300	PA5314	PA5300	PA5301	PA5373
	PA5378	PA5472	PA5472	PA4812	PA5264	PA5313	PA5296	PA5300	PA5372
	PA5375	PA5454	PA5454	PA4806	PA5191	PA5303	PA5283	PA5283	PA5369
	PA5373	PA5453	PA5453	PA4787	PA5181	PA5302	PA5259	PA5276	PA5363
	PA5371	PA5452	PA5452	PA4785	PA5180	PA5301	PA5243	PA5269	PA5360
	PA5369	PA5449	PA5445	PA4746.1	PA5167	PA5300	PA5178	PA5259	PA5351
	PA5363	PA5442	PA5442	PA4726.2	PA5153	PA5264	PA5167	PA5220	PA5348
	PA5355	PA5435	PA5435	PA4726.11	PA5152	PA5219	PA5153	PA5180	PA5347
	PA5351	PA5429	PA5429	PA4712	PA5139	PA5191	PA5152	PA5178	PA5334
	PA5349	PA5393	PA5393	PA4704.2	PA5137	PA5180	PA5143	PA5168	PA5332
	PA5348	PA5380	PA5380	PA4704.1	PA5125	PA5167	PA5139	PA5167	PA5324
	PA5347	PA5378	PA5378	PA4654	PA5119	PA5153	PA5138	PA5164	PA5319
	PA5336	PA5377	PA5377	PA4629	PA5112	PA5152	PA5137	PA5154	PA5316
	PA5324	PA5375	PA5375	PA4606	PA5106	PA5139	PA5125	PA5153	PA5314
	PA5316	PA5374	PA5374	PA4596	PA5105	PA5138	PA5119	PA5152	PA5313
	PA5315	PA5373	PA5373	PA4589	PA5104	PA5137	PA5112	PA5138	PA5309
	PA5314	PA5372	PA5371	PA4588	PA5100	PA5125.1	PA5096	PA5137	PA5308
	PA5313	PA5371	PA5369	PA4571	PA5099	PA5125	PA5082	PA5125	PA5305
	PA5308	PA5369	PA5363	PA4568	PA5098	PA5119	PA5076	PA5119	PA5303
	PA5303	PA5363	PA5351	PA4466	PA5097	PA5116	PA5075	PA5112	PA5302
	PA5302	PA5359	PA5348	PA4465	PA5096	PA5112	PA5060	PA5099	PA5301
	PA5301	PA5351	PA5347	PA4436	PA5095	PA5099	PA5056	PA5096	PA5300
	PA5293	PA5348	PA5336	PA4406	PA5094	PA5082	PA5044	PA5082	PA5283
	PA5283	PA5347	PA5324	PA4344	PA5093	PA5061	PA5041	PA5076	PA5279
	PA5280	PA5338	PA5316	PA4337	PA5092	PA5060	PA5040	PA5060	PA5269
	PA5232	PA5336	PA5314	PA4273	PA5082	PA5056	PA5036	PA5056	PA5259
	PA5215	PA5324	PA5313	PA4272	PA5061	PA5044	PA5024	PA5044	PA5243
	PA5180	PA5316	PA5309	PA4271	PA5060	PA5036	PA5020	PA5040	PA5220
	PA5168	PA5315	PA5308	PA4251	PA5056	PA5027	PA5016	PA5036	PA5195
	PA5167	PA5314	PA5303	PA4211	PA5044	PA5016	PA5015	PA5020	PA5180
	PA5154	PA5313	PA5302	PA4210	PA5036	PA5015	PA5001	PA5016	PA5178
	PA5153	PA5309	PA5301	PA4184	PA5016	PA5001	PA5000	PA5012	PA5168
	PA5152	PA5308	PA5300	PA4154	PA5015	PA5000	PA4985	PA5001	PA5167
	PA5139	PA5303	PA5283	PA4153	PA5001	PA4986	PA4973	PA5000	PA5164
	PA5137	PA5302	PA5280	PA4147	PA5000	PA4985	PA4960	PA4985	PA5163
	PA5125	PA5301	PA5269	PA4137	PA4985	PA4973	PA4947	PA4944	PA5154
	PA5119	PA5300	PA5244	PA4094	PA4980	PA4964	PA4944	PA4943	PA5153
	PA5112	PA5283	PA5243	PA4070	PA4944	PA4944	PA4940	PA4942	PA5152
	PA5106	PA5255	PA5242	PA4009	PA4943	PA4943	PA4935	PA4913	PA5148
	PA5099	PA5244	PA5232	PA4008	PA4942	PA4942	PA4928	PA4904	PA5143
	PA5097	PA5243	PA5220	PA3966	PA4935	PA4940	PA4913	PA4903	PA5138
	PA5087	PA5242	PA5219	PA3959	PA4913	PA4935	PA4880	PA4880	PA5137
	PA5082	PA5232	PA5197	PA3940	PA4904	PA4913	PA4870	PA4870	PA5125
	PA5076	PA5220	PA5191	PA3931	PA4900	PA4904	PA4853	PA4853	PA5119
	PA5075	PA5219	PA5183	PA3910	PA4880	PA4900	PA4852	PA4846	PA5112
	PA5068	PA5215	PA5180	PA3865.1	PA4812	PA4880	PA4801	PA4822	PA5100
	PA5064	PA5196	PA5168	PA3858	PA4787	PA4870	PA4787	PA4801	PA5099
	PA5062	PA5191	PA5167	PA3843	PA4785	PA4853	PA4785	PA4792	PA5098
	PA5061	PA5180	PA5163	PA3841	PA4769	PA4812	PA4778	PA4787	PA5096
	PA5060	PA5172	PA5153	PA3836	PA4748	PA4801	PA4768	PA4785	PA5083
	PA5056	PA5168	PA5152	PA3828	PA4746.1	PA4787	PA4765	PA4778	PA5082
	PA5047	PA5167	PA5148	PA3808	PA4726.2	PA4785	PA4746.2	PA4752	PA5076
	PA5044	PA5163	PA5147	PA3807	PA4726.11	PA4769	PA4746.1	PA4746.2	PA5075
	PA5042	PA5153	PA5143	PA3806	PA4712	PA4746.1	PA4745	PA4746.1	PA5073
	PA5041	PA5152	PA5139	PA3771	PA4704.2	PA4726.2	PA4744	PA4726.11	PA5068
	PA5040	PA5143	PA5138	PA3756	PA4704.1	PA4726.11	PA4726.11	PA4712	PA5067
	PA5036	PA5139	PA5137	PA3755	PA4674	PA4726	PA4723	PA4710	PA5061
	PA5016	PA5138	PA5125	PA3621	PA4654	PA4712	PA4720	PA4704.2	PA5060
	PA5015	PA5137	PA5119	PA3595	PA4629	PA4704.2	PA4712	PA4704.1	PA5056
	PA5001	PA5125	PA5112	PA3537	PA4621	PA4704.1	PA4710	PA4691	PA5044
	PA5000	PA5119	PA5111	PA3534	PA4606	PA4654	PA4704.2	PA4673.1	PA5043
	PA4997	PA5112	PA5099	PA3519	PA4605	PA4640	PA4704.1	PA4670	PA5040
	PA4986	PA5111	PA5098	PA3498	PA4594	PA4633	PA4687	PA4654	PA5039
	PA4985	PA5106	PA5097	PA3479	PA4590	PA4629	PA4686	PA4633	PA5038
	PA4983	PA5100	PA5087	PA3450	PA4589	PA4621	PA4673.1	PA4629	PA5036
	PA4980	PA5099	PA5083	PA3385	PA4588	PA4606	PA4670	PA4621	PA5030
	PA4973	PA5098	PA5082	PA3384	PA4587	PA4605	PA4661	PA4613	PA5027
	PA4952	PA5097	PA5076	PA3383	PA4568	PA4594	PA4654	PA4606	PA5020
	PA4944	PA5087	PA5075	PA3382	PA4567	PA4589	PA4646	PA4605	PA5016
	PA4943	PA5086	PA5072	PA3381	PA4520	PA4588	PA4629	PA4602	PA5015
	PA4913	PA5085	PA5061	PA3380	PA4501	PA4587	PA4616	PA4594	PA5012
	PA4904	PA5083	PA5060	PA3379	PA4500	PA4578	PA4606	PA4588	PA5001
	PA4900	PA5082	PA5056	PA3377	PA4498	PA4574	PA4605	PA4587	PA5000
	PA4881	PA5076	PA5054	PA3376	PA4466	PA4571	PA4602	PA4580	PA4986
	PA4880	PA5075	PA5047	PA3375	PA4465	PA4568	PA4594	PA4571	PA4985
	PA4870	PA5072	PA5044	PA3374	PA4462	PA4567	PA4590	PA4568	PA4964
	PA4853	PA5061	PA5043	PA3366.1	PA4431	PA4557	PA4589	PA4564	PA4955
	PA4837	PA5060	PA5042	PA3362	PA4406	PA4554	PA4588	PA4557	PA4952
	PA4813	PA5056	PA5041	PA3343	PA4378	PA4545	PA4568	PA4556	PA4944
	PA4812	PA5055	PA5040	PA3319	PA4377	PA4535	PA4567	PA4555	PA4943
	PA4806	PA5054	PA5038	PA3305.1	PA4366	PA4500	PA4563	PA4522	PA4942
	PA4804	PA5047	PA5036	PA3296	PA4361	PA4498	PA4555	PA4520	PA4935
	PA4801	PA5044	PA5028	PA3280	PA4337	PA4466	PA4526	PA4503	PA4928
	PA4787	PA5043	PA5016	PA3279	PA4306	PA4465	PA4520	PA4501	PA4913
	PA4785	PA5042	PA5015	PA3264	PA4304	PA4462	PA4500	PA4500	PA4904
	PA4770	PA5041	PA5013	PA3254	PA4296	PA4439	PA4498	PA4498	PA4897
	PA4753	PA5040	PA5012	PA3252	PA4290	PA4436	PA4466	PA4492	PA4880
	PA4733	PA5038	PA5001	PA3250	PA4236	PA4434	PA4463	PA4466	PA4877
	PA4732	PA5036	PA5000	PA3240	PA4235	PA4431	PA4462	PA4465	PA4870
	PA4729	PA5028	PA4997	PA3223	PA4209	PA4406	PA4443	PA4462	PA4853
	PA4726.11	PA5020	PA4986	PA3193	PA4208	PA4378	PA4438	PA4443	PA4846
	PA4723	PA5016	PA4985	PA3181	PA4204	PA4377	PA4436	PA4436	PA4822
	PA4712	PA5015	PA4983	PA3154	PA4184	PA4366	PA4433	PA4433	PA4801
	PA4710	PA5001	PA4980	PA3148	PA4175	PA4361	PA4432	PA4431	PA4792
	PA4704.1	PA5000	PA4973	PA3139	PA4153	PA4337	PA4431	PA4406	PA4787
	PA4704	PA4997	PA4964	PA3133.1	PA4148	PA4330	PA4421	PA4404	PA4785
	PA4698	PA4986	PA4952	PA3104	PA4147	PA4315	PA4406	PA4378	PA4778
	PA4697	PA4985	PA4945	PA3103	PA4142	PA4306	PA4404	PA4366	PA4772
	PA4682	PA4980	PA4944	PA3082	PA4141	PA4305	PA4396	PA4361	PA4771
	PA4679	PA4973	PA4943	PA3081	PA4137	PA4304	PA4378	PA4337	PA4768
	PA4667	PA4964	PA4942	PA3080	PA4133	PA4299	PA4370	PA4316	PA4765
	PA4654	PA4954	PA4940	PA3027	PA4131	PA4279	PA4337	PA4315	PA4761
	PA4649	PA4952	PA4935	PA3015	PA4126	PA4236	PA4333	PA4306	PA4756
	PA4641	PA4945	PA4934	PA2999	PA4124	PA4235	PA4315	PA4304	PA4753
	PA4626	PA4944	PA4928	PA2959	PA4123	PA4209	PA4314	PA4297	PA4752
	PA4621	PA4943	PA4913	PA2958.1	PA4120	PA4204	PA4306	PA4296	PA4746.1
	PA4616	PA4942	PA4904	PA2938	PA4115	PA4184	PA4296	PA4295	PA4733
	PA4614	PA4940	PA4900	PA2898	PA4094	PA4175	PA4292	PA4294	PA4726.11
	PA4608	PA4928	PA4880	PA2885	PA4070	PA4154	PA4280	PA4290	PA4723
	PA4606	PA4913	PA4877	PA2882	PA4033	PA4147	PA4277	PA4277	PA4712
	PA4605	PA4904	PA4870	PA2881	PA4024	PA4142	PA4276.1	PA4236	PA4710
	PA4603	PA4900	PA4853	PA2867	PA4023	PA4141	PA4275	PA4235	PA4709
	PA4599	PA4880	PA4852	PA2830	PA4009	PA4137	PA4272	PA4184	PA4704.2
	PA4596	PA4877	PA4846	PA2803	PA4008	PA4133	PA4271	PA4176	PA4704.1
	PA4594	PA4870	PA4829	PA2779	PA3966	PA4131	PA4270.1	PA4154	PA4697
	PA4590	PA4853	PA4812	PA2770.1	PA3959	PA4130	PA4268	PA4147	PA4695
	PA4589	PA4852	PA4806	PA2769	PA3931	PA4120	PA4266	PA4137	PA4687
	PA4588	PA4846	PA4801	PA2760	PA3930	PA4115	PA4264	PA4133	PA4683
	PA4587	PA4829	PA4787	PA2743	PA3928	PA4114	PA4263	PA4131	PA4682
	PA4580	PA4813	PA4785	PA2742	PA3908	PA4110	PA4262	PA4130	PA4674
	PA4579	PA4812	PA4770	PA2693	PA3865.1	PA4109	PA4261	PA4126	PA4673.1
	PA4576	PA4806	PA4768	PA2665	PA3865	PA4094	PA4260	PA4094	PA4670
	PA4571	PA4801	PA4765	PA2635	PA3858	PA4070	PA4259	PA4093	PA4661
	PA4568	PA4787	PA4761	PA2588	PA3846	PA4033	PA4258	PA4078	PA4657
	PA4567	PA4785	PA4753	PA2548	PA3843	PA4021	PA4257	PA4070	PA4654
	PA4563	PA4778	PA4752	PA2519	PA3841	PA4009	PA4254	PA4033	PA4643
	PA4545	PA4770	PA4747	PA2482	PA3836	PA4008	PA4253	PA4023	PA4639
	PA4538	PA4769	PA4733	PA2427	PA3835	PA4002	PA4251	PA4021	PA4633
	PA4537	PA4761	PA4729	PA2379	PA3808	PA4001	PA4250	PA4009	PA4629
	PA4526	PA4760	PA4726.11	PA2373	PA3807	PA3966	PA4248	PA4008	PA4621
	PA4520	PA4753	PA4726	PA2210	PA3801	PA3959	PA4247	PA3978	PA4613
	PA4513	PA4733	PA4723	PA2191	PA3790	PA3940	PA4245	PA3966	PA4606
	PA4510	PA4727	PA4712	PA2076	PA3789	PA3931	PA4240	PA3959	PA4605
	PA4501	PA4726.11	PA4710	PA2045	PA3779	PA3928	PA4239	PA3940	PA4602
	PA4500	PA4726	PA4709	PA2042	PA3771	PA3923	PA4184	PA3931	PA4596
	PA4498	PA4723	PA4704.2	PA2031	PA3756	PA3922	PA4176	PA3930	PA4594
	PA4496	PA4712	PA4704.1	PA2030	PA3755	PA3921	PA4154	PA3928	PA4589
	PA4475	PA4704.2	PA4704	PA2020	PA3753	PA3865	PA4153	PA3923	PA4588
	PA4466	PA4704.1	PA4691	PA2007	PA3724	PA3858	PA4147	PA3921	PA4587
	PA4465	PA4704	PA4682	PA2006	PA3688	PA3843	PA4094	PA3899	PA4580
	PA4462	PA4691	PA4670	PA2002	PA3622	PA3842	PA4070	PA3894	PA4576
	PA4456	PA4682	PA4657	PA1999	PA3621	PA3841	PA4033	PA3865	PA4571
	PA4436	PA4679	PA4654	PA1984	PA3602	PA3837	PA4021	PA3858	PA4568
	PA4408	PA4670	PA4649	PA1978	PA3595	PA3836	PA4009	PA3846	PA4567
	PA4378	PA4654	PA4648	PA1946	PA3568	PA3807	PA4008	PA3836	PA4565
	PA4366	PA4649	PA4641	PA1940	PA3535	PA3801	PA3966	PA3835	PA4564
	PA4345	PA4648	PA4638	PA1897	PA3534	PA3790	PA3959	PA3819	PA4563
	PA4344	PA4642	PA4633	PA1896	PA3530	PA3789	PA3931	PA3815	PA4557
	PA4337	PA4641	PA4629	PA1895	PA3519	PA3779	PA3928	PA3814	PA4556
	PA4330	PA4638	PA4626	PA1894	PA3498	PA3771	PA3903	PA3808	PA4555
	PA4315	PA4633	PA4621	PA1893	PA3479	PA3756	PA3865	PA3801	PA4545
	PA4306	PA4632	PA4616	PA1869	PA3477	PA3755	PA3836	PA3799	PA4522
	PA4305	PA4629	PA4614	PA1831	PA3472	PA3753	PA3835	PA3790	PA4520
	PA4304	PA4626	PA4613	PA1759	PA3450	PA3724	PA3815	PA3779	PA4506
	PA4303	PA4621	PA4606	PA1721	PA3422	PA3723	PA3814	PA3771	PA4503
	PA4297	PA4616	PA4602	PA1716	PA3385	PA3710	PA3813	PA3762	PA4502
	PA4296	PA4614	PA4596	PA1715	PA3366	PA3691	PA3808	PA3756	PA4501
	PA4271	PA4608	PA4594	PA1714	PA3363	PA3688	PA3807	PA3755	PA4500
	PA4257	PA4606	PA4590	PA1713	PA3362	PA3622	PA3801	PA3753	PA4499
	PA4247	PA4605	PA4589	PA1712	PA3350	PA3621	PA3799	PA3745	PA4498
	PA4235	PA4603	PA4588	PA1710	PA3343	PA3602	PA3779	PA3710	PA4496
	PA4212	PA4599	PA4587	PA1709	PA3340	PA3595	PA3771	PA3709	PA4495
	PA4211	PA4596	PA4580	PA1708	PA3317	PA3549	PA3762	PA3708	PA4478
	PA4210	PA4594	PA4576	PA1707	PA3307	PA3537	PA3756	PA3688	PA4466
	PA4209	PA4593	PA4574	PA1706	PA3306	PA3535	PA3755	PA3675	PA4465
	PA4200	PA4590	PA4571	PA1705	PA3305.1	PA3534	PA3753	PA3663	PA4464
	PA4184	PA4589	PA4568	PA1703	PA3280	PA3519	PA3746	PA3621	PA4463
	PA4168	PA4588	PA4567	PA1700	PA3240	PA3498	PA3745	PA3602	PA4462
	PA4156	PA4587	PA4563	PA1699	PA3235	PA3479	PA3742	PA3601	PA4460
	PA4153	PA4580	PA4557	PA1698	PA3223	PA3477	PA3741	PA3595	PA4454
	PA4147	PA4579	PA4545	PA1697	PA3217	PA3472	PA3731	PA3583	PA4443
	PA4142	PA4576	PA4537	PA1695	PA3200	PA3460	PA3724	PA3581	PA4437
	PA4137	PA4574	PA4526	PA1694	PA3193	PA3450	PA3713	PA3568	PA4436
	PA4131	PA4568	PA4520	PA1627	PA3190	PA3422	PA3708	PA3551	PA4433
	PA4130	PA4567	PA4503	PA1613	PA3186	PA3386	PA3700	PA3537	PA4431
	PA4124	PA4564	PA4501	PA1606	PA3182	PA3385	PA3688	PA3535	PA4407
	PA4123	PA4563	PA4500	PA1581	PA3181	PA3366.1	PA3686	PA3534	PA4406
	PA4120	PA4557	PA4499	PA1579	PA3160	PA3366	PA3661	PA3533	PA4404
	PA4115	PA4545	PA4498	PA1571	PA3154	PA3362	PA3656	PA3519	PA4400
	PA4109	PA4542	PA4496	PA1567	PA3150	PA3358	PA3655	PA3483	PA4389
	PA4094	PA4541	PA4484	PA1554	PA3149	PA3350	PA3654	PA3477	PA4381
	PA4070	PA4537	PA4466	PA1551	PA3148	PA3343	PA3636	PA3464	PA4378
	PA4061	PA4535	PA4465	PA1545	PA3139	PA3340	PA3635	PA3450	PA4366
	PA4033	PA4526	PA4460	PA1542	PA3120	PA3317	PA3623	PA3440.1	PA4361
	PA4024	PA4521	PA4456	PA1518	PA3104	PA3312	PA3622	PA3386	PA4337
	PA4023	PA4520	PA4445	PA1514	PA3103	PA3307	PA3621	PA3385	PA4333
	PA4021	PA4510	PA4436	PA1507	PA3082	PA3306	PA3595	PA3366	PA4316
	PA4016	PA4501	PA4433	PA1457	PA3080	PA3305.1	PA3582	PA3353	PA4315
	PA4009	PA4500	PA4431	PA1441	PA3058	PA3299	PA3581	PA3350	PA4314
	PA3996	PA4499	PA4407	PA1338	PA3027	PA3280	PA3551	PA3347	PA4306
	PA3967	PA4498	PA4396	PA1319	PA3015	PA3240	PA3540	PA3343	PA4304
	PA3966	PA4496	PA4390	PA1289	PA3001	PA3223	PA3539	PA3340	PA4297
	PA3965	PA4484	PA4378	PA1286	PA2958.1	PA3217	PA3537	PA3307	PA4296
	PA3959	PA4478	PA4367	PA1198	PA2939	PA3215	PA3533	PA3305.1	PA4295
	PA3940	PA4477	PA4366	PA1175	PA2938	PA3200	PA3519	PA3300	PA4294
	PA3931	PA4466	PA4344	PA1155	PA2937	PA3193	PA3477	PA3280	PA4290
	PA3930	PA4465	PA4338	PA1151	PA2898	PA3190	PA3472	PA3278	PA4286
	PA3928	PA4462	PA4337	PA1123	PA2885	PA3186	PA3464	PA3274	PA4280
	PA3923	PA4443	PA4333	PA1074	PA2867	PA3181	PA3450	PA3235	PA4279
	PA3922	PA4436	PA4330	PA1035	PA2864	PA3160	PA3422	PA3223	PA4277
	PA3894	PA4431	PA4315	PA1032	PA2830	PA3154	PA3410	PA3217	PA4261
	PA3866	PA4396	PA4306	PA1025	PA2808	PA3153	PA3397	PA3215	PA4248
	PA3865.1	PA4389	PA4304	PA1019	PA2794	PA3152	PA3386	PA3190	PA4236
	PA3865	PA4378	PA4296	PA1018	PA2779	PA3149	PA3385	PA3186	PA4235
	PA3860	PA4377	PA4290	PA0973	PA2770.1	PA3148	PA3366	PA3181	PA4209
	PA3858	PA4366	PA4282	PA0952	PA2769	PA3139	PA3353	PA3161	PA4204
	PA3842	PA4345	PA4280	PA0951	PA2760	PA3115	PA3350	PA3123	PA4184
	PA3836	PA4344	PA4279	PA0938	PA2693	PA3111	PA3349	PA3121	PA4176
	PA3835	PA4338	PA4278	PA0905.1	PA2682	PA3104	PA3344	PA3105	PA4172
	PA3810	PA4337	PA4272	PA0905	PA2624	PA3103	PA3343	PA3104	PA4171
	PA3809	PA4330	PA4261	PA0892	PA2622	PA3088	PA3307	PA3103	PA4154
	PA3808	PA4315	PA4257	PA0849	PA2591	PA3087	PA3305.1	PA3092	PA4147
	PA3807	PA4307	PA4236	PA0846	PA2588	PA3082	PA3300	PA3082	PA4137
	PA3802	PA4306	PA4235	PA0831	PA2582	PA3081	PA3268	PA3080	PA4133
	PA3801	PA4305	PA4212	PA0821	PA2533	PA3080	PA3223	PA3070	PA4131
	PA3797	PA4304	PA4211	PA0696	PA2519	PA3069	PA3217	PA3069	PA4130
	PA3790	PA4299	PA4209	PA0691	PA2511	PA3058	PA3193	PA3058	PA4094
	PA3789	PA4296	PA4204	PA0652	PA2505	PA3027	PA3190	PA3047	PA4093
	PA3785	PA4279	PA4184	PA0635	PA2482	PA3015	PA3186	PA3038	PA4078
	PA3784	PA4278	PA4168	PA0613	PA2476	PA3012	PA3181	PA3027	PA4070
	PA3779	PA4277	PA4157	PA0572	PA2461	PA3009	PA3179	PA3015	PA4069
	PA3771	PA4235	PA4154	PA0410	PA2459	PA3006	PA3162	PA2958.1	PA4066
	PA3762	PA4211	PA4153	PA0408	PA2456	PA3001	PA3161	PA2953	PA4044
	PA3756	PA4209	PA4147	PA0365	PA2443	PA2999	PA3123	PA2938	PA4033
	PA3755	PA4204	PA4142	PA0348	PA2439	PA2958.1	PA3112	PA2937	PA4023
	PA3753	PA4185	PA4141	PA0300	PA2414	PA2939	PA3110	PA2898	PA4021
	PA3752	PA4184	PA4137	PA0283	PA2384	PA2938	PA3108	PA2885	PA4017
	PA3745	PA4154	PA4133	PA0274	PA2379	PA2937	PA3105	PA2867	PA4009
	PA3744	PA4153	PA4131	PA0267	PA2373	PA2922	PA3104	PA2862	PA4008
	PA3743	PA4147	PA4130	PA0252	PA2372	PA2898	PA3103	PA2849	PA4001
	PA3724	PA4142	PA4124	PA0223	PA2264	PA2885	PA3088	PA2830	PA3996
	PA3723	PA4137	PA4120	PA0219	PA2250	PA2867	PA3087	PA2826	PA3978
	PA3710	PA4133	PA4114	PA0218	PA2233	PA2864	PA3082	PA2793	PA3966
	PA3709	PA4131	PA4094	PA0215	PA2210	PA2862	PA3081	PA2779	PA3959
	PA3690	PA4130	PA4091	PA0214	PA2191	PA2830	PA3080	PA2776	PA3952
	PA3688	PA4124	PA4082	PA0206	PA2177	PA2808	PA3070	PA2765	PA3940
	PA3645	PA4120	PA4070	PA0195.1	PA2127	PA2794	PA3027	PA2760	PA3931
	PA3630	PA4115	PA4044	PA0179	PA2122	PA2779	PA3015	PA2756	PA3930
	PA3623	PA4109	PA4033	PA0165	PA2116	PA2776	PA3001	PA2693	PA3928
	PA3622	PA4094	PA4024	PA0162	PA2114	PA2770.1	PA3000	PA2682	PA3923
	PA3621	PA4082	PA4023	PA0161	PA2113	PA2760	PA2999	PA2667	PA3922
	PA3602	PA4070	PA4021	PA0160	PA2112	PA2709	PA2960	PA2652	PA3921
	PA3595	PA4033	PA4017	PA0144	PA2111	PA2693	PA2958.1	PA2622	PA3899
	PA3594	PA4024	PA4016	PA0105	PA2110	PA2682	PA2953	PA2587	PA3894
	PA3582	PA4023	PA4009	PA0099	PA2076	PA2668	PA2952	PA2555	PA3865
	PA3568	PA4021	PA4001	PA0093	PA2071	PA2665	PA2950	PA2551	PA3858
	PA3540	PA4017	PA3996	PA0052	PA2041	PA2635	PA2938	PA2533	PA3857
	PA3535.1	PA4016	PA3992	PA0044	PA2031	PA2622	PA2911	PA2511	PA3846
	PA3534	PA4009	PA3988	PA0038	PA2030	PA2591	PA2901	PA2505	PA3836
	PA3520	PA4001	PA3967	PA0028	PA2007	PA2588	PA2898	PA2482	PA3835
	PA3519	PA3992	PA3966	PA0027	PA2006	PA2582	PA2885	PA2446	PA3819
	PA3495	PA3967	PA3959	PA0011	PA2004	PA2533	PA2867	PA2403	PA3815
	PA3483	PA3966	PA3940		PA2002	PA2519	PA2862	PA2386	PA3814
	PA3479	PA3965	PA3931		PA1999	PA2511	PA2851	PA2384	PA3813
	PA3478	PA3959	PA3930		PA1991	PA2482	PA2849	PA2379	PA3808
	PA3477	PA3940	PA3928		PA1984	PA2476	PA2830	PA2338	PA3801
	PA3472	PA3931	PA3924		PA1979	PA2462	PA2826	PA2291	PA3799
	PA3463	PA3930	PA3923		PA1978	PA2461	PA2808	PA2264	PA3795
	PA3450	PA3928	PA3922		PA1946	PA2459	PA2795	PA2259	PA3792
	PA3437	PA3924	PA3921		PA1945	PA2456	PA2793	PA2250	PA3790
	PA3430	PA3923	PA3919		PA1941	PA2384	PA2779	PA2233	PA3789
	PA3418	PA3922	PA3899		PA1940	PA2379	PA2760	PA2210	PA3779
	PA3413	PA3921	PA3866		PA1939	PA2373	PA2743	PA2209	PA3771
	PA3385	PA3894	PA3865.1		PA1937	PA2372	PA2742	PA2174	PA3762
	PA3366	PA3866	PA3865		PA1900	PA2264	PA2741	PA2171	PA3760
	PA3357	PA3865.1	PA3860		PA1898	PA2259	PA2738	PA2127	PA3756
	PA3353	PA3865	PA3858		PA1897	PA2250	PA2693	PA2122	PA3755
	PA3350	PA3860	PA3857		PA1896	PA2233	PA2682	PA2076	PA3753
	PA3349	PA3858	PA3846		PA1895	PA2210	PA2667	PA2072	PA3752
	PA3348	PA3846	PA3842		PA1894	PA2209	PA2629	PA2071	PA3742
	PA3344	PA3842	PA3837		PA1893	PA2191	PA2551	PA2041	PA3736
	PA3343	PA3837	PA3836		PA1871	PA2177	PA2511	PA2031	PA3731
	PA3341	PA3836	PA3819		PA1869	PA2172	PA2495	PA2009	PA3724
	PA3340	PA3835	PA3814		PA1835	PA2171	PA2482	PA2006	PA3710
	PA3326	PA3819	PA3807		PA1821	PA2127	PA2481	PA2004	PA3709
	PA3314	PA3808	PA3802		PA1818	PA2122	PA2466	PA2003	PA3708
	PA3307	PA3807	PA3801		PA1812	PA2116	PA2436	PA2002	PA3691
	PA3306	PA3801	PA3790		PA1802	PA2114	PA2264	PA1999	PA3688
	PA3305.1	PA3790	PA3789		PA1784	PA2113	PA2259	PA1998	PA3686
	PA3300	PA3789	PA3785		PA1763	PA2112	PA2250	PA1991	PA3675
	PA3299	PA3785	PA3784		PA1762	PA2111	PA2210	PA1984	PA3663
	PA3290	PA3784	PA3779		PA1761	PA2110	PA2209	PA1978	PA3657
	PA3280	PA3779	PA3771		PA1759	PA2109	PA2076	PA1963	PA3655
	PA3270	PA3771	PA3762		PA1742	PA2102	PA2031	PA1946	PA3649
	PA3264	PA3762	PA3760		PA1726	PA2076	PA2006	PA1941	PA3622
	PA3236	PA3756	PA3756		PA1717	PA2071	PA2005	PA1937	PA3621
	PA3235	PA3755	PA3755		PA1716	PA2045	PA1998	PA1900	PA3602
	PA3223	PA3753	PA3753		PA1715	PA2042	PA1991	PA1898	PA3601
	PA3217	PA3745	PA3752		PA1714	PA2041	PA1984	PA1897	PA3600
	PA3215	PA3724	PA3745		PA1713	PA2040	PA1964	PA1869	PA3584
	PA3208	PA3723	PA3729		PA1712	PA2031	PA1963	PA1855	PA3583
	PA3200	PA3710	PA3724		PA1711	PA2030	PA1959	PA1835	PA3582
	PA3193	PA3709	PA3723		PA1710	PA2026	PA1946	PA1812	PA3581
	PA3190	PA3708	PA3712		PA1709	PA2004	PA1937	PA1802	PA3569
	PA3187	PA3692	PA3710		PA1708	PA2003	PA1900	PA1778	PA3568
	PA3186	PA3691	PA3692		PA1707	PA2002	PA1899	PA1763	PA3551
	PA3183	PA3690	PA3691		PA1706	PA2001	PA1897	PA1762	PA3546
	PA3181	PA3688	PA3690		PA1705	PA2000	PA1869	PA1761	PA3539
	PA3172	PA3686	PA3688		PA1698	PA1999	PA1855	PA1759	PA3537
	PA3139	PA3675	PA3686		PA1697	PA1997	PA1838	PA1750	PA3535
	PA3120	PA3649	PA3656		PA1696	PA1991	PA1830	PA1742	PA3534
	PA3115	PA3630	PA3630		PA1695	PA1987	PA1815	PA1689	PA3533
	PA3110	PA3622	PA3622		PA1694	PA1984	PA1812	PA1688	PA3530
	PA3104	PA3621	PA3621		PA1651	PA1978	PA1800	PA1679	PA3524
	PA3103	PA3602	PA3602		PA1650	PA1963	PA1791	PA1650	PA3519
	PA3088	PA3601	PA3601		PA1617	PA1959	PA1790	PA1642	PA3495
	PA3087	PA3597	PA3597		PA1613	PA1948	PA1769	PA1626	PA3483
	PA3082	PA3595	PA3595		PA1592	PA1946	PA1763	PA1617	PA3479
	PA3081	PA3594	PA3594		PA1580	PA1945	PA1761	PA1613	PA3477
	PA3080	PA3584	PA3583		PA1579	PA1941	PA1759	PA1602	PA3472
	PA3070	PA3583	PA3582		PA1578	PA1940	PA1688	PA1582	PA3464
	PA3069	PA3582	PA3570		PA1571	PA1939	PA1687	PA1581	PA3454
	PA3057	PA3574	PA3569		PA1567	PA1938	PA1679	PA1580	PA3450
	PA3044	PA3570	PA3568		PA1554	PA1937	PA1613	PA1579	PA3440.1
	PA3038	PA3568	PA3560		PA1551	PA1900	PA1610	PA1573	PA3438
	PA3028	PA3551	PA3551		PA1545	PA1898	PA1594	PA1571	PA3430
	PA3027	PA3549	PA3540		PA1542	PA1897	PA1585	PA1567	PA3427
	PA3024	PA3540	PA3537		PA1518	PA1896	PA1582	PA1554	PA3420
	PA3018	PA3537	PA3535		PA1514	PA1895	PA1581	PA1551	PA3419
	PA3015	PA3535.1	PA3534		PA1513	PA1894	PA1580	PA1530	PA3418
	PA3014	PA3535	PA3533		PA1507	PA1893	PA1579	PA1519	PA3386
	PA3009	PA3534	PA3532		PA1465	PA1881	PA1571	PA1518	PA3385
	PA3007	PA3533	PA3531		PA1464	PA1877	PA1567	PA1514	PA3369
	PA3006	PA3519	PA3524		PA1459	PA1874	PA1554	PA1513	PA3366
	PA3003	PA3495	PA3519		PA1457	PA1871	PA1552.1	PA1507	PA3353
	PA3001	PA3483	PA3495		PA1441	PA1869	PA1552	PA1485	PA3350
	PA3000	PA3479	PA3494		PA1432	PA1855	PA1551	PA1477	PA3349
	PA2992	PA3477	PA3483		PA1431	PA1835	PA1550	PA1475	PA3347
	PA2988	PA3472	PA3479		PA1430	PA1834	PA1542	PA1459	PA3346
	PA2969	PA3460	PA3477		PA1419	PA1821	PA1518	PA1457	PA3343
	PA2960	PA3458	PA3472		PA1372	PA1812	PA1517	PA1455	PA3342
	PA2958.1	PA3450	PA3450		PA1370	PA1802	PA1514	PA1454	PA3340
	PA2958	PA3440.1	PA3440.1		PA1369	PA1800	PA1507	PA1442	PA3326
	PA2944	PA3430	PA3430		PA1366	PA1793	PA1458	PA1441	PA3323
	PA2939	PA3422	PA3422		PA1342	PA1784	PA1457	PA1435	PA3314
	PA2938	PA3418	PA3399		PA1338	PA1778	PA1442	PA1431	PA3307
	PA2937	PA3393	PA3386		PA1333	PA1763	PA1441	PA1421	PA3305.1
	PA2931	PA3392	PA3385		PA1289	PA1762	PA1431	PA1419	PA3300
	PA2901	PA3386	PA3366		PA1286	PA1761	PA1430	PA1366	PA3299
	PA2898	PA3385	PA3365		PA1248	PA1759	PA1420	PA1342	PA3280
	PA2885	PA3383	PA3350		PA1245	PA1742	PA1365	PA1338	PA3278
	PA2877	PA3366	PA3349		PA1209	PA1726	PA1354	PA1321	PA3274
	PA2867	PA3365	PA3346		PA1198	PA1715	PA1342	PA1320	PA3259.1
	PA2865	PA3353	PA3343		PA1183	PA1714	PA1339	PA1289	PA3245
	PA2864	PA3350	PA3342		PA1177	PA1713	PA1338	PA1288	PA3239
	PA2862	PA3349	PA3340		PA1176	PA1712	PA1337	PA1248	PA3236
	PA2849	PA3348	PA3326		PA1175	PA1711	PA1321	PA1245	PA3235
	PA2820	PA3343	PA3314		PA1174	PA1710	PA1320	PA1198	PA3228
	PA2798	PA3342	PA3307		PA1159	PA1709	PA1317	PA1190	PA3223
	PA2797	PA3340	PA3306		PA1155	PA1708	PA1295	PA1183	PA3217
	PA2794	PA3326	PA3305.1		PA1151	PA1707	PA1289	PA1177	PA3216
	PA2779	PA3312	PA3300		PA1150	PA1706	PA1288	PA1176	PA3215
	PA2778	PA3311	PA3299		PA1126	PA1705	PA1245	PA1175	PA3200
	PA2776	PA3307	PA3291		PA1123	PA1699	PA1198	PA1174	PA3194
	PA2760	PA3306	PA3290		PA1074	PA1698	PA1155	PA1164	PA3193
	PA2745	PA3305.1	PA3280		PA1035	PA1697	PA1123	PA1150	PA3190
	PA2743	PA3300	PA3274		PA1032	PA1696	PA1117	PA1126	PA3186
	PA2742	PA3299	PA3268		PA1030.1	PA1689	PA1116	PA1123	PA3183
	PA2741	PA3290	PA3264		PA1025	PA1679	PA1097	PA1119	PA3181
	PA2711	PA3280	PA3245		PA1019	PA1651	PA1087	PA1087	PA3161
	PA2696	PA3278	PA3244		PA1018	PA1650	PA1074	PA1075	PA3123
	PA2693	PA3274	PA3236		PA0984	PA1642	PA1035	PA1074	PA3121
	PA2667	PA3270	PA3235		PA0981	PA1626	PA1034	PA1042	PA3115
	PA2665	PA3264	PA3228		PA0972	PA1617	PA1032	PA1035	PA3105
	PA2664	PA3245	PA3223		PA0969	PA1613	PA1010	PA1034	PA3104
	PA2663	PA3244	PA3217		PA0968	PA1588	PA1004	PA1011	PA3103
	PA2622	PA3236	PA3215		PA0958	PA1580	PA0983	PA1004	PA3092
	PA2620	PA3230	PA3200		PA0952	PA1579	PA0976	PA0983	PA3091
	PA2600	PA3228	PA3195		PA0951	PA1578	PA0973	PA0981	PA3087
	PA2588	PA3223	PA3194		PA0938	PA1571	PA0972	PA0973	PA3082
	PA2582	PA3217	PA3193		PA0934	PA1567	PA0952	PA0972	PA3080
	PA2577	PA3215	PA3190		PA0931	PA1554	PA0931	PA0968	PA3070
	PA2557	PA3200	PA3187		PA0921	PA1551	PA0921	PA0966	PA3069
	PA2555	PA3199	PA3186		PA0918	PA1545	PA0918	PA0962	PA3058
	PA2551	PA3194	PA3183		PA0916	PA1542	PA0916	PA0952	PA3055
	PA2543	PA3193	PA3181		PA0905.1	PA1533	PA0905	PA0934	PA3047
	PA2542	PA3190	PA3169		PA0905	PA1519	PA0892	PA0931	PA3044
	PA2541	PA3187	PA3167		PA0892	PA1518	PA0876	PA0921	PA3038
	PA2533	PA3186	PA3139		PA0888	PA1514	PA0870	PA0918	PA3032
	PA2519	PA3181	PA3121		PA0876	PA1513	PA0849	PA0916	PA3027
	PA2511	PA3172	PA3120		PA0870	PA1510	PA0841	PA0905.1	PA3015
	PA2482	PA3139	PA3115		PA0866	PA1507	PA0806	PA0905	PA3009
	PA2481	PA3121	PA3105		PA0849	PA1471	PA0805	PA0892	PA3001
	PA2476	PA3120	PA3104		PA0846	PA1465	PA0783	PA0876	PA3000
	PA2446	PA3115	PA3103		PA0841	PA1464	PA0769	PA0870	PA2972
	PA2444	PA3110	PA3092		PA0831	PA1459	PA0767	PA0866	PA2967
	PA2443	PA3105	PA3091		PA0829	PA1457	PA0755	PA0857	PA2966
	PA2399	PA3104	PA3087		PA0821	PA1441	PA0751	PA0849	PA2958.1
	PA2396	PA3103	PA3082		PA0820	PA1435	PA0672	PA0841	PA2953
	PA2379	PA3092	PA3081		PA0805	PA1431	PA0668	PA0831	PA2939
	PA2378	PA3091	PA3080		PA0751	PA1430	PA0654	PA0805	PA2938
	PA2373	PA3090	PA3070		PA0747	PA1420	PA0653	PA0801	PA2937
	PA2365	PA3087	PA3069		PA0716	PA1419	PA0652	PA0792	PA2885
	PA2338	PA3082	PA3058		PA0670	PA1414	PA0613	PA0770	PA2883
	PA2320	PA3081	PA3057		PA0652	PA1372	PA0604	PA0769	PA2871
	PA2299	PA3080	PA3056		PA0642	PA1371	PA0602	PA0751	PA2867
	PA2297	PA3070	PA3046		PA0635	PA1370	PA0595	PA0747	PA2864
	PA2265	PA3069	PA3044		PA0634	PA1365	PA0585	PA0672	PA2862
	PA2264	PA3058	PA3038		PA0613	PA1359	PA0574.1	PA0668	PA2856
	PA2259	PA3056	PA3032		PA0612	PA1354	PA0541	PA0661	PA2849
	PA2250	PA3046	PA3027		PA0604	PA1342	PA0531	PA0652	PA2831
	PA2247	PA3043	PA3015		PA0595	PA1338	PA0527.1	PA0613	PA2830
	PA2210	PA3038	PA3014		PA0588	PA1337	PA0506	PA0604	PA2827
	PA2209	PA3027	PA3012		PA0572	PA1333	PA0443	PA0602	PA2826
	PA2196	PA3026	PA3006		PA0534	PA1289	PA0432	PA0595	PA2823
	PA2191	PA3023	PA3001		PA0527.1	PA1288	PA0430	PA0594	PA2809
	PA2177	PA3015	PA3000		PA0473	PA1245	PA0429	PA0585	PA2793
	PA2174	PA3014	PA2999		PA0412	PA1209	PA0412	PA0574.1	PA2792
	PA2148	PA3009	PA2991		PA0410	PA1198	PA0411	PA0541	PA2788
	PA2127	PA3006	PA2966		PA0408	PA1190	PA0410	PA0534	PA2779
	PA2122	PA3001	PA2960		PA0366	PA1177	PA0408	PA0531	PA2778
	PA2114	PA3000	PA2958.1		PA0365	PA1176	PA0391	PA0522	PA2777
	PA2079	PA2999	PA2958		PA0348	PA1175	PA0365	PA0473	PA2776
	PA2076	PA2988	PA2953		PA0340	PA1174	PA0358	PA0420	PA2765
	PA2071	PA2966	PA2939		PA0305	PA1167	PA0300	PA0410	PA2760
	PA2045	PA2960	PA2938		PA0302	PA1159	PA0283	PA0408	PA2756
	PA2042	PA2958.1	PA2937		PA0300	PA1156	PA0277	PA0365	PA2743
	PA2040	PA2953	PA2898		PA0283	PA1154	PA0276	PA0364	PA2738
	PA2037	PA2939	PA2893		PA0274	PA1151	PA0274	PA0358	PA2737
	PA2031	PA2938	PA2892		PA0260	PA1150	PA0266	PA0315	PA2711
	PA2030	PA2937	PA2885		PA0223	PA1140	PA0234	PA0302	PA2709
	PA2026	PA2931	PA2877		PA0222	PA1126	PA0223	PA0300	PA2707
	PA2022	PA2901	PA2867		PA0215	PA1123	PA0215	PA0297	PA2696
	PA2020	PA2898	PA2864		PA0214	PA1122	PA0214	PA0274	PA2693
	PA2016	PA2893	PA2862		PA0195.1	PA1074	PA0206	PA0266	PA2682
	PA2015	PA2888	PA2831		PA0195	PA1035	PA0195.1	PA0259	PA2667
	PA2011	PA2885	PA2830		PA0180	PA1032	PA0195	PA0234	PA2659
	PA2009	PA2877	PA2828		PA0179	PA1025	PA0189	PA0223	PA2652
	PA2008	PA2867	PA2826		PA0178	PA1018	PA0179	PA0219	PA2626
	PA2007	PA2865	PA2808		PA0162	PA0994	PA0171	PA0218	PA2622
	PA2006	PA2864	PA2794		PA0161	PA0984	PA0165	PA0215	PA2587
	PA2004	PA2862	PA2779		PA0160	PA0981	PA0162	PA0214	PA2577
	PA2002	PA2856	PA2778		PA0144	PA0973	PA0160	PA0206	PA2562
	PA1999	PA2849	PA2776		PA0112	PA0972	PA0119	PA0195.1	PA2557
	PA1998	PA2830	PA2765		PA0108	PA0969	PA0105	PA0195	PA2555
	PA1997	PA2828	PA2763		PA0105	PA0968	PA0094	PA0189	PA2551
	PA1991	PA2808	PA2761		PA0103	PA0965	PA0052	PA0179	PA2545
	PA1983	PA2798	PA2760		PA0102	PA0958	PA0047	PA0165	PA2544
	PA1978	PA2794	PA2758		PA0099	PA0952	PA0046	PA0160	PA2533
	PA1963	PA2793	PA2748		PA0096	PA0951	PA0045	PA0105	PA2531
	PA1951	PA2788	PA2745		PA0052	PA0938	PA0038	PA0103	PA2528
	PA1946	PA2779	PA2743		PA0049	PA0937	P3	PA0096	PA2511
	PA1945	PA2778	PA2742		PA0048	PA0934	IHMA87sr_128	PA0094	PA2507
	PA1944	PA2776	PA2741		PA0044	PA0931	IHMA87_06315	PA0062	PA2506
	PA1942	PA2763	PA2738		PA0041	PA0926	IHMA87_06307	PA0038	PA2505
	PA1941	PA2762	PA2737		PA0038	PA0921	IHMA87_06297	P6	PA2491
	PA1940	PA2760	PA2711		P37	PA0918	IHMA87_06282	P37	PA2483
	PA1921	PA2748	PA2709			PA0916	IHMA87_06280	P3	PA2482
	PA1900	PA2745	PA2707			PA0905	IHMA87_06279	IHMA87sr_107	PA2466
	PA1899	PA2743	PA2696			PA0892	IHMA87_06245	IHMA87sr_076	PA2448
	PA1898	PA2742	PA2693			PA0888	IHMA87_06242	IHMA87_06301	PA2446
	PA1881	PA2741	PA2682			PA0876	IHMA87_06240	IHMA87_06297	PA2431
	PA1871	PA2738	PA2667			PA0866	IHMA87_06239	IHMA87_06294	PA2426
	PA1869	PA2737	PA2666			PA0849	IHMA87_06214	IHMA87_06288	PA2412
	PA1838	PA2711	PA2665			PA0846	IHMA87_06208	IHMA87_06287	PA2403
	PA1835	PA2709	PA2626			PA0841	IHMA87_06202	IHMA87_06286	PA2386
	PA1821	PA2696	PA2624			PA0831	IHMA87_06201	IHMA87_06282	PA2384
	PA1803	PA2693	PA2623			PA0829	IHMA87_06200	IHMA87_06280	PA2383
	PA1802	PA2682	PA2622			PA0821	IHMA87_06190	IHMA87_06279	PA2379
	PA1800	PA2667	PA2588			PA0820	IHMA87_06186	IHMA87_06278	PA2338
	PA1794	PA2666	PA2582			PA0805	IHMA87_06185	IHMA87_06277	PA2320
	PA1763	PA2665	PA2577			PA0783	IHMA87_06180	IHMA87_06242	PA2264
	PA1762	PA2652	PA2559.1			PA0765	IHMA87_06177	IHMA87_06214	PA2259
	PA1761	PA2635	PA2557			PA0751	IHMA87_06169	IHMA87_06186	PA2250
	PA1759	PA2624	PA2555			PA0716	IHMA87_06166	IHMA87_06185	PA2246
	PA1756	PA2623	PA2552			PA0713	IHMA87_06160	IHMA87_06180	PA2233
	PA1754	PA2622	PA2551			PA0668	IHMA87_06159	IHMA87_06177	PA2210
	PA1753	PA2612	PA2546			PA0667	IHMA87_06158	IHMA87_06171	PA2209
	PA1745	PA2588	PA2544			PA0652	IHMA87_06157	IHMA87_06169	PA2174
	PA1742	PA2582	PA2543			PA0635	IHMA87_06155	IHMA87_06159	PA2172
	PA1725	PA2577	PA2533			PA0613	IHMA87_06152	IHMA87_06157	PA2171
	PA1724	PA2559.1	PA2528			PA0612	IHMA87_06146	IHMA87_06155	PA2166
	PA1723	PA2557	PA2519			PA0604	IHMA87_06141	IHMA87_06141	PA2149
	PA1722	PA2555	PA2511			PA0595	IHMA87_06135	IHMA87_06136	PA2148
	PA1721	PA2552	PA2506			PA0572	IHMA87_06133	IHMA87_06132	PA2127
	PA1720	PA2551	PA2505			PA0534	IHMA87_06128	IHMA87_06123	PA2122
	PA1719	PA2544	PA2482			PA0527.1	IHMA87_06124	IHMA87_06002	PA2116
	PA1718	PA2543	PA2476			PA0473	IHMA87_05993	IHMA87_05812	PA2114
	PA1717	PA2537	PA2446			PA0469	IHMA87_05813	IHMA87_05807	PA2076
	PA1716	PA2534	PA2444			PA0447	IHMA87_05812	IHMA87_05806	PA2072
	PA1715	PA2533	PA2443			PA0446	IHMA87_05795	IHMA87_05805	PA2071
	PA1714	PA2519	PA2403			PA0441	IHMA87_05794	IHMA87_05804	PA2041
	PA1713	PA2511	PA2398			PA0436	IHMA87_05789	IHMA87_05789	PA2031
	PA1712	PA2506	PA2384			PA0421	IHMA87_05787	IHMA87_05787	PA2025
	PA1711	PA2505	PA2379			PA0412	IHMA87_05419	IHMA87_05772	PA2021
	PA1710	PA2482	PA2378			PA0411	IHMA87_05390	IHMA87_05723	PA2011
	PA1709	PA2481	PA2373			PA0410	IHMA87_05296	IHMA87_05419	PA2009
	PA1708	PA2476	PA2338			PA0408	IHMA87_05280	IHMA87_05390	PA2006
	PA1707	PA2446	PA2322			PA0376	IHMA87_05090	IHMA87_05296	PA2004
	PA1706	PA2443	PA2320			PA0366	IHMA87_04997	IHMA87_05099	PA2003
	PA1705	PA2436	PA2297			PA0365	IHMA87_04990	IHMA87_05090	PA2002
	PA1704	PA2384	PA2264			PA0364	IHMA87_04960	IHMA87_04998	PA2001
	PA1703	PA2379	PA2262			PA0358	IHMA87_04959	IHMA87_04997	PA2000
	PA1701	PA2373	PA2259			PA0348	IHMA87_04916	IHMA87_04990	PA1999
	PA1700	PA2365	PA2250			PA0315	IHMA87_04897	IHMA87_04961	PA1998
	PA1698	PA2364	PA2248			PA0305	IHMA87_04868	IHMA87_04960	PA1991
	PA1697	PA2338	PA2247			PA0302	IHMA87_04866	IHMA87_04959	PA1987
	PA1696	PA2320	PA2246			PA0301	IHMA87_04865	IHMA87_04954	PA1978
	PA1695	PA2265	PA2210			PA0300	IHMA87_04858	IHMA87_04953	PA1963
	PA1694	PA2264	PA2209			PA0297	IHMA87_04848	IHMA87_04919	PA1959
	PA1692	PA2262	PA2195			PA0283	IHMA87_04836	IHMA87_04916	PA1941
	PA1691	PA2259	PA2191			PA0274	IHMA87_04642	IHMA87_04868	PA1937
	PA1690	PA2250	PA2177			PA0266	IHMA87_04340	IHMA87_04865	PA1931
	PA1688	PA2210	PA2175			PA0260	IHMA87_04339	IHMA87_04864	PA1930
	PA1679	PA2209	PA2174			PA0234	IHMA87_04276	IHMA87_04836	PA1900
	PA1651	PA2196	PA2173			PA0223	IHMA87_04204	IHMA87_04466	PA1898
	PA1650	PA2191	PA2172			PA0222	IHMA87_04114	IHMA87_04433	PA1881
	PA1646	PA2177	PA2171			PA0219	IHMA87_04112	IHMA87_04340	PA1877
	PA1625	PA2175	PA2169			PA0215	IHMA87_04109	IHMA87_04339	PA1869
	PA1617	PA2174	PA2149			PA0214	IHMA87_04066	IHMA87_04276	PA1855
	PA1613	PA2172	PA2148			PA0206	IHMA87_04063	IHMA87_04245	PA1838
	PA1602	PA2171	PA2147			PA0195.1	IHMA87_04057	IHMA87_04204	PA1835
	PA1601	PA2149	PA2127			PA0195	IHMA87_03808	IHMA87_04109	PA1821
	PA1586	PA2148	PA2122			PA0187	IHMA87_03749	IHMA87_04066	PA1819
	PA1585	PA2127	PA2117			PA0180	IHMA87_03741	IHMA87_04057	PA1815
	PA1581	PA2122	PA2114			PA0179	IHMA87_03740	IHMA87_04025	PA1813
	PA1580	PA2117	PA2076			PA0178	IHMA87_03586	IHMA87_03808	PA1812
	PA1579	PA2114	PA2075			PA0161	IHMA87_03384	IHMA87_03749	PA1811
	PA1571	PA2082	PA2071			PA0160	IHMA87_03362	IHMA87_03741	PA1803
	PA1567	PA2081	PA2045			PA0144	IHMA87_03165	IHMA87_03740	PA1802
	PA1554	PA2076	PA2042			PA0112	IHMA87_03085	IHMA87_03629	PA1784
	PA1551	PA2075	PA2041			PA0110	IHMA87_03028	IHMA87_03586	PA1778
	PA1545	PA2071	PA2040			PA0105	IHMA87_02929	IHMA87_03404	PA1776
	PA1542	PA2045	PA2037			PA0104	IHMA87_02907	IHMA87_03398	PA1774
	PA1528	PA2042	PA2031			PA0103	IHMA87_02881	IHMA87_03384	PA1763
	PA1524	PA2041	PA2030			PA0102	IHMA87_02850	IHMA87_03362	PA1762
	PA1519	PA2040	PA2025			PA0099	IHMA87_02689	IHMA87_03288	PA1761
	PA1518	PA2037	PA2020			PA0096	IHMA87_02434	IHMA87_03182	PA1759
	PA1515	PA2031	PA2016			PA0062	IHMA87_02421	IHMA87_03167	PA1756
	PA1514	PA2030	PA2015			PA0052	IHMA87_02419	IHMA87_03165	PA1750
	PA1513	PA2027	PA2011			PA0049	IHMA87_02388	IHMA87_03085	PA1742
	PA1507	PA2026	PA2009			PA0044	IHMA87_02379	IHMA87_03028	PA1728
	PA14sr_117	PA2025	PA2007			PA0041	IHMA87_02377	IHMA87_03026	PA1689
	PA14sr_107	PA2022	PA2006			PA0038	IHMA87_02374	IHMA87_02910	PA1687
	PA14sr_102	PA2020	PA2004			PA0011	IHMA87_02355	IHMA87_02907	PA1684
	PA14sr_095	PA2016	PA2002			P6	IHMA87_02323	IHMA87_02881	PA1683
	PA14sr_057	PA2015	PA2000				IHMA87_02214	IHMA87_02850	PA1679
	PA14sr_054	PA2011	PA1999				IHMA87_02205	IHMA87_02757	PA1674
	PA14sr_052	PA2009	PA1997				IHMA87_02157	IHMA87_02689	PA1673
	PA14sr_049	PA2007	PA1991				IHMA87_01822	IHMA87_02688	PA1650
	PA14sr_047	PA2006	PA1987				IHMA87_01809	IHMA87_02575	PA1642
	PA14sr_046	PA2004	PA1984				IHMA87_01808	IHMA87_02564	PA1638
	PA14sr_019	PA2002	PA1983				IHMA87_01796	IHMA87_02536	PA1626
	PA14sr_011	PA2000	PA1978				IHMA87_01794	IHMA87_02430	PA1617
	PA14sr_002	PA1999	PA1963				IHMA87_01792	IHMA87_02421	PA1613
	PA1464	PA1997	PA1959				IHMA87_01790	IHMA87_02419	PA1610
	PA1460	PA1991	PA1954				IHMA87_01789	IHMA87_02416	PA1604
	PA1459	PA1987	PA1951				IHMA87_01788	IHMA87_02392	PA1602
	PA1458	PA1984	PA1947				IHMA87_01787	IHMA87_02390	PA1592
	PA1457	PA1983	PA1946				IHMA87_01679	IHMA87_02382	PA1588
	PA1441	PA1978	PA1945				IHMA87_01434	IHMA87_02381	PA1582
	PA1435	PA1963	PA1944				IHMA87_01432	IHMA87_02379	PA1581
	PA1431	PA1959	PA1942				IHMA87_01109	IHMA87_02378	PA1580
	PA1430	PA1954	PA1941				IHMA87_00983	IHMA87_02377	PA1579
	PA1419	PA1951	PA1940				IHMA87_00968	IHMA87_02355	PA1576
	PA14_69510	PA1947	PA1937				IHMA87_00604	IHMA87_02323	PA1573
	PA14_61350	PA1946	PA1931				IHMA87_00561	IHMA87_02306	PA1571
	PA14_60320	PA1945	PA1921				IHMA87_00557	IHMA87_02250	PA1567
	PA14_60310	PA1944	PA1910				IHMA87_00553	IHMA87_02237	PA1565
	PA14_60300	PA1941	PA1900				IHMA87_00551	IHMA87_02229	PA1562
	PA14_60280	PA1940	PA1898				IHMA87_00550	IHMA87_02214	PA1557
	PA14_60140	PA1937	PA1881				IHMA87_00239	IHMA87_02184	PA1554
	PA14_60130	PA1921	PA1869				IHMA87_00102	IHMA87_02157	PA1551
	PA14_60120	PA1914	PA1864				IHMA87_00045	IHMA87_01852	PA1537
	PA14_60110	PA1900	PA1855					IHMA87_01822	PA1533
	PA14_60100	PA1898	PA1835					IHMA87_01809	PA1530
	PA14_60090	PA1881	PA1821					IHMA87_01808	PA1525
	PA14_59830	PA1880	PA1819					IHMA87_01796	PA1524
	PA14_59690	PA1869	PA1818					IHMA87_01794	PA1522
	PA14_59620	PA1855	PA1815					IHMA87_01790	PA1518
	PA14_59610	PA1838	PA1812					IHMA87_01789	PA1514
	PA14_59590	PA1835	PA1811					IHMA87_01788	PA1513
	PA14_59550	PA1834	PA1803					IHMA87_01787	PA1507
	PA14_59370	PA1825	PA1802					IHMA87_01679	PA1485
	PA14_59200	PA1821	PA1800					IHMA87_01434	PA1477
	PA14_59190	PA1819	PA1793					IHMA87_01159	PA1475
	PA14_58760	PA1818	PA1784					IHMA87_01127	PA1464
	PA14_54940	PA1815	PA1763					IHMA87_01109	PA1460
	PA14_54920	PA1812	PA1762					IHMA87_00984	PA1459
	PA14_53610	PA1803	PA1761					IHMA87_00983	PA1458
	PA14_53600	PA1802	PA1759					IHMA87_00969	PA1457
	PA14_53590	PA1800	PA1756					IHMA87_00968	PA1455
	PA14_52120	PA1784	PA1754					IHMA87_00967	PA1454
	PA14_51590	PA1763	PA1753					IHMA87_00696	PA1452
	PA14_51580	PA1762	PA1750					IHMA87_00613	PA1442
	PA14_51560	PA1761	PA1742					IHMA87_00604	PA1441
	PA14_51530	PA1760	PA1736					IHMA87_00585	PA1435
	PA14_51520	PA1759	PA1726					IHMA87_00557	PA1432
	PA14_49860	PA1756	PA1724					IHMA87_00552	PA1431
	PA14_49520	PA1754	PA1723					IHMA87_00551	PA1430
	PA14_49510	PA1753	PA1722					IHMA87_00550	PA1413
	PA14_49480	PA1742	PA1721					IHMA87_00102	PA1366
	PA14_49030	PA1726	PA1720					IHMA87_00034	PA1356
	PA14_46550	PA1725	PA1719					CRISPR_9repeats	PA1354
	PA14_46520	PA1724	PA1718						PA1342
	PA14_46510	PA1723	PA1717						PA1338
	PA14_43100	PA1722	PA1716						PA1337
	PA14_40750	PA1721	PA1715						PA1333
	PA14_39470	PA1720	PA1714						PA1321
	PA14_36790	PA1719	PA1713						PA1307
	PA14_35950	PA1718	PA1712						PA1300
	PA14_35940	PA1717	PA1711						PA1298
	PA14_35900	PA1716	PA1710						PA1289
	PA14_35860	PA1715	PA1709						PA1288
	PA14_35850	PA1714	PA1708						PA1248
	PA14_35830	PA1713	PA1707						PA1245
	PA14_35810	PA1712	PA1706						PA1204
	PA14_35800	PA1711	PA1705						PA1201
	PA14_35790	PA1710	PA1703						PA1198
	PA14_35770	PA1709	PA1701						PA1190
	PA14_35760	PA1708	PA1700						PA1183
	PA14_35750	PA1707	PA1699						PA1177
	PA14_35700	PA1706	PA1698						PA1176
	PA14_33330	PA1705	PA1697						PA1175
	PA14_32830	PA1704	PA1696						PA1174
	PA14_32790	PA1703	PA1695						PA1168
	PA14_31450	PA1702	PA1694						PA1164
	PA14_31240	PA1701	PA1693						PA1156
	PA14_31050	PA1700	PA1688						PA1155
	PA14_30690	PA1699	PA1687						PA1150
	PA14_30210	PA1698	PA1679						PA1126
	PA14_28870	PA1697	PA1674						PA1123
	PA14_28850	PA1696	PA1651						PA1122
	PA14_28840	PA1695	PA1650						PA1119
	PA14_28820	PA1694	PA1646						PA1117
	PA14_28770	PA1693	PA1642						PA1097
	PA14_28760	PA1692	PA1617						PA1087
	PA14_28470	PA1691	PA1613						PA1085
	PA14_28460	PA1690	PA1604						PA1080
	PA14_28260	PA1688	PA1602						PA1075
	PA14_28250	PA1687	PA1601						PA1074
	PA14_23460	PA1679	PA1588						PA1069
	PA14_23450	PA1674	PA1586						PA1065
	PA14_23440	PA1651	PA1585						PA1042
	PA14_23430	PA1650	PA1582						PA1035
	PA14_23410	PA1646	PA1581						PA1034
	PA14_23400	PA1642	PA1580						PA1004
	PA14_23390	PA1631	PA1579						PA1003
	PA14_23380	PA1617	PA1578						PA0983
	PA14_23370	PA1613	PA1576						PA0981
	PA14_23360	PA1604	PA1571						PA0973
	PA14_22550	PA1602	PA1567						PA0972
	PA14_22270	PA1588	PA1562						PA0971
	PA14_22230	PA1586	PA1557						PA0968
	PA14_22100	PA1585	PA1554						PA0966
	PA14_20530	PA1582	PA1551						PA0965
	PA14_20520	PA1581	PA1545						PA0962
	PA14_20510	PA1580	PA1542						PA0952
	PA14_18960	PA1579	PA1533						PA0934
	PA14_15610	PA1578	PA1528						PA0931
	PA14_15580	PA1576	PA1524						PA0921
	PA14_15570	PA1571	PA1519						PA0918
	PA14_15540	PA1567	PA1518						PA0916
	PA14_15490	PA1554	PA1514						PA0905.1
	PA14_15480	PA1551	PA1513						PA0905
	PA14_15475	PA1545	PA1510						PA0903
	PA14_15460	PA1542	PA1507						PA0898
	PA14_15430	PA1533	PA14sr_117						PA0892
	PA14_10980	PA1528	PA14sr_107						PA0888
	PA14_10830	PA1524	PA14sr_102						PA0876
	PA14_09460	PA1519	PA14sr_095						PA0873
	PA14_09450	PA1518	PA14sr_081						PA0870
	PA14_03360	PA1514	PA14sr_076						PA0866
	PA14_03350	PA1513	PA14sr_057						PA0865
	PA14_03166	PA1507	PA14sr_052						PA0862
	PA14_01770	PA14sr_134	PA14sr_047						PA0857
	PA14_01200	PA14sr_117	PA14sr_046						PA0849
	PA14_01140	PA14sr_107	PA14sr_019						PA0841
	PA14_00520	PA14sr_102	PA14sr_002						PA0805
	PA1354	PA14sr_095	PA1499						PA0801
	PA1342	PA14sr_081	PA1477						PA0796
	PA1338	PA14sr_057	PA1461						PA0795
	PA1337	PA14sr_049	PA1460						PA0792
	PA1333	PA14sr_047	PA1459						PA0783
	PA1317	PA14sr_046	PA1458						PA0770
	PA1295	PA14sr_019	PA1457						PA0769
	PA1289	PA14sr_011	PA1441						PA0766
	PA1288	PA14sr_002	PA1435						PA0762
	PA1287	PA1464	PA1431						PA0755
	PA1286	PA1461	PA1430						PA0751
	PA1273	PA1460	PA1421						PA0747
	PA1272	PA1459	PA1420						PA0672
	PA1271	PA1458	PA1419						PA0669
	PA1245	PA1457	PA1415						PA0668
	PA1209	PA1456	PA1414						PA0661
	PA1204	PA1441	PA1413						PA0660
	PA1200	PA1435	PA14_69510						PA0653
	PA1198	PA1432	PA14_67210						PA0652
	PA1190	PA1431	PA14_61350						PA0649
	PA1183	PA1430	PA14_61340						PA0613
	PA1182	PA1420	PA14_60320						PA0607
	PA1175	PA1419	PA14_60310						PA0604
	PA1174	PA1415	PA14_60280						PA0603
	PA1167	PA1414	PA14_60140						PA0602
	PA1159	PA1409	PA14_60130						PA0601
	PA1155	PA14_69510	PA14_60120						PA0595
	PA1147	PA14_67900	PA14_60110						PA0594
	PA1140	PA14_61350	PA14_60100						PA0588
	PA1132	PA14_61340	PA14_60090						PA0586
	PA1126	PA14_60320	PA14_60000						PA0585
	PA1123	PA14_60310	PA14_59840						PA0577
	PA1122	PA14_60300	PA14_59830						PA0574.1
	PA1119	PA14_60280	PA14_59790						PA0572
	PA1115	PA14_60140	PA14_59770						PA0554
	PA1097	PA14_60130	PA14_59630						PA0541
	PA1091	PA14_60120	PA14_59620						PA0534
	PA1086	PA14_60110	PA14_59610						PA0531
	PA1081	PA14_60100	PA14_59600						PA0527.1
	PA1079	PA14_60090	PA14_59550						PA0522
	PA1078	PA14_60000	PA14_59440						PA0482
	PA1074	PA14_59920	PA14_59370						PA0473
	PA1069	PA14_59840	PA14_59200						PA0469
	PA1035	PA14_59830	PA14_59190						PA0447
	PA1032	PA14_59790	PA14_58760						PA0444
	PA1031	PA14_59620	PA14_55050						PA0443
	PA1030.1	PA14_59610	PA14_54890						PA0441
	PA1025	PA14_59600	PA14_54870						PA0440
	PA1024	PA14_59590	PA14_54070						PA0436
	PA1019	PA14_59550	PA14_53610						PA0429
	PA1018	PA14_59370	PA14_53600						PA0420
	PA1016	PA14_59200	PA14_53590						PA0411
	PA1003	PA14_59190	PA14_53580						PA0410
	PA0988	PA14_58760	PA14_52120						PA0408
	PA0985	PA14_54950	PA14_51650						PA0376
	PA0984	PA14_54890	PA14_51590						PA0366
	PA0981	PA14_53610	PA14_51580						PA0365
	PA0974	PA14_53600	PA14_51530						PA0364
	PA0973	PA14_53590	PA14_51520						PA0359
	PA0972	PA14_53580	PA14_49860						PA0358
	PA0971	PA14_52120	PA14_49520						PA0331
	PA0970	PA14_51650	PA14_49510						PA0315
	PA0968	PA14_51590	PA14_49480						PA0312
	PA0963	PA14_51580	PA14_49030						PA0305
	PA0958	PA14_51550	PA14_49020						PA0302
	PA0952	PA14_51530	PA14_46550						PA0301
	PA0951	PA14_51520	PA14_46520						PA0300
	PA0946	PA14_51200	PA14_46510						PA0274
	PA0938	PA14_49860	PA14_43100						PA0266
	PA0937	PA14_49520	PA14_40750						PA0260
	PA0934	PA14_49510	PA14_39480						PA0259
	PA0931	PA14_49480	PA14_39470						PA0250
	PA0926	PA14_49030	PA14_37670						PA0243
	PA0921	PA14_49020	PA14_36790						PA0234
	PA0918	PA14_46550	PA14_36480						PA0223
	PA0916	PA14_46540	PA14_35940						PA0222
	PA0905	PA14_46520	PA14_35900						PA0221
	PA0904	PA14_46510	PA14_35860						PA0220
	PA0896	PA14_43250	PA14_35830						PA0219
	PA0892	PA14_43100	PA14_35820						PA0218
	PA0887	PA14_40750	PA14_35810						PA0216
	PA0876	PA14_39470	PA14_35800						PA0215
	PA0873	PA14_37670	PA14_35790						PA0214
	PA0872	PA14_36790	PA14_35760						PA0206
	PA0870	PA14_36480	PA14_35740						PA0195.1
	PA0866	PA14_36010	PA14_35700						PA0195
	PA0865	PA14_35940	PA14_33330						PA0189
	PA0849	PA14_35880	PA14_33310						PA0179
	PA0841	PA14_35860	PA14_32830						PA0178
	PA0831	PA14_35830	PA14_32820						PA0176
	PA0826	PA14_35820	PA14_32810						PA0160
	PA0822	PA14_35810	PA14_32790						PA0144
	PA0821	PA14_35800	PA14_31450						PA0141
	PA0820	PA14_35790	PA14_31050						PA0123
	PA0805	PA14_35760	PA14_30690						PA0119
	PA0783	PA14_35740	PA14_28870						PA0112
	PA0755	PA14_35700	PA14_28850						PA0105
	PA0751	PA14_33330	PA14_28840						PA0103
	PA0747	PA14_33310	PA14_28830						PA0102
	PA0714	PA14_32830	PA14_28820						PA0096
	PA0713	PA14_32810	PA14_28770						PA0094
	PA0708	PA14_32790	PA14_28580						PA0085
	PA0668	PA14_31450	PA14_28460						PA0081
	PA0667	PA14_31170	PA14_28260						PA0071
	PA0657	PA14_31160	PA14_28250						PA0062
	PA0652	PA14_31050	PA14_27700						PA0052
	PA0649	PA14_30690	PA14_23460						PA0041
	PA0646	PA14_29330	PA14_23430						PA0039
	PA0641	PA14_28870	PA14_23410						PA0038
	PA0635	PA14_28850	PA14_23400						PA0011
	PA0634	PA14_28840	PA14_23390						P6
	PA0632	PA14_28820	PA14_23380						P37
	PA0631	PA14_28770	PA14_23360						large_SRP
	PA0613	PA14_28460	PA14_22550						IHMA87sr_107
	PA0612	PA14_28260	PA14_22280						IHMA87sr_076
	PA0604	PA14_28250	PA14_22270						IHMA87_06318
	PA0601	PA14_27700	PA14_22230						IHMA87_06301
	PA0595	PA14_23460	PA14_22090						IHMA87_06299
	PA0594	PA14_23440	PA14_22080						IHMA87_06297
	PA0588	PA14_23430	PA14_20530						IHMA87_06296
	PA0577	PA14_23410	PA14_20520						IHMA87_06294
	PA0572	PA14_23400	PA14_20510						IHMA87_06288
	PA0534	PA14_23390	PA14_18960						IHMA87_06287
	PA0506	PA14_23380	PA14_15590						IHMA87_06286
	PA0473	PA14_23360	PA14_15580						IHMA87_06282
	PA0462	PA14_22550	PA14_15570						IHMA87_06281
	PA0443	PA14_22270	PA14_15540						IHMA87_06280
	PA0441	PA14_22230	PA14_15490						IHMA87_06279
	PA0436	PA14_21830	PA14_15475						IHMA87_06278
	PA0429	PA14_20530	PA14_15460						IHMA87_06277
	PA0425	PA14_20520	PA14_15430						IHMA87_06267
	PA0424	PA14_20510	PA14_10980						IHMA87_06264
	PA0412	PA14_18960	PA14_10830						IHMA87_06248
	PA0411	PA14_15590	PA14_03380						IHMA87_06242
	PA0410	PA14_15580	PA14_03360						IHMA87_06240
	PA0408	PA14_15570	PA14_03350						IHMA87_06234
	PA0365	PA14_15540	PA14_03166						IHMA87_06225
	PA0364	PA14_15490	PA14_01200						IHMA87_06221
	PA0358	PA14_15480	PA14_00980						IHMA87_06213
	PA0348	PA14_15460	PA14_00520						IHMA87_06208
	PA0326	PA14_15430	PA1380						IHMA87_06203
	PA0315	PA14_10980	PA1377						IHMA87_06202
	PA0305	PA14_10830	PA1359						IHMA87_06187
	PA0302	PA14_03380	PA1354						IHMA87_06186
	PA0301	PA14_03360	PA1353						IHMA87_06185
	PA0300	PA14_03350	PA1342						IHMA87_06180
	PA0297	PA14_03166	PA1341						IHMA87_06178
	PA0290	PA14_01200	PA1338						IHMA87_06177
	PA0283	PA14_00980	PA1337						IHMA87_06171
	PA0276	PA14_00520	PA1336						IHMA87_06169
	PA0274	PA1380	PA1333						IHMA87_06165
	PA0267	PA1377	PA1300						IHMA87_06161
	PA0266	PA1359	PA1296						IHMA87_06159
	PA0256	PA1358	PA1289						IHMA87_06158
	PA0239	PA1356	PA1288						IHMA87_06157
	PA0234	PA1354	PA1286						IHMA87_06155
	PA0233	PA1353	PA1245						IHMA87_06141
	PA0223	PA1348	PA1209						IHMA87_06139
	PA0222	PA1342	PA1205						IHMA87_06136
	PA0220	PA1341	PA1204						IHMA87_06124
	PA0219	PA1339	PA1198						IHMA87_06123
	PA0218	PA1338	PA1190						IHMA87_06119
	PA0215	PA1337	PA1183						IHMA87_06096
	PA0214	PA1336	PA1182						IHMA87_06055
	PA0195.1	PA1333	PA1177						IHMA87_06002
	PA0195	PA1323	PA1176						IHMA87_06000
	PA0190	PA1289	PA1175						IHMA87_05993
	PA0180	PA1288	PA1174						IHMA87_05813
	PA0179	PA1287	PA1173						IHMA87_05812
	PA0178	PA1286	PA1167						IHMA87_05807
	PA0165	PA1245	PA1159						IHMA87_05805
	PA0162	PA1209	PA1156						IHMA87_05804
	PA0161	PA1205	PA1155						IHMA87_05800
	PA0160	PA1204	PA1147						IHMA87_05798
	PA0148	PA1198	PA1140						IHMA87_05795
	PA0144	PA1190	PA1126						IHMA87_05789
	PA0119	PA1183	PA1123						IHMA87_05788
	PA0112	PA1182	PA1122						IHMA87_05787
	PA0110	PA1181	PA1094						IHMA87_05783
	PA0106	PA1178	PA1087						IHMA87_05776
	PA0105	PA1177	PA1086						IHMA87_05774
	PA0104	PA1176	PA1074						IHMA87_05773
	PA0103	PA1175	PA1069						IHMA87_05772
	PA0096	PA1174	PA1068						IHMA87_05737
	PA0082	PA1173	PA1036						IHMA87_05419
	PA0052	PA1167	PA1035						IHMA87_05390
	PA0047	PA1159	PA1034						IHMA87_05296
	PA0046	PA1156	PA1032						IHMA87_05135
	PA0045	PA1155	PA1030.1						IHMA87_05099
	PA0044	PA1147	PA1030						IHMA87_05098
	PA0041	PA1132	PA1019						IHMA87_05090
	PA0038	PA1126	PA1016						IHMA87_04998
	PA0011	PA1123	PA1010						IHMA87_04997
	P6	PA1122	PA1004						IHMA87_04995
	P3	PA1119	PA1003						IHMA87_04993
		PA1094	PA1001						IHMA87_04990
		PA1089	PA0988						IHMA87_04989
		PA1087	PA0985						IHMA87_04984
		PA1079	PA0981						IHMA87_04971
		PA1078	PA0980						IHMA87_04961
		PA1074	PA0974						IHMA87_04960
		PA1069	PA0973						IHMA87_04959
		PA1065	PA0972						IHMA87_04955
		PA1035	PA0971						IHMA87_04954
		PA1032	PA0968						IHMA87_04953
		PA1031	PA0965						IHMA87_04950
		PA1030.1	PA0962						IHMA87_04932
		PA1030	PA0958						IHMA87_04929
		PA1024	PA0952						IHMA87_04928
		PA1019	PA0951						IHMA87_04916
		PA1016	PA0938						IHMA87_04868
		PA1010	PA0937						IHMA87_04865
		PA1003	PA0934						IHMA87_04864
		PA0988	PA0931						IHMA87_04858
		PA0985	PA0926						IHMA87_04848
		PA0984	PA0921						IHMA87_04847
		PA0981	PA0918						IHMA87_04836
		PA0980	PA0916						IHMA87_04645
		PA0974	PA0905						IHMA87_04636
		PA0973	PA0903						IHMA87_04466
		PA0972	PA0898						IHMA87_04340
		PA0971	PA0896						IHMA87_04299
		PA0968	PA0892						IHMA87_04281
		PA0965	PA0888						IHMA87_04277
		PA0958	PA0887						IHMA87_04276
		PA0952	PA0876						IHMA87_04245
		PA0951	PA0873						IHMA87_04237
		PA0938	PA0872						IHMA87_04233
		PA0937	PA0869						IHMA87_04212
		PA0934	PA0866						IHMA87_04204
		PA0931	PA0865						IHMA87_04123
		PA0926	PA0857						IHMA87_04122
		PA0921	PA0849						IHMA87_04112
		PA0918	PA0841						IHMA87_04109
		PA0917	PA0836						IHMA87_04066
		PA0916	PA0832						IHMA87_04063
		PA0912	PA0831						IHMA87_04057
		PA0905	PA0826						IHMA87_04025
		PA0892	PA0822						IHMA87_03853
		PA0888	PA0821						IHMA87_03808
		PA0876	PA0820						IHMA87_03807
		PA0873	PA0796						IHMA87_03781
		PA0872	PA0795						IHMA87_03749
		PA0870	PA0794						IHMA87_03748
		PA0866	PA0792						IHMA87_03740
		PA0865	PA0783						IHMA87_03629
		PA0841	PA0770						IHMA87_03594
		PA0833	PA0769						IHMA87_03586
		PA0826	PA0747						IHMA87_03467
		PA0821	PA0714						IHMA87_03404
		PA0820	PA0713						IHMA87_03398
		PA0807	PA0708						IHMA87_03384
		PA0805	PA0675						IHMA87_03362
		PA0792	PA0668						IHMA87_03288
		PA0783	PA0667						IHMA87_03287
		PA0770	PA0661						IHMA87_03182
		PA0769	PA0652						IHMA87_03168
		PA0751	PA0649						IHMA87_03165
		PA0747	PA0646						IHMA87_03163
		PA0714	PA0641						IHMA87_03162
		PA0713	PA0635						IHMA87_03161
		PA0708	PA0628						IHMA87_03116
		PA0705	PA0613						IHMA87_03085
		PA0668	PA0612						IHMA87_03028
		PA0667	PA0607						IHMA87_03026
		PA0661	PA0604						IHMA87_03001
		PA0657	PA0603						IHMA87_02998
		PA0652	PA0602						IHMA87_02929
		PA0649	PA0601						IHMA87_02908
		PA0648	PA0595						IHMA87_02907
		PA0647	PA0594						IHMA87_02896
		PA0646	PA0588						IHMA87_02881
		PA0641	PA0587						IHMA87_02880
		PA0639	PA0586						IHMA87_02869
		PA0635	PA0577						IHMA87_02850
		PA0634	PA0572						IHMA87_02757
		PA0628	PA0541						IHMA87_02725
		PA0625	PA0534						IHMA87_02691
		PA0620	PA0506						IHMA87_02689
		PA0617	PA0473						IHMA87_02688
		PA0613	PA0472						IHMA87_02575
		PA0612	PA0469						IHMA87_02564
		PA0604	PA0447						IHMA87_02536
		PA0603	PA0443						IHMA87_02535
		PA0602	PA0441						IHMA87_02533
		PA0601	PA0440						IHMA87_02441
		PA0595	PA0436						IHMA87_02434
		PA0594	PA0429						IHMA87_02433
		PA0588	PA0425						IHMA87_02432
		PA0587	PA0424						IHMA87_02430
		PA0586	PA0420						IHMA87_02423
		PA0577	PA0412						IHMA87_02421
		PA0576	PA0411						IHMA87_02419
		PA0572	PA0410						IHMA87_02416
		PA0541	PA0409						IHMA87_02392
		PA0534	PA0408						IHMA87_02390
		PA0531	PA0376						IHMA87_02389
		PA0527.1	PA0366						IHMA87_02382
		PA0516	PA0365						IHMA87_02381
		PA0506	PA0364						IHMA87_02379
		PA0473	PA0359						IHMA87_02377
		PA0469	PA0348						IHMA87_02373
		PA0459	PA0331						IHMA87_02355
		PA0447	PA0326						IHMA87_02352
		PA0443	PA0315						IHMA87_02323
		PA0441	PA0305						IHMA87_02306
		PA0436	PA0302						IHMA87_02250
		PA0430	PA0301						IHMA87_02237
		PA0429	PA0300						IHMA87_02233
		PA0425	PA0297						IHMA87_02229
		PA0421	PA0291						IHMA87_02214
		PA0420	PA0283						IHMA87_02203
		PA0412	PA0276						IHMA87_02159
		PA0411	PA0274						IHMA87_02157
		PA0410	PA0266						IHMA87_02152
		PA0409	PA0259						IHMA87_01822
		PA0408	PA0249						IHMA87_01809
		PA0398	PA0234						IHMA87_01808
		PA0376	PA0229						IHMA87_01796
		PA0366	PA0223						IHMA87_01795
		PA0365	PA0222						IHMA87_01794
		PA0364	PA0219						IHMA87_01793
		PA0359	PA0218						IHMA87_01792
		PA0348	PA0215						IHMA87_01790
		PA0326	PA0214						IHMA87_01789
		PA0315	PA0195.1						IHMA87_01788
		PA0310	PA0195						IHMA87_01787
		PA0307	PA0180						IHMA87_01681
		PA0305	PA0179						IHMA87_01679
		PA0302	PA0178						IHMA87_01579
		PA0301	PA0165						IHMA87_01434
		PA0300	PA0162						IHMA87_01159
		PA0297	PA0161						IHMA87_01127
		PA0291	PA0160						IHMA87_01089
		PA0284	PA0144						IHMA87_00986
		PA0283	PA0132						IHMA87_00984
		PA0276	PA0119						IHMA87_00983
		PA0274	PA0112						IHMA87_00981
		PA0266	PA0111						IHMA87_00973
		PA0260	PA0110						IHMA87_00969
		PA0259	PA0108						IHMA87_00968
		PA0234	PA0106						IHMA87_00967
		PA0233	PA0105						IHMA87_00640
		PA0225	PA0104						IHMA87_00604
		PA0223	PA0103						IHMA87_00557
		PA0222	PA0096						IHMA87_00552
		PA0219	PA0070						IHMA87_00551
		PA0218	PA0052						IHMA87_00550
		PA0215	PA0047						IHMA87_00045
		PA0214	PA0046						IHMA87_00044
		PA0196	PA0045						IHMA87_00034
		PA0195.1	PA0044						CRISPR_9repeats
		PA0195	PA0041
		PA0190	PA0039
		PA0180	PA0038
		PA0179	PA0011
		PA0178	PA0007
		PA0165	PA0001
		PA0162	P6
		PA0161	P3
		PA0160
		PA0148
		PA0144
		PA0133
		PA0132
		PA0130
		PA0119
		PA0112
		PA0110
		PA0108
		PA0107
		PA0106
		PA0105
		PA0104
		PA0103
		PA0102
		PA0096
		PA0082
		PA0070
		PA0052
		PA0047
		PA0046
		PA0045
		PA0044
		PA0041
		PA0039
		PA0038
		PA0001
		P6
		P3

## Sheet: Figure 3ce
	p-values	PAO1_200	PAO1_400	PAO1_600	PA14_200	PA14_400	PA14_600	IHMA_200	IHMA_400	IHMA_600
GOTERM_BP_DIRECT	GO:0000027~ribosomal large subunit assembly	1	1	1	1	1	1	0,02090721276	1	1
GOTERM_BP_DIRECT	GO:0006071~glycerol metabolic process	1	1	1	1	0,08959246996	1	1	0,09940952351	0,01028132987
GOTERM_BP_DIRECT	GO:0006096~glycolytic process	1	0,01847004716	1	1	1	0,06766808278	0,03448992815	1	1
GOTERM_BP_DIRECT	GO:0006099~tricarboxylic acid cycle	1	1	1	1	0,05296885273	0,005805418969	1	1	0,08406522061
GOTERM_BP_DIRECT	GO:0006351~transcription, DNA-templated	1	1	1	0,06903244069	1	1	1	1	1
GOTERM_BP_DIRECT	GO:0006355~regulation of transcription, DNA-templated	0,03423807362	0,05195182436	0,003151135373	0,008662346792	0,08189023106	1	0,09930720317	0,04110810645	0,07788939329
GOTERM_BP_DIRECT	GO:0006412~translation	0,04946992994	1	1	1	1	0,06929787843	5,80E-18	1	1
GOTERM_BP_DIRECT	GO:0006520~cellular amino acid metabolic process	1	0,09571434271	1	1	0,08959246996	1	1	1	1
GOTERM_BP_DIRECT	GO:0006559~L-phenylalanine catabolic process	1	1	1	0,001474450738	0,002995561582	0,003270026532	1	1	1
GOTERM_BP_DIRECT	GO:0006572~tyrosine catabolic process	1	1	1	0,008841947588	0,01497052879	1	1	1	1
GOTERM_BP_DIRECT	GO:0006631~fatty acid metabolic process	1	1	0,08507234715	1	1	1	1	1	1
GOTERM_BP_DIRECT	GO:0006817~phosphate ion transport	0,03407961156	1	1	1	1	1	1	1	1
GOTERM_BP_DIRECT	GO:0006826~iron ion transport	1	1	1	1	1	0,01597697423	1	1	1
GOTERM_BP_DIRECT	GO:0006935~chemotaxis	1	1	1	1	1	1	1	1	0,0598722737
GOTERM_BP_DIRECT	GO:0008152~metabolic process	1	1	1	1	1	1	1	0,02541342362	1
GOTERM_BP_DIRECT	GO:0009263~deoxyribonucleotide biosynthetic process	1	1	1	1	0,07043948069	1	1	1	1
GOTERM_BP_DIRECT	GO:0009306~protein secretion	1	1	1	0,0276135401	1	1	1	1	1
GOTERM_BP_DIRECT	GO:0009372~quorum sensing	1	0,001305413272	0,01742112052	1	1	1	0,09293842576	0,06214297068	0,01988661025
GOTERM_BP_DIRECT	GO:0009405~pathogenesis	1,80E-06	1,11E-07	1,48E-07	2,37E-09	9,80E-06	3,26E-06	1	1	1
GOTERM_BP_DIRECT	GO:0009408~response to heat	1	1	1	1	0,07043948069	1	1	1	1
GOTERM_BP_DIRECT	GO:0015740~C4-dicarboxylate transport	1	1	1	1	1	1	1	0,05253939627	1
GOTERM_BP_DIRECT	GO:0015976~carbon utilization	1	0,07193128381	1	1	1	1	1	1	1
GOTERM_BP_DIRECT	GO:0017000~antibiotic biosynthetic process	1	0,07193128381	0,0940403687	1	1	1	1	1	1
GOTERM_BP_DIRECT	GO:0019285~glycine betaine biosynthetic process from choline	1	1	1	1	0,07043948069	1	1	1	0,05594637387
GOTERM_BP_DIRECT	GO:0019556~histidine catabolic process to glutamate and formamide	1	0,004003208253	1	1	1	1	1	1	1
GOTERM_BP_DIRECT	GO:0019557~histidine catabolic process to glutamate and formate	1	0,004003208253	1	1	1	1	1	1	1
GOTERM_BP_DIRECT	GO:0019679~propionate metabolic process, methylcitrate cycle	1	1	1	1	1	0,01597697423	1	1	1
GOTERM_BP_DIRECT	GO:0030254~protein secretion by the type III secretion system	1,92E-06	7,50E-07	0,00498243944	7,60E-14	1,20E-13	7,51E-11	1	1	1
GOTERM_BP_DIRECT	GO:0042542~response to hydrogen peroxide	1	1	1	1	1	0,01597697423	1	1	1
GOTERM_BP_DIRECT	GO:0042744~hydrogen peroxide catabolic process	1	1	1	1	1	0,01597697423	1	1	1
GOTERM_BP_DIRECT	GO:0043165~Gram-negative-bacterium-type cell outer membrane assembly	1	1	1	1	1	0,008713503033	1	1	0,02918987592
GOTERM_BP_DIRECT	GO:0043683~type IV pilus biogenesis	1	1	1	1	0,0880149864	0,09422196356	1	1	1
GOTERM_BP_DIRECT	GO:0050708~regulation of protein secretion	0,01458858583	1	0,0424005864	0,008841947588	0,01497052879	0,01597697423	1	1	1
GOTERM_BP_DIRECT	GO:0050709~negative regulation of protein secretion	1,95E-04	0,001305413272	2,82E-04	0,002653643495	0,001070578675	1,46E-04	1	1	1
GOTERM_BP_DIRECT	GO:0071978~bacterial-type flagellum-dependent swarming motility	1	1	1	1	1	1	1	1	0,08406522061
GOTERM_BP_DIRECT	GO:1900377~negative regulation of secondary metabolite biosynthetic process	1	1	0,08507234715	1	1	1	0,09293842576	0,06214297068	0,01988661025
GOTERM_BP_DIRECT	GO:1900378~positive regulation of secondary metabolite biosynthetic process	1	1	0,0681595405	1	1	1	1	1	1
GOTERM_BP_DIRECT	GO:1903506~regulation of nucleic acid-templated transcription	1	1	1	1	1	1	0,07118457276	0,05253939627	0,02354840581
KEGG_PATHWAY	pae00010:Glycolysis / Gluconeogenesis	1	0,06465833586	1	1	1	1	1	1	1
KEGG_PATHWAY	pae00020:Citrate cycle (TCA cycle)	1	0,0453513174	0,06797840647	1	0,00617928925	6,55E-05	0,02357590642	1	0,01462806429
KEGG_PATHWAY	pae00072:Synthesis and degradation of ketone bodies	1	1	0,007562296617	1	1	0,08351918276	1	1	0,01361214251
KEGG_PATHWAY	pae00190:Oxidative phosphorylation	1	1	1	1	1	1	0,02151858706	1	1
KEGG_PATHWAY	pae00250:Alanine, aspartate and glutamate metabolism	1	1	0,09498549439	1	1	1	0,09336301172	1	1
KEGG_PATHWAY	pae00280:Valine, leucine and isoleucine degradation	1	1	0,05056164766	0,05052768989	3,51E-04	2,43E-04	1	1	0,03694726032
KEGG_PATHWAY	pae00310:Lysine degradation	1	1	0,06385572567	0,08462530209	0,06408390675	0,02749025801	1	1	1
KEGG_PATHWAY	pae00350:Tyrosine metabolism	1	1	1	0,06196812298	1	1	1	1	1
KEGG_PATHWAY	pae00360:Phenylalanine metabolism	1	1	1	0,05162566837	0,0539201659	1	1	1	1
KEGG_PATHWAY	pae00380:Tryptophan metabolism	1	1	0,02470829874	1	1	0,03644411638	1	1	1
KEGG_PATHWAY	pae00410:beta-Alanine metabolism	1	1	1	1	0,04336838256	1	1	1	1
KEGG_PATHWAY	pae00440:Phosphonate and phosphinate metabolism	0,001353236814	1	1	1	1	1	1	1	1
KEGG_PATHWAY	pae00620:Pyruvate metabolism	1	1	1	1	1	0,09470763382	1	1	0,05061940846
KEGG_PATHWAY	pae00630:Glyoxylate and dicarboxylate metabolism	1	1	1	0,07408774651	1	0,01578911293	1	1	1
KEGG_PATHWAY	pae00640:Propanoate metabolism	1	1	1	1	0,02010309502	4,73E-04	1	1	0,04029330221
KEGG_PATHWAY	pae00650:Butanoate metabolism	1	1	0,02464064935	1	0,03559640278	0,02445233215	1	0,05803304545	0,01221816576
KEGG_PATHWAY	pae00680:Methane metabolism	1	1	1	1	1	0,05960289853	1	1	1
KEGG_PATHWAY	pae01100:Metabolic pathways	1	1	1	1	1	0,05069742434	1	1	1
KEGG_PATHWAY	pae01110:Biosynthesis of secondary metabolites	1	1	1	1	1	0,0102429624	1	1	1
KEGG_PATHWAY	pae01120:Microbial metabolism in diverse environments	1	0,02908659849	0,09099410847	0,007213860669	0,04279162549	6,56E-04	1	1	1
KEGG_PATHWAY	pae01130:Biosynthesis of antibiotics	1	1	1	1	1	6,02E-04	1	1	0,02224406766
KEGG_PATHWAY	pae01200:Carbon metabolism	1	0,03754042268	1	0,08626897851	0,01443529553	1,73E-06	0,04854925478	1	0,01803774342
KEGG_PATHWAY	pae01230:Biosynthesis of amino acids	1	1	1	1	1	0,0340505103	1	1	1
KEGG_PATHWAY	pae02010:ABC transporters	0,05064916649	0,06611370092	1	1	1	1,00E+00	1	0,07656840268	1
KEGG_PATHWAY	pae02020:Two-component system	1	5,66E-04	5,68E-04	0,06578902473	0,004198689619	0,05147302851	0,02724972269	0,003893296885	0,001352668396
KEGG_PATHWAY	pae02030:Bacterial chemotaxis	1	0,006740691052	0,03603650545	1	0,01120100618	1	1	0,03119393393	0,001114107689
KEGG_PATHWAY	pae03010:Ribosome	0,07280503622	1	1	1	1	1	6,73E-17	1	1

## Sheet: Figure 3d
PAO1	PA14	IHMA87		common_to_all			PAO1_uniques	PA14_uniques	IHMA87_uniques
P6	P3	CRISPR_9repeats		P6			PA5528	PA0001	CRISPR_9repeats
PA0011	P6	IHMA87_00034		PA0011			PA5368	PA0007	IHMA87_00034
PA0038	PA0001	IHMA87_00044		PA0038			PA5367	PA0070	IHMA87_00044
PA0041	PA0007	IHMA87_00045		PA0041			PA5366	PA0082	IHMA87_00045
PA0052	PA0011	IHMA87_00102		PA0052			PA5365	PA0106	IHMA87_00102
PA0096	PA0038	IHMA87_00239		PA0096			PA4726.2	PA0107	IHMA87_00239
PA0102	PA0039	IHMA87_00550		PA0102			PA4273	PA0111	IHMA87_00550
PA0103	PA0041	IHMA87_00551		PA0103			PA3910	PA0130	IHMA87_00551
PA0105	PA0044	IHMA87_00552		PA0105			PA3843	PA0132	IHMA87_00552
PA0112	PA0045	IHMA87_00553		PA0112			PA3841	PA0133	IHMA87_00553
PA0144	PA0046	IHMA87_00557		PA0144			PA3828	PA0148	IHMA87_00557
PA0160	PA0047	IHMA87_00561		PA0160			PA3806	PA0190	IHMA87_00561
PA0162	PA0052	IHMA87_00585		PA0162			PA3498	PA0196	IHMA87_00585
PA0165	PA0070	IHMA87_00604		PA0165			PA3384	PA0225	IHMA87_00604
PA0178	PA0082	IHMA87_00613		PA0178			PA3382	PA0229	IHMA87_00613
PA0179	PA0096	IHMA87_00640		PA0179			PA3381	PA0233	IHMA87_00640
PA0195	PA0102	IHMA87_00696		PA0195			PA3380	PA0239	IHMA87_00696
PA0195.1	PA0103	IHMA87_00967		PA0195.1			PA3379	PA0249	IHMA87_00967
PA0214	PA0104	IHMA87_00968		PA0214			PA3377	PA0256	IHMA87_00968
PA0215	PA0105	IHMA87_00969		PA0215			PA3376	PA0284	IHMA87_00969
PA0218	PA0106	IHMA87_00973		PA0218			PA3375	PA0290	IHMA87_00973
PA0219	PA0107	IHMA87_00981		PA0219			PA3374	PA0291	IHMA87_00981
PA0222	PA0108	IHMA87_00983		PA0222			PA3366.1	PA0307	IHMA87_00983
PA0223	PA0110	IHMA87_00984		PA0223			PA3362	PA0310	IHMA87_00984
PA0234	PA0111	IHMA87_00986		PA0234			PA3319	PA0326	IHMA87_00986
PA0260	PA0112	IHMA87_01089		PA0260			PA3296	PA0398	IHMA87_01089
PA0266	PA0119	IHMA87_01109		PA0266			PA3279	PA0409	IHMA87_01109
PA0274	PA0130	IHMA87_01127		PA0274			PA3254	PA0424	IHMA87_01127
PA0283	PA0132	IHMA87_01159		PA0283			PA3252	PA0425	IHMA87_01159
PA0297	PA0133	IHMA87_01432		PA0297			PA3250	PA0459	IHMA87_01432
PA0300	PA0144	IHMA87_01434		PA0300			PA3240	PA0462	IHMA87_01434
PA0301	PA0148	IHMA87_01579		PA0301			PA3154	PA0472	IHMA87_01579
PA0302	PA0160	IHMA87_01679		PA0302			PA3148	PA0516	IHMA87_01679
PA0305	PA0161	IHMA87_01681		PA0305			PA3133.1	PA0576	IHMA87_01681
PA0315	PA0162	IHMA87_01787		PA0315			PA2959	PA0587	IHMA87_01787
PA0358	PA0165	IHMA87_01788		PA0358			PA2882	PA0617	IHMA87_01788
PA0364	PA0178	IHMA87_01789		PA0364			PA2881	PA0620	IHMA87_01789
PA0365	PA0179	IHMA87_01790		PA0365			PA2803	PA0625	IHMA87_01790
PA0366	PA0180	IHMA87_01792		PA0366			PA2770.1	PA0628	IHMA87_01792
PA0376	PA0190	IHMA87_01793		PA0376			PA2769	PA0631	IHMA87_01793
PA0408	PA0195	IHMA87_01794		PA0408			PA2548	PA0632	IHMA87_01794
PA0410	PA0195.1	IHMA87_01795		PA0410			PA2427	PA0639	IHMA87_01795
PA0411	PA0196	IHMA87_01796		PA0411			PA1896	PA0641	IHMA87_01796
PA0412	PA0214	IHMA87_01808		PA0412			PA1895	PA0646	IHMA87_01808
PA0436	PA0215	IHMA87_01809		PA0436			PA1894	PA0647	IHMA87_01809
PA0441	PA0218	IHMA87_01822		PA0441			PA1893	PA0648	IHMA87_01822
PA0447	PA0219	IHMA87_01852		PA0447			PA1831	PA0657	IHMA87_01852
PA0469	PA0220	IHMA87_02152		PA0469			PA1627	PA0675	IHMA87_02152
PA0473	PA0222	IHMA87_02157		PA0473			PA1606	PA0705	IHMA87_02157
PA0527.1	PA0223	IHMA87_02159		PA0527.1			PA1319	PA0708	IHMA87_02159
PA0534	PA0225	IHMA87_02184		PA0534			PA1151	PA0714	IHMA87_02184
PA0572	PA0229	IHMA87_02203		PA0572			PA0846	PA0794	IHMA87_02203
PA0588	PA0233	IHMA87_02205		PA0588			PA0696	PA0807	IHMA87_02205
PA0595	PA0234	IHMA87_02214		PA0595			PA0691	PA0822	IHMA87_02214
PA0604	PA0239	IHMA87_02229		PA0604			PA0252	PA0826	IHMA87_02229
PA0613	PA0249	IHMA87_02233		PA0613			PA0099	PA0832	IHMA87_02233
PA0652	PA0256	IHMA87_02237		PA0652			PA0093	PA0833	IHMA87_02237
PA0668	PA0259	IHMA87_02250		PA0668			PA0028	PA0836	IHMA87_02250
PA0747	PA0260	IHMA87_02306		PA0747			PA0027	PA0869	IHMA87_02306
PA0751	PA0266	IHMA87_02323		PA0751			PAO1sr_022	PA0872	IHMA87_02323
PA0783	PA0267	IHMA87_02352		PA0783			PA5264	PA0887	IHMA87_02352
PA0805	PA0274	IHMA87_02355		PA0805			PA5181	PA0896	IHMA87_02355
PA0831	PA0276	IHMA87_02373		PA0831			PA5105	PA0904	IHMA87_02373
PA0841	PA0283	IHMA87_02374		PA0841			PA5104	PA0912	IHMA87_02374
PA0849	PA0284	IHMA87_02377		PA0849			PA5095	PA0917	IHMA87_02377
PA0866	PA0290	IHMA87_02378		PA0866			PA5094	PA0946	IHMA87_02378
PA0870	PA0291	IHMA87_02379		PA0870			PA5093	PA0963	IHMA87_02379
PA0876	PA0297	IHMA87_02381		PA0876			PA5092	PA0970	IHMA87_02381
PA0888	PA0300	IHMA87_02382		PA0888			PA4748	PA0974	IHMA87_02382
PA0892	PA0301	IHMA87_02388		PA0892			PA4208	PA0980	IHMA87_02388
PA0905	PA0302	IHMA87_02389		PA0905			PA4175	PA0985	IHMA87_02389
PA0916	PA0305	IHMA87_02390		PA0916			PA4148	PA0988	IHMA87_02390
PA0918	PA0307	IHMA87_02392		PA0918			PA3908	PA1001	IHMA87_02392
PA0921	PA0310	IHMA87_02416		PA0921			PA3363	PA1016	IHMA87_02416
PA0931	PA0315	IHMA87_02419		PA0931			PA3317	PA1024	IHMA87_02419
PA0934	PA0326	IHMA87_02421		PA0934			PA3182	PA1030	IHMA87_02421
PA0952	PA0331	IHMA87_02423		PA0952			PA3160	PA1031	IHMA87_02423
PA0965	PA0348	IHMA87_02430		PA0965			PA3150	PA1036	IHMA87_02430
PA0968	PA0358	IHMA87_02432		PA0968			PA3149	PA1068	IHMA87_02432
PA0972	PA0359	IHMA87_02433		PA0972			PA2591	PA1078	IHMA87_02433
PA0973	PA0364	IHMA87_02434		PA0973			PA2461	PA1079	IHMA87_02434
PA0981	PA0365	IHMA87_02441		PA0981			PA2459	PA1081	IHMA87_02441
PA1032	PA0366	IHMA87_02533		PA1032			PA2456	PA1086	IHMA87_02533
PA1035	PA0376	IHMA87_02535		PA1035			PA2439	PA1089	IHMA87_02535
PA1074	PA0398	IHMA87_02536		PA1074			PA2414	PA1091	IHMA87_02536
PA1122	PA0408	IHMA87_02564		PA1122			PA2372	PA1094	IHMA87_02564
PA1123	PA0409	IHMA87_02575		PA1123			PA2113	PA1115	IHMA87_02575
PA1126	PA0410	IHMA87_02688		PA1126			PA2112	PA1132	IHMA87_02688
PA1155	PA0411	IHMA87_02689		PA1155			PA2111	PA1147	IHMA87_02689
PA1156	PA0412	IHMA87_02691		PA1156			PA2110	PA1173	IHMA87_02691
PA1174	PA0420	IHMA87_02725		PA1174			PA1979	PA1178	IHMA87_02725
PA1175	PA0421	IHMA87_02757		PA1175			PA1939	PA1181	IHMA87_02757
PA1176	PA0424	IHMA87_02850		PA1176			PA1465	PA1182	IHMA87_02850
PA1177	PA0425	IHMA87_02869		PA1177			PA1372	PA1200	IHMA87_02869
PA1183	PA0429	IHMA87_02880		PA1183			PA1370	PA1205	IHMA87_02880
PA1190	PA0430	IHMA87_02881		PA1190			PA1369	PA1271	IHMA87_02881
PA1198	PA0436	IHMA87_02896		PA1198			PA0969	PA1272	IHMA87_02896
PA1245	PA0440	IHMA87_02907		PA1245			PA0829	PA1273	IHMA87_02907
PA1288	PA0441	IHMA87_02908		PA1288			PA0716	PA1287	IHMA87_02908
PA1289	PA0443	IHMA87_02910		PA1289			PA0670	PA1296	IHMA87_02910
PA1333	PA0447	IHMA87_02929		PA1333			PA0642	PA1323	IHMA87_02929
PA1337	PA0459	IHMA87_02998		PA1337			PA0340	PA1336	IHMA87_02998
PA1338	PA0462	IHMA87_03001		PA1338			PA0049	PA1341	IHMA87_03001
PA1342	PA0469	IHMA87_03026		PA1342			PA0048	PA1348	IHMA87_03026
PA1354	PA0472	IHMA87_03028		PA1354			PA5357	PA1353	IHMA87_03028
PA1419	PA0473	IHMA87_03085		PA1419			PA5125.1	PA1358	IHMA87_03085
PA1420	PA0506	IHMA87_03116		PA1420			PA5116	PA1377	IHMA87_03116
PA1430	PA0516	IHMA87_03161		PA1430			PA4640	PA1380	IHMA87_03161
PA1431	PA0527.1	IHMA87_03162		PA1431			PA4578	PA14_00520	IHMA87_03162
PA1432	PA0531	IHMA87_03163		PA1432			PA4554	PA14_00980	IHMA87_03163
PA1435	PA0534	IHMA87_03165		PA1435			PA4439	PA14_01140	IHMA87_03165
PA1441	PA0541	IHMA87_03167		PA1441			PA4434	PA14_01200	IHMA87_03167
PA1457	PA0572	IHMA87_03168		PA1457			PA4110	PA14_01770	IHMA87_03168
PA1459	PA0576	IHMA87_03182		PA1459			PA4002	PA14_03166	IHMA87_03182
PA1464	PA0577	IHMA87_03287		PA1464			PA3358	PA14_03350	IHMA87_03287
PA1507	PA0586	IHMA87_03288		PA1507			PA3153	PA14_03360	IHMA87_03288
PA1513	PA0587	IHMA87_03362		PA1513			PA3152	PA14_03380	IHMA87_03362
PA1514	PA0588	IHMA87_03384		PA1514			PA3111	PA14_09450	IHMA87_03384
PA1518	PA0594	IHMA87_03398		PA1518			PA2922	PA14_09460	IHMA87_03398
PA1519	PA0595	IHMA87_03404		PA1519			PA2668	PA14_10830	IHMA87_03404
PA1533	PA0601	IHMA87_03467		PA1533			PA2462	PA14_10980	IHMA87_03467
PA1542	PA0602	IHMA87_03586		PA1542			PA2109	PA14_15430	IHMA87_03586
PA1551	PA0603	IHMA87_03594		PA1551			PA2102	PA14_15460	IHMA87_03594
PA1554	PA0604	IHMA87_03629		PA1554			PA1948	PA14_15475	IHMA87_03629
PA1567	PA0607	IHMA87_03740		PA1567			PA1938	PA14_15480	IHMA87_03740
PA1571	PA0612	IHMA87_03741		PA1571			PA1874	PA14_15490	IHMA87_03741
PA1579	PA0613	IHMA87_03748		PA1579			PA1471	PA14_15540	IHMA87_03748
PA1580	PA0617	IHMA87_03749		PA1580			PA1371	PA14_15570	IHMA87_03749
PA1581	PA0620	IHMA87_03781		PA1581			PA1154	PA14_15580	IHMA87_03781
PA1588	PA0625	IHMA87_03807		PA1588			PA0994	PA14_15590	IHMA87_03807
PA1613	PA0628	IHMA87_03808		PA1613			PA0765	PA14_15610	IHMA87_03808
PA1617	PA0631	IHMA87_03853		PA1617			PA0446	PA14_18960	IHMA87_03853
PA1642	PA0632	IHMA87_04025		PA1642			PA0187	PA14_20510	IHMA87_04025
PA1650	PA0634	IHMA87_04057		PA1650				PA14_20520	IHMA87_04057
PA1679	PA0635	IHMA87_04063		PA1679				PA14_20530	IHMA87_04063
PA1742	PA0639	IHMA87_04066		PA1742				PA14_21830	IHMA87_04066
PA1759	PA0641	IHMA87_04109		PA1759				PA14_22080	IHMA87_04109
PA1761	PA0646	IHMA87_04112		PA1761				PA14_22090	IHMA87_04112
PA1762	PA0647	IHMA87_04114		PA1762				PA14_22100	IHMA87_04114
PA1763	PA0648	IHMA87_04122		PA1763				PA14_22230	IHMA87_04122
PA1784	PA0649	IHMA87_04123		PA1784				PA14_22270	IHMA87_04123
PA1800	PA0652	IHMA87_04204		PA1800				PA14_22280	IHMA87_04204
PA1802	PA0657	IHMA87_04212		PA1802				PA14_22550	IHMA87_04212
PA1812	PA0661	IHMA87_04233		PA1812				PA14_23360	IHMA87_04233
PA1821	PA0667	IHMA87_04237		PA1821				PA14_23370	IHMA87_04237
PA1835	PA0668	IHMA87_04245		PA1835				PA14_23380	IHMA87_04245
PA1855	PA0675	IHMA87_04276		PA1855				PA14_23390	IHMA87_04276
PA1869	PA0705	IHMA87_04277		PA1869				PA14_23400	IHMA87_04277
PA1881	PA0708	IHMA87_04281		PA1881				PA14_23410	IHMA87_04281
PA1898	PA0713	IHMA87_04299		PA1898				PA14_23430	IHMA87_04299
PA1900	PA0714	IHMA87_04339		PA1900				PA14_23440	IHMA87_04339
PA1937	PA0747	IHMA87_04340		PA1937				PA14_23450	IHMA87_04340
PA1941	PA0751	IHMA87_04433		PA1941				PA14_23460	IHMA87_04433
PA1946	PA0755	IHMA87_04466		PA1946				PA14_27700	IHMA87_04466
PA1959	PA0769	IHMA87_04636		PA1959				PA14_28250	IHMA87_04636
PA1963	PA0770	IHMA87_04642		PA1963				PA14_28260	IHMA87_04642
PA1978	PA0783	IHMA87_04645		PA1978				PA14_28460	IHMA87_04645
PA1984	PA0792	IHMA87_04836		PA1984				PA14_28470	IHMA87_04836
PA1987	PA0794	IHMA87_04847		PA1987				PA14_28580	IHMA87_04847
PA1991	PA0795	IHMA87_04848		PA1991				PA14_28760	IHMA87_04848
PA1999	PA0796	IHMA87_04858		PA1999				PA14_28770	IHMA87_04858
PA2000	PA0805	IHMA87_04864		PA2000				PA14_28820	IHMA87_04864
PA2002	PA0807	IHMA87_04865		PA2002				PA14_28830	IHMA87_04865
PA2004	PA0820	IHMA87_04866		PA2004				PA14_28840	IHMA87_04866
PA2006	PA0821	IHMA87_04868		PA2006				PA14_28850	IHMA87_04868
PA2031	PA0822	IHMA87_04897		PA2031				PA14_28870	IHMA87_04897
PA2041	PA0826	IHMA87_04916		PA2041				PA14_29330	IHMA87_04916
PA2071	PA0831	IHMA87_04919		PA2071				PA14_30210	IHMA87_04919
PA2076	PA0832	IHMA87_04928		PA2076				PA14_30690	IHMA87_04928
PA2114	PA0833	IHMA87_04929		PA2114				PA14_31050	IHMA87_04929
PA2122	PA0836	IHMA87_04932		PA2122				PA14_31160	IHMA87_04932
PA2127	PA0841	IHMA87_04950		PA2127				PA14_31170	IHMA87_04950
PA2171	PA0849	IHMA87_04953		PA2171				PA14_31240	IHMA87_04953
PA2172	PA0857	IHMA87_04954		PA2172				PA14_31450	IHMA87_04954
PA2209	PA0865	IHMA87_04955		PA2209				PA14_32790	IHMA87_04955
PA2210	PA0866	IHMA87_04959		PA2210				PA14_32810	IHMA87_04959
PA2250	PA0869	IHMA87_04960		PA2250				PA14_32820	IHMA87_04960
PA2259	PA0870	IHMA87_04961		PA2259				PA14_32830	IHMA87_04961
PA2264	PA0872	IHMA87_04971		PA2264				PA14_33310	IHMA87_04971
PA2379	PA0873	IHMA87_04984		PA2379				PA14_33330	IHMA87_04984
PA2384	PA0876	IHMA87_04989		PA2384				PA14_35700	IHMA87_04989
PA2482	PA0887	IHMA87_04990		PA2482				PA14_35740	IHMA87_04990
PA2505	PA0888	IHMA87_04993		PA2505				PA14_35750	IHMA87_04993
PA2511	PA0892	IHMA87_04995		PA2511				PA14_35760	IHMA87_04995
PA2533	PA0896	IHMA87_04997		PA2533				PA14_35770	IHMA87_04997
PA2622	PA0898	IHMA87_04998		PA2622				PA14_35790	IHMA87_04998
PA2682	PA0903	IHMA87_05090		PA2682				PA14_35800	IHMA87_05090
PA2693	PA0904	IHMA87_05098		PA2693				PA14_35810	IHMA87_05098
PA2709	PA0905	IHMA87_05099		PA2709				PA14_35820	IHMA87_05099
PA2742	PA0912	IHMA87_05135		PA2742				PA14_35830	IHMA87_05135
PA2743	PA0916	IHMA87_05280		PA2743				PA14_35850	IHMA87_05280
PA2760	PA0917	IHMA87_05296		PA2760				PA14_35860	IHMA87_05296
PA2776	PA0918	IHMA87_05390		PA2776				PA14_35880	IHMA87_05390
PA2779	PA0921	IHMA87_05419		PA2779				PA14_35900	IHMA87_05419
PA2808	PA0926	IHMA87_05723		PA2808				PA14_35940	IHMA87_05723
PA2830	PA0931	IHMA87_05737		PA2830				PA14_35950	IHMA87_05737
PA2862	PA0934	IHMA87_05772		PA2862				PA14_36010	IHMA87_05772
PA2864	PA0937	IHMA87_05773		PA2864				PA14_36480	IHMA87_05773
PA2867	PA0938	IHMA87_05774		PA2867				PA14_36790	IHMA87_05774
PA2885	PA0946	IHMA87_05776		PA2885				PA14_37670	IHMA87_05776
PA2898	PA0951	IHMA87_05783		PA2898				PA14_39470	IHMA87_05783
PA2937	PA0952	IHMA87_05787		PA2937				PA14_39480	IHMA87_05787
PA2938	PA0958	IHMA87_05788		PA2938				PA14_40750	IHMA87_05788
PA2939	PA0962	IHMA87_05789		PA2939				PA14_43100	IHMA87_05789
PA2958.1	PA0963	IHMA87_05794		PA2958.1				PA14_43250	IHMA87_05794
PA2999	PA0965	IHMA87_05795		PA2999				PA14_46510	IHMA87_05795
PA3001	PA0968	IHMA87_05798		PA3001				PA14_46520	IHMA87_05798
PA3009	PA0970	IHMA87_05800		PA3009				PA14_46540	IHMA87_05800
PA3015	PA0971	IHMA87_05804		PA3015				PA14_46550	IHMA87_05804
PA3027	PA0972	IHMA87_05805		PA3027				PA14_49020	IHMA87_05805
PA3058	PA0973	IHMA87_05806		PA3058				PA14_49030	IHMA87_05806
PA3069	PA0974	IHMA87_05807		PA3069				PA14_49480	IHMA87_05807
PA3080	PA0980	IHMA87_05812		PA3080				PA14_49510	IHMA87_05812
PA3081	PA0981	IHMA87_05813		PA3081				PA14_49520	IHMA87_05813
PA3082	PA0984	IHMA87_05993		PA3082				PA14_49860	IHMA87_05993
PA3087	PA0985	IHMA87_06000		PA3087				PA14_51200	IHMA87_06000
PA3088	PA0988	IHMA87_06002		PA3088				PA14_51520	IHMA87_06002
PA3103	PA1001	IHMA87_06055		PA3103				PA14_51530	IHMA87_06055
PA3104	PA1003	IHMA87_06096		PA3104				PA14_51550	IHMA87_06096
PA3115	PA1004	IHMA87_06119		PA3115				PA14_51560	IHMA87_06119
PA3181	PA1010	IHMA87_06123		PA3181				PA14_51580	IHMA87_06123
PA3186	PA1016	IHMA87_06124		PA3186				PA14_51590	IHMA87_06124
PA3190	PA1018	IHMA87_06128		PA3190				PA14_51650	IHMA87_06128
PA3193	PA1019	IHMA87_06132		PA3193				PA14_52120	IHMA87_06132
PA3200	PA1024	IHMA87_06133		PA3200				PA14_53580	IHMA87_06133
PA3215	PA1025	IHMA87_06135		PA3215				PA14_53590	IHMA87_06135
PA3217	PA1030	IHMA87_06136		PA3217				PA14_53600	IHMA87_06136
PA3223	PA1030.1	IHMA87_06139		PA3223				PA14_53610	IHMA87_06139
PA3235	PA1031	IHMA87_06141		PA3235				PA14_54070	IHMA87_06141
PA3280	PA1032	IHMA87_06146		PA3280				PA14_54870	IHMA87_06146
PA3299	PA1034	IHMA87_06152		PA3299				PA14_54890	IHMA87_06152
PA3307	PA1035	IHMA87_06155		PA3305.1				PA14_54920	IHMA87_06155
PA3340	PA1036	IHMA87_06157		PA3307				PA14_54940	IHMA87_06157
PA3343	PA1065	IHMA87_06158		PA3340				PA14_54950	IHMA87_06158
PA3350	PA1068	IHMA87_06159		PA3343				PA14_55050	IHMA87_06159
PA3366	PA1069	IHMA87_06160		PA3350				PA14_58760	IHMA87_06160
PA3385	PA1074	IHMA87_06161		PA3366				PA14_59190	IHMA87_06161
PA3386	PA1078	IHMA87_06165		PA3385				PA14_59200	IHMA87_06165
PA3422	PA1079	IHMA87_06166		PA3386				PA14_59370	IHMA87_06166
PA3450	PA1081	IHMA87_06169		PA3422				PA14_59440	IHMA87_06169
PA3472	PA1086	IHMA87_06171		PA3450				PA14_59550	IHMA87_06171
PA3477	PA1087	IHMA87_06177		PA3472				PA14_59590	IHMA87_06177
PA3479	PA1089	IHMA87_06178		PA3477				PA14_59600	IHMA87_06178
PA3519	PA1091	IHMA87_06180		PA3479				PA14_59610	IHMA87_06180
PA3534	PA1094	IHMA87_06185		PA3519				PA14_59620	IHMA87_06185
PA3535	PA1097	IHMA87_06186		PA3534				PA14_59630	IHMA87_06186
PA3537	PA1115	IHMA87_06187		PA3535				PA14_59690	IHMA87_06187
PA3568	PA1119	IHMA87_06190		PA3537				PA14_59770	IHMA87_06190
PA3595	PA1122	IHMA87_06200		PA3568				PA14_59790	IHMA87_06200
PA3602	PA1123	IHMA87_06201		PA3595				PA14_59830	IHMA87_06201
PA3621	PA1126	IHMA87_06202		PA3602				PA14_59840	IHMA87_06202
PA3622	PA1132	IHMA87_06203		PA3621				PA14_59920	IHMA87_06203
PA3688	PA1140	IHMA87_06208		PA3622				PA14_60000	IHMA87_06208
PA3691	PA1147	IHMA87_06213		PA3688				PA14_60090	IHMA87_06213
PA3710	PA1155	IHMA87_06214		PA3691				PA14_60100	IHMA87_06214
PA3724	PA1156	IHMA87_06221		PA3710				PA14_60110	IHMA87_06221
PA3753	PA1159	IHMA87_06225		PA3724				PA14_60120	IHMA87_06225
PA3755	PA1167	IHMA87_06234		PA3753				PA14_60130	IHMA87_06234
PA3756	PA1173	IHMA87_06239		PA3755				PA14_60140	IHMA87_06239
PA3771	PA1174	IHMA87_06240		PA3756				PA14_60280	IHMA87_06240
PA3779	PA1175	IHMA87_06242		PA3771				PA14_60300	IHMA87_06242
PA3789	PA1176	IHMA87_06245		PA3779				PA14_60310	IHMA87_06245
PA3790	PA1177	IHMA87_06248		PA3789				PA14_60320	IHMA87_06248
PA3801	PA1178	IHMA87_06264		PA3790				PA14_61340	IHMA87_06264
PA3807	PA1181	IHMA87_06267		PA3801				PA14_61350	IHMA87_06267
PA3808	PA1182	IHMA87_06277		PA3807				PA14_67210	IHMA87_06277
PA3835	PA1183	IHMA87_06278		PA3808				PA14_67900	IHMA87_06278
PA3836	PA1190	IHMA87_06279		PA3835				PA14_69510	IHMA87_06279
PA3846	PA1198	IHMA87_06280		PA3836				PA1409	IHMA87_06280
PA3858	PA1200	IHMA87_06281		PA3846				PA1415	IHMA87_06281
PA3865	PA1204	IHMA87_06282		PA3858				PA1456	IHMA87_06282
PA3921	PA1205	IHMA87_06286		PA3865				PA1461	IHMA87_06286
PA3922	PA1209	IHMA87_06287		PA3921				PA1499	IHMA87_06287
PA3923	PA1245	IHMA87_06288		PA3922				PA14sr_002	IHMA87_06288
PA3928	PA1271	IHMA87_06294		PA3923				PA14sr_011	IHMA87_06294
PA3930	PA1272	IHMA87_06296		PA3928				PA14sr_019	IHMA87_06296
PA3931	PA1273	IHMA87_06297		PA3930				PA14sr_046	IHMA87_06297
PA3940	PA1286	IHMA87_06299		PA3931				PA14sr_047	IHMA87_06299
PA3959	PA1287	IHMA87_06301		PA3940				PA14sr_049	IHMA87_06301
PA3966	PA1288	IHMA87_06307		PA3959				PA14sr_052	IHMA87_06307
PA4001	PA1289	IHMA87_06315		PA3966				PA14sr_054	IHMA87_06315
PA4009	PA1295	IHMA87_06318		PA4001				PA14sr_057	IHMA87_06318
PA4021	PA1296	IHMA87sr_076		PA4009				PA14sr_076	IHMA87sr_076
PA4023	PA1300	IHMA87sr_107		PA4021				PA14sr_081	IHMA87sr_107
PA4033	PA1317	IHMA87sr_128		PA4023				PA14sr_095	IHMA87sr_128
PA4070	PA1323	large_SRP		PA4033				PA14sr_102	large_SRP
PA4094	PA1333	P3		PA4070				PA14sr_107	P37
PA4130	PA1336	P37		PA4094				PA14sr_117	PA0062
PA4131	PA1337	P6		PA4130				PA14sr_134	PA0071
PA4133	PA1338	PA0011		PA4131				PA1515	PA0081
PA4137	PA1339	PA0038		PA4133				PA1528	PA0085
PA4147	PA1341	PA0039		PA4137				PA1586	PA0094
PA4153	PA1342	PA0041		PA4147				PA1601	PA0123
PA4154	PA1348	PA0045		PA4153				PA1625	PA0141
PA4184	PA1353	PA0046		PA4154				PA1631	PA0171
PA4204	PA1354	PA0047		PA4184				PA1646	PA0176
PA4209	PA1356	PA0052		PA4204				PA1690	PA0189
PA4235	PA1358	PA0062		PA4209				PA1691	PA0206
PA4236	PA1359	PA0071		PA4235				PA1692	PA0216
PA4271	PA1377	PA0081		PA4236				PA1693	PA0221
PA4272	PA1380	PA0085		PA4271				PA1701	PA0243
PA4279	PA14_00520	PA0094		PA4272				PA1702	PA0250
PA4290	PA14_00980	PA0096		PA4279				PA1704	PA0277
PA4296	PA14_01140	PA0102		PA4290				PA1718	PA0312
PA4304	PA14_01200	PA0103		PA4296				PA1719	PA0391
PA4306	PA14_01770	PA0105		PA4304				PA1720	PA0432
PA4315	PA14_03166	PA0112		PA4306				PA1722	PA0444
PA4337	PA14_03350	PA0119		PA4315				PA1723	PA0482
PA4366	PA14_03360	PA0123		PA4337				PA1724	PA0522
PA4378	PA14_03380	PA0141		PA4366				PA1725	PA0554
PA4431	PA14_09450	PA0144		PA4378				PA1736	PA0574.1
PA4436	PA14_09460	PA0160		PA4431				PA1745	PA0585
PA4462	PA14_10830	PA0162		PA4436				PA1753	PA0653
PA4465	PA14_10980	PA0165		PA4462				PA1754	PA0654
PA4466	PA14_15430	PA0171		PA4465				PA1760	PA0660
PA4498	PA14_15460	PA0176		PA4466				PA1794	PA0669
PA4500	PA14_15475	PA0178		PA4498				PA1825	PA0672
PA4501	PA14_15480	PA0179		PA4500				PA1864	PA0762
PA4520	PA14_15490	PA0189		PA4501				PA1880	PA0766
PA4545	PA14_15540	PA0195		PA4520				PA1910	PA0767
PA4557	PA14_15570	PA0195.1		PA4545				PA1914	PA0801
PA4567	PA14_15580	PA0206		PA4557				PA1921	PA0806
PA4568	PA14_15590	PA0214		PA4567				PA1942	PA0862
PA4571	PA14_15610	PA0215		PA4568				PA1944	PA0905.1
PA4587	PA14_18960	PA0216		PA4571				PA1947	PA0966
PA4588	PA14_20510	PA0218		PA4587				PA1951	PA0976
PA4589	PA14_20520	PA0219		PA4588				PA1954	PA0983
PA4590	PA14_20530	PA0220		PA4589				PA1983	PA1011
PA4594	PA14_21830	PA0221		PA4590				PA2008	PA1042
PA4596	PA14_22080	PA0222		PA4594				PA2015	PA1075
PA4605	PA14_22090	PA0223		PA4596				PA2016	PA1080
PA4606	PA14_22100	PA0234		PA4605				PA2022	PA1085
PA4621	PA14_22230	PA0243		PA4606				PA2027	PA1116
PA4629	PA14_22270	PA0250		PA4621				PA2037	PA1117
PA4633	PA14_22280	PA0259		PA4629				PA2075	PA1150
PA4654	PA14_22550	PA0260		PA4633				PA2079	PA1164
PA4704.1	PA14_23360	PA0266		PA4654				PA2081	PA1168
PA4704.2	PA14_23370	PA0274		PA4704.1				PA2082	PA1201
PA4712	PA14_23380	PA0276		PA4704.2				PA2117	PA1248
PA4726.11	PA14_23390	PA0277		PA4712				PA2147	PA1298
PA4785	PA14_23400	PA0283		PA4726.11				PA2169	PA1307
PA4787	PA14_23410	PA0297		PA4785				PA2173	PA1320
PA4801	PA14_23430	PA0300		PA4787				PA2175	PA1321
PA4853	PA14_23440	PA0301		PA4801				PA2195	PA1365
PA4870	PA14_23450	PA0302		PA4853				PA2196	PA1366
PA4880	PA14_23460	PA0305		PA4870				PA2247	PA1442
PA4904	PA14_27700	PA0312		PA4880				PA2248	PA1452
PA4913	PA14_28250	PA0315		PA4904				PA2262	PA1454
PA4935	PA14_28260	PA0331		PA4913				PA2265	PA1455
PA4940	PA14_28460	PA0358		PA4935				PA2297	PA1475
PA4942	PA14_28470	PA0359		PA4940				PA2299	PA1485
PA4943	PA14_28580	PA0364		PA4942				PA2322	PA1517
PA4944	PA14_28760	PA0365		PA4943				PA2364	PA1522
PA4964	PA14_28770	PA0366		PA4944				PA2365	PA1525
PA4973	PA14_28820	PA0376		PA4964				PA2378	PA1530
PA4985	PA14_28830	PA0391		PA4973				PA2396	PA1537
PA4986	PA14_28840	PA0408		PA4985				PA2398	PA1550
PA5000	PA14_28850	PA0410		PA4986				PA2399	PA1552
PA5001	PA14_28870	PA0411		PA5000				PA2444	PA1552.1
PA5015	PA14_29330	PA0412		PA5001				PA2534	PA1565
PA5016	PA14_30210	PA0420		PA5015				PA2537	PA1573
PA5036	PA14_30690	PA0429		PA5016				PA2541	PA1592
PA5044	PA14_31050	PA0430		PA5036				PA2542	PA1594
PA5056	PA14_31160	PA0432		PA5044				PA2543	PA1610
PA5060	PA14_31170	PA0436		PA5056				PA2546	PA1626
PA5061	PA14_31240	PA0440		PA5060				PA2552	PA1638
PA5082	PA14_31450	PA0441		PA5061				PA2559.1	PA1673
PA5098	PA14_32790	PA0443		PA5082				PA2600	PA1683
PA5099	PA14_32810	PA0444		PA5098				PA2612	PA1684
PA5100	PA14_32820	PA0447		PA5099				PA2620	PA1689
PA5112	PA14_32830	PA0469		PA5100				PA2623	PA1728
PA5119	PA14_33310	PA0473		PA5112				PA2663	PA1769
PA5125	PA14_33330	PA0482		PA5119				PA2664	PA1774
PA5137	PA14_35700	PA0506		PA5125				PA2666	PA1776
PA5138	PA14_35740	PA0522		PA5137				PA2745	PA1778
PA5139	PA14_35750	PA0527.1		PA5138				PA2748	PA1790
PA5152	PA14_35760	PA0531		PA5139				PA2758	PA1791
PA5153	PA14_35770	PA0534		PA5152				PA2761	PA1813
PA5167	PA14_35790	PA0541		PA5153				PA2762	PA1830
PA5180	PA14_35800	PA0554		PA5167				PA2763	PA1877
PA5300	PA14_35810	PA0572		PA5180				PA2797	PA1897
PA5301	PA14_35820	PA0574.1		PA5300				PA2798	PA1930
PA5302	PA14_35830	PA0577		PA5301				PA2820	PA1964
PA5303	PA14_35850	PA0585		PA5302				PA2828	PA2001
PA5313	PA14_35860	PA0586		PA5303				PA2865	PA2003
PA5314	PA14_35880	PA0588		PA5313				PA2877	PA2005
PA5316	PA14_35900	PA0594		PA5314				PA2888	PA2021
PA5336	PA14_35940	PA0595		PA5316				PA2892	PA2072
PA5347	PA14_35950	PA0601		PA5336				PA2893	PA2116
PA5348	PA14_36010	PA0602		PA5347				PA2931	PA2166
PA5351	PA14_36480	PA0603		PA5348				PA2944	PA2233
PA5363	PA14_36790	PA0604		PA5351				PA2958	PA2291
PA5369	PA14_37670	PA0607		PA5363				PA2969	PA2383
PA5373	PA14_39470	PA0613		PA5369				PA2988	PA2386
PA5375	PA14_39480	PA0649		PA5373				PA2991	PA2412
PA5378	PA14_40750	PA0652		PA5375				PA2992	PA2426
PA5429	PA14_43100	PA0653		PA5378				PA3003	PA2431
PA5435	PA14_43250	PA0654		PA5429				PA3007	PA2448
PA5445	PA14_46510	PA0660		PA5435				PA3014	PA2466
PA5453	PA14_46520	PA0661		PA5445				PA3018	PA2483
PA5472	PA14_46540	PA0668		PA5453				PA3023	PA2491
PA5490	PA14_46550	PA0669		PA5472				PA3024	PA2495
PA5491	PA14_49020	PA0672		PA5490				PA3026	PA2507
PA5492.1	PA14_49030	PA0747		PA5491				PA3028	PA2531
PA5496	PA14_49480	PA0751		PA5492.1				PA3043	PA2545
PA5503	PA14_49510	PA0755		PA5496				PA3046	PA2562
PA5505	PA14_49520	PA0762		PA5503				PA3056	PA2587
PA5519	PA14_49860	PA0766		PA5505				PA3057	PA2629
PA5523	PA14_51200	PA0767		PA5519				PA3090	PA2659
PA5526	PA14_51520	PA0769		PA5523				PA3167	PA2756
PA5530	PA14_51530	PA0770		PA5526				PA3169	PA2777
PA5545	PA14_51550	PA0783		PA5530				PA3172	PA2792
PAO1sr_001a	PA14_51560	PA0792		PA5545				PA3187	PA2795
PAO1sr_005	PA14_51580	PA0795		PAO1sr_001a				PA3195	PA2809
PAO1sr_009	PA14_51590	PA0796		PAO1sr_005				PA3199	PA2823
PAO1sr_012	PA14_51650	PA0801		PAO1sr_009				PA3208	PA2827
PAO1sr_037	PA14_52120	PA0805		PAO1sr_012				PA3230	PA2851
PAO1sr_062	PA14_53580	PA0806		PAO1sr_037				PA3244	PA2871
PAO1sr_063	PA14_53590	PA0831		PAO1sr_062				PA3270	PA2883
PAO1sr_092	PA14_53600	PA0841		PAO1sr_063				PA3290	PA2911
PAO1sr_093	PA14_53610	PA0849		PAO1sr_092				PA3291	PA2950
PAO1sr_118	PA14_54070	PA0857		PAO1sr_093				PA3311	PA2952
PAO1sr_139	PA14_54870	PA0862		PAO1sr_118				PA3341	PA2967
PAO1sr_140	PA14_54890	PA0865		PAO1sr_139				PA3348	PA2972
PAO1sr_151	PA14_54920	PA0866		PAO1sr_140				PA3357	PA3047
PAO1sr_156	PA14_54940	PA0870		PAO1sr_151				PA3365	PA3055
PA0044	PA14_54950	PA0873		PAO1sr_156				PA3392	PA3108
PA0104	PA14_55050	PA0876						PA3393	PA3112
PA0108	PA14_58760	PA0888						PA3399	PA3123
PA0110	PA14_59190	PA0892						PA3413	PA3161
PA0161	PA14_59200	PA0898						PA3437	PA3162
PA0180	PA14_59370	PA0903						PA3458	PA3179
PA0267	PA14_59440	PA0905						PA3463	PA3216
PA0348	PA14_59550	PA0905.1						PA3478	PA3239
PA0421	PA14_59590	PA0916						PA3494	PA3259.1
PA0612	PA14_59600	PA0918						PA3520	PA3323
PA0634	PA14_59610	PA0921						PA3531	PA3347
PA0635	PA14_59620	PA0931						PA3532	PA3369
PA0667	PA14_59630	PA0934						PA3535.1	PA3397
PA0713	PA14_59690	PA0952						PA3560	PA3410
PA0820	PA14_59770	PA0962						PA3570	PA3419
PA0821	PA14_59790	PA0965						PA3574	PA3420
PA0926	PA14_59830	PA0966						PA3594	PA3427
PA0937	PA14_59840	PA0968						PA3597	PA3438
PA0938	PA14_59920	PA0971						PA3630	PA3454
PA0951	PA14_60000	PA0972						PA3645	PA3464
PA0958	PA14_60090	PA0973						PA3690	PA3530
PA0984	PA14_60100	PA0976						PA3692	PA3539
PA1018	PA14_60110	PA0981						PA3712	PA3546
PA1019	PA14_60120	PA0983						PA3729	PA3581
PA1025	PA14_60130	PA1003						PA3743	PA3600
PA1030.1	PA14_60140	PA1004						PA3744	PA3635
PA1140	PA14_60280	PA1010						PA3784	PA3636
PA1159	PA14_60300	PA1011						PA3785	PA3654
PA1167	PA14_60310	PA1032						PA3797	PA3655
PA1209	PA14_60320	PA1034						PA3802	PA3657
PA1286	PA14_61340	PA1035						PA3809	PA3661
PA1359	PA14_61350	PA1042						PA3810	PA3663
PA1414	PA14_67210	PA1065						PA3860	PA3700
PA1510	PA14_67900	PA1069						PA3866	PA3713
PA1545	PA14_69510	PA1074						PA3919	PA3731
PA1578	PA1409	PA1075						PA3924	PA3736
PA1651	PA1413	PA1080						PA3965	PA3741
PA1694	PA1414	PA1085						PA3967	PA3742
PA1695	PA1415	PA1087						PA3988	PA3746
PA1696	PA1419	PA1097						PA3992	PA3792
PA1697	PA1420	PA1116						PA4016	PA3795
PA1698	PA1421	PA1117						PA4061	PA3799
PA1699	PA1430	PA1119						PA4082	PA3813
PA1700	PA1431	PA1122						PA4091	PA3815
PA1703	PA1432	PA1123						PA4156	PA3903
PA1705	PA1435	PA1126						PA4157	PA3952
PA1706	PA1441	PA1150						PA4168	PA3978
PA1707	PA1456	PA1155						PA4185	PA4008
PA1708	PA1457	PA1156						PA4200	PA4066
PA1709	PA1458	PA1164						PA4212	PA4069
PA1710	PA1459	PA1168						PA4278	PA4078
PA1711	PA1460	PA1174						PA4282	PA4093
PA1712	PA1461	PA1175						PA4303	PA4126
PA1713	PA1464	PA1176						PA4307	PA4171
PA1714	PA1477	PA1177						PA4338	PA4172
PA1715	PA1499	PA1183						PA4345	PA4176
PA1716	PA14sr_002	PA1190						PA4367	PA4239
PA1717	PA14sr_011	PA1198						PA4390	PA4240
PA1721	PA14sr_019	PA1201						PA4408	PA4245
PA1726	PA14sr_046	PA1204						PA4445	PA4248
PA1793	PA14sr_047	PA1245						PA4456	PA4250
PA1818	PA14sr_049	PA1248						PA4475	PA4251
PA1834	PA14sr_052	PA1288						PA4477	PA4253
PA1871	PA14sr_054	PA1289						PA4484	PA4254
PA1940	PA14sr_057	PA1295						PA4510	PA4258
PA1945	PA14sr_076	PA1298						PA4513	PA4259
PA1997	PA14sr_081	PA1300						PA4521	PA4260
PA2007	PA14sr_095	PA1307						PA4537	PA4262
PA2020	PA14sr_102	PA1317						PA4538	PA4263
PA2026	PA14sr_107	PA1320						PA4541	PA4264
PA2030	PA14sr_117	PA1321						PA4542	PA4266
PA2040	PA14sr_134	PA1333						PA4579	PA4268
PA2042	PA1507	PA1337						PA4593	PA4270.1
PA2045	PA1510	PA1338						PA4599	PA4275
PA2177	PA1513	PA1339						PA4603	PA4276.1
PA2191	PA1514	PA1342						PA4608	PA4286
PA2373	PA1515	PA1354						PA4614	PA4292
PA2443	PA1518	PA1356						PA4626	PA4294
PA2476	PA1519	PA1365						PA4632	PA4295
PA2519	PA1524	PA1366						PA4638	PA4314
PA2582	PA1528	PA1413						PA4641	PA4316
PA2588	PA1533	PA1419						PA4642	PA4361
PA2624	PA1542	PA1420						PA4648	PA4370
PA2635	PA1545	PA1421						PA4649	PA4381
PA2665	PA1551	PA1430						PA4667	PA4400
PA2794	PA1554	PA1431						PA4679	PA4404
PA3006	PA1557	PA1432						PA4698	PA4406
PA3012	PA1562	PA1435						PA4704	PA4421
PA3120	PA1567	PA1441						PA4727	PA4432
PA3139	PA1571	PA1442						PA4729	PA4437
PA3264	PA1576	PA1452						PA4732	PA4438
PA3305.1	PA1578	PA1454						PA4747	PA4454
PA3306	PA1579	PA1455						PA4760	PA4463
PA3312	PA1580	PA1457						PA4770	PA4464
PA3383	PA1581	PA1458						PA4804	PA4492
PA3460	PA1582	PA1459						PA4813	PA4495
PA3549	PA1585	PA1460						PA4829	PA4502
PA3723	PA1586	PA1464						PA4837	PA4506
PA3837	PA1588	PA1475						PA4881	PA4522
PA3842	PA1601	PA1477						PA4934	PA4555
PA3865.1	PA1602	PA1485						PA4945	PA4556
PA4024	PA1604	PA1507						PA4954	PA4565
PA4109	PA1613	PA1513						PA4983	PA4639
PA4114	PA1617	PA1514						PA4997	PA4643
PA4115	PA1625	PA1517						PA5013	PA4646
PA4120	PA1631	PA1518						PA5028	PA4661
PA4123	PA1642	PA1519						PA5042	PA4673.1
PA4124	PA1646	PA1522						PA5047	PA4674
PA4141	PA1650	PA1524						PA5054	PA4683
PA4142	PA1651	PA1525						PA5055	PA4686
PA4210	PA1674	PA1530						PA5062	PA4687
PA4211	PA1679	PA1533						PA5064	PA4695
PA4299	PA1687	PA1537						PA5072	PA4720
PA4305	PA1688	PA1542						PA5085	PA4744
PA4330	PA1690	PA1550						PA5086	PA4745
PA4344	PA1691	PA1551						PA5087	PA4746.1
PA4377	PA1692	PA1552						PA5111	PA4746.2
PA4535	PA1693	PA1552.1						PA5147	PA4756
PA4574	PA1694	PA1554						PA5172	PA4771
PA4726	PA1695	PA1557						PA5183	PA4772
PA4769	PA1696	PA1562						PA5196	PA4792
PA4806	PA1697	PA1565						PA5197	PA4822
PA4812	PA1698	PA1567						PA5215	PA4897
PA4900	PA1699	PA1571						PA5232	PA4903
PA4980	PA1700	PA1573						PA5242	PA4947
PA5097	PA1701	PA1576						PA5244	PA4955
PA5106	PA1702	PA1579						PA5255	PA4960
PA5191	PA1703	PA1580						PA5280	PA5024
PA5219	PA1704	PA1581						PA5293	PA5027
PA5371	PA1705	PA1582						PA5338	PA5030
PA5380	PA1706	PA1585						PA5349	PA5039
PA5442	PA1707	PA1588						PA5355	PA5067
PAO1sr_003	PA1708	PA1592						PA5359	PA5073
PAO1sr_043	PA1709	PA1594						PA5377	PA5096
PAO1sr_048	PA1710	PA1602						PA5393	PA5164
PAO1sr_089	PA1711	PA1604						PA5413	PA5178
PAO1sr_090	PA1712	PA1610						PA5430	PA5195
PAO1sr_105	PA1713	PA1613						PA5449	PA5259
PAO1sr_111	PA1714	PA1617						PA5452	PA5276
PAO1sr_122	PA1715	PA1626						PA5480	PA5279
PAO1sr_141	PA1716	PA1638						PA5488	PA5296
PAO1sr_149	PA1717	PA1642						PA5493	PA5305
P37	PA1718	PA1650						PA5497	PA5319
PA0062	PA1719	PA1673						PA5542	PA5332
PA0206	PA1720	PA1674						PA5551	PA5334
PA0905.1	PA1721	PA1679						PAO1sr_004	PA5360
PA1150	PA1722	PA1683						PAO1sr_008	PA5425
PA1248	PA1723	PA1684						PAO1sr_010	PA5436
PA1365	PA1724	PA1687						PAO1sr_045	PA5481
PA1366	PA1725	PA1688						PAO1sr_058	PA5482
PA1592	PA1726	PA1689						PAO1sr_064	PA5483
PA1626	PA1736	PA1728						PAO1sr_101	PA5494
PA1689	PA1742	PA1742						PAO1sr_125	PA5506
PA1778	PA1745	PA1750						PAO1sr_135	PA5527
PA1877	PA1750	PA1756						PAO1sr_147	PA5534
PA1897	PA1753	PA1759							PA5543
PA2001	PA1754	PA1761							PA5546
PA2003	PA1756	PA1762							PA5555
PA2116	PA1759	PA1763							PA5558
PA2233	PA1760	PA1769							PA5564
PA3530	PA1761	PA1774							PA5567
PA4008	PA1762	PA1776							PA5569
PA4126	PA1763	PA1778							PA5570
PA4251	PA1784	PA1784							PAO1sr_020
PA4361	PA1793	PA1790							PAO1sr_080
PA4406	PA1794	PA1791
PA4674	PA1800	PA1800
PA4746.1	PA1802	PA1802
PA5027	PA1803	PA1803
PA5096	PA1811	PA1811
PA5360	PA1812	PA1812
PA5482	PA1815	PA1813
PA0027	PA1818	PA1815
PA0028	PA1819	PA1819
PA0048	PA1821	PA1821
PA0049	PA1825	PA1830
PA0093	PA1834	PA1835
PA0099	PA1835	PA1838
PA0187	PA1838	PA1855
PA0252	PA1855	PA1869
PA0340	PA1864	PA1877
PA0446	PA1869	PA1881
PA0642	PA1871	PA1897
PA0670	PA1880	PA1898
PA0691	PA1881	PA1899
PA0696	PA1898	PA1900
PA0716	PA1899	PA1930
PA0765	PA1900	PA1931
PA0829	PA1910	PA1937
PA0846	PA1914	PA1941
PA0969	PA1921	PA1946
PA0994	PA1931	PA1959
PA1151	PA1937	PA1963
PA1154	PA1940	PA1964
PA1319	PA1941	PA1978
PA1369	PA1942	PA1984
PA1370	PA1944	PA1987
PA1371	PA1945	PA1991
PA1372	PA1946	PA1998
PA1465	PA1947	PA1999
PA1471	PA1951	PA2000
PA1606	PA1954	PA2001
PA1627	PA1959	PA2002
PA1831	PA1963	PA2003
PA1874	PA1978	PA2004
PA1893	PA1983	PA2005
PA1894	PA1984	PA2006
PA1895	PA1987	PA2009
PA1896	PA1991	PA2011
PA1938	PA1997	PA2021
PA1939	PA1998	PA2025
PA1948	PA1999	PA2031
PA1979	PA2000	PA2041
PA2102	PA2002	PA2071
PA2109	PA2004	PA2072
PA2110	PA2006	PA2076
PA2111	PA2007	PA2114
PA2112	PA2008	PA2116
PA2113	PA2009	PA2122
PA2372	PA2011	PA2127
PA2414	PA2015	PA2148
PA2427	PA2016	PA2149
PA2439	PA2020	PA2166
PA2456	PA2022	PA2171
PA2459	PA2025	PA2172
PA2461	PA2026	PA2174
PA2462	PA2027	PA2209
PA2548	PA2030	PA2210
PA2591	PA2031	PA2233
PA2668	PA2037	PA2246
PA2769	PA2040	PA2250
PA2770.1	PA2041	PA2259
PA2803	PA2042	PA2264
PA2881	PA2045	PA2291
PA2882	PA2071	PA2320
PA2922	PA2075	PA2338
PA2959	PA2076	PA2379
PA3111	PA2079	PA2383
PA3133.1	PA2081	PA2384
PA3148	PA2082	PA2386
PA3149	PA2114	PA2403
PA3150	PA2117	PA2412
PA3152	PA2122	PA2426
PA3153	PA2127	PA2431
PA3154	PA2147	PA2436
PA3160	PA2148	PA2446
PA3182	PA2149	PA2448
PA3240	PA2169	PA2466
PA3250	PA2171	PA2481
PA3252	PA2172	PA2482
PA3254	PA2173	PA2483
PA3279	PA2174	PA2491
PA3296	PA2175	PA2495
PA3317	PA2177	PA2505
PA3319	PA2191	PA2506
PA3358	PA2195	PA2507
PA3362	PA2196	PA2511
PA3363	PA2209	PA2528
PA3366.1	PA2210	PA2531
PA3374	PA2246	PA2533
PA3375	PA2247	PA2544
PA3376	PA2248	PA2545
PA3377	PA2250	PA2551
PA3379	PA2259	PA2555
PA3380	PA2262	PA2557
PA3381	PA2264	PA2562
PA3382	PA2265	PA2577
PA3384	PA2297	PA2587
PA3498	PA2299	PA2622
PA3806	PA2320	PA2626
PA3828	PA2322	PA2629
PA3841	PA2338	PA2652
PA3843	PA2364	PA2659
PA3908	PA2365	PA2667
PA3910	PA2373	PA2682
PA4002	PA2378	PA2693
PA4110	PA2379	PA2696
PA4148	PA2384	PA2707
PA4175	PA2396	PA2709
PA4208	PA2398	PA2711
PA4273	PA2399	PA2737
PA4434	PA2403	PA2738
PA4439	PA2436	PA2741
PA4554	PA2443	PA2742
PA4578	PA2444	PA2743
PA4640	PA2446	PA2756
PA4726.2	PA2476	PA2760
PA4748	PA2481	PA2765
PA5092	PA2482	PA2776
PA5093	PA2505	PA2777
PA5094	PA2506	PA2778
PA5095	PA2511	PA2779
PA5104	PA2519	PA2788
PA5105	PA2528	PA2792
PA5116	PA2533	PA2793
PA5125.1	PA2534	PA2795
PA5181	PA2537	PA2808
PA5264	PA2541	PA2809
PA5357	PA2542	PA2823
PA5365	PA2543	PA2826
PA5366	PA2544	PA2827
PA5367	PA2546	PA2830
PA5368	PA2551	PA2831
PA5528	PA2552	PA2849
PAO1sr_022	PA2555	PA2851
	PA2557	PA2856
	PA2559.1	PA2862
	PA2577	PA2864
	PA2582	PA2867
	PA2588	PA2871
	PA2600	PA2883
	PA2612	PA2885
	PA2620	PA2898
	PA2622	PA2901
	PA2623	PA2911
	PA2624	PA2937
	PA2626	PA2938
	PA2635	PA2939
	PA2652	PA2950
	PA2663	PA2952
	PA2664	PA2953
	PA2665	PA2958.1
	PA2666	PA2960
	PA2667	PA2966
	PA2682	PA2967
	PA2693	PA2972
	PA2696	PA2999
	PA2707	PA3000
	PA2709	PA3001
	PA2711	PA3009
	PA2737	PA3015
	PA2738	PA3027
	PA2741	PA3032
	PA2742	PA3038
	PA2743	PA3044
	PA2745	PA3047
	PA2748	PA3055
	PA2758	PA3058
	PA2760	PA3069
	PA2761	PA3070
	PA2762	PA3080
	PA2763	PA3081
	PA2765	PA3082
	PA2776	PA3087
	PA2778	PA3088
	PA2779	PA3091
	PA2788	PA3092
	PA2793	PA3103
	PA2794	PA3104
	PA2797	PA3105
	PA2798	PA3108
	PA2808	PA3110
	PA2820	PA3112
	PA2826	PA3115
	PA2828	PA3121
	PA2830	PA3123
	PA2831	PA3161
	PA2849	PA3162
	PA2856	PA3179
	PA2862	PA3181
	PA2864	PA3183
	PA2865	PA3186
	PA2867	PA3190
	PA2877	PA3193
	PA2885	PA3194
	PA2888	PA3200
	PA2892	PA3215
	PA2893	PA3216
	PA2898	PA3217
	PA2901	PA3223
	PA2931	PA3228
	PA2937	PA3235
	PA2938	PA3236
	PA2939	PA3239
	PA2944	PA3245
	PA2953	PA3259.1
	PA2958	PA3268
	PA2958.1	PA3274
	PA2960	PA3278
	PA2966	PA3280
	PA2969	PA3299
	PA2988	PA3300
	PA2991	PA3305.1
	PA2992	PA3307
	PA2999	PA3314
	PA3000	PA3323
	PA3001	PA3326
	PA3003	PA3340
	PA3006	PA3342
	PA3007	PA3343
	PA3009	PA3344
	PA3012	PA3346
	PA3014	PA3347
	PA3015	PA3349
	PA3018	PA3350
	PA3023	PA3353
	PA3024	PA3366
	PA3026	PA3369
	PA3027	PA3385
	PA3028	PA3386
	PA3032	PA3397
	PA3038	PA3410
	PA3043	PA3418
	PA3044	PA3419
	PA3046	PA3420
	PA3056	PA3422
	PA3057	PA3427
	PA3058	PA3430
	PA3069	PA3438
	PA3070	PA3440.1
	PA3080	PA3450
	PA3081	PA3454
	PA3082	PA3464
	PA3087	PA3472
	PA3088	PA3477
	PA3090	PA3479
	PA3091	PA3483
	PA3092	PA3495
	PA3103	PA3519
	PA3104	PA3524
	PA3105	PA3530
	PA3110	PA3533
	PA3115	PA3534
	PA3120	PA3535
	PA3121	PA3537
	PA3139	PA3539
	PA3167	PA3540
	PA3169	PA3546
	PA3172	PA3551
	PA3181	PA3568
	PA3183	PA3569
	PA3186	PA3581
	PA3187	PA3582
	PA3190	PA3583
	PA3193	PA3584
	PA3194	PA3595
	PA3195	PA3600
	PA3199	PA3601
	PA3200	PA3602
	PA3208	PA3621
	PA3215	PA3622
	PA3217	PA3623
	PA3223	PA3635
	PA3228	PA3636
	PA3230	PA3649
	PA3235	PA3654
	PA3236	PA3655
	PA3244	PA3656
	PA3245	PA3657
	PA3264	PA3661
	PA3268	PA3663
	PA3270	PA3675
	PA3274	PA3686
	PA3278	PA3688
	PA3280	PA3691
	PA3290	PA3700
	PA3291	PA3708
	PA3299	PA3709
	PA3300	PA3710
	PA3305.1	PA3713
	PA3306	PA3724
	PA3307	PA3731
	PA3311	PA3736
	PA3312	PA3741
	PA3314	PA3742
	PA3326	PA3745
	PA3340	PA3746
	PA3341	PA3752
	PA3342	PA3753
	PA3343	PA3755
	PA3344	PA3756
	PA3346	PA3760
	PA3348	PA3762
	PA3349	PA3771
	PA3350	PA3779
	PA3353	PA3789
	PA3357	PA3790
	PA3365	PA3792
	PA3366	PA3795
	PA3383	PA3799
	PA3385	PA3801
	PA3386	PA3807
	PA3392	PA3808
	PA3393	PA3813
	PA3399	PA3814
	PA3413	PA3815
	PA3418	PA3819
	PA3422	PA3835
	PA3430	PA3836
	PA3437	PA3846
	PA3440.1	PA3857
	PA3450	PA3858
	PA3458	PA3865
	PA3460	PA3894
	PA3463	PA3899
	PA3472	PA3903
	PA3477	PA3921
	PA3478	PA3922
	PA3479	PA3923
	PA3483	PA3928
	PA3494	PA3930
	PA3495	PA3931
	PA3519	PA3940
	PA3520	PA3952
	PA3524	PA3959
	PA3531	PA3966
	PA3532	PA3978
	PA3533	PA3996
	PA3534	PA4001
	PA3535	PA4008
	PA3535.1	PA4009
	PA3537	PA4017
	PA3540	PA4021
	PA3549	PA4023
	PA3551	PA4033
	PA3560	PA4044
	PA3568	PA4066
	PA3569	PA4069
	PA3570	PA4070
	PA3574	PA4078
	PA3582	PA4093
	PA3583	PA4094
	PA3584	PA4126
	PA3594	PA4130
	PA3595	PA4131
	PA3597	PA4133
	PA3601	PA4137
	PA3602	PA4147
	PA3621	PA4153
	PA3622	PA4154
	PA3623	PA4171
	PA3630	PA4172
	PA3645	PA4176
	PA3649	PA4184
	PA3656	PA4204
	PA3675	PA4209
	PA3686	PA4235
	PA3688	PA4236
	PA3690	PA4239
	PA3691	PA4240
	PA3692	PA4245
	PA3708	PA4247
	PA3709	PA4248
	PA3710	PA4250
	PA3712	PA4251
	PA3723	PA4253
	PA3724	PA4254
	PA3729	PA4257
	PA3743	PA4258
	PA3744	PA4259
	PA3745	PA4260
	PA3752	PA4261
	PA3753	PA4262
	PA3755	PA4263
	PA3756	PA4264
	PA3760	PA4266
	PA3762	PA4268
	PA3771	PA4270.1
	PA3779	PA4271
	PA3784	PA4272
	PA3785	PA4275
	PA3789	PA4276.1
	PA3790	PA4277
	PA3797	PA4279
	PA3801	PA4280
	PA3802	PA4286
	PA3807	PA4290
	PA3808	PA4292
	PA3809	PA4294
	PA3810	PA4295
	PA3814	PA4296
	PA3819	PA4297
	PA3835	PA4304
	PA3836	PA4306
	PA3837	PA4314
	PA3842	PA4315
	PA3846	PA4316
	PA3857	PA4333
	PA3858	PA4337
	PA3860	PA4361
	PA3865	PA4366
	PA3865.1	PA4370
	PA3866	PA4378
	PA3894	PA4381
	PA3899	PA4389
	PA3919	PA4396
	PA3921	PA4400
	PA3922	PA4404
	PA3923	PA4406
	PA3924	PA4407
	PA3928	PA4421
	PA3930	PA4431
	PA3931	PA4432
	PA3940	PA4433
	PA3959	PA4436
	PA3965	PA4437
	PA3966	PA4438
	PA3967	PA4443
	PA3988	PA4454
	PA3992	PA4460
	PA3996	PA4462
	PA4001	PA4463
	PA4009	PA4464
	PA4016	PA4465
	PA4017	PA4466
	PA4021	PA4478
	PA4023	PA4492
	PA4024	PA4495
	PA4033	PA4496
	PA4044	PA4498
	PA4061	PA4499
	PA4070	PA4500
	PA4082	PA4501
	PA4091	PA4502
	PA4094	PA4503
	PA4109	PA4506
	PA4114	PA4520
	PA4115	PA4522
	PA4120	PA4526
	PA4123	PA4545
	PA4124	PA4555
	PA4130	PA4556
	PA4131	PA4557
	PA4133	PA4563
	PA4137	PA4564
	PA4141	PA4565
	PA4142	PA4567
	PA4147	PA4568
	PA4153	PA4571
	PA4154	PA4576
	PA4156	PA4580
	PA4157	PA4587
	PA4168	PA4588
	PA4184	PA4589
	PA4185	PA4590
	PA4200	PA4594
	PA4204	PA4596
	PA4209	PA4602
	PA4210	PA4605
	PA4211	PA4606
	PA4212	PA4613
	PA4235	PA4616
	PA4236	PA4621
	PA4247	PA4629
	PA4257	PA4633
	PA4261	PA4639
	PA4271	PA4643
	PA4272	PA4646
	PA4277	PA4654
	PA4278	PA4657
	PA4279	PA4661
	PA4280	PA4670
	PA4282	PA4673.1
	PA4290	PA4674
	PA4296	PA4682
	PA4297	PA4683
	PA4299	PA4686
	PA4303	PA4687
	PA4304	PA4691
	PA4305	PA4695
	PA4306	PA4697
	PA4307	PA4704.1
	PA4315	PA4704.2
	PA4330	PA4709
	PA4333	PA4710
	PA4337	PA4712
	PA4338	PA4720
	PA4344	PA4723
	PA4345	PA4726.11
	PA4366	PA4733
	PA4367	PA4744
	PA4377	PA4745
	PA4378	PA4746.1
	PA4389	PA4746.2
	PA4390	PA4752
	PA4396	PA4753
	PA4407	PA4756
	PA4408	PA4761
	PA4431	PA4765
	PA4433	PA4768
	PA4436	PA4771
	PA4443	PA4772
	PA4445	PA4778
	PA4456	PA4785
	PA4460	PA4787
	PA4462	PA4792
	PA4465	PA4801
	PA4466	PA4822
	PA4475	PA4846
	PA4477	PA4852
	PA4478	PA4853
	PA4484	PA4870
	PA4496	PA4877
	PA4498	PA4880
	PA4499	PA4897
	PA4500	PA4903
	PA4501	PA4904
	PA4503	PA4913
	PA4510	PA4928
	PA4513	PA4935
	PA4520	PA4940
	PA4521	PA4942
	PA4526	PA4943
	PA4535	PA4944
	PA4537	PA4947
	PA4538	PA4952
	PA4541	PA4955
	PA4542	PA4960
	PA4545	PA4964
	PA4557	PA4973
	PA4563	PA4985
	PA4564	PA4986
	PA4567	PA5000
	PA4568	PA5001
	PA4571	PA5012
	PA4574	PA5015
	PA4576	PA5016
	PA4579	PA5020
	PA4580	PA5024
	PA4587	PA5027
	PA4588	PA5030
	PA4589	PA5036
	PA4590	PA5038
	PA4593	PA5039
	PA4594	PA5040
	PA4596	PA5041
	PA4599	PA5043
	PA4602	PA5044
	PA4603	PA5056
	PA4605	PA5060
	PA4606	PA5061
	PA4608	PA5067
	PA4613	PA5068
	PA4614	PA5073
	PA4616	PA5075
	PA4621	PA5076
	PA4626	PA5082
	PA4629	PA5083
	PA4632	PA5096
	PA4633	PA5098
	PA4638	PA5099
	PA4641	PA5100
	PA4642	PA5112
	PA4648	PA5119
	PA4649	PA5125
	PA4654	PA5137
	PA4657	PA5138
	PA4667	PA5139
	PA4670	PA5143
	PA4679	PA5148
	PA4682	PA5152
	PA4691	PA5153
	PA4697	PA5154
	PA4698	PA5163
	PA4704	PA5164
	PA4704.1	PA5167
	PA4704.2	PA5168
	PA4709	PA5178
	PA4710	PA5180
	PA4712	PA5195
	PA4723	PA5220
	PA4726	PA5243
	PA4726.11	PA5259
	PA4727	PA5269
	PA4729	PA5276
	PA4732	PA5279
	PA4733	PA5283
	PA4747	PA5296
	PA4752	PA5300
	PA4753	PA5301
	PA4760	PA5302
	PA4761	PA5303
	PA4765	PA5305
	PA4768	PA5308
	PA4769	PA5309
	PA4770	PA5313
	PA4778	PA5314
	PA4785	PA5315
	PA4787	PA5316
	PA4801	PA5319
	PA4804	PA5324
	PA4806	PA5332
	PA4812	PA5334
	PA4813	PA5336
	PA4829	PA5347
	PA4837	PA5348
	PA4846	PA5351
	PA4852	PA5360
	PA4853	PA5363
	PA4870	PA5369
	PA4877	PA5372
	PA4880	PA5373
	PA4881	PA5374
	PA4900	PA5375
	PA4904	PA5378
	PA4913	PA5425
	PA4928	PA5429
	PA4934	PA5435
	PA4935	PA5436
	PA4940	PA5445
	PA4942	PA5453
	PA4943	PA5454
	PA4944	PA5472
	PA4945	PA5476
	PA4952	PA5481
	PA4954	PA5482
	PA4964	PA5483
	PA4973	PA5490
	PA4980	PA5491
	PA4983	PA5492.1
	PA4985	PA5494
	PA4986	PA5496
	PA4997	PA5503
	PA5000	PA5505
	PA5001	PA5506
	PA5012	PA5519
	PA5013	PA5523
	PA5015	PA5526
	PA5016	PA5527
	PA5020	PA5530
	PA5028	PA5533
	PA5036	PA5534
	PA5038	PA5543
	PA5040	PA5545
	PA5041	PA5546
	PA5042	PA5547
	PA5043	PA5555
	PA5044	PA5558
	PA5047	PA5560
	PA5054	PA5561
	PA5055	PA5564
	PA5056	PA5567
	PA5060	PA5569
	PA5061	PA5570
	PA5062	PAO1sr_001a
	PA5064	PAO1sr_005
	PA5068	PAO1sr_009
	PA5072	PAO1sr_012
	PA5075	PAO1sr_020
	PA5076	PAO1sr_037
	PA5082	PAO1sr_062
	PA5083	PAO1sr_063
	PA5085	PAO1sr_080
	PA5086	PAO1sr_092
	PA5087	PAO1sr_093
	PA5097	PAO1sr_118
	PA5098	PAO1sr_139
	PA5099	PAO1sr_140
	PA5100	PAO1sr_151
	PA5106	PAO1sr_152
	PA5111	PAO1sr_156
	PA5112
	PA5119
	PA5125
	PA5137
	PA5138
	PA5139
	PA5143
	PA5147
	PA5148
	PA5152
	PA5153
	PA5154
	PA5163
	PA5167
	PA5168
	PA5172
	PA5180
	PA5183
	PA5191
	PA5196
	PA5197
	PA5215
	PA5219
	PA5220
	PA5232
	PA5242
	PA5243
	PA5244
	PA5255
	PA5269
	PA5280
	PA5283
	PA5293
	PA5300
	PA5301
	PA5302
	PA5303
	PA5308
	PA5309
	PA5313
	PA5314
	PA5315
	PA5316
	PA5324
	PA5336
	PA5338
	PA5347
	PA5348
	PA5349
	PA5351
	PA5355
	PA5359
	PA5363
	PA5369
	PA5371
	PA5372
	PA5373
	PA5374
	PA5375
	PA5377
	PA5378
	PA5380
	PA5393
	PA5413
	PA5429
	PA5430
	PA5435
	PA5442
	PA5445
	PA5449
	PA5452
	PA5453
	PA5454
	PA5472
	PA5476
	PA5480
	PA5488
	PA5490
	PA5491
	PA5492.1
	PA5493
	PA5496
	PA5497
	PA5503
	PA5505
	PA5519
	PA5523
	PA5526
	PA5530
	PA5533
	PA5542
	PA5545
	PA5547
	PA5551
	PA5560
	PA5561
	PAO1sr_001a
	PAO1sr_003
	PAO1sr_004
	PAO1sr_005
	PAO1sr_008
	PAO1sr_009
	PAO1sr_010
	PAO1sr_012
	PAO1sr_037
	PAO1sr_043
	PAO1sr_045
	PAO1sr_048
	PAO1sr_058
	PAO1sr_062
	PAO1sr_063
	PAO1sr_064
	PAO1sr_089
	PAO1sr_090
	PAO1sr_092
	PAO1sr_093
	PAO1sr_101
	PAO1sr_105
	PAO1sr_111
	PAO1sr_118
	PAO1sr_122
	PAO1sr_125
	PAO1sr_135
	PAO1sr_139
	PAO1sr_140
	PAO1sr_141
	PAO1sr_147
	PAO1sr_149
	PAO1sr_151
	PAO1sr_152
	PAO1sr_156

## Sheet: Figure 4a
PA14_ID	IHMA87_ID	PAO1_ID	Name	COG 1	COG 2	COG 3	COG 4	COG 5		PA14_200	log2(FC)	q-val		PA14_400	log2(FC)	q-val		PA14_600	log2(FC)	q-val		PAO1_200	log2(FC)	q-val		PAO1_400	log2(FC)	q-val		PAO1_600	log2(FC)	q-val		IHMA_200	log2(FC)	q-val		IHMA_400	log2(FC)	q-val		IHMA_600	log2(FC)	q-val
PA14sr_090		PAO1sr_090								PA14sr_090	6.05655	1.26369e-38		PA14sr_090	5.58266	1.94146e-119		PA14sr_090	5.31405	5.61675e-112		PAO1sr_090	7.78427	1.999e-75		PAO1sr_090	8.37394	3.62312e-112		PAO1sr_090	8.43642	1.18678e-57
PA14sr_089		PAO1sr_089								PA14sr_089	5.43372	8.06296e-18		PA14sr_089	3.99303	2.19022e-15		PA14sr_089	3.58931	9.20365e-11		PAO1sr_089	5.36199	2.78704e-21		PAO1sr_089	6.7462	7.78574e-20		PAO1sr_089	7.65811	2.05469e-36
PrrF1	IHMA87_05177	PA4704.1	prrF1	Function unknown						PrrF1	4.71684	0.00104981		PrrF1	4.28718	4.54094e-24		PrrF1	4.96504	8.84175e-51		PA4704.1	5.88733	2.08875e-21		PA4704.1	6.0403	1.94299e-27		PA4704.1	7.26656	3.45063e-43		IHMA87_05177	3.30009	0.00160344		IHMA87_05177	5.08783	7.39557e-05		IHMA87_05177	6.25563	2.80863e-86
PrrF2	IHMA87_05178	PA4704.2	prrF2	Function unknown						PrrF2	2.05696	0.282066		PrrF2	3.38658	0.000875178		PrrF2	4.51792	3.49367e-40		PA4704.2	4.41255	6.13702e-05		PA4704.2	6.33251	4.9607e-14		PA4704.2	7.20821	1.03183e-38		IHMA87_05178	3.76659	0.000148084		IHMA87_05178	4.45355	0.00119008		IHMA87_05178	5.76252	8.75275e-69
phrS	IHMA87_01633	PA3305.1	phrS	Function unknown						phrS	5.91019	2.51051e-10		phrS	5.28692	2.12707e-05		phrS	5.33717	2.45882e-50		PA3305.1	5.58656	1.03597e-41		PA3305.1	6.05568	3.18588e-21		PA3305.1	7.10341	1.14005e-90		IHMA87_01633	5.35458	4.05506e-33		IHMA87_01633	5.46418	3.74127e-28		IHMA87_01633	4.94856	1.99472e-39
P16	IHMA87_02011	PA2958.1	rgsA	Function unknown						P16	4.93823	9.04007e-06		P16	4.72607	5.2008e-84		P16	4.11117	2.22933e-31		PA2958.1	4.93591	3.94134e-13		PA2958.1	5.61702	1.74182e-52		PA2958.1	6.60632	8.15947e-13		IHMA87_02011	4.64184	3.75703e-19		IHMA87_02011	5.36621	1.42072e-06		IHMA87_02011	5.52501	1.08806e-57
crcZ	IHMA87_05203	PA4726.11	crcZ	Function unknown						crcZ	6.41851	1.41638e-150		crcZ	5.04243	3.61251e-100		crcZ	5.25332	6.65137e-93		PA4726.11	6.34012	1.74934e-36		PA4726.11	6.74613	9.49997e-157		PA4726.11	6.53002	2.38197e-65		IHMA87_05203	6.15123	1.1112e-73		IHMA87_05203	6.46671	1.17798e-65		IHMA87_05203	5.19739	2.65183e-65
PA14sr_118	IHMA87sr_118	PAO1sr_118								PA14sr_118	5.43988	1.41043e-71		PA14sr_118	4.62999	3.13101e-73		PA14sr_118	4.62476	2.26754e-61		PAO1sr_118	6.34396	6.68057e-43		PAO1sr_118	5.73308	6.23132e-80		PAO1sr_118	6.29542	3.36603e-36		IHMA87sr_118	3.32154	3.64795e-13		IHMA87sr_118	4.72587	1.4039e-31		IHMA87sr_118	3.51518	3.31966e-20
PA14sr_048		PAO1sr_048								PA14sr_048	3.68217	NA		PA14sr_048	3.79663	0.000919279		PA14sr_048	3.11045	0.0010525		PAO1sr_048	2.03316	NA		PAO1sr_048	2.54549	NA		PAO1sr_048	5.70332	1.01899e-05
PA14sr_001a	IHMA87sr_001a	PAO1sr_001a								PA14sr_001a	4.13497	0.0002626		PA14sr_001a	3.92142	4.00437e-05		PA14sr_001a	2.18718	0.00803885		PAO1sr_001a	2.19143	NA		PAO1sr_001a	3.80943	0.00431288		PAO1sr_001a	5.47059	3.82076e-05		IHMA87sr_001a	1.43752	NA		IHMA87sr_001a	4.56808	5.87879e-16		IHMA87sr_001a	4.37837	1.96527e-22
PA14sr_005	IHMA87sr_005	PAO1sr_005								PA14sr_005	2.05382	NA		PA14sr_005	1.85293	0.0189964		PA14sr_005	1.79551	0.0336502		PAO1sr_005	0.670077	NA		PAO1sr_005	0.95499	NA		PAO1sr_005	5.22039	0.000120981		IHMA87sr_005	0.392377	NA		IHMA87sr_005	1.96535	NA		IHMA87sr_005	3.71822	0.000349908
RsmY	IHMA87_00504	PA0527.1	rsmY	Function unknown						RsmY	0.406037	0.842765		RsmY	1.13926	0.000463371		RsmY	0.703655	0.12275		PA0527.1	1.25109	0.0719062		PA0527.1	2.72492	5.75313e-15		PA0527.1	4.60321	4.46215e-22		IHMA87_00504	2.67	3.55996e-10		IHMA87_00504	2.8858	0.0525749		IHMA87_00504	2.03106	4.52233e-10
PA14sr_037	IHMA87sr_037	PAO1sr_037								PA14sr_037	2.45283	0.00912433		PA14sr_037	5.24169	1.48413e-05		PA14sr_037	3.23676	0.000543162		PAO1sr_037	0.939444	NA		PAO1sr_037	3.40457	0.019078		PAO1sr_037	4.51255	0.00262575		IHMA87sr_037	1.11624	NA		IHMA87sr_037	4.17474	0.000280162		IHMA87sr_037	3.11131	0.00644278
PA14sr_062	IHMA87sr_062	PAO1sr_062								PA14sr_062	4.56722	1.49948e-14		PA14sr_062	4.43177	7.64007e-22		PA14sr_062	3.98898	1.12346e-14		PAO1sr_062	2.88248	0.0330649		PAO1sr_062	2.93623	0.000968889		PAO1sr_062	4.16217	0.00560208		IHMA87sr_062	2.4104	0.014985		IHMA87sr_062	2.14648	0.0868897		IHMA87sr_062	2.84089	0.000167249
PA14sr_092	IHMA87sr_092	PAO1sr_092								PA14sr_092	3.62762	0.00962142		PA14sr_092	3.51199	1.75993e-14		PA14sr_092	3.80934	2.5613e-14		PAO1sr_092	-0.403164	NA		PAO1sr_092	3.50186	3.19552e-08		PAO1sr_092	4.02317	2.08202e-08		IHMA87sr_092	1.66015	NA		IHMA87sr_092	5.12903	7.06582e-07		IHMA87sr_092	3.13573	0.000108353
PA14sr_122		PAO1sr_122								PA14sr_122	5.16219	5.56548e-08		PA14sr_122	4.73627	1.14893e-14		PA14sr_122	4.6034	1.3958e-16		PAO1sr_122	3.52849	8.48554e-06		PAO1sr_122	5.53102	2.29865e-05		PAO1sr_122	4.01384	7.59681e-12
PA14sr_139	IHMA87sr_139	PAO1sr_139								PA14sr_139	4.27075	2.24136e-19		PA14sr_139	4.25199	3.74856e-24		PA14sr_139	3.26933	4.84397e-16		PAO1sr_139	5.72273	1.49554e-27		PAO1sr_139	4.47537	5.34039e-14		PAO1sr_139	3.80127	6.42083e-12		IHMA87sr_139	5.5265	3.56571e-32		IHMA87sr_139	4.5172	2.60995e-13		IHMA87sr_139	4.23863	1.76987e-15
PA14sr_149		PAO1sr_149								PA14sr_149	2.36248	1.81868e-08		PA14sr_149	1.5724	3.64735e-06		PA14sr_149	1.09607	0.00129056		PAO1sr_149	2.32483	0.109311		PAO1sr_149	3.51563	7.61849e-14		PAO1sr_149	3.78282	2.79276e-16
PA14sr_022		PAO1sr_022								PA14sr_022	-0.383035	0.765852		PA14sr_022	0.0319741	0.975423		PA14sr_022	-0.093522	0.934216		PAO1sr_022	0.999248	NA		PAO1sr_022	2.75616	0.0358642		PAO1sr_022	3.65801	0.0101372
PA14sr_093	IHMA87sr_093	PAO1sr_093								PA14sr_093	3.92378	2.17546e-18		PA14sr_093	3.9317	5.4674e-42		PA14sr_093	3.80382	2.89358e-37		PAO1sr_093	2.47767	0.0447416		PAO1sr_093	2.86651	4.6861e-10		PAO1sr_093	3.59698	2.84177e-13		IHMA87sr_093	2.07471	0.0186339		IHMA87sr_093	2.33465	0.0474211		IHMA87sr_093	3.06033	3.14746e-09
PA14sr_003		PAO1sr_003								PA14sr_003	2.4943	9.55897e-06		PA14sr_003	2.04109	8.85399e-07		PA14sr_003	2.53686	2.68124e-08		PAO1sr_003	1.98751	5.81002e-05		PAO1sr_003	2.00459	1.38335e-11		PAO1sr_003	3.35002	8.31934e-19
PA14sr_105	IHMA87sr_105	PAO1sr_105								PA14sr_105	1.96497	0.00300356		PA14sr_105	2.20398	1.19496e-09		PA14sr_105	3.19411	3.7165e-18		PAO1sr_105	0.446024	NA		PAO1sr_105	-0.186687	0.942878		PAO1sr_105	3.26814	0.000212842		IHMA87sr_105	-0.0318204	0.982076		IHMA87sr_105	1.26385	0.113187		IHMA87sr_105	0.367838	0.592485
PA14sr_111		PAO1sr_111								PA14sr_111	4.19017	1.25208e-06		PA14sr_111	2.64487	0.000159174		PA14sr_111	3.50765	0.000533472		PAO1sr_111	2.80508	0.00530253		PAO1sr_111	3.35385	0.0199449		PAO1sr_111	3.06852	0.063256
PA14sr_156	IHMA87sr_156	PAO1sr_156								PA14sr_156	1.03281	0.0957007		PA14sr_156	2.12783	6.6777e-05		PA14sr_156	3.00658	1.83915e-08		PAO1sr_156	0.218353	0.999709		PAO1sr_156	2.81214	2.18092e-08		PAO1sr_156	3.03805	5.21132e-06		IHMA87sr_156	2.20325	0.00163408		IHMA87sr_156	4.31462	1.25285e-13		IHMA87sr_156	4.99265	7.67651e-23
PA14sr_012	IHMA87sr_012	PAO1sr_012								PA14sr_012	3.38163	8.48976e-14		PA14sr_012	3.35778	2.01159e-09		PA14sr_012	2.18641	0.000124642		PAO1sr_012	3.33441	3.50424e-07		PAO1sr_012	2.19468	0.0089085		PAO1sr_012	2.97432	0.000188672		IHMA87sr_012	1.88981	0.00159024		IHMA87sr_012	2.40971	0.028917		IHMA87sr_012	2.58888	0.00494222
PA14sr_101		PAO1sr_101								PA14sr_101	1.23217	0.14785		PA14sr_101	1.45812	0.0057224		PA14sr_101	2.08136	0.00133338		PAO1sr_101	0.433011	NA		PAO1sr_101	1.12123	NA		PAO1sr_101	2.89609	0.104751
PA14sr_063	IHMA87sr_063	PAO1sr_063								PA14sr_063	2.64178	6.46747e-11		PA14sr_063	3.12387	4.88236e-25		PA14sr_063	2.04632	8.4878e-12		PAO1sr_063	4.16326	1.93835e-11		PAO1sr_063	3.648	1.91341e-11		PAO1sr_063	2.79564	6.01118e-09		IHMA87sr_063	4.58984	4.62236e-19		IHMA87sr_063	4.55056	1.90814e-17		IHMA87sr_063	4.22124	1.05843e-19
P6	IHMA87_04366	P6								P6	2.99386	0.000222047		P6	3.34547	3.64735e-06		P6	1.65336	0.00836836		P6	0.693474	NA		P6	2.4444	0.141751		P6	2.69421	0.0324868		IHMA87_04366	0.670338	NA		IHMA87_04366	3.08704	0.00314226		IHMA87_04366	2.43598	0.00589566
P8	IHMA87_04182	PA1030.1		Function unknown						P8	3.37199	9.875e-05		P8	3.38866	0.000180685		P8	3.11658	0.0010066		PA1030.1	-0.0994455	NA		PA1030.1	3.88077	0.0186523		PA1030.1	2.64113	0.192407		IHMA87_04182	0.425651	NA		IHMA87_04182	1.36353	NA		IHMA87_04182	1.08696	NA
PA14sr_009	IHMA87sr_009	PAO1sr_009								PA14sr_009	1.85693	0.00120337		PA14sr_009	3.10168	1.36638e-17		PA14sr_009	3.01367	7.2584e-16		PAO1sr_009	0.694406	NA		PAO1sr_009	2.44032	0.0141626		PAO1sr_009	2.58601	1.82098e-05		IHMA87sr_009	1.78025	0.068904		IHMA87sr_009	2.63984	0.000602108		IHMA87sr_009	3.85848	4.97919e-10
PA14sr_045	IHMA87sr_045	PAO1sr_045								PA14sr_045	3.95733	0.000667326		PA14sr_045	2.17583	0.0459381		PA14sr_045	2.11973	0.0669703		PAO1sr_045	0.360818	NA		PAO1sr_045	1.53853	NA		PAO1sr_045	2.48311	0.163672		IHMA87sr_045	1.59138	0.160539		IHMA87sr_045	0.697403	NA		IHMA87sr_045	1.55672	NA
PA14sr_141	IHMA87sr_141	PAO1sr_141								PA14sr_141	3.88189	1.24145e-06		PA14sr_141	0.564911	0.541843		PA14sr_141	1.45297	0.110316		PAO1sr_141	-0.495482	NA		PAO1sr_141	2.58813	9.3161e-05		PAO1sr_141	2.48243	0.00299767		IHMA87sr_141	-0.158185	0.917711		IHMA87sr_141	1.09489	0.345249		IHMA87sr_141	-0.0238015	0.985193
PA14sr_043		PAO1sr_043								PA14sr_043	1.71508	0.0987371		PA14sr_043	2.41446	0.000517337		PA14sr_043	2.05903	0.00715026		PAO1sr_043	1.98604	0.26259		PAO1sr_043	1.35525	0.456987		PAO1sr_043	2.45876	0.00173505
PA14sr_058	IHMA87sr_058	PAO1sr_058								PA14sr_058	1.81086	0.0574047		PA14sr_058	2.82683	0.00044248		PA14sr_058	0.927722	0.266569		PAO1sr_058	1.25199	0.771581		PAO1sr_058	2.80194	NA		PAO1sr_058	2.30754	0.228888		IHMA87sr_058	1.01408	0.383879		IHMA87sr_058	1.35657	0.379387		IHMA87sr_058	1.22823	0.270788
PA14sr_151	IHMA87sr_151	PAO1sr_151								PA14sr_151	2.85839	3.14699e-18		PA14sr_151	3.40155	2.3856e-33		PA14sr_151	3.00103	4.2543e-28		PAO1sr_151	1.01698	0.383777		PAO1sr_151	0.788244	0.329664		PAO1sr_151	2.0561	5.01363e-05		IHMA87sr_151	3.39786	5.01843e-18		IHMA87sr_151	3.43499	1.73665e-11		IHMA87sr_151	3.62342	6.49604e-20
PA14sr_125	IHMA87sr_125	PAO1sr_125								PA14sr_125	4.52074	2.94639e-05		PA14sr_125	2.7046	0.000389108		PA14sr_125	2.69877	0.00349031		PAO1sr_125	1.18308	NA		PAO1sr_125	2.43445	NA		PAO1sr_125	1.96666	0.398866		IHMA87sr_125	1.15022	0.260822		IHMA87sr_125	0.230401	0.923775		IHMA87sr_125	1.86609	0.0774588
P37	IHMA87_05518	P37								P37	0.470446	0.703283		P37	1.6393	0.0999142		P37	0.377033	0.756298		P37	2.46246	0.0827335		P37	2.98038	0.0234047		P37	1.89887	0.272913		IHMA87_05518	1.05181	0.0637439		IHMA87_05518	1.68179	0.0214836		IHMA87_05518	1.46188	0.0275739
PA14sr_096	IHMA87sr_096	PAO1sr_096								PA14sr_096	2.98729	NA		PA14sr_096	2.66046	0.0581318		PA14sr_096	1.02505	NA		PAO1sr_096	0	NA		PAO1sr_096	0.116822	NA		PAO1sr_096	1.77637	0.601605		IHMA87sr_096	0.649209	NA		IHMA87sr_096	1.94455	NA		IHMA87sr_096	0.916408	NA
PA14sr_153		PAO1sr_153								PA14sr_153	1.27275	NA		PA14sr_153	0.178164	0.921231		PA14sr_153	-0.615458	NA		PAO1sr_153	0	NA		PAO1sr_153	1.94313	NA		PAO1sr_153	1.61797	0.595371
PA14sr_138		PAO1sr_138								PA14sr_138	0.322417	NA		PA14sr_138	0.56705	NA		PA14sr_138	0.161772	NA		PAO1sr_138	1.03279	NA		PAO1sr_138	2.13403	NA		PAO1sr_138	1.37237	0.741405
P3	P3	P3								P3	4.61136	1.80869e-05		P3	4.3511	1.9297e-06		P3	4.87008	1.63387e-06		P3	1.94777	NA		P3	0.43699	NA		P3	1.37237	0.741405		P3	4.42129	2.54434e-16		P3	2.91968	0.0249735		P3	2.32581	NA
lrs2		lrs2								lrs2	1.87452	0.10979		lrs2	1.55894	0.153609		lrs2	1.19422	0.243212		lrs2	0.231935	NA		lrs2	0.43699	NA		lrs2	1.37237	0.741405
PA14sr_004		PAO1sr_004								PA14sr_004	1.90184	9.64032e-08		PA14sr_004	2.07944	8.79775e-10		PA14sr_004	2.04134	1.64346e-12		PAO1sr_004	0.632818	NA		PAO1sr_004	2.43445	NA		PAO1sr_004	1.36904	0.593272
PA14sr_152	IHMA87sr_152	PAO1sr_152								PA14sr_152	0.738025	0.484084		PA14sr_152	1.85847	0.289416		PA14sr_152	1.98851	0.00051526		PAO1sr_152	-0.683692	NA		PAO1sr_152	0.615991	NA		PAO1sr_152	1.27847	0.595371		IHMA87sr_152	1.32941	NA		IHMA87sr_152	2.72214	0.00352847		IHMA87sr_152	4.03764	4.53025e-06
PA14sr_140	IHMA87sr_140	PAO1sr_140								PA14sr_140	2.7658	2.9121e-09		PA14sr_140	2.63529	1.50634e-10		PA14sr_140	1.88377	3.06504e-07		PAO1sr_140	1.66318	0.0373008		PAO1sr_140	1.72778	0.016768		PAO1sr_140	1.27467	0.19175		IHMA87sr_140	1.98054	0.000191663		IHMA87sr_140	2.09424	0.00487635		IHMA87sr_140	2.3307	9.24011e-07
P26	IHMA87_00665	PA4270.1		Function unknown						P26	0.216771	0.872129		P26	0.318505	0.81227		P26	-0.536023	0.60773		PA4270.1	1.83708	0.149551		PA4270.1	1.05926	NA		PA4270.1	1.25728	0.733647		IHMA87_00665	1.37038	0.0212218		IHMA87_00665	1.73514	NA		IHMA87_00665	-0.058228	0.964007
PA14sr_121	IHMA87sr_121	PAO1sr_121								PA14sr_121	1.10922	NA		PA14sr_121	-1.15033	NA		PA14sr_121	-1.14015	NA		PAO1sr_121	0.229468	NA		PAO1sr_121	-0.84739	NA		PAO1sr_121	1.17649	0.807492		IHMA87sr_121	-0.142182	NA		IHMA87sr_121	-0.481978	NA		IHMA87sr_121	0	NA
PA14sr_086	IHMA87sr_086	PAO1sr_086								PA14sr_086	-0.679452	NA		PA14sr_086	-0.301343	0.845634		PA14sr_086	0.812219	NA		PAO1sr_086	-0.398365	NA		PAO1sr_086	0.600958	NA		PAO1sr_086	1.13877	0.771012		IHMA87sr_086	0.527831	NA		IHMA87sr_086	2.16311	NA		IHMA87sr_086	0.934599	NA
P1b	P1b	P1b								P1b	0.262335	NA		P1b	1.83339	NA		P1b	1.50618	NA		P1b	0	NA		P1b	0.096758	NA		P1b	1.12634	0.818505		P1b	-0.173278	NA		P1b	0.501315	NA		P1b	0.578641	NA
PA14sr_112		PAO1sr_112								PA14sr_112	1.16514	NA		PA14sr_112	2.18542	NA		PA14sr_112	1.40035	NA		PAO1sr_112	0.199966	NA		PAO1sr_112	0.744637	NA		PAO1sr_112	1.09629	0.785516
PA14sr_126		PAO1sr_126								PA14sr_126	-0.133565	NA		PA14sr_126	1.29033	0.0610226		PA14sr_126	0.238348	0.796418		PAO1sr_126	0.773727	0.97673		PAO1sr_126	0.175028	NA		PAO1sr_126	1.0795	0.744162
PA14sr_145		PAO1sr_145								PA14sr_145	0.432979	0.651796		PA14sr_145	0.0424209	0.964984		PA14sr_145	-0.632722	0.421912		PAO1sr_145	-0.224744	0.999709		PAO1sr_145	0.302497	NA		PAO1sr_145	1.01325	0.731133
PA14sr_042		PAO1sr_042								PA14sr_042	1.54473	NA		PA14sr_042	0.949029	NA		PA14sr_042	1.00476	NA		PAO1sr_042	-0.31725	NA		PAO1sr_042	-0.331014	NA		PAO1sr_042	0.952895	0.852379
PA14sr_034		PAO1sr_034								PA14sr_034	0.676344	NA		PA14sr_034	1.23378	NA		PA14sr_034	-0.317368	NA		PAO1sr_034	0.547894	NA		PAO1sr_034	-0.665037	NA		PAO1sr_034	0.93388	0.841844
PA14sr_135	IHMA87sr_135	PAO1sr_135								PA14sr_135	2.78304	3.52468e-07		PA14sr_135	2.40324	8.92134e-06		PA14sr_135	1.81313	0.000610866		PAO1sr_135	0.639307	NA		PAO1sr_135	1.2889	NA		PAO1sr_135	0.923766	0.818505		IHMA87sr_135	0	NA		IHMA87sr_135	0	NA		IHMA87sr_135	0	NA
P24	IHMA87_00963	P24								P24	-0.613565	NA		P24	1.06952	0.438027		P24	1.39505	NA		P24	-0.104282	NA		P24	1.08778	NA		P24	0.829451	0.858181		IHMA87_00963	1.34525	0.264242		IHMA87_00963	1.59699	0.191515		IHMA87_00963	0.557991	0.631632
P15	IHMA87_02031	PA2942.1		Function unknown						P15	1.00385	NA		P15	0.769263	0.351857		P15	-0.157719	0.860262		PA2942.1	0.102969	0.999709		PA2942.1	0.143336	0.964115		PA2942.1	0.82934	0.704391		IHMA87_02031	0.541252	NA		IHMA87_02031	0.0122748	NA		IHMA87_02031	0.70207	NA
PA14sr_064	IHMA87sr_064	PAO1sr_064								PA14sr_064	0.907892	0.20211		PA14sr_064	1.5252	0.000478084		PA14sr_064	1.22779	0.01502		PAO1sr_064	1.39538	0.287293		PAO1sr_064	0.348228	0.883286		PAO1sr_064	0.817909	0.659579		IHMA87sr_064	-0.177707	0.898746		IHMA87sr_064	-0.750119	0.686865		IHMA87sr_064	1.06326	0.283215
PA14sr_008	IHMA87sr_008	PAO1sr_008								PA14sr_008	1.44616	0.0769132		PA14sr_008	2.48967	0.00317996		PA14sr_008	2.67216	0.0109021		PAO1sr_008	0.0465382	NA		PAO1sr_008	-0.721438	NA		PAO1sr_008	0.755885	0.899378		IHMA87sr_008	-0.24228	NA		IHMA87sr_008	0.266111	NA		IHMA87sr_008	-0.704003	NA
PA14sr_039	IHMA87sr_039	PAO1sr_039								PA14sr_039	-0.960516	NA		PA14sr_039	0.397031	NA		PA14sr_039	0.447414	NA		PAO1sr_039	0.231935	NA		PAO1sr_039	1.25116	NA		PAO1sr_039	0.717109	0.903826		IHMA87sr_039	0.43704	NA		IHMA87sr_039	-0.344882	NA		IHMA87sr_039	-0.450758	NA
PA14sr_015	IHMA87sr_015	PAO1sr_015								PA14sr_015	0.807283	0.14785		PA14sr_015	0.584502	0.191206		PA14sr_015	0.435893	0.327576		PAO1sr_015	0.436331	0.999709		PAO1sr_015	1.37509	0.228063		PAO1sr_015	0.706579	0.601605		IHMA87sr_015	-0.17377	0.866466		IHMA87sr_015	0.851727	0.253521		IHMA87sr_015	0.660566	0.146369
PA14sr_094	IHMA87sr_094	PAO1sr_094								PA14sr_094	-0.854748	NA		PA14sr_094	-0.818026	NA		PA14sr_094	0.282763	NA		PAO1sr_094	0.388717	NA		PAO1sr_094	-0.713294	NA		PAO1sr_094	0.697126	0.905302		IHMA87sr_094	-0.0103401	NA		IHMA87sr_094	0.724023	NA		IHMA87sr_094	0.720784	NA
PA14sr_147	IHMA87sr_147	PAO1sr_147								PA14sr_147	1.52572	3.9474e-05		PA14sr_147	1.93069	1.11682e-11		PA14sr_147	1.97909	5.69907e-10		PAO1sr_147	0.595531	0.983194		PAO1sr_147	-0.310371	0.873305		PAO1sr_147	0.661871	0.698571		IHMA87sr_147	0.352603	0.73504		IHMA87sr_147	-0.059092	0.96866		IHMA87sr_147	0.431442	0.572909
PA14sr_114	IHMA87sr_114	PAO1sr_114								PA14sr_114	-0.948017	0.377483		PA14sr_114	-0.753866	0.408446		PA14sr_114	-0.336807	0.721907		PAO1sr_114	0.0333411	NA		PAO1sr_114	1.00072	NA		PAO1sr_114	0.62346	0.9109		IHMA87sr_114	0.53896	NA		IHMA87sr_114	2.16933	0.0951144		IHMA87sr_114	-0.4626	0.718071
PA14sr_041		PAO1sr_041								PA14sr_041	-1.40387	NA		PA14sr_041	-1.97079	NA		PA14sr_041	-1.6227	NA		PAO1sr_041	-1.07062	NA		PAO1sr_041	-0.863284	0.773634		PAO1sr_041	0.609442	0.902286
P34	IHMA87_05663	PA5181.1		Function unknown						P34	1.07593	NA		P34	-0.1583	0.851578		P34	-0.590391	0.468743		PA5181.1	-0.160731	NA		PA5181.1	1.95425	NA		PA5181.1	0.602177	0.932294		IHMA87_05663	0.209787	NA		IHMA87_05663	2.33874	NA		IHMA87_05663	1.55301	NA
PA14sr_085	IHMA87sr_085	PAO1sr_085								PA14sr_085	-0.266505	NA		PA14sr_085	-0.586833	NA		PA14sr_085	0.00278924	NA		PAO1sr_085	0	NA		PAO1sr_085	0.929477	NA		PAO1sr_085	0.602177	0.932294		IHMA87sr_085	0.0411749	NA		IHMA87sr_085	-0.32093	NA		IHMA87sr_085	-0.180161	NA
PrrB/RsmZ	IHMA87_01348	PA3621.1	rsmZ	Function unknown						PrrB/RsmZ	0.247072	0.898874		PrrB/RsmZ	-1.56627	9.64486e-09		PrrB/RsmZ	-1.96933	2.72402e-07		PA3621.1	-0.495562	0.855892		PA3621.1	0.985714	0.0688791		PA3621.1	0.585889	0.481797		IHMA87_01348	-0.27402	0.694882		IHMA87_01348	0.801326	0.734604		IHMA87_01348	-0.145712	0.742723
PA14sr_014	IHMA87sr_014	PAO1sr_014								PA14sr_014	1.3115	0.111794		PA14sr_014	0.974878	0.241591		PA14sr_014	0.329083	0.738393		PAO1sr_014	0.34314	0.999709		PAO1sr_014	-0.00947063	0.996133		PAO1sr_014	0.544843	0.858181		IHMA87sr_014	0.239954	0.857183		IHMA87sr_014	1.64426	0.061942		IHMA87sr_014	1.55485	0.0573147
PA14sr_109		PAO1sr_109								PA14sr_109	0.657093	NA		PA14sr_109	-1.26942	0.34792		PA14sr_109	0.630475	NA		PAO1sr_109	-0.160731	NA		PAO1sr_109	0.154416	NA		PAO1sr_109	0.537427	0.935945
PA14sr_154	IHMA87sr_154	PAO1sr_154								PA14sr_154	-0.269497	NA		PA14sr_154	0.313253	NA		PA14sr_154	0.252425	NA		PAO1sr_154	0.458018	NA		PAO1sr_154	-0.325587	NA		PAO1sr_154	0.508494	0.935015		IHMA87sr_154	0.0958614	NA		IHMA87sr_154	0	NA		IHMA87sr_154	0.468363	NA
PA14sr_148		PAO1sr_148								PA14sr_148	0.133241	NA		PA14sr_148	0.180356	NA		PA14sr_148	2.7689	NA		PAO1sr_148	0.934446	NA		PAO1sr_148	0.673615	NA		PAO1sr_148	0.361332	0.957328
PA14sr_137		PAO1sr_137								PA14sr_137	-1.00763	NA		PA14sr_137	0.854189	NA		PA14sr_137	-0.16493	NA		PAO1sr_137	-0.277323	NA		PAO1sr_137	-0.000215131	NA		PAO1sr_137	0.345271	0.96227
P36	IHMA87_05202	PA4726.1		Function unknown						P36	3.6512	NA		P36	1.77901	0.208373		P36	1.53059	NA		PA4726.1	1.51702	NA		PA4726.1	0.133279	NA		PA4726.1	0.343472	0.955629		IHMA87_05202	1.80803	NA		IHMA87_05202	0.266111	NA		IHMA87_05202	0.514164	NA
PA14sr_029		PAO1sr_029								PA14sr_029	-0.0539457	NA		PA14sr_029	0.124517	NA		PA14sr_029	0.675851	NA		PAO1sr_029	0	NA		PAO1sr_029	0	NA		PAO1sr_029	0.343472	0.955629
PA14sr_116	IHMA87sr_116	PAO1sr_116								PA14sr_116	0.543151	NA		PA14sr_116	0.6042	NA		PA14sr_116	0.407553	NA		PAO1sr_116	0	NA		PAO1sr_116	0	NA		PAO1sr_116	0.343472	0.955629		IHMA87sr_116	0.703425	NA		IHMA87sr_116	0.425538	NA		IHMA87sr_116	1.21695	NA
PA14sr_074		PAO1sr_074								PA14sr_074	-1.58932	NA		PA14sr_074	-0.784382	NA		PA14sr_074	0.259056	NA		PAO1sr_074	0	NA		PAO1sr_074	-0.575206	NA		PAO1sr_074	0.343472	0.955629
P13		PA2744.1		Function unknown						P13	0.924661	NA		P13	NA	NA		P13	-0.334268	NA		PA2744.1	0	NA		PA2744.1	0.929477	NA		PA2744.1	0.34329	0.955629
PA14sr_050		PAO1sr_050								PA14sr_050	0.357908	NA		PA14sr_050	-0.0260795	NA		PA14sr_050	-0.55686	NA		PAO1sr_050	0.467856	NA		PAO1sr_050	0.133279	NA		PAO1sr_050	0.34329	0.955629
PA14sr_051		PAO1sr_051								PA14sr_051	1.95786	NA		PA14sr_051	0.728488	NA		PA14sr_051	0.47257	NA		PAO1sr_051	0	NA		PAO1sr_051	0	NA		PAO1sr_051	0.34329	0.955629
PA14sr_027		PAO1sr_027								PA14sr_027	-0.389725	NA		PA14sr_027	-0.166804	NA		PA14sr_027	-0.453598	NA		PAO1sr_027	0	NA		PAO1sr_027	0	NA		PAO1sr_027	0.34329	0.955629
PA14sr_078		PAO1sr_078								PA14sr_078	-0.0272718	0.962332		PA14sr_078	-0.364564	0.362175		PA14sr_078	-0.917801	0.0223025		PAO1sr_078	0.708479	0.821532		PAO1sr_078	0.609703	0.449086		PAO1sr_078	0.336412	0.816971
PA14sr_079	IHMA87sr_079	PAO1sr_079								PA14sr_079	-1.83614	NA		PA14sr_079	-0.258374	NA		PA14sr_079	0.500686	NA		PAO1sr_079	-1.06204	NA		PAO1sr_079	-0.684768	NA		PAO1sr_079	0.264243	0.970119		IHMA87sr_079	-0.117322	NA		IHMA87sr_079	0.777661	NA		IHMA87sr_079	1.45371	NA
PA14sr_120	IHMA87sr_120	PAO1sr_120								PA14sr_120	0.796294	NA		PA14sr_120	0.275548	NA		PA14sr_120	0.132452	NA		PAO1sr_120	-0.83877	NA		PAO1sr_120	1.41544	NA		PAO1sr_120	0.259945	0.971432		IHMA87sr_120	-0.0996699	NA		IHMA87sr_120	-0.0833115	NA		IHMA87sr_120	0.679538	NA
P9	IHMA87_03907	PA1324.1		Function unknown						P9	-0.90677	0.328384		P9	0.0173056	0.989144		P9	0.0074472	0.995651		PA1324.1	-0.113898	NA		PA1324.1	1.44116	NA		PA1324.1	0.247991	0.971432		IHMA87_03907	-0.784231	NA		IHMA87_03907	-0.445617	NA		IHMA87_03907	-0.253734	NA
PA14sr_035		PAO1sr_035								PA14sr_035	1.3534	0.243142		PA14sr_035	0.705001	0.478234		PA14sr_035	1.00418	0.294438		PAO1sr_035	0.474636	0.999709		PAO1sr_035	2.11998	0.0540634		PAO1sr_035	0.20446	0.955629
PA14sr_055		PAO1sr_055								PA14sr_055	0.92513	NA		PA14sr_055	0.196473	NA		PA14sr_055	-0.570975	NA		PAO1sr_055	0	NA		PAO1sr_055	0.540754	NA		PAO1sr_055	0.10455	0.998019
PA14sr_069		PAO1sr_069								PA14sr_069	0.0191738	0.985285		PA14sr_069	-0.342792	0.616413		PA14sr_069	-0.43339	0.485843		PAO1sr_069	-0.180469	0.999709		PAO1sr_069	-0.351359	0.887024		PAO1sr_069	0.0877587	0.98625
PA14sr_143	IHMA87sr_143	PAO1sr_143								PA14sr_143	0.33878	NA		PA14sr_143	0.345214	0.819706		PA14sr_143	-1.06695	NA		PAO1sr_143	0.675963	NA		PAO1sr_143	0.540754	NA		PAO1sr_143	0.0593623	0.998019		IHMA87sr_143	0.0511781	NA		IHMA87sr_143	0.266111	NA		IHMA87sr_143	-0.308825	NA
P11	IHMA87_03423	PA1781.1		Function unknown						P11	2.34779	NA		P11	2.83768	NA		P11	2.11445	NA		PA1781.1	0.85001	NA		PA1781.1	0.133279	NA		PA1781.1	0.0593623	0.998019		IHMA87_03423	1.76706	NA		IHMA87_03423	0.51595	NA		IHMA87_03423	0.550107	NA
P2	IHMA87_00296	P2								P2	0.357908	NA		P2	-0.505264	NA		P2	-0.152579	NA		P2	-0.0290349	NA		P2	-0.740358	NA		P2	0.0467037	0.998019		IHMA87_00296	0.0932106	NA		IHMA87_00296	1.12455	NA		IHMA87_00296	-1.11484	NA
PA14sr_157	IHMA87sr_157	PAO1sr_157								PA14sr_157	-0.536773	NA		PA14sr_157	0.0684711	NA		PA14sr_157	-1.44307	0.210857		PAO1sr_157	-1.61785	0.0719062		PAO1sr_157	0.771114	0.292781		PAO1sr_157	0.0350145	0.998019		IHMA87sr_157	0.455086	0.597514		IHMA87sr_157	-0.466842	0.611076		IHMA87sr_157	-1.01125	0.0436709
PA14sr_006	IHMA87sr_006	PAO1sr_006								PA14sr_006	-0.0710834	NA		PA14sr_006	-1.67619	0.124145		PA14sr_006	-0.581986	0.684309		PAO1sr_006	-0.752307	0.973304		PAO1sr_006	0.139466	NA		PAO1sr_006	0.0298975	0.998019		IHMA87sr_006	-1.55075	0.0315577		IHMA87sr_006	-0.247896	0.905757		IHMA87sr_006	-0.853585	0.207051
PA14sr_088		PAO1sr_088								PA14sr_088	-0.269936	0.754263		PA14sr_088	-0.16289	0.699393		PA14sr_088	-0.762175	0.0215069		PAO1sr_088	-0.516234	NA		PAO1sr_088	0.483481	0.799403		PAO1sr_088	0.0231718	0.998019
PA14sr_060	IHMA87sr_060	PAO1sr_060								PA14sr_060	0.117665	0.874814		PA14sr_060	0.0169359	0.979239		PA14sr_060	-0.639123	0.115722		PAO1sr_060	-0.27572	0.999709		PAO1sr_060	-0.394824	0.782759		PAO1sr_060	0.0206265	0.998019		IHMA87sr_060	0.0158353	0.991507		IHMA87sr_060	-0.29435	0.828421		IHMA87sr_060	-0.259573	0.714044
PA14sr_020	IHMA87sr_020	PAO1sr_020								PA14sr_020	-0.387118	0.676934		PA14sr_020	1.52689	0.222817		PA14sr_020	0.029915	NA		PAO1sr_020	0.810442	NA		PAO1sr_020	1.08382	NA		PAO1sr_020	0.00773872	0.999064		IHMA87sr_020	0.250026	0.826755		IHMA87sr_020	2.25212	0.00153826		IHMA87sr_020	1.56542	0.0246214
PA14sr_155		PAO1sr_155								PA14sr_155	0	NA		PA14sr_155	NA	NA		PA14sr_155	-0.0223116	NA		PAO1sr_155	0.0124888	NA		PAO1sr_155	0.30589	NA		PAO1sr_155	0	NA
PA14sr_077		PAO1sr_077								PA14sr_077	-0.0539457	NA		PA14sr_077	0.150873	NA		PA14sr_077	0.289819	NA		PAO1sr_077	0	NA		PAO1sr_077	0	NA		PAO1sr_077	0	NA
PA14sr_123		PAO1sr_123								PA14sr_123	-0.0416323	NA		PA14sr_123	-0.784382	NA		PA14sr_123	0.166562	NA		PAO1sr_123	0	NA		PAO1sr_123	0	NA		PAO1sr_123	0	NA
PA14sr_083		PAO1sr_083								PA14sr_083	0.657093	NA		PA14sr_083	1.5783	NA		PA14sr_083	0.0334111	0.980469		PAO1sr_083	0	NA		PAO1sr_083	0	NA		PAO1sr_083	0	NA
PA14sr_104		PAO1sr_104								PA14sr_104	0	NA		PA14sr_104	-0.145277	NA		PA14sr_104	-0.0223116	NA		PAO1sr_104	0	NA		PAO1sr_104	0	NA		PAO1sr_104	0	NA
PA14sr_100		PAO1sr_100								PA14sr_100	-0.0539457	NA		PA14sr_100	-0.439277	NA		PA14sr_100	-0.195273	NA		PAO1sr_100	0	NA		PAO1sr_100	0	NA		PAO1sr_100	0	NA
large_SRP	large_SRP	large_SRP								large_SRP	0.227665	NA		large_SRP	-0.786431	0.525605		large_SRP	-0.66804	NA		large_SRP	0	NA		large_SRP	0	NA		large_SRP	0	NA		large_SRP	-0.0457534	NA		large_SRP	0.873704	NA		large_SRP	2.32988	0.0123479
tmRNA	IHMA87_04432	tmRNA								tmRNA	-1.18497	0.000199651		tmRNA	-2.01079	1.2706e-12		tmRNA	-2.56094	1.04101e-12		tmRNA	0	NA		tmRNA	0	NA		tmRNA	0	NA		IHMA87_04432	0	NA		IHMA87_04432	0	NA		IHMA87_04432	0	NA
PA14sr_080	IHMA87sr_080	PAO1sr_080								PA14sr_080	0.207374	NA		PA14sr_080	-0.299521	NA		PA14sr_080	0.320251	NA		PAO1sr_080	-0.0706252	NA		PAO1sr_080	0	NA		PAO1sr_080	0	NA		IHMA87sr_080	0.478136	NA		IHMA87sr_080	1.88003	NA		IHMA87sr_080	2.07198	0.0387729
PA14sr_084		PAO1sr_084								PA14sr_084	1.11724	NA		PA14sr_084	0.448914	NA		PA14sr_084	2.0354	NA		PAO1sr_084	-0.0706252	NA		PAO1sr_084	-0.171589	NA		PAO1sr_084	0	NA
PA14sr_026	IHMA87sr_026	PAO1sr_026								PA14sr_026	1.02451	NA		PA14sr_026	0.183465	NA		PA14sr_026	0.603755	NA		PAO1sr_026	-0.0706252	NA		PAO1sr_026	-0.193537	NA		PAO1sr_026	0	NA		IHMA87sr_026	-0.0117907	NA		IHMA87sr_026	0.248045	NA		IHMA87sr_026	0.720784	NA
PA14sr_159	IHMA87sr_159	PAO1sr_159								PA14sr_159	0.169603	NA		PA14sr_159	1.66402	NA		PA14sr_159	0.338671	NA		PAO1sr_159	0	NA		PAO1sr_159	-0.331014	NA		PAO1sr_159	0	NA		IHMA87sr_159	0.381869	NA		IHMA87sr_159	1.03659	NA		IHMA87sr_159	1.22251	NA
PA14sr_044		PAO1sr_044								PA14sr_044	0.446022	NA		PA14sr_044	-0.145277	NA		PA14sr_044	0.0417553	NA		PAO1sr_044	-0.225641	NA		PAO1sr_044	-0.575206	NA		PAO1sr_044	0	NA
P35	IHMA87_04773	PA4451.1		Function unknown						P35	0.211776	NA		P35	-0.810954	NA		P35	0.259056	NA		PA4451.1	-0.228191	NA		PA4451.1	-0.575206	NA		PA4451.1	0	NA		IHMA87_04773	0.087936	NA		IHMA87_04773	0.266111	NA		IHMA87_04773	-0.196968	NA
PA14sr_059	IHMA87sr_059	PAO1sr_059								PA14sr_059	0	NA		PA14sr_059	0.310454	NA		PA14sr_059	-0.164672	NA		PAO1sr_059	0.0465382	NA		PAO1sr_059	-0.715435	NA		PAO1sr_059	0	NA		IHMA87sr_059	-0.106071	NA		IHMA87sr_059	0.266111	NA		IHMA87sr_059	-0.5485	NA
PA14sr_091	IHMA87sr_091	PAO1sr_091								PA14sr_091	0.211776	NA		PA14sr_091	-0.120718	NA		PA14sr_091	-1.45363	NA		PAO1sr_091	-0.330024	NA		PAO1sr_091	-1.50755	NA		PAO1sr_091	0	NA		IHMA87sr_091	-0.221521	NA		IHMA87sr_091	-0.836361	NA		IHMA87sr_091	-0.0847091	NA
PA14sr_113	IHMA87sr_113	PAO1sr_113								PA14sr_113	-0.0216712	NA		PA14sr_113	0.617661	NA		PA14sr_113	1.35308	NA		PAO1sr_113	0.786176	NA		PAO1sr_113	-0.2832	NA		PAO1sr_113	-0.0269434	0.998019		IHMA87sr_113	0.146065	NA		IHMA87sr_113	0.266111	NA		IHMA87sr_113	0.896175	NA
PA14sr_146	IHMA87sr_146	PAO1sr_146								PA14sr_146	-0.0598627	NA		PA14sr_146	-0.37743	0.790164		PA14sr_146	1.28582	NA		PAO1sr_146	-0.160731	NA		PAO1sr_146	-0.575206	NA		PAO1sr_146	-0.0269434	0.998019		IHMA87sr_146	0.180685	NA		IHMA87sr_146	0.712131	NA		IHMA87sr_146	2.37336	NA
PA14sr_028		PAO1sr_028								PA14sr_028	-0.322189	0.604146		PA14sr_028	-1.03426	0.00660134		PA14sr_028	-1.03948	0.014863		PAO1sr_028	0.435563	0.999709		PAO1sr_028	-0.0607626	0.988247		PAO1sr_028	-0.120415	0.979917
PA14sr_033	IHMA87sr_033	PAO1sr_033								PA14sr_033	3.9308	NA		PA14sr_033	1.68826	0.110144		PA14sr_033	0.704607	0.519177		PAO1sr_033	0.0124888	NA		PAO1sr_033	-0.331014	NA		PAO1sr_033	-0.14435	0.991272		IHMA87sr_033	-0.645009	NA		IHMA87sr_033	0.695664	NA		IHMA87sr_033	0.916408	NA
PA14sr_065		PAO1sr_065								PA14sr_065	-0.0439639	0.952966		PA14sr_065	-0.677987	0.0650993		PA14sr_065	-0.999654	0.00482742		PAO1sr_065	0.351243	0.999709		PAO1sr_065	0.724702	0.264654		PAO1sr_065	-0.205005	0.906424
PA14sr_032	IHMA87sr_032	PAO1sr_032								PA14sr_032	0.366512	0.545999		PA14sr_032	0.104319	0.899097		PA14sr_032	-0.286526	0.64162		PAO1sr_032	-0.656922	0.981316		PAO1sr_032	0.206882	0.942878		PAO1sr_032	-0.240314	0.955629		IHMA87sr_032	-0.286091	0.807417		IHMA87sr_032	-0.280316	NA		IHMA87sr_032	0.369653	NA
PA14sr_119	IHMA87sr_119	PAO1sr_119								PA14sr_119	-0.788641	0.36801		PA14sr_119	-1.25297	0.00236415		PA14sr_119	-1.09402	0.0103917		PAO1sr_119	-0.526948	0.967942		PAO1sr_119	-0.420289	0.778407		PAO1sr_119	-0.288809	0.916555		IHMA87sr_119	0.373855	0.75672		IHMA87sr_119	0.424056	0.813345		IHMA87sr_119	-1.31573	0.12625
t44	IHMA87_01312	t44								t44	-0.603168	0.588308		t44	-0.603885	0.581571		t44	-0.799534	0.405855		t44	1.00008	0.466466		t44	0.343008	0.904784		t44	-0.291434	0.955629		IHMA87_01312	-0.570189	0.556071		IHMA87_01312	1.00402	0.501918		IHMA87_01312	1.39254	NA
P10		P10								P10	-1.05212	NA		P10	-0.416853	NA		P10	-0.698969	NA		P10	-0.0290349	NA		P10	0.929477	NA		P10	-0.31463	0.955629
P18	IHMA87_01637	PA3304.1		Function unknown						P18	-1.07511	NA		P18	-0.562738	NA		P18	0.914275	NA		PA3304.1	0.0975188	NA		PA3304.1	0.43699	NA		PA3304.1	-0.31463	0.955629		IHMA87_01637	0	NA		IHMA87_01637	0	NA		IHMA87_01637	0	NA
PA14sr_001b		PAO1sr_001b								PA14sr_001b	0.134488	NA		PA14sr_001b	-0.517745	NA		PA14sr_001b	-0.883579	NA		PAO1sr_001b	0	NA		PAO1sr_001b	0.300823	NA		PAO1sr_001b	-0.31463	0.955629
PA14sr_144	IHMA87sr_144	PAO1sr_144								PA14sr_144	0	NA		PA14sr_144	-0.691829	NA		PA14sr_144	-0.188485	NA		PAO1sr_144	-0.250453	NA		PAO1sr_144	0.133279	NA		PAO1sr_144	-0.31463	0.955629		IHMA87sr_144	-0.0334034	NA		IHMA87sr_144	-0.344882	NA		IHMA87sr_144	0	NA
PA14sr_013		PAO1sr_013								PA14sr_013	0.476523	NA		PA14sr_013	0.0542921	NA		PA14sr_013	-0.55686	NA		PAO1sr_013	0	NA		PAO1sr_013	-0.331014	NA		PAO1sr_013	-0.31463	0.955629
PA14sr_087		PAO1sr_087								PA14sr_087	0.51015	NA		PA14sr_087	-1.6081	NA		PA14sr_087	-1.42198	NA		PAO1sr_087	0	NA		PAO1sr_087	-0.575206	NA		PAO1sr_087	-0.31463	0.955629
PA14sr_097	IHMA87sr_097	PAO1sr_097								PA14sr_097	-0.0539457	NA		PA14sr_097	-1.75057	NA		PA14sr_097	-0.163282	NA		PAO1sr_097	0	NA		PAO1sr_097	-0.0379808	NA		PAO1sr_097	-0.339997	0.96227		IHMA87sr_097	0.356694	NA		IHMA87sr_097	0.425538	NA		IHMA87sr_097	0.0757345	NA
PA14sr_010		PAO1sr_010								PA14sr_010	1.48189	0.142126		PA14sr_010	1.55275	0.0827442		PA14sr_010	2.07215	0.0107838		PAO1sr_010	-0.217153	NA		PAO1sr_010	1.01658	NA		PAO1sr_010	-0.341823	0.955629
P4	IHMA87_04557	P4								P4	-0.384457	NA		P4	-0.890853	0.38817		P4	-0.432698	0.656923		P4	-1.06204	NA		P4	0.0267011	NA		P4	-0.382999	0.955629		IHMA87_04557	-0.823163	0.510205		IHMA87_04557	-0.988693	NA		IHMA87_04557	-0.344105	0.801746
PA14sr_056		PAO1sr_056								PA14sr_056	0.211776	NA		PA14sr_056	0.184358	NA		PA14sr_056	0.176139	NA		PAO1sr_056	-0.0706252	NA		PAO1sr_056	0	NA		PAO1sr_056	-0.389909	0.955629
lrs1		lrs1								lrs1	-0.461376	0.416326		lrs1	-1.42218	0.000884056		lrs1	-2.24358	2.19786e-08		lrs1	-0.0221209	NA		lrs1	0.689275	0.363448		lrs1	-0.453301	0.717677
PA14sr_061	IHMA87sr_061	PAO1sr_061								PA14sr_061	1.37233	NA		PA14sr_061	0.863872	0.563601		PA14sr_061	1.87243	0.0643251		PAO1sr_061	-0.901258	NA		PAO1sr_061	-0.639546	NA		PAO1sr_061	-0.468157	0.947271		IHMA87sr_061	0.120889	NA		IHMA87sr_061	1.05026	NA		IHMA87sr_061	0.416635	NA
P7	P7	PA0887.1		Function unknown						P7	-0.0611031	0.972506		P7	-0.348043	0.812186		P7	-1.69766	0.101734		PA0887.1	-0.865521	NA		PA0887.1	0.348997	NA		PA0887.1	-0.490188	0.946534		P7	1.14068	0.193486		P7	0.0459201	NA		P7	-0.16657	NA
P27	IHMA87_00662	PA4272.1		Function unknown						P27	-0.225341	NA		P27	-0.684284	0.56381		P27	-1.65946	0.0760295		PA4272.1	-0.0201239	0.999709		PA4272.1	-0.253369	NA		PA4272.1	-0.523533	0.918755		IHMA87_00662	-0.758335	NA		IHMA87_00662	-1.4174	NA		IHMA87_00662	-0.392543	NA
PA14sr_110		PAO1sr_110								PA14sr_110	-0.227538	0.658342		PA14sr_110	-0.565534	0.206404		PA14sr_110	-0.904841	0.0178226		PAO1sr_110	-0.575915	0.986718		PAO1sr_110	-0.723977	0.466044		PAO1sr_110	-0.566235	0.741405
P1a	IHMA87_00274	PA0296.1								P1a	-0.389787	0.529482		P1a	-0.4223	0.355801		P1a	-1.22696	0.00467722		PA0296.1	0.497125	0.999709		PA0296.1	0.386619	0.868219		PA0296.1	-0.567104	0.827565		IHMA87_00274	1.19258	0.152323		IHMA87_00274	0.900234	0.559466		IHMA87_00274	0.587835	0.546259
PA14sr_021		PAO1sr_021								PA14sr_021	-1.64225	NA		PA14sr_021	0.603169	NA		PA14sr_021	-0.760632	NA		PAO1sr_021	0.134544	NA		PAO1sr_021	-0.890072	NA		PAO1sr_021	-0.586237	0.935015
PA14sr_158		PAO1sr_158								PA14sr_158	-0.0539457	NA		PA14sr_158	-0.145277	NA		PA14sr_158	-0.55686	NA		PAO1sr_158	0.231935	NA		PAO1sr_158	0	NA		PAO1sr_158	-0.697941	0.898425
PA14sr_007		PAO1sr_007								PA14sr_007	-1.16045	NA		PA14sr_007	0.399593	NA		PA14sr_007	-0.326856	NA		PAO1sr_007	1.04092	NA		PAO1sr_007	-0.0379808	NA		PAO1sr_007	-0.697941	0.898425
PA14sr_124		PAO1sr_124								PA14sr_124	-0.829957	0.250472		PA14sr_124	-1.10481	0.0167413		PA14sr_124	-0.678972	0.278092		PAO1sr_124	-0.0417535	0.999709		PAO1sr_124	0.533043	0.774355		PAO1sr_124	-0.740991	0.651013
PA14sr_030	IHMA87sr_030	PAO1sr_030								PA14sr_030	-0.735013	0.203845		PA14sr_030	-1.86907	1.46344e-07		PA14sr_030	-1.77354	1.2012e-06		PAO1sr_030	-0.868527	0.370934		PAO1sr_030	-0.80952	0.111588		PAO1sr_030	-0.876607	0.175835		IHMA87sr_030	-0.652945	0.358956		IHMA87sr_030	-0.956235	0.0828773		IHMA87sr_030	-2.08196	7.0088e-11
6S	IHMA87_05709	PA5227.1	ssrS	Function unknown																		PA5227.1	-0.401327	0.987286		PA5227.1	-0.222494	0.821386		PA5227.1	-0.879509	0.114938		IHMA87_05709	-0.630351	0.282148		IHMA87_05709	-1.20249	0.0115753		IHMA87_05709	-2.21102	5.30006e-12
rnpB	IHMA87_04740	PA4421.1	rnpB	Function unknown						rnpB	-1.25709	2.35825e-06		rnpB	-1.99272	3.31365e-16		rnpB	-2.4589	2.04077e-13		PA4421.1	0.0400971	0.999709		PA4421.1	-0.825449	0.565588		PA4421.1	-1.14162	0.432452		IHMA87_04740	-0.106071	NA		IHMA87_04740	0	NA		IHMA87_04740	0	NA
PA14sr_066	IHMA87sr_066	PAO1sr_066								PA14sr_066	0.92513	NA		PA14sr_066	-0.151293	NA		PA14sr_066	-1.16159	NA		PAO1sr_066	0.305634	NA		PAO1sr_066	-0.997846	NA		PAO1sr_066	-1.28501	0.769831		IHMA87sr_066	-0.106071	NA		IHMA87sr_066	0	NA		IHMA87sr_066	0	NA
PA14sr_025	IHMA87sr_025	PAO1sr_025								PA14sr_025	-0.510602	NA		PA14sr_025	0.124517	NA		PA14sr_025	0.00241539	NA		PAO1sr_025	-0.330024	NA		PAO1sr_025	0	NA		PAO1sr_025	-1.354	0.744644		IHMA87sr_025	0.228304	NA		IHMA87sr_025	0	NA		IHMA87sr_025	0	NA
PA14sr_067	IHMA87sr_067	PAO1sr_067								PA14sr_067	1.25116	0.198717		PA14sr_067	0.525261	0.618034		PA14sr_067	-0.571797	0.584191		PAO1sr_067	-1.82777	NA		PAO1sr_067	-1.14572	0.637193		PAO1sr_067	-1.59099	0.487181		IHMA87sr_067	0.974066	NA		IHMA87sr_067	-0.0672434	NA		IHMA87sr_067	-0.179042	0.891046
PA14sr_142	IHMA87sr_142	PAO1sr_142								PA14sr_142	-0.769055	NA		PA14sr_142	-0.735788	0.272926		PA14sr_142	-0.750718	0.336432		PAO1sr_142	-0.0495815	NA		PAO1sr_142	0.746527	NA		PAO1sr_142	-1.63941	0.585896		IHMA87sr_142	0.709692	0.592703		IHMA87sr_142	0.59446	NA		IHMA87sr_142	-0.148423	0.916953
PA14sr_150		PAO1sr_150								PA14sr_150	-0.605005	NA		PA14sr_150	-0.184432	0.903294		PA14sr_150	-0.889783	NA		PAO1sr_150	0.930371	NA		PAO1sr_150	-0.321205	NA		PAO1sr_150	-1.63941	0.585896
PA14sr_095										PA14sr_095	4.6003	3.51938e-18		PA14sr_095	4.53485	4.57627e-26		PA14sr_095	4.50286	4.53368e-25
PA14sr_049										PA14sr_049	3.00613	0.0108474		PA14sr_049	3.67014	0.00964159		PA14sr_049	3.31899	NA
PA14sr_076	IHMA87sr_076									PA14sr_076	0.555595	0.663386		PA14sr_076	1.52146	0.204478		PA14sr_076	2.83599	0.00199691														IHMA87sr_076	0.689827	0.549127		IHMA87sr_076	2.86509	0.001072		IHMA87sr_076	2.8763	0.000129573
PA14sr_046										PA14sr_046	1.62375	0.04826		PA14sr_046	2.56761	6.555e-11		PA14sr_046	2.80103	2.78378e-14
PA14sr_002										PA14sr_002	3.85255	3.37573e-23		PA14sr_002	3.98121	2.17887e-21		PA14sr_002	2.72316	1.83459e-12
PA14sr_047										PA14sr_047	2.70335	3.29625e-06		PA14sr_047	3.38689	1.68508e-12		PA14sr_047	2.51909	7.10168e-07
PA14sr_102										PA14sr_102	1.24844	0.00955456		PA14sr_102	1.67097	0.000275147		PA14sr_102	2.36273	2.5358e-07
PA14sr_107	IHMA87sr_107									PA14sr_107	2.5356	1.50727e-14		PA14sr_107	2.48427	8.4973e-12		PA14sr_107	2.28317	9.91194e-10														IHMA87sr_107	2.06252	0.065027		IHMA87sr_107	3.25783	0.000201669		IHMA87sr_107	1.81766	0.0302006
PA14sr_036										PA14sr_036	0.906526	NA		PA14sr_036	0.925591	NA		PA14sr_036	2.15788	NA
PA14sr_081										PA14sr_081	2.65777	NA		PA14sr_081	2.13234	0.0283812		PA14sr_081	2.05898	0.0247131
PA14sr_057										PA14sr_057	1.2736	0.00486885		PA14sr_057	1.26183	0.0308353		PA14sr_057	1.92741	0.0409836
PA14sr_108										PA14sr_108	2.01714	NA		PA14sr_108	1.99122	0.0939109		PA14sr_108	1.67625	0.155171
PA14sr_117										PA14sr_117	1.42544	0.000235097		PA14sr_117	1.66475	2.92793e-10		PA14sr_117	1.6212	3.72313e-07
PA14sr_019										PA14sr_019	2.98765	2.97945e-11		PA14sr_019	2.71327	2.51155e-10		PA14sr_019	1.57668	0.00372791
PA14sr_130	IHMA87sr_130									PA14sr_130	0.169603	NA		PA14sr_130	1.27186	NA		PA14sr_130	1.42801	NA														IHMA87sr_130	0.293136	NA		IHMA87sr_130	0.381717	NA		IHMA87sr_130	-0.325277	NA
PA14sr_052										PA14sr_052	2.08809	4.43976e-07		PA14sr_052	1.00219	0.0503511		PA14sr_052	1.22044	0.0092643
PA14sr_016										PA14sr_016	-0.0668349	NA		PA14sr_016	0.723758	0.637251		PA14sr_016	1.13511	NA
PA14sr_011										PA14sr_011	1.82034	0.00296493		PA14sr_011	1.33166	0.0472536		PA14sr_011	1.11293	0.0917024
PA14sr_068										PA14sr_068	0.188723	0.830577		PA14sr_068	0.187704	0.829821		PA14sr_068	1.02613	0.0991728
PA14sr_031										PA14sr_031	-0.0216712	NA		PA14sr_031	1.13775	NA		PA14sr_031	0.961103	NA
PA14sr_098										PA14sr_098	1.32334	0.0962534		PA14sr_098	0.205953	0.80568		PA14sr_098	0.955457	0.300691
PA14sr_127										PA14sr_127	0.958675	0.0625622		PA14sr_127	0.921552	0.0647916		PA14sr_127	0.902083	0.0909774
PA14sr_099										PA14sr_099	0.0845781	NA		PA14sr_099	1.03406	0.434773		PA14sr_099	0.841607	NA
PA14sr_054										PA14sr_054	3.19153	4.38642e-08		PA14sr_054	0.95085	0.261517		PA14sr_054	0.762505	0.456135
PA14sr_053										PA14sr_053	0.563436	NA		PA14sr_053	-0.515629	0.65937		PA14sr_053	0.74153	0.575366
PA14sr_040										PA14sr_040	-0.0291699	NA		PA14sr_040	1.10311	NA		PA14sr_040	0.735024	NA
PA14sr_073										PA14sr_073	0.239395	0.856815		PA14sr_073	1.01859	0.0719036		PA14sr_073	0.716016	0.30286
PA14sr_133	IHMA87sr_133									PA14sr_133	0.221071	NA		PA14sr_133	0.127211	NA		PA14sr_133	0.643272	NA														IHMA87sr_133	-0.70429	NA		IHMA87sr_133	-0.0556586	NA		IHMA87sr_133	0.0749688	NA
PA14sr_129	IHMA87sr_129									PA14sr_129	0.31072	NA		PA14sr_129	2.35579	0.10531		PA14sr_129	0.459552	0.743397														IHMA87sr_129	0.781553	NA		IHMA87sr_129	-1.10597	NA		IHMA87sr_129	0.79395	NA
PA14sr_134										PA14sr_134	0.0043715	0.993536		PA14sr_134	0.644443	0.0496614		PA14sr_134	0.423747	0.241981
PA14sr_132										PA14sr_132	-1.12524	NA		PA14sr_132	0.28282	NA		PA14sr_132	0.320251	NA
PA14sr_018										PA14sr_018	-0.395217	0.743264		PA14sr_018	0.125884	0.9395		PA14sr_018	0.296505	0.785404
PA14sr_075										PA14sr_075	0.877825	0.460722		PA14sr_075	1.71001	0.17903		PA14sr_075	0.245896	0.848625
PA14sr_115										PA14sr_115	-0.269816	NA		PA14sr_115	1.13775	NA		PA14sr_115	0.11079	NA
PA14sr_103										PA14sr_103	2.1883	NA		PA14sr_103	3.05656	NA		PA14sr_103	0.0544754	NA
PA14sr_038										PA14sr_038	0.33656	NA		PA14sr_038	1.18623	0.419735		PA14sr_038	0.0280117	NA
PA14sr_128	IHMA87sr_128									PA14sr_128	0	NA		PA14sr_128	NA	NA		PA14sr_128	0	NA														IHMA87sr_128	2.42754	8.25584e-11		IHMA87sr_128	1.04019	0.0967361		IHMA87sr_128	0.369169	0.344513
P31										P31	0	NA		P31	NA	NA		P31	-0.164672	NA
PA14sr_024										PA14sr_024	0	NA		PA14sr_024	-1.01727	NA		PA14sr_024	-0.164672	NA
PA14sr_136										PA14sr_136	-0.200222	NA		PA14sr_136	-0.664365	0.550163		PA14sr_136	-0.16634	NA
PtaRNA1										PtaRNA1	0.238661	NA		PtaRNA1	-0.401098	NA		PtaRNA1	-0.313768	NA
PA14sr_071										PA14sr_071	0.237162	0.690048		PA14sr_071	-0.389796	0.330657		PA14sr_071	-0.361639	0.380076
PA14sr_023										PA14sr_023	-0.0265712	NA		PA14sr_023	-0.372068	NA		PA14sr_023	-0.617987	NA
PA14sr_072										PA14sr_072	-0.427499	0.41947		PA14sr_072	-1.28833	0.00300389		PA14sr_072	-0.639319	0.285992
C4		C4								C4	1.02747	NA		C4	-0.46405	NA		C4	-0.715249	NA
PA14sr_070										PA14sr_070	-0.221335	0.651796		PA14sr_070	-0.703879	0.0152018		PA14sr_070	-1.20423	0.000251173
PA14sr_106	IHMA87sr_106									PA14sr_106	0.581377	0.670596		PA14sr_106	0.950975	NA		PA14sr_106	-1.45666	0.18595														IHMA87sr_106	0.763461	NA		IHMA87sr_106	0.437615	NA		IHMA87sr_106	1.16358	NA
PA14sr_131	IHMA87_04910									PA14sr_131	-0.174625	0.792955		PA14sr_131	-1.15914	0.000877318		PA14sr_131	-1.76675	9.9807e-07														IHMA87_04910	0.0595719	0.958771		IHMA87_04910	-0.373543	0.747138		IHMA87_04910	-1.10722	0.079464
PA14sr_017	IHMA87sr_017									PA14sr_017	-0.789319	0.053491		PA14sr_017	-1.14052	0.00057511		PA14sr_017	-1.78693	1.6501e-08														IHMA87sr_017	0.501919	0.579699		IHMA87sr_017	-0.465431	0.683332		IHMA87sr_017	-0.79234	0.143094
PA14sr_082										PA14sr_082	-0.224933	NA		PA14sr_082	-1.14514	0.159976		PA14sr_082	-1.89682	0.00155929

## Sheet: Figure 4d
Figure 4d. RsmY read counts
rep1	PAO1	PA14	IHMA87
exponential	433.643	62.166	355.318
transition	906.56	380.105	1758.64
stationary	1935.36	1004.01	1002.48
rep2	PAO1	PA14	IHMA87
exponential	886.426	795.378	690.125
transition	493.979	528.858	298.87
stationary	1238.51	432.375	1584.54

[truncated: 15 more sheets: Figure 5a, Figure 6b, Figure 7a, Figure 7bc, Figure 7d, Figure 9c, Figure 9d, Figure 9e, Figure 9f, Supp. Fig. 1a, Supp. Fig. 1b, Supp. Fig. 1c, Supp. Fig. 2, Supp. Fig. 3, Supp. Fig. 5]
